# Supplementary material for: Micro-mechanical fingerprints of the rat bladder change in actinic cystitis and tumor presence
Source: Commun Biol. 2023 Feb 24;6:217. doi: 10.1038/s42003-023-04572-0 (PMC9950451; doi:10.1038/s42003-023-04572-0)
Supplement: Supplementary file 4 — Supplementary data 1 [file 42003_2023_4572_MOESM4_ESM.zip]

Archive with 439 entries (322 files):
- supplementary data graphs/lamina/
- supplementary data graphs/lamina/1_CTRL/
- supplementary data graphs/lamina/1_CTRL/Month 2/
- supplementary data graphs/lamina/1_CTRL/Month 2/R160/
- supplementary data graphs/lamina/1_CTRL/Month 2/R160/AFM.csv
- supplementary data graphs/lamina/1_CTRL/Month 2/R160/Chiaro.csv
- supplementary data graphs/lamina/1_CTRL/Month 2/R160/R160L.mat
- supplementary data graphs/lamina/1_CTRL/Month 2/R160/R160L_O11.mat
- supplementary data graphs/lamina/1_CTRL/Month 2/R224/
- supplementary data graphs/lamina/1_CTRL/Month 2/R224/AFM.csv
- supplementary data graphs/lamina/1_CTRL/Month 2/R224/Chiaro.csv
- supplementary data graphs/lamina/1_CTRL/Month 2/R224/R224L.mat
- supplementary data graphs/lamina/1_CTRL/Month 2/R224/R224L_O11.mat
- supplementary data graphs/lamina/1_CTRL/Month 2/R226/
- supplementary data graphs/lamina/1_CTRL/Month 2/R226/AFM.csv
- supplementary data graphs/lamina/1_CTRL/Month 2/R226/Chiaro.csv
- supplementary data graphs/lamina/1_CTRL/Month 2/R226/R226L.mat
- supplementary data graphs/lamina/1_CTRL/Month 2/R226/R226L_O11.mat
- supplementary data graphs/lamina/1_CTRL/Month 4/
- supplementary data graphs/lamina/1_CTRL/Month 4/R161/
- supplementary data graphs/lamina/1_CTRL/Month 4/R161/AFM.csv
- supplementary data graphs/lamina/1_CTRL/Month 4/R161/Chiaro.csv
- supplementary data graphs/lamina/1_CTRL/Month 4/R161/R161L.mat
- supplementary data graphs/lamina/1_CTRL/Month 4/R161/R161L_O11.mat
- supplementary data graphs/lamina/1_CTRL/Month 4/R162/
- supplementary data graphs/lamina/1_CTRL/Month 4/R162/AFM.csv
- supplementary data graphs/lamina/1_CTRL/Month 4/R162/Chiaro.csv
- supplementary data graphs/lamina/1_CTRL/Month 4/R162/R162L.mat
- supplementary data graphs/lamina/1_CTRL/Month 4/R162/R162L_O11.mat
- supplementary data graphs/lamina/1_CTRL/Month 4/R163/
- supplementary data graphs/lamina/1_CTRL/Month 4/R163/AFM.csv
- supplementary data graphs/lamina/1_CTRL/Month 4/R163/Chiaro.csv
- supplementary data graphs/lamina/1_CTRL/Month 4/R163/R163L.mat
- supplementary data graphs/lamina/1_CTRL/Month 4/R163/R163L_O11.mat
- supplementary data graphs/lamina/1_CTRL/Month 6/
- supplementary data graphs/lamina/1_CTRL/Month 6/R164/
- supplementary data graphs/lamina/1_CTRL/Month 6/R164/AFM.csv
- supplementary data graphs/lamina/1_CTRL/Month 6/R164/Chiaro.csv
- supplementary data graphs/lamina/1_CTRL/Month 6/R164/R164L.mat
- supplementary data graphs/lamina/1_CTRL/Month 6/R164/R164L_O11.mat
- supplementary data graphs/lamina/1_CTRL/Month 6/R165/
- supplementary data graphs/lamina/1_CTRL/Month 6/R165/AFM.csv
- supplementary data graphs/lamina/1_CTRL/Month 6/R165/Chiaro.csv
- supplementary data graphs/lamina/1_CTRL/Month 6/R165/R165L.mat
- supplementary data graphs/lamina/1_CTRL/Month 6/R165/R165L_O11.mat
- supplementary data graphs/lamina/1_CTRL/Month 6/R166/
- supplementary data graphs/lamina/1_CTRL/Month 6/R166/AFM.csv
- supplementary data graphs/lamina/1_CTRL/Month 6/R166/Chiaro.csv
- supplementary data graphs/lamina/1_CTRL/Month 6/R166/R166L.mat
- supplementary data graphs/lamina/1_CTRL/Month 6/R166/R166L_O11.mat
- supplementary data graphs/lamina/2_XRay/
- supplementary data graphs/lamina/2_XRay/Month 2/
- supplementary data graphs/lamina/2_XRay/Month 2/R129/
- supplementary data graphs/lamina/2_XRay/Month 2/R129/AFM.csv
- supplementary data graphs/lamina/2_XRay/Month 2/R129/Chiaro.csv
- supplementary data graphs/lamina/2_XRay/Month 2/R129/R129L.mat
- supplementary data graphs/lamina/2_XRay/Month 2/R129/R129L_O11.mat
- supplementary data graphs/lamina/2_XRay/Month 2/R130/
- supplementary data graphs/lamina/2_XRay/Month 2/R130/AFM.csv
- supplementary data graphs/lamina/2_XRay/Month 2/R130/Chiaro.csv
- supplementary data graphs/lamina/2_XRay/Month 2/R130/R130L.mat
- supplementary data graphs/lamina/2_XRay/Month 2/R130/R130L_O11.mat
- supplementary data graphs/lamina/2_XRay/Month 2/R131/
- supplementary data graphs/lamina/2_XRay/Month 2/R131/AFM.csv
- supplementary data graphs/lamina/2_XRay/Month 2/R131/Chiaro.csv
- supplementary data graphs/lamina/2_XRay/Month 2/R131/R131L.mat
- supplementary data graphs/lamina/2_XRay/Month 2/R131/R131L_O11.mat
- supplementary data graphs/lamina/2_XRay/Month 4/
- supplementary data graphs/lamina/2_XRay/Month 4/R137/
- supplementary data graphs/lamina/2_XRay/Month 4/R137/AFM.csv
- supplementary data graphs/lamina/2_XRay/Month 4/R137/Chiaro.csv
- supplementary data graphs/lamina/2_XRay/Month 4/R137/R137L.mat
- supplementary data graphs/lamina/2_XRay/Month 4/R137/R137L_O11.mat
- supplementary data graphs/lamina/2_XRay/Month 4/R221/
- supplementary data graphs/lamina/2_XRay/Month 4/R221/AFM.csv
- supplementary data graphs/lamina/2_XRay/Month 4/R221/Chiaro.csv
- supplementary data graphs/lamina/2_XRay/Month 4/R221/R221L.mat
- supplementary data graphs/lamina/2_XRay/Month 4/R221/R221L_O11.mat
- supplementary data graphs/lamina/2_XRay/Month 4/R223/
- supplementary data graphs/lamina/2_XRay/Month 4/R223/AFM.csv
- supplementary data graphs/lamina/2_XRay/Month 4/R223/Chiaro.csv
- supplementary data graphs/lamina/2_XRay/Month 4/R223/R223L.mat
- supplementary data graphs/lamina/2_XRay/Month 4/R223/R223L_O11.mat
- supplementary data graphs/lamina/2_XRay/Month 6/
- supplementary data graphs/lamina/2_XRay/Month 6/R139/
- supplementary data graphs/lamina/2_XRay/Month 6/R139/AFM.csv
- supplementary data graphs/lamina/2_XRay/Month 6/R139/Chiaro.csv
- supplementary data graphs/lamina/2_XRay/Month 6/R139/R139L.mat
- supplementary data graphs/lamina/2_XRay/Month 6/R139/R139L_O11.mat
- supplementary data graphs/lamina/2_XRay/Month 6/R140/
- supplementary data graphs/lamina/2_XRay/Month 6/R140/AFM.csv
- supplementary data graphs/lamina/2_XRay/Month 6/R140/Chiaro.csv
- supplementary data graphs/lamina/2_XRay/Month 6/R140/R140L.mat
- supplementary data graphs/lamina/2_XRay/Month 6/R140/R140L_O11.mat
- supplementary data graphs/lamina/2_XRay/Month 6/R141/
- supplementary data graphs/lamina/2_XRay/Month 6/R141/AFM.csv
- supplementary data graphs/lamina/2_XRay/Month 6/R141/Chiaro.csv
- supplementary data graphs/lamina/2_XRay/Month 6/R141/R141L.mat
- supplementary data graphs/lamina/2_XRay/Month 6/R141/R141L_O11.mat
- supplementary data graphs/lamina/4_BBN/
- supplementary data graphs/lamina/4_BBN/Month2/
- supplementary data graphs/lamina/4_BBN/Month2/R143/
- supplementary data graphs/lamina/4_BBN/Month2/R143/AFM.csv
- supplementary data graphs/lamina/4_BBN/Month2/R143/Chiaro.csv
- supplementary data graphs/lamina/4_BBN/Month2/R143/R143L.mat
- supplementary data graphs/lamina/4_BBN/Month2/R143/R143L_O11.mat
- supplementary data graphs/lamina/4_BBN/Month2/R144/
- supplementary data graphs/lamina/4_BBN/Month2/R144/AFM.csv
- supplementary data graphs/lamina/4_BBN/Month2/R144/Chiaro.csv
- supplementary data graphs/lamina/4_BBN/Month2/R144/R144L.mat
- supplementary data graphs/lamina/4_BBN/Month2/R144/R144L_O11.mat
- supplementary data graphs/lamina/4_BBN/Month4/
- supplementary data graphs/lamina/4_BBN/Month4/R145/
- supplementary data graphs/lamina/4_BBN/Month4/R145/AFM.csv
- supplementary data graphs/lamina/4_BBN/Month4/R145/Chiaro.csv
- supplementary data graphs/lamina/4_BBN/Month4/R145/R145L.mat
- supplementary data graphs/lamina/4_BBN/Month4/R145/R145L_O11.mat
- supplementary data graphs/lamina/4_BBN/Month4/R146/
- supplementary data graphs/lamina/4_BBN/Month4/R146/AFM.csv
- supplementary data graphs/lamina/4_BBN/Month4/R146/Chiaro.csv
- supplementary data graphs/lamina/4_BBN/Month4/R146/R146L.mat
- supplementary data graphs/lamina/4_BBN/Month4/R146/R146L_O11.mat
- supplementary data graphs/lamina/4_BBN/Month4/R147/
- supplementary data graphs/lamina/4_BBN/Month4/R147/AFM.csv
- supplementary data graphs/lamina/4_BBN/Month4/R147/Chiaro.csv
- supplementary data graphs/lamina/4_BBN/Month4/R147/R147L.mat
- supplementary data graphs/lamina/4_BBN/Month4/R147/R147L_O11.mat
- supplementary data graphs/lamina/4_BBN/Month6/
- supplementary data graphs/lamina/4_BBN/Month6/R148/
- supplementary data graphs/lamina/4_BBN/Month6/R148/AFM.csv
- supplementary data graphs/lamina/4_BBN/Month6/R148/Chiaro.csv
- supplementary data graphs/lamina/4_BBN/Month6/R148/R148L.mat
- supplementary data graphs/lamina/4_BBN/Month6/R148/R148L_O11.mat
- supplementary data graphs/lamina/4_BBN/Month6/R149/
- supplementary data graphs/lamina/4_BBN/Month6/R149/AFM.csv
- supplementary data graphs/lamina/4_BBN/Month6/R149/Chiaro.csv
- supplementary data graphs/lamina/4_BBN/Month6/R149/R149L.mat
- supplementary data graphs/lamina/4_BBN/Month6/R149/R149L_O11.mat
- supplementary data graphs/lamina/4_BBN/Month6/R150/
- supplementary data graphs/lamina/4_BBN/Month6/R150/AFM.csv
- supplementary data graphs/lamina/4_BBN/Month6/R150/Chiaro.csv
- supplementary data graphs/lamina/4_BBN/Month6/R150/R150L.mat
- supplementary data graphs/lamina/4_BBN/Month6/R150/R150L_O11.mat
- supplementary data graphs/muscle/
- supplementary data graphs/muscle/1_CTRL/
- supplementary data graphs/muscle/1_CTRL/Month2/
- supplementary data graphs/muscle/1_CTRL/Month2/R160/
- supplementary data graphs/muscle/1_CTRL/Month2/R160/AFM.csv
- supplementary data graphs/muscle/1_CTRL/Month2/R160/Chiaro.csv
- supplementary data graphs/muscle/1_CTRL/Month2/R160/R160M.mat
- supplementary data graphs/muscle/1_CTRL/Month2/R160/R160M_O11.mat
- supplementary data graphs/muscle/1_CTRL/Month2/R224/
- supplementary data graphs/muscle/1_CTRL/Month2/R224/AFM.csv
- supplementary data graphs/muscle/1_CTRL/Month2/R224/Chiaro.csv
- supplementary data graphs/muscle/1_CTRL/Month2/R224/R224M.mat
- supplementary data graphs/muscle/1_CTRL/Month2/R224/R224M_O11.mat
- supplementary data graphs/muscle/1_CTRL/Month2/R226/
- supplementary data graphs/muscle/1_CTRL/Month2/R226/AFM.csv
- supplementary data graphs/muscle/1_CTRL/Month2/R226/Chiaro.csv
- supplementary data graphs/muscle/1_CTRL/Month2/R226/R226M.mat
- supplementary data graphs/muscle/1_CTRL/Month2/R226/R226M_O11.mat
- supplementary data graphs/muscle/1_CTRL/Month4/
- supplementary data graphs/muscle/1_CTRL/Month4/R161/
- supplementary data graphs/muscle/1_CTRL/Month4/R161/AFM.csv
- supplementary data graphs/muscle/1_CTRL/Month4/R161/Chiaro.csv
- supplementary data graphs/muscle/1_CTRL/Month4/R161/R161M.mat
- supplementary data graphs/muscle/1_CTRL/Month4/R161/R161M_O11.mat
- supplementary data graphs/muscle/1_CTRL/Month4/R162/
- supplementary data graphs/muscle/1_CTRL/Month4/R162/AFM.csv
- supplementary data graphs/muscle/1_CTRL/Month4/R162/Chiaro.csv
- supplementary data graphs/muscle/1_CTRL/Month4/R162/R162M.mat
- supplementary data graphs/muscle/1_CTRL/Month4/R162/R162M_O11.mat
- supplementary data graphs/muscle/1_CTRL/Month4/R163/
- supplementary data graphs/muscle/1_CTRL/Month4/R163/AFM.csv
- supplementary data graphs/muscle/1_CTRL/Month4/R163/Chiaro.csv
- supplementary data graphs/muscle/1_CTRL/Month4/R163/R163M.mat
- supplementary data graphs/muscle/1_CTRL/Month4/R163/R163M_O11.mat
- supplementary data graphs/muscle/1_CTRL/Month6/
- supplementary data graphs/muscle/1_CTRL/Month6/R164/
- supplementary data graphs/muscle/1_CTRL/Month6/R164/AFM.csv
- supplementary data graphs/muscle/1_CTRL/Month6/R164/Chiaro.csv
- supplementary data graphs/muscle/1_CTRL/Month6/R164/R164M.mat
- supplementary data graphs/muscle/1_CTRL/Month6/R164/R164M_O11.mat
- supplementary data graphs/muscle/1_CTRL/Month6/R165/
- supplementary data graphs/muscle/1_CTRL/Month6/R165/AFM.csv
- supplementary data graphs/muscle/1_CTRL/Month6/R165/Chiaro.csv
- supplementary data graphs/muscle/1_CTRL/Month6/R165/R165M.mat
- supplementary data graphs/muscle/1_CTRL/Month6/R165/R165M_O11.mat
- supplementary data graphs/muscle/1_CTRL/Month6/R166/
- supplementary data graphs/muscle/1_CTRL/Month6/R166/AFM.csv
- supplementary data graphs/muscle/1_CTRL/Month6/R166/Chiaro.csv
- supplementary data graphs/muscle/1_CTRL/Month6/R166/R166M.mat
- supplementary data graphs/muscle/1_CTRL/Month6/R166/R166M_O11.mat
- supplementary data graphs/muscle/2_XRay/
- supplementary data graphs/muscle/2_XRay/Month2/
- supplementary data graphs/muscle/2_XRay/Month2/R129/
- supplementary data graphs/muscle/2_XRay/Month2/R129/AFM.csv
- supplementary data graphs/muscle/2_XRay/Month2/R129/Chiaro.csv
- supplementary data graphs/muscle/2_XRay/Month2/R129/R129M.mat
- supplementary data graphs/muscle/2_XRay/Month2/R129/R129M_O11.mat
- supplementary data graphs/muscle/2_XRay/Month2/R130/
- supplementary data graphs/muscle/2_XRay/Month2/R130/AFM.csv
- supplementary data graphs/muscle/2_XRay/Month2/R130/Chiaro.csv
- supplementary data graphs/muscle/2_XRay/Month2/R130/R130M.mat
- supplementary data graphs/muscle/2_XRay/Month2/R130/R130M_O11.mat
- supplementary data graphs/muscle/2_XRay/Month2/R131/
- supplementary data graphs/muscle/2_XRay/Month2/R131/AFM.csv
- supplementary data graphs/muscle/2_XRay/Month2/R131/Chiaro.csv
- supplementary data graphs/muscle/2_XRay/Month2/R131/R131M.mat
- supplementary data graphs/muscle/2_XRay/Month2/R131/R131M_O11.mat
- supplementary data graphs/muscle/2_XRay/Month4/
- supplementary data graphs/muscle/2_XRay/Month4/R137/
- supplementary data graphs/muscle/2_XRay/Month4/R137/AFM.csv
- supplementary data graphs/muscle/2_XRay/Month4/R137/Chiaro.csv
- supplementary data graphs/muscle/2_XRay/Month4/R137/R137M.mat
- supplementary data graphs/muscle/2_XRay/Month4/R137/R137M_O11.mat
- supplementary data graphs/muscle/2_XRay/Month4/R221/
- supplementary data graphs/muscle/2_XRay/Month4/R221/AFM.csv
- supplementary data graphs/muscle/2_XRay/Month4/R221/Chiaro.csv
- supplementary data graphs/muscle/2_XRay/Month4/R221/R221M.mat
- supplementary data graphs/muscle/2_XRay/Month4/R221/R221M_O11.mat
- supplementary data graphs/muscle/2_XRay/Month4/R223/
- supplementary data graphs/muscle/2_XRay/Month4/R223/AFM.csv
- supplementary data graphs/muscle/2_XRay/Month4/R223/Chiaro.csv
- supplementary data graphs/muscle/2_XRay/Month4/R223/R223M.mat
- supplementary data graphs/muscle/2_XRay/Month4/R223/R223M_O11.mat
- supplementary data graphs/muscle/2_XRay/Month6/
- supplementary data graphs/muscle/2_XRay/Month6/R139/
- supplementary data graphs/muscle/2_XRay/Month6/R139/AFM.csv
- supplementary data graphs/muscle/2_XRay/Month6/R139/Chiaro.csv
- supplementary data graphs/muscle/2_XRay/Month6/R139/R139M.mat
- supplementary data graphs/muscle/2_XRay/Month6/R139/R139M_O11.mat
- supplementary data graphs/muscle/2_XRay/Month6/R140/
- supplementary data graphs/muscle/2_XRay/Month6/R140/AFM.csv
- supplementary data graphs/muscle/2_XRay/Month6/R140/Chiaro.csv
- supplementary data graphs/muscle/2_XRay/Month6/R140/R140M.mat
- supplementary data graphs/muscle/2_XRay/Month6/R140/R140M_O11.mat
- supplementary data graphs/muscle/2_XRay/Month6/R141/
- supplementary data graphs/muscle/2_XRay/Month6/R141/AFM.csv
- supplementary data graphs/muscle/2_XRay/Month6/R141/Chiaro.csv
- supplementary data graphs/muscle/2_XRay/Month6/R141/R141M.mat
- supplementary data graphs/muscle/2_XRay/Month6/R141/R141M_O11.mat
- supplementary data graphs/muscle/4_BBN/
- supplementary data graphs/muscle/4_BBN/Month2/
- supplementary data graphs/muscle/4_BBN/Month2/R143/
- supplementary data graphs/muscle/4_BBN/Month2/R143/AFM.csv
- supplementary data graphs/muscle/4_BBN/Month2/R143/Chiaro.csv
- supplementary data graphs/muscle/4_BBN/Month2/R143/R143M.mat
- supplementary data graphs/muscle/4_BBN/Month2/R143/R143M_O11.mat
- supplementary data graphs/muscle/4_BBN/Month2/R144/
- supplementary data graphs/muscle/4_BBN/Month2/R144/AFM.csv
- supplementary data graphs/muscle/4_BBN/Month2/R144/Chiaro.csv
- supplementary data graphs/muscle/4_BBN/Month2/R144/R144M.mat
- supplementary data graphs/muscle/4_BBN/Month2/R144/R144M_O11.mat
- supplementary data graphs/muscle/4_BBN/Month4/
- supplementary data graphs/muscle/4_BBN/Month4/R145/
- supplementary data graphs/muscle/4_BBN/Month4/R145/AFM.csv
- supplementary data graphs/muscle/4_BBN/Month4/R145/Chiaro.csv
- supplementary data graphs/muscle/4_BBN/Month4/R145/R145M.mat
- supplementary data graphs/muscle/4_BBN/Month4/R145/R145M_O11.mat
- supplementary data graphs/muscle/4_BBN/Month4/R146/
- supplementary data graphs/muscle/4_BBN/Month4/R146/AFM.csv
- supplementary data graphs/muscle/4_BBN/Month4/R146/Chiaro.csv
- supplementary data graphs/muscle/4_BBN/Month4/R146/R146M.mat
- supplementary data graphs/muscle/4_BBN/Month4/R146/R146M_O11.mat
- supplementary data graphs/muscle/4_BBN/Month4/R147/
- supplementary data graphs/muscle/4_BBN/Month4/R147/AFM.csv
- supplementary data graphs/muscle/4_BBN/Month4/R147/Chiaro.csv
- supplementary data graphs/muscle/4_BBN/Month4/R147/R147M.mat
- supplementary data graphs/muscle/4_BBN/Month4/R147/R147M_O11.mat
- supplementary data graphs/muscle/4_BBN/Month6/
- supplementary data graphs/muscle/4_BBN/Month6/R148/
- supplementary data graphs/muscle/4_BBN/Month6/R148/AFM.csv
- supplementary data graphs/muscle/4_BBN/Month6/R148/Chiaro.csv
- supplementary data graphs/muscle/4_BBN/Month6/R148/R148M.mat
- supplementary data graphs/muscle/4_BBN/Month6/R148/R148M_O11.mat
- supplementary data graphs/muscle/4_BBN/Month6/R149/
- supplementary data graphs/muscle/4_BBN/Month6/R149/AFM.csv
- supplementary data graphs/muscle/4_BBN/Month6/R149/Chiaro.csv
- supplementary data graphs/muscle/4_BBN/Month6/R149/R149M.mat
- supplementary data graphs/muscle/4_BBN/Month6/R149/R149M_O11.mat
- supplementary data graphs/muscle/4_BBN/Month6/R150/
- supplementary data graphs/muscle/4_BBN/Month6/R150/AFM.csv
- supplementary data graphs/muscle/4_BBN/Month6/R150/Chiaro.csv
- supplementary data graphs/muscle/4_BBN/Month6/R150/R150M.mat
- supplementary data graphs/muscle/4_BBN/Month6/R150/R150M_O11.mat
- supplementary data graphs/supplementary data 1 legend.xlsx
- supplementary data graphs/urothelium/
- supplementary data graphs/urothelium/1_CTRL/
- supplementary data graphs/urothelium/1_CTRL/Month2/
- supplementary data graphs/urothelium/1_CTRL/Month2/R160/
- supplementary data graphs/urothelium/1_CTRL/Month2/R160/AFM.csv
- supplementary data graphs/urothelium/1_CTRL/Month2/R160/Chiaro.csv
- supplementary data graphs/urothelium/1_CTRL/Month2/R160/R160U.mat
- supplementary data graphs/urothelium/1_CTRL/Month2/R160/R160U_O11.mat
- supplementary data graphs/urothelium/1_CTRL/Month2/R224/
- supplementary data graphs/urothelium/1_CTRL/Month2/R224/AFM.csv
- supplementary data graphs/urothelium/1_CTRL/Month2/R224/Chiaro.csv
- supplementary data graphs/urothelium/1_CTRL/Month2/R224/R224U.mat
- supplementary data graphs/urothelium/1_CTRL/Month2/R224/R224U_O11.mat
[truncated: 139 more entries]
