# Supplementary material for: Micro-mechanical fingerprints of the rat bladder change in actinic cystitis and tumor presence
Source: Commun Biol. 2023 Feb 24;6:217. doi: 10.1038/s42003-023-04572-0 (PMC9950451; doi:10.1038/s42003-023-04572-0)
Supplement: Supplementary file 4 — Supplementary data 1 [file 42003_2023_4572_MOESM4_ESM.zip › supplementary data graphs/lamina/1_CTRL/Month 2/R160/AFM.csv]

29499
20354
21663
28109
9396.1
25038
16277
23031
28662
21246
14663
23625
26333
20587
27132
31343
37121
27043
21832
51456
53567
32261
44262
26436
15131
40420
57574
34200
52309
43007
36495
45293
36226
32893
23580
29060
21382
49146
21313
23661
42863
34545
21315
32218
38510
49586
46490
28590
40020
71839
30873
38671
25980
26242
35077
21769
26508
23160
7665.9
22162
21351
20997
15542
20563
19396
19194
30827
35507
32432
39282
24611
21517
41186
45481
43624
27245
40510
23092
23181
25872
23445
15066
19392
20161
15894
21155
17000
27139
29219
20267
23647
27386
51589
39033
29197
36593
34823
26232
28673
23709
34191
26920
28207
21366
12720
17281
19881
16536
20755
13196
15506
14057
23475
33766
33534
25392
28793
24439
30130
25798
19383
13544
19992
31277
30328
19846
20090
13757
21097
16578
10474
11569
11220
12698
19004
25628
21497
22903
26094
22952
23733
24178
16372
24120
1.5905e+05
1.5502e+05
88853
1.0432e+05
79411
68447
1.3348e+05
1.1992e+05
1.5209e+05
1.0265e+05
1.5815e+05
1.0116e+05
1.2336e+05
1.376e+05
1.484e+05
1.0653e+05
64830
75845
1.0018e+05
79544
1.5094e+05
1.2535e+05
1.257e+05
1.1285e+05
85286
1.0052e+05
68589
64206
1.0147e+05
77213
1.721e+05
1.1197e+05
1.5599e+05
1.4843e+05
99949
1.7737e+05
92017
97668
64910
29252
95245
2.1142e+05
1.0939e+05
1.7496e+05
1.1438e+05
1.1055e+05
1.442e+05
57659
67334
81678
89505
96736
1.2578e+05
75012
1.8966e+05
2.0244e+05
96109
45174
50041
47023
79651
63899
58808
1.0421e+05
44236
89962
95400
88901
40970
52018
85855
61806
82215
75483
25556
70009
80295
88905
72473
63962
1.1611e+05
1.0714e+05
96517
71982
54654
1.1679e+05
1.3095e+05
1.7391e+05
1.2397e+05
1.3313e+05
1.0434e+05
56858
86000
61930
1.0525e+05
1.0481e+05
67614
20610
70882
75287
26192
80588
1.8327e+05
89943
95532
86072
86695
1.0465e+05
1.0552e+05
91421
97072
1.1454e+05
1.5499e+05
80272
1.1556e+05
85423
1.1619e+05
72000
1.0979e+05
47325
66279
42624
31725
77448
59254
71783
1.0247e+05
67789
46659
63870
82667
61458
92860
71003
96887
78181
21783
1.0466e+05
67595
1.0588e+05
92659
57501
81103
1.1666e+05
56093
93090
1.3107e+05
60255
93835
88347
63030
1.1496e+05
1.3117e+05
1.3938e+05
2.204e+05
1.1451e+05
1.141e+05
1.6111e+05
73847
54051
1.0454e+05
2.2323e+05
99285
53799
1.2823e+05
1.0874e+05
45506
64773
60739
83771
60293
68986
77454
85338
89240
57620
1.2368e+05
1.0836e+05
86114
90727
1.0954e+05
78456
84240
52013
47693
99515
94355
84815
63569
96057
66816
69154
64869
63245
1.0069e+05
82312
1.0933e+05
1.4577e+05
1.2412e+05
1.2885e+05
1.1045e+05
87007
83947
98369
50763
1.0224e+05
1.2613e+05
1.0109e+05
92117
1.8238e+05
1.0817e+05
68781
49414
56179
81727
1.035e+05
1.438e+05
1.3705e+05
1.5012e+05
79994
45562
58867
2.0844e+05
1.8093e+05
1.2905e+05
89687
66232
1.2084e+05
48754
81896
1.4349e+05
39944
47365
44343
28623
75351
51265
1.3155e+05
1.7368e+05
1.8955e+05
1.4231e+05
1.0291e+05
96203
86783
1.0753e+05
1.6119e+05
1.8863e+05
37082
47345
69614
62490
68292
50220
2904
951.07
7022.5
5269.9
3938.6
6070.6
416
11058
57195
381.93
15831
30473
23978
11064
7850.1
86684
71661
59371
1.4295e+05
65761
95944
8515.5
10412
3542.3
38866
8689.8
25756
1e+10
4266.3
80412
39262
7731.2
74504
53856
94888
88914
56745
1.2996e+05
97456
38942
58827
78264
65146
65280
10355
17295
49217
56998
49199
1.9677e+05
2.2285e+05
2.5556e+05
1.394e+05
67842
79230
72598
53308
1.4257e+05
2.084e+05
1.9038e+05
1.3472e+05
29174
1.762e+05
98560
27151
57964
50373
1.4234e+05
1.2268e+05
1.4861e+05
1.5453e+05
2.3615e+05
97391
84778
47455
46035
1.3592e+05
1.4639e+05
1.365e+05
1.5468e+05
1.5388e+05
1.1138e+05
20391
30614
30808
30165
32553
40040
48653
78753
1.6523e+05
1.0704e+05
1.5281e+05
31844
42809
39910
43172
1.4828e+05
86193
1.2166e+05
99488
44247
42153
36724
32977
22088
29454
23340
37184
1.5259e+05
1.5289e+05
2.6506e+05
68994
42191
24911
1.5903e+05
55344
1.0695e+05
96019
35118
45439
61537
30189
35482
22937
28123
36635
36356
34859
60296
76881
84787
61402
58251
16837
1.4462e+05
1.2137e+05
1.1549e+05
1.1086e+05
74147
53121
99233
44996
44871
49222
32712
35466
38975
46915
95546
1.2374e+05
1.3066e+05
1.009e+05
1.0293e+05
1.4595e+05
1.2937e+05
1.0214e+05
88829
1.2455e+05
1.0639e+05
72622
47819
46199
34791
21519
30501
28381
38431
62706
88289
1.2354e+05
2.1985e+05
1.4369e+05
99164
1.2968e+05
1.213e+05
59336
46014
91268
88860
80346
1.2797e+05
39245
69400
34307
44982
27378
44371
34163
83144
1.5227e+05
92570
63590
61089
75452
26413
15246
85996
1.0422e+05
54267
48367
93143
75538
63867
65231
59646
34799
1.1446e+05
82653
73412
56486
87038
50147
25564
47728
14843
60396
15681
79923
4392.4
442.09
14314
2147.8
308.38
80752
41746
45226
1.0013e+05
88591
63871
57657
650.63
21500
47394
28418
42859
29312
63176
2024
61177
32110
32545
24063
15490
77882
16161
17560
23807
29382
21322
14412
30391
46327
45686
36949
31897
43689
11297
8334.3
12189
19412
16586
19771
7303.4
7035.9
31808
32816
28591
22120
4573.6
14206
7445.9
68168
90337
91355
67306
98110
67925
64898
44840
32897
32054
36729
21615
39205
42698
38719
37481
51473
50421
43975
39264
67977
75937
1.2162e+05
1.0504e+05
91594
38435
30646
34415
47443
56571
79815
69591
47061
66432
89345
1.0234e+05
1.1498e+05
90424
80865
41757
92586
1.0177e+05
87484
44336
59325
49201
36589
65693
44412
44342
18436
41790
45882
39435
54054
28199
45998
91980
64581
81693
21688
53972
51206
24326
39365
34472
25625
27013
20953
35732
22041
22820
7086.9
8227.1
31984
32349
29679
32441
40512
44947
28515
56359
58172
35821
45617
27823
37822
17257
18531
29969
31737
35022
28656
40583
47473
31804
39533
74260
45566
46205
36413
36443
19242
32002
31812
33591
22552
15436
35371
28304
36670
18736
22538
20039
24944
31588
39954
37430
45048
37525
21339
18060
25833
15122
18087
15394
9999.8
14242
14950
18809
17446
14675
14368
3.6817e+05
2.7581e+05
3.6843e+05
2.5325e+05
3.0217e+05
1.7431e+05
1.3586e+05
1.2435e+05
1.2662e+05
97450
4686.8
4150.4
8969.1
28466
21234
19002
18873
13668
14758
10017
10427
11351
16561
15827
13188
9330.1
7090.4
9080.1
16186
40351
36983
50686
60019
86513
45053
1.0699e+05
1.3988e+05
71000
21101
5070.8
1.2738e+05
73795
58844
84644
73522
42617
30560
18047
26373
10741
10575
9881.1
10755
13991
18919
12004
8495.3
9796.5
12040
11597
11867
9843.9
10899
13680
8847.1
9971.9
11129
9722.5
11593
13950
21121
28001
20781
38910
57868
68332
50053
6646.1
5512.1
9292.2
19433
45940
37478
32635
13115
16654
29958
20633
15092
14304
9367.6
8156.6
8989.3
8444.6
8779
10822
10640
13316
13045
14877
13082
9700.9
10126
7808.7
7994.4
8335.4
6931.5
7356.9
14355
13405
23297
14934
12109
9069.5
17856
22677
22620
9586.7
9511.8
9792.6
9186.1
18623
16447
11028
10128
10699
14514
16794
20613
10364
7040.5
8246.1
6072
5580.7
6747
11034
11839
3.3882e+05
2.0463e+05
2.5844e+05
3.1853e+05
3.074e+05
2.5511e+05
2.3282e+05
3.2098e+05
2.8623e+05
3.2668e+05
3.8165e+05
4.714e+05
4.8934e+05
2.5789e+05
2.2998e+05
2.399e+05
3.1575e+05
3.3587e+05
3.3916e+05
1.9918e+05
3.9043e+05
3.2773e+05
3.4073e+05
3.1785e+05
3.0707e+05
5.6541e+05
3.5601e+05
3.338e+05
2.8408e+05
2.9472e+05
3.9925e+05
3.5172e+05
2.6758e+05
5.2959e+05
3.6989e+05
3.2801e+05
3.2557e+05
3.4516e+05
2.483e+05
3.2412e+05
5.5322e+05
5.9445e+05
5.1665e+05
5.2272e+05
6.5974e+05
2.5528e+05
3.0129e+05
3.9697e+05
5.8405e+05
3.9137e+05
3.0581e+05
2.7854e+05
3.2064e+05
4.1422e+05
2.8393e+05
2.376e+05
1.036e+05
76001
1.1523e+05
3.2192e+05
2.5126e+05
2.1774e+05
1.2757e+05
1.7949e+05
3.246e+05
3.4043e+05
3.1086e+05
2.8089e+05
5.3107e+05
4.6262e+05
4.196e+05
3.9291e+05
4.0629e+05
3.5305e+05
3.5187e+05
3.676e+05
3.3589e+05
3.6378e+05
3.3766e+05
4.8965e+05
4.2149e+05
3.6511e+05
4.9752e+05
5.4247e+05
5.2401e+05
4.531e+05
4.7191e+05
4.1245e+05
3.9918e+05
4.1129e+05
4.0984e+05
3.808e+05
4.2444e+05
2.8543e+05
3.3184e+05
3.6388e+05
4.1393e+05
4.6081e+05
3.7876e+05
4.3283e+05
4.1171e+05
1.5966e+05
2.4279e+05
3.794e+05
4.1394e+05
4.5133e+05
6.2532e+05
3.853e+05
3.8379e+05
4.1722e+05
5.038e+05
4.5243e+05
5.0535e+05
5.3096e+05
4.479e+05
4.0105e+05
3.8652e+05
3.6441e+05
3.8487e+05
3.2732e+05
3.7804e+05
3.349e+05
3.0417e+05
2.7147e+05
2.6208e+05
2.7206e+05
3.4706e+05
3.3828e+05
4.6914e+05
4.4891e+05
4.4959e+05
3.6647e+05
4.0232e+05
4.067e+05
3.8121e+05
4.1335e+05
2.9583e+05
2.1379e+05
1.6457e+05
1.2232e+05
2.6752e+05
4.5705e+05
4.337e+05
4.0527e+05
4.0669e+05
3.8882e+05
4.1214e+05
3.7876e+05
4.5356e+05
1.0388e+05
75179
78650
93143
1.3872e+05
1.6157e+05
1.1661e+05
75571
84323
82726
73681
73797
73526
93758
71196
1.2239e+05
1.774e+05
86823
1.0323e+05
1.0023e+05
96008
95907
55513
1.2358e+05
96185
83843
59116
75655
87456
1.1001e+05
92248
1.3704e+05
1.0072e+05
79401
1.0977e+05
42425
23346
79324
1.2406e+05
1.4272e+05
69145
1.078e+05
1.5894e+05
64996
78411
84846
79397
72485
85559
48118
92569
59555
56212
83562
1.2564e+05
1.3376e+05
93713
1.0885e+05
61182
53014
29404
52840
97400
73907
1.3159e+05
1.0867e+05
52039
89696
70358
96849
69626
67136
92523
58076
97820
81024
77587
90193
88929
1.4522e+05
89904
98973
72795
38435
62320
1.2658e+05
1.3235e+05
80369
1.3608e+05
70964
69525
72218
80137
1.1107e+05
83211
93850
89715
1.1022e+05
82763
77518
51142
71356
51520
88023
67607
1.0311e+05
89010
99961
1.1834e+05
1.0318e+05
1.0622e+05
1.4485e+05
95295
1.0014e+05
47274
74860
88922
91664
1.1158e+05
77216
84678
1.1576e+05
92371
78887
74632
56724
60006
89705
1.3449e+05
1.7819e+05
72691
81880
66043
1.4626e+05
1.5994e+05
1.4225e+05
1.183e+05
97724
1.0171e+05
77675
89674
86247
86791
60390
38264
39433
40028
25967
18804
18645
20026
18423
28452
41597
32963
33943
41129
40681
30923
40064
23099
21666
18821
17456
20199
25139
27549
34205
36042
41934
44426
36640
33829
27158
28865
26857
26747
33149
29458
35873
59771
47116
64008
50037
60181
51597
42104
49030
43286
41833
48987
36137
26732
47992
57298
70576
77523
87294
1.0828e+05
55787
58825
88081
1.065e+05
89606
1.0247e+05
65786
68157
80379
72870
73885
99336
67332
66850
69563
57065
41912
28715
29074
36334
37021
38461
36192
36179
33819
41630
34815
61393
70123
56590
46155
37230
36126
44103
41346
39961
58012
38831
49806
55164
70650
81807
1.6019e+05
1.5451e+05
2.2208e+05
1.6461e+05
1.7773e+05
98420
58947
92369
97864
1.3146e+05
1.562e+05
1.3736e+05
1.525e+05
1.9729e+05
1.8912e+05
2.7377e+05
2.2905e+05
1.5799e+05
85943
2.2284e+05
2.647e+05
2.418e+05
1.7473e+05
1.7497e+05
1.9772e+05
2.7718e+05
1.9741e+05
1.8753e+05
2.2938e+05
2.1949e+05
2.0212e+05
1.89e+05
1.7217e+05
1.0044e+05
1.6834e+05
1.969e+05
1.838e+05
1.5588e+05
1.2238e+05
1.0858e+05
1.3505e+05
1.5076e+05
1.7434e+05
1.3761e+05
78598
88883
30969
37064
57169
84771
98619
70117
61658
