# Supplementary material for: Micro-mechanical fingerprints of the rat bladder change in actinic cystitis and tumor presence
Source: Commun Biol. 2023 Feb 24;6:217. doi: 10.1038/s42003-023-04572-0 (PMC9950451; doi:10.1038/s42003-023-04572-0)
Supplement: Supplementary file 4 — Supplementary data 1 [file 42003_2023_4572_MOESM4_ESM.zip › supplementary data graphs/lamina/1_CTRL/Month 2/R160/Chiaro.csv]

2351.1
2191
14585
2290.4
2142.1
4618
2947.4
18219
2072.8
878.56
607.8
2521.4
9364.4
25940
8062.3
15115
16687
8212.4
2781.5
1180.6
1046.4
1044.8
19516
20059
2813.9
2037.9
NaN
NaN
10423
33140
13730
16055
36226
7588.6
12925
12545
NaN
11207
2682.1
15438
30660
12064
10626
20980
17128
20411
13763
19099
13985
15663
34756
17152
22517
36767
11677
24208
33484
48218
37052
21473
39797
9218.6
30495
9837.1
30007
21169
45965
40913
21748
34008
27605
38043
39554
32175
39545
30693
27828
8218.1
22916
40546
37387
29572
12852
29781
48003
NaN
17680
19833
45873
19435
3708.6
2284.2
12842
11751
5143.3
NaN
6283.5
13603
9175.1
23392
12821
15817
40406
NaN
30597
21437
9535.6
45714
8746.8
5369.1
9314.6
18083
17640
57762
32695
34636
NaN
12751
17861
9066
17888
31077
49891
23215
27768
25126
57474
711.49
3723.6
38534
31402
23619
7274.6
NaN
22906
33461
24691
9822.1
20830
27674
15256
50164
16142
29009
48602
45044
71736
7269
1025.9
56496
28592
72965
20548
32059
26036
7499.2
71291
22640
47606
13938
24481
34146
96361
28127
81693
21789
22099
28883
44901
1.2182e+05
