# Supplementary material for: Micro-mechanical fingerprints of the rat bladder change in actinic cystitis and tumor presence
Source: Commun Biol. 2023 Feb 24;6:217. doi: 10.1038/s42003-023-04572-0 (PMC9950451; doi:10.1038/s42003-023-04572-0)
Supplement: Supplementary file 4 — Supplementary data 1 [file 42003_2023_4572_MOESM4_ESM.zip › supplementary data graphs/lamina/1_CTRL/Month 2/R224/AFM.csv]

5081.9
3192.1
4653.7
5019.3
4498.3
4319.2
4610.3
4820.9
8338.5
9067.8
6599.7
5245.1
5139.1
6810.8
16224
10407
6881.9
6703.8
7622.3
8601
5814.1
4586.9
3710.6
3471.4
5782.3
7481.6
7302.7
9861.8
11717
7341.7
4725.1
5389.3
9717.8
16381
14044
18109
13647
10066
8254.4
6939.8
8441.8
9536.6
10520
8277.9
11339
11361
13536
12043
11464
8576.7
16657
18014
12358
9471.6
14225
16343
14069
21411
16736
14369
13415
15446
14494
17069
18174
15221
14956
22375
23667
14298
16073
14258
13001
14522
15780
21641
26782
19437
17069
15531
9757.6
17876
12513
13393
19299
17150
20066
20144
19273
9706
9048.9
15828
20218
22611
15067
11644
9877.5
10416
11106
10561
10859
14880
16536
15280
11297
12029
10586
9052.5
13572
13949
12623
16464
16048
16888
21336
21677
9651.6
8798.3
13054
10422
22246
16172
19685
17553
15746
16143
14963
13939
15402
16641
21084
16485
20751
28397
8611.8
7706.6
12181
12677
18218
20960
19333
27680
33858
31360
36548
38768
17183
43447
39443
48915
24718
33420
20166
62079
83557
30789
39336
32261
34303
24392
16706
13166
19654
19462
15591
19416
16687
15295
22500
28514
43395
34129
27142
42561
33089
28141
15730
19247
23637
61378
58418
62018
60379
39728
32790
27275
10148
15859
15267
18105
13088
14485
17352
17033
18222
50982
23776
25419
39832
37879
47337
43266
41541
49260
71238
64397
42684
51136
37087
35963
24336
18845
18579
12983
13794
10640
8704
18089
14556
17968
21250
19487
20257
27870
51854
61396
54034
73080
18431
33511
55236
1.0379e+05
27303
43117
21747
27168
21656
22037
21262
19068
16387
10228
11350
16300
18964
23755
31867
23334
31162
31075
15995
43160
65995
68325
40694
45107
41905
39234
51984
32593
34135
23698
41502
27587
20326
22280
15520
11804
12757
14741
19249
20609
29058
44663
45203
44594
44899
36603
27157
42838
73164
69424
70223
38014
39974
59435
56536
51794
30936
15822
16181
15891
15274
10208
8378.6
28346
32243
42505
36901
55772
86975
1.1704e+05
1.0384e+05
1.4229e+05
1.0644e+05
1.0987e+05
88009
57936
19943
16134
39565
33155
32629
23989
32204
17916
25726
39385
13996
15925
34162
1.0819e+05
89709
1.4629e+05
1.2622e+05
1.0897e+05
1.2172e+05
54887
28068
26279
32806
38635
52294
31589
36158
36205
42646
51334
53464
15832
10325
26998
1.3489e+05
1.8233e+05
86810
72057
36312
69678
52608
96588
46280
42790
28489
35335
30892
23145
63226
70602
94249
1.1516e+05
1.8312e+05
1.4931e+05
1.2939e+05
1.493e+05
1.9697e+05
2.1007e+05
1.1796e+05
1.8177e+05
1.3421e+05
45347
66744
54193
30900
25349
21278
11148
29423
26332
32914
31673
1.6043e+05
87284
1.5638e+05
1.2463e+05
1.4061e+05
1.759e+05
1.6639e+05
1.296e+05
34877
33938
22568
15667
16657
14084
14587
13379
19346
15943
38017
85282
89695
25253
85359
1.638e+05
1.5935e+05
1.9773e+05
1.4243e+05
1.4386e+05
21814
40073
19067
15201
18426
11187
12817
27466
22707
24758
41328
79628
26555
1.2448e+05
38550
6654
1407.5
1267.8
877.5
1048.2
2344.7
25150
30082
25874
28422
17425
14899
28099
25182
25793
28855
50234
42393
1.058e+05
1.3677e+05
1.3586e+05
70190
77176
85498
67694
87298
96248
1.2884e+05
67472
1.4158e+05
1.1023e+05
81161
15026
2668.7
85165
2071.6
5922.3
2940.7
46505
76986
7765
10107
89476
89404
1.1958e+05
1.2325e+05
3799.9
4674.7
9707.6
9572.1
94514
48604
64715
87850
85497
77630
1664.9
2808.8
48786
65299
51981
42809
41046
39289
38248
41804
27761
28782
1.0904e+05
92579
57803
81226
52594
10045
9954.2
34840
46011
33129
1.0916e+05
1.2284e+05
1.2195e+05
1.316e+05
76984
1.0234e+05
58706
49487
39981
30295
18256
55582
56814
54184
60319
56923
34672
47718
41741
33261
39724
47594
49442
41087
35071
44192
55968
43982
65247
64127
65646
54221
13168
22698
34497
54670
66643
1.0407e+05
94320
94253
67796
68791
1.0605e+05
83102
77980
75891
57053
48547
32861
15502
24555
35577
56091
59060
62103
41566
24419
21369
22189
27746
11037
17148
14856
23890
47554
79660
54133
49002
45277
20957
14478
22628
51565
97608
85531
88057
4368.9
24300
18818
20586
24643
24078
24806
32902
20930
30170
20041
33948
39224
30815
33241
24702
27568
28487
43785
43852
59168
49991
49657
45518
45987
50108
43423
48717
38098
42895
31516
44036
68957
51090
42449
46405
26729
13745
19406
24062
26553
31503
52662
16165
13884
29226
28785
21581
43860
54504
78391
68316
94471
26722
49969
42811
75846
47969
58265
88047
67523
53955
74986
47295
45960
67886
71363
60334
1.0308e+05
1.084e+05
1.1327e+05
98281
92824
83892
75413
75004
30857
40006
63936
63297
67869
31700
30478
28435
26490
44920
43937
42897
33693
27133
72194
54230
62756
81988
23258
36970
24081
20916
16215
28082
62037
83587
80795
86038
64850
57794
81207
63605
1.0615e+05
1.2224e+05
1.8534e+05
1.1352e+05
1.2643e+05
1.0429e+05
55762
74056
1.0245e+05
1.2753e+05
1.2663e+05
1.0097e+05
1.1335e+05
1.4658e+05
73599
1.0629e+05
77154
1.066e+05
72172
98489
1.2032e+05
66258
90800
71224
23895
18941
22470
47097
72801
95710
59337
25426
28907
34219
40291
19798
20253
26451
28900
20326
7910.2
7647.2
9267.3
10453
13869
19789
22345
38091
33405
32371
21099
16418
15085
13908
15440
34512
40277
46006
44540
19279
26057
33386
36111
48831
31587
24987
37243
40340
46478
44032
32572
32655
32859
30030
33837
34791
56468
43325
34771
744.35
2582.2
56364
35359
47254
44022
57883
34351
63553
64273
25638
14261
22275
39734
40073
97759
82332
75216
8060.1
8416.5
44524
71882
63508
2696.1
1074
86024
36550
37598
83082
70956
94114
82905
84123
87961
98153
87529
75823
1.0262e+05
1.0315e+05
87228
51692
16388
40016
90082
84610
1.2579e+05
1.2471e+05
99705
89809
1.8102e+05
7478.8
54377
71565
92255
1.3841e+05
89027
1.1409e+05
1.8274e+05
1.4423e+05
1.1641e+05
90007
1.7206e+05
75344
2.6056e+05
2.0385e+05
1.1329e+05
1.6188e+05
96951
1.0893e+05
1.1583e+05
1.314e+05
86891
99553
1.2083e+05
1.5005e+05
1.358e+05
4794.5
6697.6
6841.3
7460.5
7336
9972.9
9101.5
12498
15733
20148
14295
11519
10557
8756.9
7625.5
8431.7
9985.2
8062.8
5454.1
4869.9
5181
7447.6
8722.8
14385
11005
13777
10943
6261.2
11349
7640.4
10893
9233.1
9592.4
8299.9
9680.7
9936.4
14560
11881
13219
7534.2
5669.4
5970.3
7191.9
6918.7
7326.5
11488
12963
16727
23050
29507
19526
6238.6
9339.2
10894
19789
20378
17691
18367
12132
17421
22088
17970
13343
15915
9408.9
7927.7
6987.5
7533
9890.1
6529.5
6748.7
11659
13361
13862
17440
24423
17956
22177
34846
39990
35938
48524
48201
45082
33028
29563
19550
15400
19916
18691
9734.1
7466.3
10087
14091
12360
15940
8912
14854
22380
25182
19790
23544
26380
49227
63778
58285
45612
44623
51125
56115
46653
29257
16195
21805
16314
12588
9533
11314
17785
15837
11360
16011
16968
17243
17727
22717
28892
20459
15349
34851
37551
33373
24209
46115
43280
43370
29900
19986
27702
21108
29277
18459
15012
15492
14804
12488
9812.5
14433
15468
14873
17252
16104
21653
20686
16767
18444
20818
27372
22232
26616
20765
17539
16408
19110
18502
19804
14013
10043
11161
7588.5
11776
14446
19646
20577
21924
17675
19149
27894
27410
21424
20935
31804
35641
26972
23874
17086
16555
21173
19120
18393
13434
7261.5
10394
15859
16675
17942
15020
21233
22958
29477
37401
33128
37838
42581
35682
33903
23358
17098
15088
15463
13641
9946.6
8736.1
4744.7
9725.2
13628
21695
20494
16649
36517
36622
36866
41547
62127
55938
62678
60911
63182
48869
16693
16310
13162
15850
12959
5533.5
4672.1
12425
12462
9461.8
21448
48564
48505
65064
53122
49509
94532
74218
41522
48378
56738
20101
14070
17200
13080
7715.6
5890.4
4188.5
5569.8
4698.2
16299
18280
25317
18626
47468
51419
81798
91261
1.13e+05
82651
1.0733e+05
72266
59130
54112
15656
16670
15402
7155
5268.1
5430.8
9633.5
18071
14424
43166
36679
89392
72328
81692
1.4006e+05
1.414e+05
1.3255e+05
1.7278e+05
1.4048e+05
1.6264e+05
1.3105e+05
1.4575e+05
1.5357e+05
1.0303e+05
1.2601e+05
1.5363e+05
1.9548e+05
1.595e+05
1.5463e+05
1.4324e+05
1.7826e+05
1.6712e+05
1.739e+05
1.6239e+05
1.4549e+05
1.3004e+05
1.9122e+05
1.5823e+05
2.2549e+05
1.1391e+05
1.1385e+05
1.2136e+05
1.294e+05
1.7796e+05
1.1685e+05
1.2842e+05
1.1672e+05
1.1542e+05
1.4915e+05
1.7032e+05
1.058e+05
1.2154e+05
1.3112e+05
92402
97628
73970
74622
57713
65913
72021
92195
1.0584e+05
1.2231e+05
92367
83821
89616
96472
1.4983e+05
98811
1.0553e+05
86862
82684
1.2427e+05
1.4329e+05
1.4504e+05
1.374e+05
1.0086e+05
1.7415e+05
1.0116e+05
1.1978e+05
1.4071e+05
1.2984e+05
1.0355e+05
88351
73289
77383
66635
60666
72304
87840
87775
69855
63397
39237
55770
47739
40849
53138
48823
50482
44677
39836
35340
42074
51265
44218
39613
44501
52817
64353
60184
60546
46680
64369
69123
76102
90964
90222
1.0185e+05
1.2693e+05
1.2271e+05
1.3468e+05
1.6929e+05
89677
1.2204e+05
81957
78453
96861
66169
58412
44853
43171
41797
48331
41429
30174
39765
33637
37432
43548
38943
44173
33796
39352
37103
32961
34779
29708
36469
29260
29971
32895
25587
40697
41533
35989
42345
38570
50535
57279
55334
67051
68494
74578
22358
14725
12613
8897.4
9429.3
8335.1
11401
10663
6451.9
10244
8830.9
7529.4
7280.1
5119
5935.8
6807.6
4730.7
8413.3
10054
4510.5
6759.9
8747.2
11512
7292.2
6513.7
8314.5
10619
9173.7
9348.1
9286.1
10350
14163
11828
7572.7
9857.7
10250
14207
18603
25917
41312
59464
36433
25171
15582
21905
16259
11026
12448
16206
21876
13402
16221
20364
13566
10150
8718.7
9666.3
11614
8814.5
7828.9
7059.9
8765.5
11144
8369.8
8507.5
8154.9
10338
9441.5
9693.1
14702
15327
8656.3
9211.5
16439
20301
16033
19895
20683
18666
23158
20119
20218
22154
13407
10052
40786
65796
71834
77940
74317
5241.8
39615
40598
51710
32697
22960
32441
39792
20908
22824
22138
16522
18084
16163
12059
12991
16221
12359
12426
10101
9653
9053.5
11353
16578
14254
12524
22527
14232
18129
15950
13459
15509
14340
21285
22108
28166
23049
41955
36795
90693
36454
25321
41530
24763
13762
18096
14069
19831
17041
20354
24868
18787
20052
18527
16533
24254
29041
16313
13912
12188
11942
16642
16534
15445
13188
14078
10041
8840.4
11997
9636.3
11773
10402
12482
10793
14428
13865
15159
15068
18713
19065
13900
14012
16999
17553
25272
25598
24357
25398
38217
30444
46299
35958
31810
38778
19026
21440
18160
13611
22590
22611
22078
23630
20117
15546
13877
16698
11219
12830
16507
16484
14893
11373
9796.6
11865
12906
9567.4
13039
13991
14625
14193
10577
13113
18234
16217
26575
17802
22550
27414
24383
18539
17162
24379
23689
26419
36242
42090
34650
43588
30905
36825
39384
33180
30778
38788
23978
27919
27720
20026
21458
20825
25623
13424
20530
18106
15842
17853
14125
14806
15259
14179
15340
17806
20889
21759
24343
24923
18535
17079
15449
15865
13800
15350
15858
20580
27527
18795
24619
27915
22351
30676
39269
35260
28833
40327
39163
33170
39008
42085
45579
58375
63636
64254
94165
1.0673e+05
83356
81183
89305
78506
46706
51756
51911
46292
54282
48726
60948
43101
55963
50840
30770
69486
71551
73964
69484
71549
74390
65131
68748
53566
50408
44815
38988
51403
59435
65715
77894
81779
89266
87301
87844
87346
76992
81847
74494
73967
77397
85128
82830
27888
33875
12025
28624
40897
54142
58983
58100
86996
1.0318e+05
89303
61151
84335
75410
77211
77648
79411
69923
40518
31167
20844
17456
10204
19702
25396
25764
33296
33192
20983
68907
56062
69859
86136
91919
46164
19032
19369
14565
21357
16993
12111
14492
8758.3
8444.6
9936.1
12142
40873
34940
34857
19526
80188
69827
36175
22418
29283
42924
37370
18428
17952
14594
9698.6
8616.7
8243.8
21850
28748
27992
24734
29667
30992
36778
27157
42249
49493
41708
27767
32580
32493
39426
30650
29692
11748
6123
8485.5
12566
18057
27233
53799
54566
47070
40754
31757
22498
26925
37776
50326
22237
15853
15593
18340
12226
8258.4
5827.5
54373
63958
45126
14592
13245
37300
51882
39037
48328
49797
45039
39761
20408
21218
32301
23728
10099
14061
14901
13334
14288
22605
48944
23118
35785
20070
41014
35158
15973
49621
52172
49159
51872
32764
34010
34075
25080
11084
30601
33510
28356
32479
31276
49336
31362
40342
49321
25558
13617
28562
13701
30804
34372
58602
46267
23830
41841
22814
18092
54202
32512
39325
38457
24138
25941
28187
19435
57425
13579
44233
37417
39490
30910
22278
34629
30086
23105
15147
10461
23297
27807
32666
39315
21750
26788
40040
57130
50471
15623
19002
34851
27943
32349
22943
19766
25325
25996
18590
19878
10441
10156
4911.4
5471.7
2373.3
1408.7
1405.2
2794
2172.6
2480.5
1972.1
1267.8
1797.3
2665.7
2186.6
1878.8
2363.6
657.54
1798.6
2057.8
6768.4
7410.6
10948
5466.5
6448.6
10799
18566
8261.8
2964
1524.1
875.21
1846
1051.1
1271.7
752.32
1346.1
1168.3
1592.8
4797
834.92
765.65
3327.2
10039
31802
28458
14494
26560
33642
35235
23616
4929.2
3714
1146.7
685.52
7271.4
2697.9
1135.5
1517.2
1167.1
1440.3
2133
1612.9
3653.4
9574.7
10057
7930.6
4387.9
5020.9
7745.7
20349
23331
37034
29326
33500
46063
46838
36659
11723
5195.4
5390.7
10152
10501
14468
6609.9
1488.3
3173.1
1478
2404
5123
7333.3
9070.8
25213
35353
16560
10961
4338.7
9679.4
23051
38354
39270
37054
33684
12612
2351.1
15322
32653
44909
25231
13150
10304
6270.2
4382
2660.9
2671.4
5819.6
8620.1
10997
14572
24161
52834
51392
28308
30684
42126
51552
45366
21021
13665
7326.5
4579.6
4630.8
4761.5
4615.2
3693.7
4347.3
5969.9
8031.2
8990.5
6617.7
8098.7
8099.1
7462.8
7176.2
5963.7
4283
5601.9
9546.6
10821
14142
17045
18735
19379
12194
10380
9188.1
10306
8506.8
6932.8
6497.6
6186.6
7810.5
7565.5
1115.5
17060
23212
26758
22667
14169
17555
13588
15102
8359.4
6893.1
8160.9
15119
16527
12280
11726
18741
1255.3
18601
20304
23061
14838
4564.3
3939
3026.2
4495
6043.5
4506.4
6851.5
10218
10698
15347
17719
[truncated: 62 more rows]
