# Supplementary material for: Micro-mechanical fingerprints of the rat bladder change in actinic cystitis and tumor presence
Source: Commun Biol. 2023 Feb 24;6:217. doi: 10.1038/s42003-023-04572-0 (PMC9950451; doi:10.1038/s42003-023-04572-0)
Supplement: Supplementary file 4 — Supplementary data 1 [file 42003_2023_4572_MOESM4_ESM.zip › supplementary data graphs/lamina/1_CTRL/Month 2/R224/Chiaro.csv]

29188
29354
31816
30758
46903
57313
44757
32065
41418
60263
89443
1.0065e+05
84916
62524
73463
45192
63388
27550
52836
1.0658e+05
19965
1542
36015
1.0343e+05
1.125e+05
1.1585e+05
1.0729e+05
1.4747e+05
1.1345e+05
76911
29317
1179.9
NaN
55639
1.0381e+05
1.2995e+05
1.156e+05
1.0171e+05
1.2715e+05
1.2506e+05
NaN
25811
65229
3936.3
71453
73961
1.3392e+05
1.1681e+05
99612
1.1796e+05
1.3991e+05
NaN
NaN
39698
1.2774e+05
1.4902e+05
1.7498e+05
1.2687e+05
24704
1.3015e+05
14404
1.5072e+05
2650.5
11371
33015
1.1045e+05
1.7305e+05
1.7984e+05
1.4387e+05
NaN
17170
2.2332e+05
32334
17030
NaN
12956
93737
1.2159e+05
1.791e+05
1.5523e+05
12693
1.6263e+05
8927.7
NaN
NaN
NaN
47627
53533
1.1139e+05
1.8464e+05
22323
1.3355e+05
39424
9741.2
NaN
70359
1.5251e+05
34439
8946.5
1.37e+05
NaN
61957
24547
80458
17101
30342
17619
1.0371e+05
91503
99441
2.6355e+05
1.118e+05
25447
43277
44138
22256
1.1208e+05
1.4986e+05
2.0936e+05
1.9919e+05
1.1889e+05
48972
1.6938e+05
1.7359e+05
2.0409e+05
93823
65401
2.2825e+05
1.6184e+05
1.77e+05
3.0657e+05
3.5257e+05
2.1437e+05
1.6203e+05
1.6913e+05
1.7699e+05
2.0847e+05
2.6748e+05
2.4793e+05
2.0401e+05
1.2539e+05
3.3071e+05
1.6957e+05
2.655e+05
1.7103e+05
1.3098e+05
2.4304e+05
3.4199e+05
2.2487e+05
1.2073e+05
3.5929e+05
1.1944e+05
2.9525e+05
1.7552e+05
1.3989e+05
2.8998e+05
1.5704e+05
2.4147e+05
2.1414e+05
1.8524e+05
2.7941e+05
3.5183e+05
1.793e+05
1.2021e+05
1.5559e+05
1.6341e+05
1.4049e+05
1.7222e+05
1.4426e+05
5e+05
51365
91848
1.4562e+05
1.9704e+05
4.3715e+05
2.6539e+05
2.2679e+05
2.0715e+05
3833.7
12780
18180
6521.4
1251.1
27671
71511
81693
1.4165e+05
2.5162e+05
1722.9
2.6864e+05
1.4786e+05
1.6859e+05
1.4644e+05
2.0976e+05
1.7011e+05
73221
6778
17216
9715.4
93388
1.4761e+05
1.4878e+05
1.9623e+05
NaN
NaN
1.1559e+05
1.1931e+05
1.2686e+05
1.2198e+05
1.4892e+05
33401
10511
7050.9
17339
25405
14562
27006
16345
11499
15081
18084
61266
20171
31880
81491
46245
71399
36252
47852
28208
3.3928e+05
29697
1.2016e+05
1.9391e+05
4.1875e+05
3.8609e+05
3.1859e+05
2.6873e+05
2.5163e+05
33067
43207
78821
1.6821e+05
2.4793e+05
2.19e+05
1.5827e+05
21901
2.6072e+05
3.279e+05
3.2892e+05
NaN
37615
30394
33482
53016
46932
50134
52543
48689
26625
68822
46983
46122
30924
59473
50782
52571
51269
70865
25292
48721
77012
51060
62701
95215
1.1064e+05
76284
73015
84920
98711
1.3326e+05
81343
67840
49731
68871
86781
1.2101e+05
1.419e+05
1.797e+05
1.0351e+05
NaN
1.3321e+05
50335
65280
94546
2.6702e+05
2.439e+05
2.4761e+05
1.0948e+05
1.0902e+05
67501
1.851e+05
68670
1.0202e+05
1.4468e+05
1.1562e+05
1.5577e+05
1.8451e+05
2.1748e+05
1.3471e+05
