# Supplementary material for: Micro-mechanical fingerprints of the rat bladder change in actinic cystitis and tumor presence
Source: Commun Biol. 2023 Feb 24;6:217. doi: 10.1038/s42003-023-04572-0 (PMC9950451; doi:10.1038/s42003-023-04572-0)
Supplement: Supplementary file 4 — Supplementary data 1 [file 42003_2023_4572_MOESM4_ESM.zip › supplementary data graphs/lamina/1_CTRL/Month 2/R226/AFM.csv]

69251
67243
1.9176e+05
1.7524e+05
1.6282e+05
63215
1.5752e+05
1.1945e+05
1.4512e+05
97501
1.216e+05
1.0889e+05
52042
54077
45492
75072
80289
77796
1.1943e+05
88989
1.2108e+05
1.3098e+05
99215
94143
1.0636e+05
1.2868e+05
80890
64841
38123
23725
29507
74433
1.2725e+05
1.349e+05
1.2009e+05
1.0978e+05
15382
1.1815e+05
47696
26670
13636
12912
9057.5
12872
6182.1
15529
18317
67471
86715
98393
1.2016e+05
94711
84044
44999
29123
18494
14064
14471
11619
1.1141e+05
1.0196e+05
84324
94912
87733
1.0296e+05
67819
72543
77560
1.1994e+05
97008
78642
97691
82961
1.1496e+05
1.0242e+05
1.0242e+05
95656
76215
1.1681e+05
74170
1.0163e+05
81456
1.0324e+05
94171
77177
80750
1.0687e+05
93628
64878
70641
76426
1.0445e+05
1.0156e+05
1.2965e+05
1.0531e+05
1.2268e+05
1.0139e+05
98812
1.3924e+05
1.1943e+05
1.2077e+05
1.443e+05
73589
89528
64245
34212
18783
41519
41372
51461
84810
1.0612e+05
73453
88696
54993
1.4092e+05
1.644e+05
1.3479e+05
1.4068e+05
1.0696e+05
1.8396e+05
1.6075e+05
1.1582e+05
1.6479e+05
1.1293e+05
1.6779e+05
1.3348e+05
1.4158e+05
1.7338e+05
1.0523e+05
1.4288e+05
1.7451e+05
1.2109e+05
95548
94255
78932
1.3427e+05
93174
47830
1.371e+05
77039
1.6534e+05
1.0414e+05
75746
1.16e+05
1.2293e+05
1.5738e+05
1.8984e+05
1.632e+05
1.4095e+05
1.4789e+05
1.8214e+05
1.3118e+05
1.3766e+05
1.7444e+05
1.5548e+05
1.8717e+05
1.6113e+05
1.277e+05
1.0398e+05
1.1693e+05
1.5333e+05
1.1935e+05
1.8668e+05
1.694e+05
1.4781e+05
1.2436e+05
1.1082e+05
74138
1.1945e+05
1.3388e+05
1.8578e+05
2.0598e+05
1.6171e+05
1.0204e+05
1.7083e+05
1.1005e+05
1.3999e+05
1.0211e+05
1.4105e+05
1.257e+05
1.3853e+05
1.1577e+05
1.1768e+05
1.6529e+05
1.1642e+05
81728
98488
1.2272e+05
66262
79050
91971
1.7586e+05
1.5729e+05
1.4541e+05
1.1783e+05
1.0294e+05
1.0422e+05
1.7022e+05
1.4095e+05
96829
1.7707e+05
1.7806e+05
1.2485e+05
1.6069e+05
1.868e+05
1.3154e+05
1.5924e+05
1.1568e+05
1.5088e+05
92025
1.3763e+05
1.6356e+05
1.5971e+05
1.7676e+05
1.3999e+05
1.2112e+05
1.0558e+05
1.033e+05
1.1107e+05
1.4935e+05
1.6355e+05
1.1278e+05
1.2616e+05
1.3777e+05
1.2161e+05
99562
1.2326e+05
94379
1.3546e+05
1.1651e+05
1.5075e+05
1.4314e+05
1.6095e+05
2.1273e+05
1.6953e+05
2.0313e+05
1.4048e+05
1.3957e+05
1.1468e+05
1.5481e+05
1.0735e+05
1.4106e+05
1.6708e+05
1.4869e+05
1.4726e+05
1.5019e+05
1.6627e+05
1.3148e+05
1.3976e+05
1.2216e+05
1.2185e+05
70563
1.2773e+05
1.4213e+05
1.317e+05
1.0539e+05
1.4736e+05
1.7316e+05
1.2218e+05
1.3301e+05
1.1738e+05
1.2648e+05
1.2206e+05
1.6399e+05
98607
1.0243e+05
92352
1.134e+05
91977
96718
89210
1.1335e+05
92772
72724
94966
1.2022e+05
83301
99233
1.6387e+05
2.6192e+05
2.1716e+05
1.4721e+05
50706
1.2714e+05
1.8168e+05
1.4077e+05
1.0435e+05
92518
67708
1.1019e+05
67003
97258
89890
84332
1.1848e+05
1.1184e+05
73540
87250
87297
86030
76586
84585
83193
80288
96187
1.2821e+05
1.4369e+05
1.215e+05
1.0539e+05
1.1531e+05
1.0599e+05
1.2049e+05
1.2237e+05
1.2353e+05
64476
80388
1.6828e+05
1.2533e+05
1.5767e+05
1.6386e+05
76854
1.0417e+05
1.0899e+05
1.1328e+05
1.1905e+05
1.276e+05
98566
1.3594e+05
1.3381e+05
74500
1.0141e+05
89843
98470
94081
61662
97109
1.2143e+05
93645
92713
86860
1.146e+05
1.5126e+05
1.1805e+05
1.1636e+05
92787
99289
1.1549e+05
1.2711e+05
1.6322e+05
1.2397e+05
1.2327e+05
1.3785e+05
1.7881e+05
1.8882e+05
1.445e+05
1.9708e+05
98394
96986
1.4369e+05
98601
1.3479e+05
1.2113e+05
1.2512e+05
89453
67021
1.1776e+05
1.6899e+05
1.0818e+05
83521
1.1991e+05
1.7056e+05
2.2079e+05
2.2663e+05
1.6818e+05
1.3891e+05
1.0325e+05
1.2e+05
1.1449e+05
1.3051e+05
77916
64343
95669
1.4514e+05
92998
1.0387e+05
1.2458e+05
84668
1.238e+05
1.9298e+05
2.3027e+05
1.6195e+05
1.7133e+05
2.5841e+05
2.0609e+05
2.2156e+05
3.6307e+05
2.4514e+05
1.5886e+05
1.2275e+05
1.9331e+05
1.422e+05
1.8688e+05
1.9709e+05
1.4779e+05
1.2768e+05
1.161e+05
1.301e+05
2.6115e+05
2.1209e+05
1.9531e+05
1.9064e+05
2.0918e+05
2.1171e+05
1.5764e+05
1.9836e+05
1.2266e+05
1.6935e+05
1.6693e+05
1.9162e+05
1.9109e+05
1.9283e+05
1.6304e+05
1.5307e+05
1.3464e+05
63804
1.5178e+05
1.6467e+05
1.5845e+05
1.3217e+05
2.1834e+05
1.4128e+05
91441
1.56e+05
1.3275e+05
1.5292e+05
1.3849e+05
1.779e+05
1.5611e+05
1.1541e+05
1.3931e+05
1.8044e+05
1.6732e+05
1.143e+05
1.3321e+05
1.5838e+05
1.8503e+05
1.1733e+05
1.1247e+05
1.0709e+05
1.0127e+05
92205
1.1532e+05
1.4352e+05
99661
1.2216e+05
1.2607e+05
1.2369e+05
93270
1.1801e+05
77851
1.5443e+05
1.183e+05
1.0751e+05
1.7398e+05
2.3219e+05
2.1227e+05
2.1666e+05
1.4602e+05
1.6512e+05
1.8615e+05
1.2888e+05
1.3713e+05
1.4184e+05
1.7344e+05
1.3296e+05
1.0761e+05
96252
1.4283e+05
70369
92295
84845
1.1379e+05
1.4288e+05
1.1705e+05
1.3287e+05
1.7378e+05
1.9199e+05
1.5187e+05
1.7131e+05
1.7183e+05
1.7825e+05
1.5864e+05
1.706e+05
1.8185e+05
1.5813e+05
1.586e+05
1.6711e+05
1.7229e+05
1.435e+05
1.0328e+05
72421
56720
1.02e+05
91388
98747
1.1938e+05
89912
1.1605e+05
1.081e+05
1.7127e+05
1.9557e+05
1.5513e+05
1.6961e+05
1.5485e+05
1.9316e+05
1.313e+05
1.8352e+05
1.2421e+05
1.6514e+05
2.0487e+05
1.3817e+05
1.2202e+05
1.5507e+05
1.0237e+05
1.1531e+05
1.2233e+05
1.4248e+05
98968
1.1197e+05
1.2473e+05
73813
1.1197e+05
89364
84543
1.0789e+05
1.1821e+05
1.5376e+05
2.1794e+05
2.5557e+05
2.4276e+05
1.2787e+05
1.2207e+05
1.2043e+05
1.1642e+05
1.276e+05
1.0098e+05
1.0782e+05
1.41e+05
73767
88329
76102
1.1546e+05
1.5276e+05
1.3427e+05
1.4424e+05
2.0542e+05
1.3086e+05
1.1515e+05
1.4449e+05
1.583e+05
1.6911e+05
1.3013e+05
1.5444e+05
1.2238e+05
83123
99014
1.4596e+05
98776
1.1241e+05
1.4258e+05
1.3405e+05
1.4751e+05
1.407e+05
1.3755e+05
1.6637e+05
1.291e+05
1.2115e+05
1.6359e+05
1.4816e+05
1.352e+05
1.4596e+05
1.6498e+05
1.7541e+05
1.4837e+05
1.3816e+05
91879
1.2619e+05
1.145e+05
89044
1.0181e+05
1.2546e+05
1.8417e+05
1.5743e+05
1.3894e+05
1.4949e+05
1.2239e+05
98893
1.6849e+05
1.152e+05
1.1441e+05
1.0861e+05
91312
1.0788e+05
94573
1.0456e+05
1.0624e+05
1.2128e+05
1.3532e+05
2.1079e+05
93015
1.0122e+05
1.003e+05
1.1116e+05
61915
93251
1.0449e+05
1.1606e+05
1.284e+05
1.5574e+05
1.056e+05
1.4798e+05
1.4971e+05
2.0294e+05
1.4506e+05
97687
1.0438e+05
1.3171e+05
73583
72377
87259
70039
1.0924e+05
1.186e+05
99254
79229
92967
1.4145e+05
1.4809e+05
1.6173e+05
1.1948e+05
1.1353e+05
1.0255e+05
1.3159e+05
94076
1.7723e+05
1.6209e+05
1.4493e+05
1.4233e+05
1.4318e+05
1.1176e+05
1.2176e+05
1.0917e+05
1.2062e+05
97316
1.0692e+05
1.2391e+05
1.5301e+05
1.1345e+05
1.0995e+05
1.058e+05
1.8297e+05
1.1744e+05
1.2075e+05
1.2025e+05
83300
99358
1.5546e+05
1.5015e+05
1.2749e+05
1.6208e+05
1.4374e+05
1.0421e+05
64545
71106
91883
74753
58781
1.2507e+05
97784
99938
89595
1.0643e+05
1.4232e+05
1.4197e+05
1.6108e+05
1.3394e+05
1.0765e+05
1.478e+05
1.1287e+05
91892
1.0697e+05
96420
7841.9
9525.4
9236
11153
10381
10282
17026
18481
21238
26489
19651
14696
16412
22422
17486
17007
15297
14233
15531
9797.9
8902.5
11274
12931
11379
12355
13962
10441
12562
8110
4540.7
5842
5356.1
6744.7
12827
11868
14757
12933
11819
10732
10475
13696
18726
17283
16264
15482
14841
15666
18430
16062
18679
23877
17763
17663
17509
12901
13436
12256
13007
11488
10834
14035
23688
14927
14793
13506
14868
16746
18495
20418
24832
24983
22088
19886
17281
14663
19334
17530
19100
19661
14934
11774
12322
11939
11251
11192
12282
12995
12098
8174.7
6137.4
7720.4
7211.2
7701.8
13284
10149
11632
10286
9747.3
13193
14669
16338
16347
18157
18229
14997
16431
16100
14888
18829
22266
20390
22257
27789
16952
16817
15361
14705
18280
20736
26096
23685
21116
25759
24472
19638
16858
24267
18497
27079
21739
16948
29022
23769
19481
25291
16783
22039
27405
22498
21607
18456
17970
17022
15029
12317
9150.3
11584
17852
9488.8
10718
65811
47960
30738
23800
21603
18425
11806
14541
18138
22688
27214
33873
43589
33151
30504
19917
15249
13812
14141
13932
13186
15831
19451
19633
20952
23822
33961
25537
18750
17117
16230
14138
11774
9786.7
11845
13191
14787
16672
18031
22270
25225
37936
51894
37830
28271
20696
18740
16096
14748
12923
12153
12042
13724
15325
17477
20469
23995
26934
34678
77081
71448
54575
31484
23967
18020
15645
13810
11322
10428
11050
13374
14800
18493
24171
29552
39116
50987
73094
52253
37371
22337
19307
16625
13676
11375
10061
10304
12840
15643
17913
21338
33289
55494
1.661e+05
1.2046e+05
1.1905e+05
1.0503e+05
44951
26463
17142
13764
11547
9848.9
10044
13492
16382
20847
32169
73818
62339
82814
57879
32739
19526
15276
12882
10920
11736
13903
13943
21183
55438
76071
63308
63403
96309
98427
91136
12304
12349
13023
11250
13835
51017
53488
79488
36280
31031
47954
69285
64473
61480
63648
70216
1.3533e+05
87716
97408
85468
60081
50727
38432
35493
39082
47656
75358
71740
81558
82108
89662
1.0986e+05
96005
1.0852e+05
40107
41805
46027
41770
32125
31638
34099
39626
43048
41070
39355
36764
1.1439e+05
75002
89984
1.0196e+05
60266
87215
1.0269e+05
72680
79614
57445
52952
69717
37934
28696
31892
50980
78629
72312
84404
96387
79206
64435
63974
1.2587e+05
84789
76578
84781
87547
84587
1.0015e+05
90637
99491
65361
40975
38064
36451
67667
83451
1.2134e+05
1.0046e+05
1.1454e+05
51612
40481
37293
64909
51187
1.0091e+05
1.0799e+05
1.0662e+05
1.0069e+05
1.494e+05
1.0801e+05
74561
49222
53888
57204
1.0832e+05
1.1905e+05
1.8623e+05
1.0586e+05
81105
99479
55899
87484
52978
28395
89998
91041
1.7251e+05
1.0356e+05
1.0646e+05
59275
56731
97617
68737
1.0926e+05
1.4141e+05
1.1856e+05
1.6138e+05
79881
38538
57033
61522
52072
86431
1.1211e+05
1.7089e+05
1.4126e+05
1.1783e+05
1.109e+05
61634
39814
2.0123e+05
2.1195e+05
1.8881e+05
1.4193e+05
2.3449e+05
1.1001e+05
1.3382e+05
95046
1.4197e+05
1.9732e+05
1.4976e+05
1.5543e+05
1.347e+05
2.3702e+05
1.463e+05
1.5913e+05
2.0737e+05
2.2319e+05
2.9002e+05
1.1945e+05
4.0104e+05
2.5882e+05
2.3746e+05
1.8159e+05
4.9589e+05
2.1882e+05
4.116e+05
4.2231e+05
1.8863e+05
1.3551e+05
1.789e+05
2.0091e+05
1.1885e+05
1.6824e+05
1.9087e+05
1.4406e+05
1.6303e+05
1.3751e+05
1.6816e+05
1.4754e+05
1.6942e+05
2.1212e+05
1.6494e+05
1.2541e+05
1.3331e+05
1.0191e+05
1.4062e+05
1.5424e+05
1.5343e+05
1.9434e+05
1.8846e+05
1.4925e+05
2.0041e+05
1.2387e+05
1.9818e+05
1.7235e+05
1.592e+05
1.4796e+05
1.2399e+05
1.5738e+05
2.0676e+05
2.4368e+05
2.4426e+05
1.8061e+05
2.3163e+05
3.0612e+05
2.9405e+05
4.4001e+05
1.9176e+05
1.4577e+05
1.8471e+05
2.2255e+05
2.2173e+05
3.847e+05
1.6476e+05
2.2051e+05
2.0991e+05
1.2865e+05
1.3864e+05
1.1293e+05
2.2913e+05
1.401e+05
1.5676e+05
1.134e+05
1.8349e+05
1.2531e+05
91688
1.3812e+05
1.0949e+05
1.4622e+05
1.2099e+05
1.0891e+05
1.0501e+05
1.3861e+05
1.1859e+05
1.585e+05
1.5795e+05
1.4194e+05
1.32e+05
1.1575e+05
1.0599e+05
1.2761e+05
2.0638e+05
1.9444e+05
2.1314e+05
2.25e+05
3.7192e+05
2.4928e+05
2.468e+05
2.6051e+05
3.3019e+05
3.009e+05
3.5313e+05
3.0224e+05
2.8358e+05
1.5627e+05
1.7899e+05
1.3897e+05
97086
1.16e+05
1.7904e+05
1.3796e+05
1.1878e+05
1.5368e+05
1.1831e+05
1.8605e+05
96476
1.0423e+05
97335
90486
80198
69480
76661
78695
94892
77782
1.0093e+05
1.1079e+05
1.2783e+05
1.5168e+05
1.5686e+05
1.2107e+05
1.362e+05
1.2695e+05
1.712e+05
1.8295e+05
2.0407e+05
3.2561e+05
4.2611e+05
2.7078e+05
1.285e+05
76550
96870
91127
1.0302e+05
68210
92816
95773
92336
63871
75219
80974
81587
1.0561e+05
74070
70629
65898
93361
93535
85134
1.0125e+05
83891
10066
10214
23395
42091
17352
29878
14244
12389
41259
81763
72572
1.1626e+05
1.0775e+05
5963.6
12641
13176
11656
10354
10336
9314.5
9221.4
44156
53584
48229
41505
78871
65967
48789
45876
42162
38733
19754
14686
10938
12656
20245
18294
26202
25995
19726
25253
18544
20807
28906
28612
52686
64518
61031
61607
77037
72859
50856
30650
37476
41581
39031
68174
60915
20403
22159
27150
29109
25105
31011
57082
41219
32487
23406
10467
30136
32492
30768
40307
39684
54210
66829
1.4582e+05
1.1306e+05
77388
3087.2
1.2467e+05
1.6299e+05
1.3543e+05
1.005e+05
1.777e+05
61079
57198
66627
69368
1.0972e+05
1.4395e+05
1.2697e+05
1.3877e+05
1.9561e+05
1.7388e+05
1.1062e+05
2.694e+05
1.2092e+05
1.2036e+05
1.1032e+05
1.2195e+05
1.7095e+05
2.1535e+05
1.7293e+05
1.7184e+05
1.6892e+05
1.8069e+05
1.734e+05
1.9266e+05
1.1801e+05
1.1272e+05
1.3871e+05
1.4578e+05
1.1922e+05
1.1456e+05
1.3634e+05
67880
65185
1.2778e+05
1.905e+05
1.9781e+05
1.7738e+05
1.414e+05
1.5832e+05
2.1827e+05
2.266e+05
2.3415e+05
6358.9
6110.9
6413
4465.9
8214.7
5294.9
3911.4
12490
1785.6
2895.3
3912.4
8237.2
5217
2699.1
2110.4
5770.3
8023
4036
4751.8
9229
27005
46265
60663
83573
1.2671e+05
56122
14878
12037
8600.3
5876.3
7360.3
8830.7
21522
61290
99896
74193
1.2305e+05
2.2963e+05
67379
80427
33543
27459
17843
7702
37261
38941
8091.2
7180.8
15009
32977
13404
31537
82954
49689
2073.5
32684
47598
35663
50509
52712
55331
71274
79468
60614
48377
65622
40704
21161
25886
55990
57736
36767
82980
84791
54594
60716
50394
23819
17253
65042
60733
68422
61241
46922
18666
54910
95160
77141
76821
54266
30344
23910
62211
63173
48367
42580
31052
41499
56567
63442
64409
61478
56866
45462
34082
44663
22546
14675
68005
84676
17251
24569
51637
40702
24926
76485
63753
61670
62007
54355
48625
44329
45998
77050
91319
62902
12638
73324
49532
1.0262e+05
1.2437e+05
1.0282e+05
40431
36130
73281
1.0567e+05
97467
1.5704e+05
1.2733e+05
4542.1
96065
66117
18162
21248
54462
57992
35141
47706
66053
60339
1.098e+05
1.4613e+05
80578
97745
60858
76481
40844
29888
57722
25156
1.2856e+05
52900
15627
2.1566e+05
75416
1.027e+05
70866
1.8563e+05
1.9329e+05
51416
82654
90797
81545
86356
1.0801e+05
31944
1.2652e+05
95298
79052
99829
96233
1.3041e+05
79587
1.295e+05
87932
1.51e+05
1.8925e+05
1.6151e+05
1.851e+05
1.7048e+05
1.343e+05
1.9817e+05
66333
1.033e+05
1.6069e+05
95764
87854
1.1405e+05
1.0671e+05
72642
61293
78909
56953
13188
66187
1.0113e+05
1.2141e+05
1.6296e+05
1.0405e+05
32129
1.8056e+05
1.3256e+05
1.8743e+05
57306
81702
1.2099e+05
1.111e+05
93848
72180
46622
27889
87747
1.51e+05
1.1632e+05
74695
56790
93358
78360
2.2558e+05
1.3846e+05
1.0443e+05
46819
59127
42350
45228
52848
72459
96284
1.1587e+05
1.2801e+05
1.3193e+05
29678
18068
63346
1.249e+05
99777
83485
1.7353e+05
1.1924e+05
91285
68964
1.1406e+05
1.5281e+05
84948
76713
73817
1.1144e+05
39792
95206
53958
55638
94125
1.1167e+05
1.1107e+05
1.5508e+05
1.2298e+05
1.4209e+05
1.494e+05
1.3779e+05
68938
31555
19059
60827
1.1056e+05
60662
56769
46145
53928
1.1755e+05
80508
56755
41171
39128
87308
1.359e+05
61682
68234
36552
1.3347e+05
79820
20499
24776
17121
19920
50493
81186
46732
37912
1.0767e+05
1.7363e+05
70128
36892
91916
56290
82021
1.2045e+05
1.9332e+05
66593
57789
49448
29437
25456
18909
30758
41017
1.0878e+05
90052
78133
1.1349e+05
90963
1.1914e+05
1.1622e+05
1.0457e+05
52180
1.5028e+05
32878
96929
98195
93497
28837
27407
30859
18044
41391
55585
72149
83784
74148
42830
83795
1.1702e+05
35771
63689
91569
2.1942e+05
38282
1.419e+05
87430
71783
44907
42702
21757
23139
26075
28277
38583
60460
98773
96337
77607
1.383e+05
1.258e+05
61535
1.2174e+05
1.179e+05
68723
1.5503e+05
80501
94487
99384
39846
29091
21484
20757
30737
55036
63120
1.0147e+05
1.6758e+05
1.3175e+05
54574
1.0606e+05
69381
1.043e+05
81028
1.5854e+05
22449
51199
33418
38699
22394
23955
19520
