# Supplementary material for: Micro-mechanical fingerprints of the rat bladder change in actinic cystitis and tumor presence
Source: Commun Biol. 2023 Feb 24;6:217. doi: 10.1038/s42003-023-04572-0 (PMC9950451; doi:10.1038/s42003-023-04572-0)
Supplement: Supplementary file 4 — Supplementary data 1 [file 42003_2023_4572_MOESM4_ESM.zip › supplementary data graphs/lamina/1_CTRL/Month 2/R226/Chiaro.csv]

2.2465e+05
1.7997e+05
1.3157e+05
2.3915e+05
2.2717e+05
1442.7
NaN
3.4255e+05
1.8659e+05
NaN
1.3465e+05
2.3887e+05
1.2898e+05
2.1529e+05
1.5723e+05
9381.5
72660
63328
NaN
39712
1.5524e+05
3.5951e+05
1.972e+05
3.2064e+05
4755
NaN
3.8982e+05
2.8848e+05
1.6485e+05
1.5772e+05
NaN
11652
1787.8
702.7
NaN
1930.4
3737.4
9239.3
33781
NaN
84454
26695
8301.4
3692.7
643.13
NaN
17936
26572
NaN
43058
43851
43718
19704
35940
6485.5
3010.4
12994
7358.2
61793
77012
10841
7528.6
41425
4811.3
25475
27907
53183
11211
42721
9420.3
29810
37581
29972
28107
13496
15360
3181.5
14759
19154
18435
3608
32417
1577.6
23150
1228.6
431.27
17192
4871.7
32328
12676
21604
9536.2
6746.8
690.3
965.09
25794
29820
42865
18227
32673
38918
49569
20156
1.4394e+05
56771
36199
62136
46941
1.2746e+05
1.4342e+05
1.3955e+05
82145
NaN
NaN
23673
16892
1.4131e+05
1.9548e+05
70986
1.8105e+05
1.0376e+05
1.5281e+05
1.4411e+05
1.7845e+05
32164
NaN
NaN
1.3178e+05
54613
36963
34114
2.0317e+05
1.7392e+05
1.6478e+05
60590
28486
45724
1.234e+05
2.2514e+05
76117
61168
19105
1.2703e+05
89643
47054
1.7367e+05
1.218e+05
1.1191e+05
1.6104e+05
1.9325e+05
1.5434e+05
26323
1.1307e+05
1.0576e+05
28974
38973
85187
1.0713e+05
1.0318e+05
1.5196e+05
26466
99257
16032
1.2672e+05
1.5847e+05
1.3144e+05
1.6194e+05
1.9597e+05
1.1273e+05
1.3966e+05
1.973e+05
85848
27089
1.5164e+05
1.0113e+05
90689
65447
60075
41542
74849
1.4244e+05
1.2621e+05
60961
27952
59224
52778
77256
94756
53080
1.0158e+05
17261
42452
30300
29664
38102
34672
32039
19943
77535
20497
82469
1.0701e+05
76631
54015
1.2686e+05
89880
67582
85027
1.2007e+05
1.0585e+05
64343
1.32e+05
99424
94538
91289
85330
1.269e+05
89119
77976
1.2501e+05
26227
28937
30111
56305
70102
42562
18435
5884
42753
54696
54645
45387
34683
34168
77546
59890
70737
7186.7
88814
1.1898e+05
58506
60985
44006
15790
10526
7362.2
4051.2
24959
21329
39112
5237.3
48653
63686
66295
48407
69414
40438
49465
62439
NaN
64641
92217
92849
50607
24129
20190
10685
14353
16821
70674
66474
10276
17286
13280
45979
6662.8
41934
60239
68148
38329
39169
67798
60171
82652
62862
NaN
32902
42253
49072
15204
2357.3
40489
NaN
10989
1926
20904
16243
21948
27874
28536
10741
39519
25683
66875
33078
34372
41025
26669
23021
30312
50435
86746
44722
55077
46326
39518
58020
1.0167e+05
97450
1.0582e+05
59062
97531
73405
1.6098e+05
1.2285e+05
1.5478e+05
1.3288e+05
1.9914e+05
1.6836e+05
59208
1.4531e+05
1.0692e+05
54326
1.8163e+05
1.1818e+05
1.673e+05
50865
82142
1.7141e+05
1.3026e+05
91074
16731
1.6531e+05
2.0321e+05
1.4382e+05
1.3536e+05
1.5541e+05
1.573e+05
58227
1.0569e+05
73711
25655
1.2234e+05
77874
18094
50633
1.041e+05
56843
1.0498e+05
95949
42875
94208
78630
1.0331e+05
75772
8819.9
1.8426e+05
1.9043e+05
1.4237e+05
80155
39597
1.1369e+05
1.3304e+05
1.5726e+05
2.7828e+05
1.7766e+05
1.1756e+05
1.1726e+05
7685
90678
49627
22839
18100
12487
58973
26829
1.0099e+05
80042
1.1271e+05
1.1917e+05
1.266e+05
1.9521e+05
38089
11083
1.5523e+05
1.2905e+05
1.8792e+05
2.0545e+05
1.7332e+05
58951
1.2128e+05
21296
72270
49049
55189
17009
11386
93568
1.1124e+05
1.3231e+05
1.2683e+05
86699
54864
25115
38202
94744
1.1992e+05
1.4626e+05
2.2335e+05
1.6472e+05
2.3239e+05
1.0488e+05
1.7326e+05
74558
75194
38611
40598
NaN
16729
92031
1.0965e+05
92542
90242
1.4522e+05
1.4221e+05
12076
1.047e+05
2.2419e+05
17058
1.7417e+05
16587
28049
65366
45894
53047
8505.9
15789
59291
50852
57422
24755
87244
57597
74021
1.0326e+05
83928
73929
83621
1.0161e+05
1.0249e+05
1.9212e+05
78905
1.2435e+05
64748
1.9236e+05
1.5418e+05
1.1583e+05
2.1612e+05
1.3534e+05
1.1547e+05
53118
72254
1.182e+05
1.3456e+05
1.6807e+05
43123
1.5009e+05
70779
65091
50282
1.5217e+05
95562
1.1448e+05
1.1658e+05
1.0243e+05
1.2506e+05
1.3791e+05
88230
1.0452e+05
1.1378e+05
1.6988e+05
1.8922e+05
98344
1.4368e+05
1.496e+05
91918
1.1667e+05
1.6421e+05
81282
1.1195e+05
1.4816e+05
1.1497e+05
1.198e+05
1.4753e+05
1.1364e+05
92612
1.958e+05
1.3786e+05
1.4451e+05
1.0255e+05
