# Supplementary material for: Micro-mechanical fingerprints of the rat bladder change in actinic cystitis and tumor presence
Source: Commun Biol. 2023 Feb 24;6:217. doi: 10.1038/s42003-023-04572-0 (PMC9950451; doi:10.1038/s42003-023-04572-0)
Supplement: Supplementary file 4 — Supplementary data 1 [file 42003_2023_4572_MOESM4_ESM.zip › supplementary data graphs/lamina/1_CTRL/Month 4/R161/AFM.csv]

1.5492e+05
1.3801e+05
95396
1.088e+05
98145
1.172e+05
1.3225e+05
1.4844e+05
1.3658e+05
68703
1.349e+05
1.0333e+05
93335
84280
86429
93027
1.1389e+05
94225
1.1964e+05
1.0991e+05
1.0608e+05
1.1563e+05
1.2325e+05
1.0582e+05
1.1088e+05
73206
1.1966e+05
1.1713e+05
75735
1.1404e+05
91879
97198
1.2208e+05
1.0012e+05
91049
1.1625e+05
1.8794e+05
1.2441e+05
1.3571e+05
1.0843e+05
91795
1.075e+05
1.1314e+05
1.3751e+05
1.1025e+05
74484
98350
1.2729e+05
71425
1.4256e+05
88509
1.1391e+05
94657
1.1215e+05
77991
1.0054e+05
1.1818e+05
82638
1.2978e+05
1.4771e+05
1.1666e+05
1.0037e+05
82046
1.2111e+05
81557
74189
1.0035e+05
1.2683e+05
1.2319e+05
1.0862e+05
1.018e+05
1.1389e+05
1.2584e+05
1.4612e+05
1.2326e+05
85841
72312
80097
1.2222e+05
98261
63752
1.2098e+05
93164
88721
85419
1.3951e+05
1.3813e+05
1.4337e+05
1.3771e+05
76750
79812
1.1268e+05
1.0494e+05
54559
72427
85400
1.2196e+05
95616
97800
1.4417e+05
1.5279e+05
1.3213e+05
1.0159e+05
1.1913e+05
1.1851e+05
1.6757e+05
63204
1.0066e+05
1.062e+05
73833
96672
1.065e+05
1.2733e+05
1.581e+05
1.5485e+05
88208
90159
1.3836e+05
83558
83053
1.0475e+05
1.0221e+05
1.1002e+05
99510
1.0099e+05
1.2928e+05
1.4347e+05
1.0861e+05
81525
80420
81603
70783
93718
85192
1.1361e+05
1.7888e+05
1.1587e+05
1.2194e+05
1.4349e+05
1.4929e+05
98730
86274
61376
67343
1.0238e+05
1.0046e+05
1.2598e+05
1.3168e+05
1.6013e+05
1.6788e+05
1.3464e+05
1.3536e+05
1.2573e+05
89339
70218
56231
86706
1.3863e+05
1.6253e+05
2.099e+05
1.4541e+05
18144
24215
23692
31037
42219
53926
24416
24632
23843
47826
28864
23956
31544
27151
43483
26934
58443
33687
26140
34253
27413
41629
28554
19042
21724
29834
24854
22496
26108
23869
19018
29813
23919
20557
23734
37114
22572
28200
27336
16684
27253
28439
27868
23432
28529
35611
34258
26543
21067
21917
26337
28810
27439
36710
26200
22286
28329
29294
34726
25795
22062
38870
20478
27324
26927
22706
20015
26352
32556
24638
39490
31803
27190
36882
27881
27148
23251
21624
29902
29874
29448
42549
31885
28467
29815
29128
25682
21929
32504
31917
32582
32992
29916
32396
26657
23092
42860
27730
31282
41475
31295
34699
28640
34201
35432
32409
38984
28801
27421
25297
22405
20180
48453
23870
47294
23453
32791
32499
27635
39582
41963
27230
40376
30361
24146
10685
1.433e+05
31651
27402
33862
37962
34945
25888
61812
29754
30622
38107
30508
34945
20530
28844
21246
30369
84435
84183
57051
77958
73457
74679
1.0866e+05
1.0873e+05
1.1927e+05
1.1535e+05
84075
75209
49115
36262
42780
79864
56367
49370
79754
76050
58924
49868
38242
42043
48412
67832
94678
64424
43936
59656
48297
57780
92510
77124
84186
1.0372e+05
1.0108e+05
63849
45603
54094
65809
67292
41625
61737
33927
35287
62315
45989
42954
31907
62807
80469
1.3765e+05
81860
7381.8
21242
53848
67040
33763
12265
1.2005e+05
1.4259e+05
1.6103e+05
1.5852e+05
68153
69290
38799
66545
41808
44409
44382
50857
61443
63689
61256
69513
75579
1.5901e+05
1.6261e+05
1.5754e+05
1.4794e+05
1.6818e+05
99793
1.1793e+05
1.0326e+05
62267
59729
74003
35695
51518
41885
52518
1.1378e+05
1.1109e+05
1.6024e+05
1.9378e+05
1.7131e+05
1.0784e+05
1.0476e+05
1.6183e+05
2.7644e+05
1.3359e+05
93247
1.0835e+05
50075
47577
47418
58827
48896
1.0082e+05
1.6553e+05
1.1819e+05
2.1194e+05
1.8718e+05
1.6826e+05
1.0993e+05
59193
1.2649e+05
1.7423e+05
1.8444e+05
1.6527e+05
1.0309e+05
83014
85359
54951
1.4225e+05
99632
1.0664e+05
2.4884e+05
1.471e+05
1.5229e+05
2.257e+05
2.0052e+05
1.3517e+05
93107
2.4157e+05
2.2535e+05
1.9392e+05
1.1738e+05
1.8272e+05
1.5212e+05
2.0056e+05
91834
1.1233e+05
2.4615e+05
2.5222e+05
1.9671e+05
2.2168e+05
1.0981e+05
93237
1.0128e+05
1.8445e+05
1.6565e+05
2.4692e+05
1.8224e+05
1.5947e+05
1.2803e+05
1.5618e+05
1.6441e+05
2.1746e+05
2.2652e+05
2.4168e+05
2.0684e+05
1.064e+05
1.4028e+05
2.3809e+05
2.5559e+05
2.9192e+05
1.7975e+05
1.445e+05
2.3796e+05
1.1156e+05
1.2906e+05
1.416e+05
1.7737e+05
2.2344e+05
2.6258e+05
2.1219e+05
1.3972e+05
2.2032e+05
1.2274e+05
90777
1.0333e+05
1.5741e+05
1.439e+05
1.2969e+05
1.8574e+05
1.2642e+05
1.5562e+05
1.6199e+05
2.4611e+05
3.3291e+05
2.5588e+05
2.4366e+05
2.1518e+05
1.8553e+05
1.2307e+05
1.7267e+05
1.3647e+05
2.3405e+05
1.1183e+05
92398
1.1e+05
1.1356e+05
71145
99624
77837
1.3665e+05
1.463e+05
1.2441e+05
97770
1.6111e+05
1.3005e+05
2.0559e+05
1.0234e+05
1.1367e+05
1.8542e+05
1.4134e+05
1.6763e+05
93177
1.7141e+05
1.9822e+05
95969
91884
64377
70429
2.3151e+05
2.2144e+05
1.9022e+05
1.2016e+05
1.2231e+05
1.4303e+05
1.5097e+05
1.6296e+05
1.7437e+05
1.136e+05
1.5865e+05
1.3383e+05
1.0975e+05
1.3654e+05
1.672e+05
1.5673e+05
1.2763e+05
1.1721e+05
1.471e+05
2.3057e+05
1.1715e+05
2.2835e+05
2.5425e+05
78179
2.2998e+05
1.4765e+05
1.2426e+05
1.2786e+05
2.268e+05
1.7813e+05
1.7596e+05
3.1892e+05
2.4999e+05
2.7659e+05
2.1997e+05
2.0047e+05
2.4317e+05
2.6688e+05
2.7213e+05
2.9163e+05
2.3146e+05
1.7665e+05
1.646e+05
1.1544e+05
1.4013e+05
2.4601e+05
1.9767e+05
2.4655e+05
2.5241e+05
2.837e+05
3.1398e+05
2.6101e+05
1.6375e+05
1.952e+05
1.9113e+05
2.4546e+05
2.1948e+05
1.174e+05
2.0897e+05
2.1487e+05
3.1212e+05
2.3209e+05
3.0478e+05
2.9425e+05
2.6277e+05
2.3881e+05
2.4022e+05
1.4122e+05
1.6436e+05
1.2569e+05
1.4997e+05
2.1664e+05
2.3747e+05
2.2553e+05
1.7388e+05
2.6774e+05
2.166e+05
1.7409e+05
1.4949e+05
2.315e+05
2.2886e+05
1.3701e+05
1.6124e+05
2.5147e+05
2.6277e+05
59138
1.0726e+05
81707
1.0857e+05
3.716e+05
3.5481e+05
51856
3.9408e+05
91823
55070
46066
45443
33530
1.0852e+05
1.479e+05
75672
84547
46192
78067
1.0279e+05
98445
1.2596e+05
1.8004e+05
1.5098e+05
96592
96840
70933
72608
59068
58262
51440
64863
64960
74721
92977
2.185e+05
2.2299e+05
2.5597e+05
1.9851e+05
2.5407e+05
1.6277e+05
85038
3.5142e+05
3.5637e+05
3.8332e+05
1.9573e+05
1.4686e+05
92535
60865
1.0853e+05
1.3815e+05
86246
1.5796e+05
1.6095e+05
3.1549e+05
2.9233e+05
2.1195e+05
2.2883e+05
1.0433e+05
1.7328e+05
3.6817e+05
4.1056e+05
5.6181e+05
3.5578e+05
4.313e+05
2.94e+05
2.7331e+05
2.3665e+05
1.8818e+05
1.9514e+05
2.4917e+05
2.1121e+05
2.0329e+05
2.4138e+05
2.2049e+05
2.8006e+05
2.5594e+05
2.5758e+05
3.0449e+05
2.8845e+05
2.3327e+05
2.6044e+05
3.2981e+05
2.7114e+05
3.9056e+05
3.6308e+05
3.2568e+05
2.0973e+05
2.6619e+05
1.7628e+05
1.325e+05
1.0072e+05
1.9574e+05
2.5934e+05
2.0504e+05
1.373e+05
1.2425e+05
99607
97448
74113
1.1304e+05
1.3009e+05
1.7864e+05
2.2316e+05
2.7658e+05
3.9958e+05
4.7004e+05
3.6503e+05
2.4133e+05
96867
1.449e+05
76939
1.262e+05
2.0306e+05
2.788e+05
1.8621e+05
1.1853e+05
1.6701e+05
1.8244e+05
2.7783e+05
1.9676e+05
1.7592e+05
1.8269e+05
2.671e+05
2.8001e+05
3.9078e+05
1.729e+05
1.0948e+05
1.0448e+05
92737
1.5468e+05
68224
1.429e+05
2.0149e+05
1.8498e+05
1.6815e+05
97263
1.8295e+05
3.0779e+05
3.5951e+05
3.8255e+05
3.889e+05
3.1274e+05
2.9889e+05
3.1357e+05
1.698e+05
3.199e+05
1.9442e+05
1.8221e+05
1.8735e+05
67230
90394
1.6421e+05
1.9088e+05
1.3472e+05
1.1461e+05
1.1312e+05
1.2717e+05
1.1678e+05
1.0248e+05
54744
1.6582e+05
3.1786e+05
1.4348e+05
97507
1.4849e+05
1.757e+05
1.1225e+05
1.2109e+05
1.5246e+05
1.448e+05
1.3186e+05
1.601e+05
1.6493e+05
47603
1.4726e+05
1.7796e+05
1.7702e+05
1.2824e+05
1.1543e+05
1.0508e+05
1.66e+05
2.1167e+05
2.0013e+05
79993
1.6867e+05
3.0999e+05
56049
1.3864e+05
1.6049e+05
1.6245e+05
1.523e+05
1.2603e+05
1.5068e+05
1.7361e+05
73494
1.821e+05
1.1366e+05
74623
1.4196e+05
1.9018e+05
1.7133e+05
1.3933e+05
1.2546e+05
1.5063e+05
1.8041e+05
1.6164e+05
2.1944e+05
96127
1.8499e+05
1.636e+05
70791
78418
2.3874e+05
1.6374e+05
1.3149e+05
1.5116e+05
1.7131e+05
1.9794e+05
1.5278e+05
2.0636e+05
1.9718e+05
64260
77480
55122
99262
1.3737e+05
1.133e+05
97708
91547
1.8899e+05
1.8986e+05
1.4221e+05
52581
1.2959e+05
1.2725e+05
2.0704e+05
2.1705e+05
1.1977e+05
1.0486e+05
1.3185e+05
1.3921e+05
2.3682e+05
2.2219e+05
1.5143e+05
1.628e+05
1.5e+05
88180
2.1381e+05
1.7875e+05
1.3008e+05
91716
1.075e+05
89027
1.754e+05
2.1286e+05
2.1754e+05
2.2345e+05
2.3526e+05
2.3099e+05
2.1899e+05
1.6276e+05
1.4699e+05
1.0404e+05
63764
1.3155e+05
1.1092e+05
2.3516e+05
1.5689e+05
2.2766e+05
2.1653e+05
1.9272e+05
1.543e+05
1.8032e+05
1.1352e+05
91606
97042
1.2179e+05
1.7977e+05
2.0313e+05
90937
2.0948e+05
1.6944e+05
1.6796e+05
2.3106e+05
1.3298e+05
1.2062e+05
91766
84571
1.2087e+05
1.674e+05
1.4856e+05
2.3941e+05
2.4501e+05
2.1222e+05
2.6633e+05
1.684e+05
1.2294e+05
1.0469e+05
98315
3.8793e+05
3.3143e+05
4.6836e+05
3.6367e+05
3.755e+05
4.7859e+05
4.1133e+05
3.3715e+05
3.0638e+05
4.5698e+05
2.7104e+05
3.7381e+05
3.3928e+05
3.3361e+05
2.9051e+05
3.5075e+05
5.8128e+05
6.4129e+05
4.278e+05
4.3696e+05
3.3039e+05
5.4799e+05
3.9784e+05
4.9096e+05
1.4513e+05
3.7524e+05
3.0442e+05
1.8129e+05
3.3101e+05
3.552e+05
3.3823e+05
1.803e+05
4.9291e+05
4.2296e+05
5.781e+05
5.4259e+05
3.862e+05
3.8682e+05
3.3017e+05
2.9148e+05
3.8105e+05
3.7835e+05
3.9084e+05
5.0056e+05
3.4767e+05
3.3412e+05
4.0365e+05
4.9978e+05
5.1311e+05
6.1482e+05
4.1953e+05
3.1554e+05
4.398e+05
2.9936e+05
3.5339e+05
3.6918e+05
3.9949e+05
3.9693e+05
3.6648e+05
3.4737e+05
4.1767e+05
4.2541e+05
5.4349e+05
2.9976e+05
5.2317e+05
4.1312e+05
4.4411e+05
4.2135e+05
3.9007e+05
3.3767e+05
3.1516e+05
1.5362e+05
3.5003e+05
2.6644e+05
3.7956e+05
3.5501e+05
3.5454e+05
4.5283e+05
3.6837e+05
4.5336e+05
3.1433e+05
3.6603e+05
3.781e+05
3.3215e+05
3.1222e+05
3.2735e+05
4.4126e+05
3.164e+05
4.36e+05
4.1908e+05
4.6322e+05
4.2438e+05
3.6745e+05
4.2397e+05
5.0139e+05
3.1609e+05
3.8157e+05
3.2605e+05
3.5008e+05
3.8749e+05
3.611e+05
4.5194e+05
4.537e+05
4.7236e+05
3.1221e+05
3.933e+05
2.9119e+05
3.6745e+05
5.2018e+05
2.9424e+05
4.0182e+05
3.2796e+05
3.5925e+05
3.1733e+05
3.5854e+05
4.5447e+05
4.4235e+05
3.4182e+05
3.6794e+05
3.2556e+05
3.5917e+05
3.9309e+05
3.9402e+05
4.3162e+05
3.9523e+05
3.0163e+05
2.8208e+05
3.4441e+05
4.1078e+05
3.93e+05
4.5502e+05
4.5555e+05
3.4528e+05
3.2671e+05
4.1429e+05
3.447e+05
4.439e+05
3.7641e+05
3.6197e+05
4.3751e+05
4.0784e+05
3.7802e+05
3.8099e+05
4.6008e+05
4.1479e+05
3.3949e+05
2.7494e+05
3.2825e+05
3.7581e+05
3.6858e+05
3.5648e+05
3.0481e+05
3.8558e+05
3.5216e+05
31188
40838
53688
54333
64241
37978
38364
27368
27964
11621
13720
15985
15955
17474
28282
26781
27822
33241
37420
34764
54354
32399
35137
38215
43785
34154
25462
44336
34965
28972
27189
24102
38895
44545
37393
17595
18791
47778
48322
25255
17710
26927
32607
44168
47647
39962
38835
68440
51423
51605
40199
48046
50487
67184
38417
43482
36186
47202
30901
32632
51806
53324
44226
38310
43275
64231
71417
69462
53245
76772
68530
66437
76801
84082
74354
78531
33839
42986
44658
57029
45649
32484
39364
46573
30706
32659
43855
39658
40906
40769
40956
56832
55997
1.0213e+05
69163
56009
45278
60978
74553
67241
37752
60842
51172
79752
74153
57413
58789
43798
48738
45630
49890
73484
82190
69003
51027
51119
57713
56070
85715
53045
55969
40117
50498
59571
61465
68865
45486
51486
77705
51487
69982
78143
48801
60764
48228
28090
60333
34843
64813
50683
33818
79217
50680
39409
1.0767e+05
1.1381e+05
1.298e+05
87230
99776
1.0253e+05
93852
69607
74846
60717
29353
40387
51704
71321
91803
80152
1.4716e+05
69598
62400
1.3218e+05
1.346e+05
1.5575e+05
1.3688e+05
1.2039e+05
1.2804e+05
1.277e+05
1.5622e+05
1.4921e+05
1.8854e+05
1.2974e+05
1.0788e+05
88058
1.101e+05
1.0414e+05
50271
51581
34987
47748
48720
85822
91441
1.4615e+05
1.4747e+05
1.592e+05
1.5395e+05
1.5271e+05
1.5422e+05
1.7014e+05
1.0833e+05
1.0566e+05
1.0174e+05
1.1364e+05
1.3751e+05
1.3127e+05
1.5016e+05
1.1764e+05
84344
1.158e+05
1.1602e+05
80888
75720
1.1767e+05
68190
97709
1.5301e+05
1.4099e+05
1.2114e+05
85904
91028
79713
57762
56501
62275
48397
57086
62777
68644
93913
91807
94271
1.1469e+05
1.0679e+05
74655
1.1688e+05
1.077e+05
1.069e+05
92925
74148
61405
56682
43302
57038
65658
68086
68635
92995
64651
48581
68755
79491
66125
60141
56031
68270
76798
55878
55927
86261
58089
45861
43661
66819
75617
63746
76582
92665
91033
79112
55302
72109
39636
50579
85885
76241
93221
59036
68316
66393
51070
51395
42341
55165
48058
53356
48752
50247
45072
65025
82245
55879
78915
72817
68326
45815
21497
18653
19866
21265
23950
31276
19805
16503
15754
14098
12958
12093
10404
7677
6531.9
8337.5
17652
19505
19713
15714
16137
15946
15919
21305
20369
29534
23510
22632
28917
31222
35812
27592
23168
23683
22933
27605
31052
37418
37241
40824
34956
40286
47418
55110
47065
53335
52913
53016
47996
43183
33567
32320
29354
31613
28556
23208
23922
28114
15369
15184
23019
22932
32314
32073
41484
53460
41078
36962
35865
38649
49961
50761
55225
61668
52802
30117
25247
29153
25693
27091
26886
28119
32783
40439
30089
20533
28179
29704
27073
31309
28809
27869
27004
20299
21840
23763
30330
29622
25744
24931
29502
31956
39709
34691
27228
26810
29973
29976
33391
26694
24161
29044
25255
23669
18604
26299
31742
28748
28347
20573
21961
23325
23835
24388
19396
14702
26499
20967
16466
19937
20164
7669
64890
12891
9996
7854.3
8540.7
15662
14950
16471
34995
40176
13941
18258
13335
11575
23171
27587
16730
8269.9
20052
18029
19316
18760
18360
24663
25154
27008
22970
11972
9678.3
2627.8
4515.2
5895.9
5839.4
18933
29418
22471
25239
7566.8
4429.1
3331.1
6765.5
7464.6
21068
22615
15427
10648
6640.4
5558.6
6009.6
4271.1
6044.7
5995.4
4827.6
6507.7
5603.4
4459.3
5074.7
4717.6
4872
5599.5
7683.4
5739.1
4940.4
4142.2
7975.2
8125.7
6265.2
7997.7
12528
6606
1449.8
9515.1
8204.3
13484
10166
6756.9
7982.1
6918.3
9185.3
7887
16601
8925.7
10147
11945
5314.6
13146
10049
14772
7873.7
7441.3
8431
10389
4200.7
9125.5
8642.5
7822.6
9215.5
3928.6
10443
10284
12203
5322.4
7954.5
8318.7
10936
4797.3
4889.5
15590
13021
11595
11927
9484.5
9457.2
8853.9
13046
5490.1
9214.5
7696
16889
12836
12245
12481
12345
17532
8099.9
6975.6
9806.2
10755
15537
10896
9775.4
6794
11141
12863
11543
11756
