# Supplementary material for: Micro-mechanical fingerprints of the rat bladder change in actinic cystitis and tumor presence
Source: Commun Biol. 2023 Feb 24;6:217. doi: 10.1038/s42003-023-04572-0 (PMC9950451; doi:10.1038/s42003-023-04572-0)
Supplement: Supplementary file 4 — Supplementary data 1 [file 42003_2023_4572_MOESM4_ESM.zip › supplementary data graphs/lamina/1_CTRL/Month 4/R161/Chiaro.csv]

48011
29456
32284
71395
78269
42851
45579
42962
38143
35096
53859
43157
60474
47605
78486
80894
26739
59542
54240
49552
61373
1.4686e+05
87029
1.0115e+05
88900
77843
1.2851e+05
1.1623e+05
53384
99884
76110
2.2861e+05
1.4322e+05
1.5975e+05
1.5471e+05
2.3781e+05
2.691e+05
1.7243e+05
NaN
1.5077e+05
1.5689e+05
1.3109e+05
3.1333e+05
2.2378e+05
3.4875e+05
2.4934e+05
1.9964e+05
1.4951e+05
2.4609e+05
96778
1.827e+05
1.6813e+05
2.2018e+05
3.4037e+05
1.3507e+05
2.0253e+05
2.7244e+05
1.3674e+05
1.5947e+05
1.987e+05
2.7401e+05
1.3753e+05
2.5023e+05
1.7259e+05
2.0025e+05
2.3253e+05
1.9035e+05
1.3011e+05
1.6515e+05
1.6167e+05
3.3349e+05
1.4841e+05
3.2018e+05
1.6997e+05
3.1516e+05
2.0557e+05
1.4072e+05
2.2144e+05
1.4131e+05
1.7579e+05
2.7407e+05
2.0871e+05
2.5338e+05
1.7504e+05
1.9715e+05
2.2934e+05
1.6508e+05
1.8492e+05
1.394e+05
1.5062e+05
2.0306e+05
2.5235e+05
3.6873e+05
3.1134e+05
2.1092e+05
1.1115e+05
1.8897e+05
1.4292e+05
1.837e+05
2.1627e+05
4.281e+05
2.1122e+05
4.7488e+05
5e+05
1.6711e+05
2.5341e+05
1.9806e+05
2.0142e+05
1.8759e+05
1.9248e+05
1.1624e+05
53768
58842
66682
61844
57894
52737
59798
59689
47434
1.0362e+05
49110
1.5816e+05
92110
2.0928e+05
1.275e+05
1.0979e+05
58981
1.6461e+05
1.1252e+05
1.8018e+05
1.2e+05
1.2338e+05
1.0997e+05
1.5356e+05
1.1687e+05
1.975e+05
1.2804e+05
3.32e+05
2.4427e+05
1.8184e+05
2.7295e+05
4.7254e+05
1.4412e+05
1.8787e+05
1.6045e+05
2.2763e+05
2.5855e+05
3.8632e+05
3.1688e+05
1.7914e+05
32958
59304
88247
36450
90054
1.4517e+05
2.2444e+05
1.8783e+05
1.2585e+05
2.6548e+05
NaN
53037
5e+05
2.2914e+05
1.504e+05
1.2614e+05
1.9652e+05
1.8083e+05
1.6982e+05
2.3206e+05
2.0534e+05
1.3791e+05
31660
93531
43718
18179
1.5004e+05
1.5279e+05
1.7223e+05
1.5473e+05
1.0569e+05
2.272e+05
2.0443e+05
55130
2.536e+05
1.4512e+05
1.3458e+05
1.2659e+05
2.2336e+05
2.2772e+05
2.2443e+05
2.3316e+05
2.1027e+05
1.2662e+05
87253
67859
62161
40506
3.3625e+05
