# Supplementary material for: Micro-mechanical fingerprints of the rat bladder change in actinic cystitis and tumor presence
Source: Commun Biol. 2023 Feb 24;6:217. doi: 10.1038/s42003-023-04572-0 (PMC9950451; doi:10.1038/s42003-023-04572-0)
Supplement: Supplementary file 4 — Supplementary data 1 [file 42003_2023_4572_MOESM4_ESM.zip › supplementary data graphs/lamina/1_CTRL/Month 4/R162/AFM.csv]

1.0114e+05
55920
40442
43683
35901
28537
26562
51055
75253
68036
77544
74535
91812
75804
61371
30147
27003
30837
28205
34870
32085
25254
25536
28842
40032
49602
45382
38114
34540
19273
20654
58068
71921
84547
91416
41269
47539
90391
42943
28693
28652
37268
43285
30198
62528
58227
46954
60276
41288
72271
57761
41642
45688
37880
39282
37560
27895
27053
27616
26781
31842
37142
36922
43025
44018
39003
47163
69649
65394
71699
70600
86289
49983
18898
34770
50157
26152
37140
42784
21677
20488
21188
36370
36811
37309
21654
37591
20843
28068
73999
73442
20690
25933
26198
27557
13089
11703
12878
15262
18388
21975
28274
30513
30597
44538
37647
73332
75017
59689
78422
66138
42667
32088
49070
56375
55303
44911
53177
40672
37176
29528
28846
25096
20657
22391
8605.6
45960
60776
38436
23291
26566
29615
29758
24784
22981
35342
50251
52877
50384
92793
92019
34946
1.0269e+05
74609
1.1403e+05
87614
79269
1.0576e+05
80137
1.0218e+05
88934
68262
42979
20224
31752
26103
23640
27912
35041
41807
48501
52860
59274
51664
61973
56704
49887
48466
45740
39673
36886
49501
60039
79433
81717
1.0095e+05
76815
80271
74376
34495
93491
1.091e+05
70024
31204
1.0733e+05
1.1988e+05
84811
1.147e+05
85759
55577
52953
64282
58765
88709
90264
74433
63807
68674
82852
80457
83910
60299
63272
80568
50817
1.0769e+05
91635
23136
31651
33292
95249
95033
72720
32896
17134
40043
23430
23899
25569
46435
39268
40059
38480
25488
91528
83873
1.3188e+05
1.5566e+05
1.7568e+05
1.0793e+05
85550
55294
40702
25333
31162
24179
27156
25551
33568
37938
53279
64122
57934
36122
27683
32697
31598
22362
60148
1.1289e+05
1.3846e+05
1.8786e+05
1.8874e+05
2.1805e+05
2.1306e+05
1.9207e+05
2.0832e+05
1.8308e+05
1.6162e+05
1.3562e+05
64332
33359
32412
42010
32850
34287
64407
58018
72428
56725
49625
53103
59621
49588
19870
54625
70687
51650
1.3153e+05
1.6043e+05
1.4232e+05
1.6621e+05
1.7391e+05
1.0549e+05
1.2872e+05
1.4889e+05
1.4882e+05
1.458e+05
1.6171e+05
1.3152e+05
1.0494e+05
38771
33098
55181
66471
55875
18631
55482
69575
71406
51133
50755
56513
69256
97885
1.2211e+05
1.4275e+05
1.4817e+05
1.28e+05
1.2678e+05
1.1225e+05
1.8668e+05
1.4681e+05
1.5945e+05
1.7545e+05
2.0693e+05
1.9467e+05
1.6771e+05
1.4653e+05
71477
61601
88406
58505
58835
64263
61616
68958
62221
48085
55552
1.0988e+05
93283
1.993e+05
1.6806e+05
2.4562e+05
2.7169e+05
1.3542e+05
1.5081e+05
1.9848e+05
2.7423e+05
2.0064e+05
1.8399e+05
1.5935e+05
1.8475e+05
1.6267e+05
1.4079e+05
90208
65942
48100
46878
36793
50716
49997
55378
22096
27148
67576
1.09e+05
1.2816e+05
1.5634e+05
1.1917e+05
1.1683e+05
1.419e+05
2.6553e+05
64685
69914
71620
80153
62690
69291
23302
26966
20455
31775
23557
28544
43136
51347
40894
30105
27565
13491
59068
63347
62185
40197
37807
80691
90732
61833
47887
37286
74383
67149
64080
1.0049e+05
1.0854e+05
1.2632e+05
77578
80193
1.2147e+05
1.0122e+05
1.0443e+05
86903
97654
1.4246e+05
1.3395e+05
89576
83218
1.2115e+05
1.3024e+05
1.1879e+05
64850
1.0563e+05
1.0107e+05
72350
45769
33426
33442
27611
17750
33879
53389
49221
43306
32594
1.0976e+05
1.2885e+05
1.4038e+05
1.1116e+05
1.4937e+05
1.1723e+05
1.4985e+05
94551
1.1159e+05
1.1373e+05
90603
2.1129e+05
1.6714e+05
1.5296e+05
1.1195e+05
22908
47107
42512
79089
73099
42251
1.1727e+05
79014
74397
75043
92033
1.1418e+05
1.084e+05
1.0859e+05
1.6606e+05
1.2237e+05
1.4212e+05
1.3935e+05
1.1936e+05
1.299e+05
1.2143e+05
1.1183e+05
1.4131e+05
1.2042e+05
1.1781e+05
1.2428e+05
65493
80524
1.0107e+05
1.2143e+05
1.2188e+05
1.0966e+05
1.3695e+05
1.468e+05
1.9844e+05
1.6812e+05
1.1339e+05
1.1146e+05
1.0044e+05
1.1274e+05
90737
79941
1.3895e+05
1.6976e+05
1.2662e+05
1.3808e+05
1.4472e+05
2.1902e+05
1.2338e+05
1.614e+05
89536
1.1154e+05
1.3035e+05
1.0455e+05
1.2172e+05
1.6141e+05
1.358e+05
1.4643e+05
1.7977e+05
1.9339e+05
1.0933e+05
69943
80035
81516
58977
54424
55407
85621
98564
1.2226e+05
1.4092e+05
1.672e+05
1.5577e+05
1.7305e+05
1.4005e+05
1.281e+05
1.6023e+05
1.0336e+05
1.5856e+05
1.0015e+05
1.5394e+05
1.4529e+05
2.2728e+05
1.5942e+05
1.444e+05
1.6715e+05
1.4681e+05
1.4122e+05
1.4055e+05
1.4131e+05
99786
1.3909e+05
1.8594e+05
1.6464e+05
1.5056e+05
1.7374e+05
1.8823e+05
1.7006e+05
1.6194e+05
1.5925e+05
1.1918e+05
94767
74753
69602
82998
67840
80821
1.0931e+05
1.8997e+05
2.4504e+05
1.7567e+05
1.4937e+05
1.2147e+05
1.6717e+05
1.3662e+05
1.4052e+05
1.9407e+05
1.5616e+05
1.6896e+05
1.7269e+05
1.6162e+05
1.7274e+05
1.6343e+05
1.6303e+05
1.7249e+05
1.8963e+05
1.7486e+05
1.465e+05
1.438e+05
1.4387e+05
1.5656e+05
1.3151e+05
1.2529e+05
1.4751e+05
1.9469e+05
1.3497e+05
1.5788e+05
1.1486e+05
62418
78275
62576
92078
78781
88259
51367
65524
70206
62815
52120
63281
53121
76430
71068
57615
59945
83558
76754
73547
88493
83802
68759
63845
55807
69822
50964
52489
55901
77230
66799
60128
54266
61300
55711
54960
74165
67747
72808
83598
87541
77800
83411
86752
85768
72043
61250
59038
70519
89683
1.0013e+05
1.0346e+05
1.1002e+05
96961
85637
98580
89584
69351
77726
70611
63390
76544
67462
70115
44270
74333
65592
86897
89052
80294
84469
85459
82539
79603
93174
95934
87169
79366
95140
82008
92928
80942
81500
94946
1.068e+05
82790
84118
1.0886e+05
1.1359e+05
1.3365e+05
1.143e+05
89175
99977
83791
99295
87423
97156
1.2348e+05
90943
83881
1.0199e+05
71976
75328
75075
66927
68461
66857
82858
93396
81835
98838
70339
75773
1.0346e+05
1.1777e+05
80165
76269
98052
1.0491e+05
1.5359e+05
1.1424e+05
1.011e+05
1.2192e+05
1.1894e+05
1.2819e+05
99714
97442
1.1446e+05
1.1061e+05
95371
1.0001e+05
76943
98967
66337
85550
77546
87758
91997
93507
99096
83151
1.1336e+05
80391
76936
1.2907e+05
1.0103e+05
83273
96187
1.2851e+05
1.1421e+05
1.2365e+05
1.3414e+05
1.4385e+05
1.2176e+05
1.1495e+05
1.066e+05
1.1855e+05
1.1524e+05
1.4413e+05
1.0275e+05
98489
1.4845e+05
1.3454e+05
1.2479e+05
1.4232e+05
1.1172e+05
90919
85138
1.131e+05
99836
1.1006e+05
1.1338e+05
1.2059e+05
1.3693e+05
1.6294e+05
1.4459e+05
1.4981e+05
1.2795e+05
1.1284e+05
1.2931e+05
96246
86785
91912
1.5722e+05
1.9524e+05
1.5763e+05
1.6663e+05
2.953e+05
2.3349e+05
2.0689e+05
1.6303e+05
2.3079e+05
2.3119e+05
1.8595e+05
1.808e+05
1.6823e+05
1.7715e+05
2.1613e+05
1.9013e+05
1.3742e+05
2.4209e+05
2.2325e+05
2.2348e+05
2.0021e+05
1.7912e+05
1.9043e+05
2.112e+05
2.141e+05
2.3985e+05
1.8506e+05
1.8445e+05
1.8115e+05
1.8043e+05
1.8763e+05
2.0525e+05
1.0795e+05
1.8631e+05
1.3035e+05
1.4185e+05
2.0823e+05
1.5616e+05
1.7605e+05
1.6548e+05
1.3395e+05
1.4088e+05
1.299e+05
1.2375e+05
1.7209e+05
1.6651e+05
1.4735e+05
1.4268e+05
1.2261e+05
1.0359e+05
1.476e+05
1.2858e+05
1.6391e+05
2.0545e+05
2.2827e+05
1.6367e+05
1.6141e+05
2.016e+05
1.4731e+05
1.5357e+05
1.0884e+05
1.3828e+05
1.2835e+05
1.5238e+05
1.8284e+05
1.8312e+05
1.5962e+05
2.0207e+05
1.9494e+05
1.5674e+05
1.748e+05
1.7709e+05
1.9496e+05
1.9777e+05
1.9306e+05
2.0779e+05
2.1501e+05
1.8341e+05
1.9361e+05
1.7535e+05
1.6072e+05
2.4834e+05
2.8499e+05
2.2617e+05
1.9867e+05
2.0435e+05
1.8403e+05
1.5457e+05
1.6519e+05
1.4249e+05
1.6123e+05
2.0784e+05
2.3338e+05
2.3582e+05
1.9164e+05
2.6013e+05
2.1303e+05
1.9089e+05
1.8979e+05
1.6106e+05
2.0686e+05
1.315e+05
1.4396e+05
2.614e+05
2.1525e+05
2.4346e+05
2.1413e+05
2.1015e+05
1.8628e+05
2.0898e+05
1.9586e+05
2.0112e+05
2.7986e+05
2.8281e+05
2.6307e+05
1.9121e+05
1.8814e+05
2.0292e+05
1.7789e+05
2.0996e+05
2.0336e+05
2.5059e+05
2.4366e+05
2.1696e+05
2.0468e+05
2.1182e+05
1.4741e+05
2.2704e+05
2.2595e+05
1.9552e+05
2.0577e+05
1.981e+05
2.3257e+05
2.3962e+05
2.0757e+05
1.8745e+05
2.0173e+05
2.4184e+05
2.529e+05
2.3753e+05
2.4613e+05
2.0754e+05
2.0263e+05
1.9491e+05
1.7116e+05
1.7285e+05
1.5973e+05
1.8808e+05
1.654e+05
2.2321e+05
1.6138e+05
2.4304e+05
2.5583e+05
2.4604e+05
2.4766e+05
2.6033e+05
2.4832e+05
1.5747e+05
2.1092e+05
2.2101e+05
2.0196e+05
3.6359e+05
2.6169e+05
1.5765e+05
1.7523e+05
2.0645e+05
2.8887e+05
2.4457e+05
1.8336e+05
2.5149e+05
2.0569e+05
2.5344e+05
2.3021e+05
2.5373e+05
2.766e+05
2.0612e+05
2.4578e+05
2.7406e+05
2.4815e+05
2.2103e+05
1.9258e+05
3.1649e+05
3.09e+05
1.7549e+05
1.2858e+05
2.5216e+05
1.9796e+05
2.0617e+05
2.7919e+05
2.3245e+05
2.6389e+05
1.2898e+05
1.524e+05
1.536e+05
1.9346e+05
1.8334e+05
1.4178e+05
1.8154e+05
1.6347e+05
1.7548e+05
1.8158e+05
1.6945e+05
2.5681e+05
2.9164e+05
3.1738e+05
2.1565e+05
2.1463e+05
2.0366e+05
2.6729e+05
2.819e+05
2.5595e+05
2.6604e+05
2.7422e+05
2.1688e+05
2.5538e+05
2.1674e+05
2.222e+05
1.6875e+05
1.984e+05
1.9165e+05
1.4297e+05
1.361e+05
1.8562e+05
1.8396e+05
1.9904e+05
1.8807e+05
1.8914e+05
1.8333e+05
1.7671e+05
1.5479e+05
1.8258e+05
1.7621e+05
1.4338e+05
2.3192e+05
2.1331e+05
1.8151e+05
2.1963e+05
2.1863e+05
2.2824e+05
1.6366e+05
1.814e+05
1.3339e+05
1.7706e+05
1.7369e+05
1.9995e+05
1.9008e+05
1.921e+05
2.2868e+05
2.0343e+05
2.2203e+05
2.3687e+05
2.2652e+05
2.1359e+05
1.8708e+05
1.9686e+05
2.0809e+05
1.7841e+05
1.528e+05
1.8867e+05
2.1346e+05
2.3458e+05
1.9445e+05
1.9181e+05
1.7373e+05
1.8099e+05
2.3058e+05
2.1622e+05
1.8407e+05
1.88e+05
1.967e+05
2.4355e+05
2.3653e+05
1.6887e+05
1.3571e+05
2.0884e+05
1.7789e+05
3.0663e+05
1.6707e+05
2.0303e+05
1.3911e+05
1.6157e+05
2.0762e+05
1.1109e+05
1.5898e+05
1.4426e+05
1.6855e+05
2.0177e+05
1.9223e+05
3.1156e+05
2.4174e+05
97357
1.7125e+05
2.1508e+05
2.6044e+05
2.9143e+05
2.9751e+05
1.5673e+05
1.5535e+05
2.3864e+05
2.8817e+05
3.3928e+05
4.2675e+05
2.5974e+05
1.8505e+05
2.5348e+05
1.8629e+05
2.2063e+05
2.3817e+05
1.398e+05
2.8217e+05
2.7335e+05
2.836e+05
1.737e+05
1.7598e+05
1.2182e+05
69715
1.852e+05
84502
1.6807e+05
1.6728e+05
2.3332e+05
3.7839e+05
1.9528e+05
2.9479e+05
2.9919e+05
2.8375e+05
2.4755e+05
1.816e+05
1.8275e+05
1.9649e+05
2.1031e+05
2.159e+05
3.3113e+05
2.4199e+05
2.1691e+05
93701
2.1911e+05
2.1832e+05
2.4309e+05
2.1833e+05
2.8528e+05
2.7444e+05
1.6469e+05
1.9343e+05
2.5044e+05
2.1772e+05
1.9067e+05
2.307e+05
2.7423e+05
2.2569e+05
2.6621e+05
1.9208e+05
2.6507e+05
3.2931e+05
3.0084e+05
2.4319e+05
2.8086e+05
1.8199e+05
2.5933e+05
2.1025e+05
2.9883e+05
3.3348e+05
2.6994e+05
4.5756e+05
1.8716e+05
2.5274e+05
1.4031e+05
2.5605e+05
2.3859e+05
2.7794e+05
2.8496e+05
2.191e+05
2.5595e+05
1.8195e+05
94422
1.935e+05
1.5103e+05
3.0188e+05
3.6007e+05
3.1556e+05
4.2813e+05
2.676e+05
2.0856e+05
1.0283e+05
1.0985e+05
2.4541e+05
1.7151e+05
2.1775e+05
2.2868e+05
3.8701e+05
2.9537e+05
2.163e+05
1.7606e+05
98413
1.7237e+05
1.3169e+05
1.746e+05
2.108e+05
2.3554e+05
1.5926e+05
1.5781e+05
88214
1.1141e+05
93922
1.1685e+05
2.2123e+05
1.9061e+05
2.1623e+05
1.7269e+05
1.6935e+05
1.6924e+05
1.1948e+05
1.5378e+05
1.2662e+05
85416
1.0144e+05
1.2902e+05
82202
64734
1.1379e+05
1.0509e+05
91480
1.6349e+05
1.1305e+05
86387
2.0209e+05
2.6568e+05
1.5918e+05
1.3945e+05
1.377e+05
1.1887e+05
78099
1.055e+05
1.0094e+05
1.1363e+05
91007
70033
1.1058e+05
1.1625e+05
1.7165e+05
2.4401e+05
2.0412e+05
2.4338e+05
1.5128e+05
1.8544e+05
1.5365e+05
1.04e+05
62881
88327
73139
60010
57952
95174
1.1549e+05
1.1772e+05
1.9702e+05
1.5794e+05
1.8591e+05
1.8241e+05
75633
1.5393e+05
79784
83768
82985
67258
47121
1.2868e+05
1.0365e+05
63755
61132
68197
2.2447e+05
2.3305e+05
1.989e+05
1.3314e+05
1.9919e+05
2.2789e+05
2.4837e+05
1.7656e+05
1.0013e+05
1.4464e+05
99273
1.3115e+05
1.3075e+05
1.7932e+05
2.4975e+05
1.9941e+05
2.2921e+05
1.4392e+05
2.0709e+05
2.2335e+05
1.9858e+05
23128
57525
41679
87005
1.1635e+05
89806
1.342e+05
45347
33087
25858
1.3454e+05
1.9233e+05
2.4326e+05
2.3883e+05
87473
93239
85775
1.4817e+05
1.7289e+05
1.1773e+05
54773
43599
92148
1.7413e+05
1.7368e+05
1.871e+05
1.5554e+05
1.7292e+05
2.2538e+05
1.4492e+05
1.4577e+05
1.8058e+05
1.312e+05
1.4827e+05
2.535e+05
3.3776e+05
5.9033e+05
5.9711e+05
5.7934e+05
4.6974e+05
4.7319e+05
6.1731e+05
6.3242e+05
5.2685e+05
3.1275e+05
2.9201e+05
2.4226e+05
1.7699e+05
1.3702e+05
1.0604e+05
1.4038e+05
1.8601e+05
2.0883e+05
3.2567e+05
2.6697e+05
3.6066e+05
6.2572e+05
3.9149e+05
5.9153e+05
6.2224e+05
6.4538e+05
4.1142e+05
4.326e+05
5.9972e+05
7.4131e+05
6.6565e+05
6.4131e+05
5.0844e+05
6.1607e+05
3.7075e+05
3.4274e+05
3.7227e+05
2.1673e+05
2.2118e+05
4.5239e+05
4.024e+05
5.8565e+05
6.2152e+05
7.3944e+05
7.712e+05
8.3104e+05
5.7769e+05
4.7476e+05
3.2581e+05
4.0042e+05
3.6872e+05
6.0503e+05
6.3204e+05
5.9762e+05
7.9531e+05
6.6079e+05
6.0554e+05
4.4382e+05
5.1849e+05
2.6477e+05
3.1705e+05
4.1516e+05
5.5657e+05
6.1229e+05
6.7595e+05
5.4529e+05
4.3791e+05
6.2492e+05
7.1213e+05
6.1533e+05
2.4206e+05
1.9375e+05
4.2908e+05
4.776e+05
3.856e+05
7.4083e+05
6.6742e+05
7.3567e+05
7.4928e+05
5.9553e+05
3.4635e+05
2.8234e+05
1.6246e+05
2.781e+05
6.7315e+05
6.2178e+05
6.4224e+05
9.6818e+05
9.4692e+05
6.7488e+05
5.1424e+05
4.0869e+05
2.1057e+05
2.543e+05
3.1228e+05
4.373e+05
3.3068e+05
7.206e+05
6.7848e+05
5.5119e+05
7.2866e+05
4.9325e+05
4.6289e+05
2.1126e+05
3.815e+05
4.9671e+05
6.8145e+05
4.5864e+05
5.8755e+05
6.9767e+05
7.0821e+05
3.5786e+05
4.6571e+05
3.0939e+05
2.3541e+05
58937
37660
52797
13450
31059
38089
43723
67810
56739
54153
57448
48165
58008
72829
49283
25557
25403
23967
34431
35981
97319
1.1725e+05
1.1099e+05
48278
66198
59404
80696
95016
1.0423e+05
1.0468e+05
74805
35870
49707
48103
77321
59863
45774
36033
48822
36151
32400
52840
55420
51893
82045
19147
43288
38231
59039
65342
52089
64960
52885
40435
1.5471e+05
1.2853e+05
94784
93502
72603
33203
51367
75429
98887
35393
58596
52215
32838
41673
60236
67651
50350
38705
72095
72741
74416
62927
76790
75455
72863
70811
56516
50059
55588
49896
38007
52410
63923
68499
47644
67443
85168
74792
67451
67366
48675
39313
62539
52279
50284
69368
67952
49717
42295
61093
69596
65183
57562
76342
51554
64355
71691
31767
43617
32643
66041
38795
58810
51336
43148
41854
51969
39977
55480
1.0159e+05
2.1397e+05
1.895e+05
1.1359e+05
1.0684e+05
2.1265e+05
1.9555e+05
2.2915e+05
2.5887e+05
2.9332e+05
2.2343e+05
1.9925e+05
2.2603e+05
2.5278e+05
2.4178e+05
2.4136e+05
2.5036e+05
2.2766e+05
2.0532e+05
2.4701e+05
91807
2.0323e+05
2.1871e+05
2.3288e+05
2.4892e+05
2.0138e+05
1.8197e+05
1.8044e+05
1.672e+05
2.2615e+05
2.4289e+05
2.6461e+05
2.3606e+05
2.2215e+05
2.1918e+05
1.926e+05
2.1115e+05
1.5042e+05
1.1362e+05
2.3116e+05
2.0438e+05
1.5309e+05
1.2949e+05
1.4289e+05
1.6193e+05
1.5892e+05
1.8882e+05
1.9774e+05
1.9131e+05
2.0288e+05
1.767e+05
1.6465e+05
1.4964e+05
1.5065e+05
1.4763e+05
1.2461e+05
1.6192e+05
77724
85463
1.1302e+05
1.3211e+05
1.0748e+05
90117
93487
1.0455e+05
58504
91449
1.0181e+05
93222
1.8368e+05
1.6826e+05
1.3727e+05
1.7984e+05
1.9822e+05
1.9098e+05
1.5544e+05
1.6868e+05
1.4682e+05
1.5617e+05
2.1475e+05
2.5984e+05
2.6421e+05
1.8734e+05
1.7525e+05
1.6585e+05
1.6216e+05
1.3822e+05
2.1977e+05
2.036e+05
2.2739e+05
1.8238e+05
1.8659e+05
1.9612e+05
1.6551e+05
2.097e+05
2.2975e+05
2.349e+05
2.2665e+05
1.9694e+05
1.8714e+05
1.5357e+05
1.8312e+05
2.2298e+05
2.1995e+05
2.2472e+05
2.3532e+05
2.2024e+05
2.637e+05
2.1226e+05
2.3381e+05
2.4543e+05
2.2184e+05
2.7367e+05
2.4504e+05
2.2523e+05
2.454e+05
2.4481e+05
1.9017e+05
2.1603e+05
2.2764e+05
2.6458e+05
2.5458e+05
2.2843e+05
2.153e+05
2.3096e+05
2.0694e+05
1.9798e+05
2.4197e+05
2.1537e+05
2.1544e+05
2.0569e+05
1.7767e+05
2.0228e+05
2.0007e+05
79403
68352
59465
