# Supplementary material for: Micro-mechanical fingerprints of the rat bladder change in actinic cystitis and tumor presence
Source: Commun Biol. 2023 Feb 24;6:217. doi: 10.1038/s42003-023-04572-0 (PMC9950451; doi:10.1038/s42003-023-04572-0)
Supplement: Supplementary file 4 — Supplementary data 1 [file 42003_2023_4572_MOESM4_ESM.zip › supplementary data graphs/lamina/1_CTRL/Month 4/R162/Chiaro.csv]

32767
20984
62516
1.3228e+05
91335
96806
32049
54852
33650
40881
20436
26800
21025
62274
40722
52507
36871
41101
34976
32427
16491
44965
55173
32521
26691
16858
68025
41549
54180
35002
60255
53616
57293
64699
47260
79495
37919
47041
36814
12739
25830
17334
23729
21513
26783
11228
29468
25449
30422
60549
34310
24291
18467
15971
74334
62687
48721
44256
29928
28720
13916
70135
27172
79326
17247
51759
63237
29480
44376
1.1338e+05
NaN
55273
NaN
NaN
NaN
NaN
NaN
11820
39202
56682
NaN
84599
NaN
NaN
NaN
NaN
NaN
24694
31584
98030
NaN
30880
NaN
NaN
NaN
NaN
18627
27044
60801
24592
43479
22699
27928
NaN
20464
NaN
NaN
NaN
NaN
NaN
NaN
35077
NaN
NaN
NaN
NaN
NaN
NaN
NaN
NaN
7531.5
9795.9
8631.8
5447.5
5588.5
4123.2
6405.4
18057
20112
10781
17349
17675
5830.8
12162
16160
11899
11028
8497.7
5928.6
10636
19142
18243
6733.2
9986.9
14491
21738
11923
23900
16659
14190
12689
34397
27184
17522
3855.6
8202.4
19835
31656
24603
28855
26237
34862
43861
45498
36581
27389
37817
20789
28688
21747
16365
27877
35339
30837
57967
53586
29426
27715
39772
80071
