# Supplementary material for: Micro-mechanical fingerprints of the rat bladder change in actinic cystitis and tumor presence
Source: Commun Biol. 2023 Feb 24;6:217. doi: 10.1038/s42003-023-04572-0 (PMC9950451; doi:10.1038/s42003-023-04572-0)
Supplement: Supplementary file 4 — Supplementary data 1 [file 42003_2023_4572_MOESM4_ESM.zip › supplementary data graphs/lamina/1_CTRL/Month 4/R163/AFM.csv]

24144
21083
35689
48236
56989
52344
55389
53303
34158
44801
46812
66244
70105
81785
67686
43262
43182
57430
78359
83337
68953
74799
50915
59270
54063
38020
41878
35352
42332
51685
43431
37975
42662
41900
33930
38620
36312
38260
38150
27482
22634
30963
28625
29869
20848
22567
33727
33660
33944
27623
22137
22448
29141
20846
24981
18522
14833
13346
12506
13301
19894
19980
18501
22837
21232
20830
35061
29162
28631
40218
35853
31271
30868
33352
37009
30458
31070
39372
28495
32825
26691
24240
22162
23850
33561
31481
28927
16659
27085
20978
23574
34552
13978
16880
25088
35181
29434
15864
24828
26294
12959
16657
23901
31078
28130
35653
27904
27652
41673
36075
21481
15959
19648
26449
32736
30475
23488
25979
24281
29298
23880
34529
32951
40958
39781
38299
44064
48101
48412
34632
25060
19138
35749
35190
37073
68100
72061
62296
51220
52600
33433
49553
47391
41533
35279
28349
18120
15029
16867
20616
45772
66371
55388
53498
35994
36229
37272
66865
40819
56490
73927
56802
59225
54214
63067
51791
63391
53120
39532
50999
57642
57117
51309
41463
38675
31756
61761
71479
85819
51263
54268
58925
78612
56056
40097
52954
43194
37287
62616
49009
76629
51453
61813
61073
85292
63621
80939
68918
63285
55369
45303
49032
48511
51677
43755
1.2311e+05
63691
76625
56871
62829
64127
46558
60555
49096
67025
88967
59623
51398
48668
41498
48698
66830
73218
75272
82164
85989
89390
50217
58064
57950
61027
51862
76532
89872
1.1732e+05
95346
89863
67736
40051
50093
34561
30872
86994
64646
92222
1.2046e+05
88572
1.0531e+05
83571
63927
47462
53015
62128
58026
65301
54535
71666
45344
52593
94014
91221
1.0201e+05
1.0916e+05
1.1054e+05
1.0578e+05
88531
60836
38324
30299
17277
23978
31472
25785
47977
88873
99579
90825
91374
1.0449e+05
91658
1.5932e+05
84170
21283
48229
57428
63071
25973
25709
99441
93667
80256
94183
85947
79377
87870
67869
43624
31085
16317
22691
19883
29791
38486
44869
78871
78592
69215
60697
66840
78636
1.1457e+05
1.2837e+05
1.2154e+05
37969
52291
49374
90067
85071
1.0637e+05
87280
72219
59047
28932
41623
51521
33603
47462
26458
24429
27017
18381
26463
30650
28112
51592
33429
35679
58264
44877
57733
83710
76189
71132
68217
33909
32171
53491
62611
77318
62647
75269
56771
60835
57426
32047
44056
39956
33643
26057
20746
22423
27946
41073
42269
45391
32851
46149
57668
64216
50178
51964
75106
65221
44354
51405
52253
51657
38218
33432
32744
36333
37569
35370
39048
37858
40999
44381
50202
55364
71346
88333
95614
99352
98442
94677
87687
86403
87079
99142
94982
96502
1.0258e+05
1.0628e+05
1.2391e+05
1.1103e+05
18891
21809
23048
24605
22987
25718
28140
29086
25441
22998
28392
32272
45033
49804
50184
53137
57396
62908
53451
57743
65253
64597
71821
76832
78000
75181
66264
65117
58505
49223
48579
52456
58501
53929
55776
57755
44991
40096
36812
40979
36720
35131
42941
40777
38331
39962
42342
34801
33656
33071
33882
35754
30158
28385
29584
32756
37659
39329
33835
27438
29414
31609
35598
36252
37262
36686
35315
38895
44191
45672
47859
56470
60684
63089
59719
52704
47893
41070
32721
28153
25856
25962
26960
27278
26869
23737
20215
19639
20034
18539
17623
17428
17678
17594
17006
16892
17650
16555
13889
11251
10626
11100
11653
12165
12537
12801
13303
14626
14295
14123
15696
17214
19956
23001
26291
26209
26125
27288
27625
26934
24100
21530
20595
20263
20672
22077
25706
26171
25842
27780
28205
23727
22002
21534
20366
21382
19883
19295
19063
19462
21040
23429
25136
25521
26379
25114
22600
67017
43985
29635
33886
47409
51757
46275
33583
33587
28424
38049
75414
48666
47984
38208
38321
37540
41642
47227
40860
32465
31072
53498
52474
59267
43546
28264
40512
36755
32092
40907
44207
37559
24141
35819
62252
66380
50247
36740
35466
48796
36303
42865
44580
37241
37204
44948
79222
83932
38725
31609
39481
40555
37169
33927
35897
37469
37558
40316
80744
79144
46882
41754
35350
36160
46383
41748
40919
35970
36772
44447
71089
75202
49758
45356
36402
42573
45520
41488
37980
44816
47165
39400
57103
72920
37742
50694
43918
43168
32317
34389
43828
42471
46450
37693
75648
73405
46844
34537
43737
37337
32835
40909
29803
41680
44417
51870
79473
65814
41850
44725
49508
30547
40367
28778
33827
41830
40964
31932
63660
36012
31710
34767
38875
34139
31002
34044
32036
34118
33325
28458
25914
30645
25619
31667
38247
33453
36899
30884
32621
36970
30930
26769
31162
20487
29785
29705
36321
32403
32451
18117
16776
22881
17767
21346
9525.1
9177.9
11941
8331.1
11148
11791
10215
5473.5
8357.6
8710.4
7562.8
8610.3
9400
7899
6029.8
8271.6
9707.7
9700.7
4792.2
12062
20820
14748
14850
15589
13729
18858
12145
13393
24465
14259
16538
15527
23974
22941
15776
10134
23308
26904
16610
34884
38715
32981
29727
25470
22022
25691
26864
31276
18249
28444
26227
27361
8943.5
19323
19414
23246
32419
39076
43505
45562
47964
39956
61928
26175
26700
17318
32371
20302
23659
46023
28502
25015
14889
39118
67587
75079
63930
45805
37305
21465
38659
50727
32272
21475
19300
12110
9128.9
40899
28110
19466
10425
6542.9
8251.2
7568.3
11187
11390
9855.5
10785
25071
24764
36127
32584
27426
19885
25849
28226
45253
55370
29187
52099
35339
53943
39873
53140
53409
16244
16013
30218
31173
24359
44738
31549
43936
24352
27031
26422
42425
30917
30221
16075
22244
18781
33446
19991
16570
21898
37354
47177
43482
31350
12809
19026
28812
20037
32010
31158
26319
30411
17105
27444
15310
24799
27664
23236
15778
20700
552.04
14068
16904
18697
333.62
23822
15003
12395
16789
14367
17554
11087
10243
12650
7520.9
27071
8178.6
10992
13304
11360
22012
24311
38616
45030
21227
7973.9
8072.4
20501
14709
47090
42499
35692
25585
18345
11160
12281
19826
24411
20524
13726
9824.8
13071
9157.2
6504.5
8305.5
10669
8662.2
4296.3
4219.3
5834.6
1929.7
4543.8
3878.3
4311.3
6233.7
5926.2
8297.2
8622.6
5866.1
4903.9
5032.9
5872.4
3870.4
5881.5
5687.9
6118.9
3789.6
2963.3
2697.6
3288.9
4151.6
7259.7
2644.5
1775.6
1.52e+05
1.3973e+05
1.1643e+05
1.2064e+05
98261
1.0723e+05
1.0452e+05
72746
1.5974e+05
1.6665e+05
1.8937e+05
2.0971e+05
1.7077e+05
1.4851e+05
1.5183e+05
2.1674e+05
1.9766e+05
1.8521e+05
1.5746e+05
1.9987e+05
1.9844e+05
1.6092e+05
1.8243e+05
2.0983e+05
2.3824e+05
2.4455e+05
2.0111e+05
1.811e+05
2.1218e+05
2.1683e+05
2.5419e+05
2.1793e+05
1.9151e+05
2.5939e+05
1.4619e+05
1.468e+05
2.556e+05
2.7517e+05
2.7047e+05
2.8344e+05
2.3263e+05
1.6612e+05
1.9047e+05
2.4992e+05
1.4189e+05
1.343e+05
2.4651e+05
2.2167e+05
1.8345e+05
1.6723e+05
1.9195e+05
2.029e+05
2.0462e+05
2.5352e+05
1.42e+05
1.3509e+05
2.1952e+05
2.4993e+05
2.0368e+05
1.9925e+05
1.8937e+05
2.2177e+05
2.3458e+05
1.9929e+05
1.2282e+05
1.2939e+05
2.6083e+05
2.3522e+05
2.1613e+05
2.261e+05
1.9403e+05
2.266e+05
2.1057e+05
3.0844e+05
1.5292e+05
1.3473e+05
2.8519e+05
2.2096e+05
1.8867e+05
1.8728e+05
1.3954e+05
1.9464e+05
2.3371e+05
1.8155e+05
1.1465e+05
1.2383e+05
1.575e+05
2.3437e+05
2.1576e+05
1.7818e+05
1.9063e+05
2.2778e+05
2.5391e+05
1.5962e+05
1.3249e+05
1.2461e+05
2.2004e+05
2.6266e+05
2.2747e+05
1.9073e+05
2.0315e+05
2.561e+05
2.4564e+05
2.7971e+05
1.0928e+05
98085
2.9093e+05
2.2149e+05
2.3477e+05
2.3129e+05
1.9119e+05
2.0846e+05
2.0869e+05
1.7e+05
1.2333e+05
1.237e+05
1.805e+05
2.5308e+05
2.3367e+05
1.9276e+05
2.2065e+05
2.7322e+05
2.0605e+05
2.1105e+05
1.1179e+05
1.1714e+05
2.4856e+05
1.8879e+05
2.2471e+05
2.4606e+05
2.2607e+05
2.2309e+05
2.0079e+05
2.4954e+05
1.0185e+05
1.0077e+05
1.8363e+05
1.7391e+05
1.6786e+05
1.9714e+05
1.3686e+05
1.6393e+05
1.7557e+05
2.1454e+05
80135
64379
77975
1.1043e+05
1.2569e+05
1.196e+05
16204
11252
13742
14729
18789
8593.6
12468
8111.8
8251.4
14789
18310
18090
17132
16615
15337
14326
17147
27439
20548
14539
17159
19465
21309
16667
7659.1
27504
34257
31375
14205
26351
33884
37224
28519
20601
15408
16040
22151
24839
23520
14953
15924
19554
11034
14558
13385
13013
12914
11791
15519
9011.5
7344.4
8398.7
6689.7
6210.4
9157.5
10045
13927
9514.4
6201.9
7284.3
7051.9
6961.5
5970.7
9216.6
7134.7
8367
10151
8248.2
8914.5
9667.2
11142
15626
16295
15559
21180
16040
16382
15841
25624
27725
28003
15758
11690
13340
15400
18242
26682
32626
26166
17169
16118
17225
18203
14828
15843
12046
7531.1
5399.1
7273
7632.6
5769.2
7712.2
6657.8
8663.3
6092
8032
10007
8954.4
11432
9599.8
9869.8
9834.6
4974.9
5055.9
10706
12443
13478
19033
14978
32435
25354
24021
24010
25714
21528
24618
40051
33879
34009
26489
21123
11067
11583
10223
8929.2
6380.9
7028.7
60197
69227
62038
66332
49220
43680
38896
38948
47955
44090
50548
62101
61135
69302
61976
73130
67096
70570
65282
75311
71949
64276
53635
52399
59675
71207
62561
57291
64937
86116
77325
68901
82953
78245
67920
64220
55885
49524
44883
41830
38009
62157
59713
67792
72258
60919
63934
52682
57223
67020
49563
45086
49727
46989
48668
45517
52608
67803
79029
58396
44925
47976
40790
39728
50136
54573
59635
65069
55164
59942
55661
52972
55725
58755
66307
50743
39776
36239
39480
38108
44917
29498
32322
36275
36172
51250
54335
51527
39846
42014
42766
47466
35456
44026
35070
35573
45761
51851
30896
41004
38647
41474
50643
53199
40034
39938
39783
35913
42782
31115
31711
42013
29581
30861
34393
46636
34991
41749
44506
44470
57697
52578
43137
40376
38156
39475
50503
46792
40753
55472
37274
32989
40591
40298
31174
30023
29735
26070
31101
38384
40330
47705
40335
39705
41281
39115
45903
35912
33899
27343
99375
34701
44718
58950
89350
85298
1.0061e+05
1.2299e+05
73044
89807
51536
37183
36215
86873
76279
36117
42756
41300
80422
97577
1.1308e+05
1.2248e+05
81802
75643
43793
39971
39964
78070
87582
35799
37367
47706
69836
85620
76603
94105
80435
79924
50406
44708
35635
99323
96405
39726
44323
44307
81770
92990
97484
71596
85518
82895
69334
38644
46773
1.0357e+05
85704
49212
47295
89254
64125
71254
65040
87217
89304
1.0717e+05
83134
50660
55928
70627
69184
55367
50559
56567
76200
80046
92917
75267
81382
77647
65220
41068
57431
59638
55507
60416
33760
46454
72872
68145
85833
67953
75600
91963
37361
41852
68606
68809
76131
59129
38712
38314
71825
77235
1.0247e+05
80705
71017
84077
44818
42347
50407
80165
85463
52893
40044
36936
99261
52237
97031
73206
69843
1.1651e+05
52544
45103
73423
69254
78939
73126
40402
56008
1.1071e+05
50816
72946
78638
57722
1.3089e+05
48985
41656
64379
63632
86733
74662
43327
54334
1.4658e+05
61260
75321
91035
45769
33397
38734
39015
35109
38471
37405
50973
24384
39910
38070
58839
56946
54209
52345
49773
35818
40936
39436
42139
53230
81790
94737
1.0824e+05
1.0843e+05
64644
76014
66720
52801
62517
55698
45771
27027
33679
35785
52863
51395
66308
59457
65434
55423
62658
50599
34340
33066
30820
51755
57007
31452
42966
42762
48084
67489
77179
64312
52088
84579
83456
49803
62225
75676
50828
39503
64246
74180
42819
33107
28765
38482
26635
37743
26545
38367
55013
63416
25625
33452
29092
19735
39769
55713
83421
72429
36742
59511
61047
35340
31360
50433
69546
65519
53565
54992
49825
47996
50764
30178
33366
46844
52279
64913
56532
53595
51557
41653
51759
41419
55887
50994
65863
61862
41585
39101
51227
29679
24484
35065
25803
27440
24171
44930
38820
44463
51639
51572
45214
65228
70203
42032
33333
51204
41474
42838
43401
46763
51706
64194
62602
51303
37625
38842
48875
33346
23336
28133
24503
19906
20780
14620
16280
21548
20730
22676
25260
22594
22539
22414
22126
21318
22283
19186
19819
18125
18198
20118
22860
19576
18794
17068
17018
15701
17908
17302
19706
20658
23162
21011
19898
26646
24836
22294
19416
20109
21876
14651
17617
18832
26431
32073
30851
31367
45558
36920
37254
21390
20900
18979
14253
25368
24174
21456
23110
20910
23678
20603
19225
22459
21636
20092
22249
17619
16403
13575
13391
12983
11583
18039
16279
20000
15420
16242
14695
11030
16870
16738
15978
17180
16839
17209
18549
22687
24681
16419
13619
18276
27180
20340
20498
25916
24614
25440
24465
25632
24856
21563
21298
20057
19903
18387
17003
9701.8
8488.6
17721
25411
16197
14062
14816
16272
17139
15467
17841
14012
14594
14929
15235
16499
11725
17422
18936
18189
18843
19654
12392
13946
13476
12584
13878
15191
11895
11591
13755
13855
15251
24633
17748
25787
21441
25470
23664
27449
30487
