# Supplementary material for: Micro-mechanical fingerprints of the rat bladder change in actinic cystitis and tumor presence
Source: Commun Biol. 2023 Feb 24;6:217. doi: 10.1038/s42003-023-04572-0 (PMC9950451; doi:10.1038/s42003-023-04572-0)
Supplement: Supplementary file 4 — Supplementary data 1 [file 42003_2023_4572_MOESM4_ESM.zip › supplementary data graphs/lamina/1_CTRL/Month 4/R163/Chiaro.csv]

NaN
9403.6
12368
6789.6
NaN
22037
17891
NaN
NaN
9581.3
13181
10645
15988
10286
NaN
NaN
NaN
NaN
21469
20192
20475
1041.5
12223
18627
19441
14393
11752
16884
17257
18619
17552
14481
12701
15034
NaN
17575
18623
17119
20421
NaN
21426
23491
19771
NaN
NaN
22094
34842
24218
33881
20081
71092
61829
31387
1.7517e+05
74570
1.1652e+05
1.1277e+05
95882
85602
1.17e+05
1.2055e+05
1.2715e+05
99466
64053
60354
1.065e+05
1.7536e+05
98426
1.0913e+05
2.0297e+05
2.0703e+05
49541
NaN
65195
87701
84937
85612
1.0397e+05
55012
3.3694e+05
3.3856e+05
1.3741e+05
2.4307e+05
2.8581e+05
1.8348e+05
2.5994e+05
2.9391e+05
1.8942e+05
99985
1.5376e+05
2.9983e+05
2.3309e+05
1.4472e+05
1.3581e+05
1.9637e+05
75976
1.884e+05
3.2503e+05
2.763e+05
3.4398e+05
3.4773e+05
3.6336e+05
3.4021e+05
2.4072e+05
1.9423e+05
1.1356e+05
57910
87095
1.81e+05
76679
1.2062e+05
75109
67645
55440
23432
1.1196e+05
72712
60115
1.3937e+05
1.326e+05
84309
1.254e+05
1.0027e+05
84053
76942
71010
63682
97871
1.3527e+05
1.0812e+05
67850
1.5578e+05
1.3337e+05
1.5423e+05
1.2611e+05
1.4816e+05
83501
1.2737e+05
1.4276e+05
1.1143e+05
65578
68346
1.0202e+05
96481
60019
72042
85238
85316
76828
1.1507e+05
64518
94492
88703
1.2152e+05
1.1093e+05
99846
87190
75861
1.6558e+05
1.1287e+05
1.2961e+05
1.2228e+05
82357
99709
NaN
1.4207e+05
85288
1.254e+05
1.1913e+05
1.1934e+05
1.3658e+05
1.4931e+05
1.4113e+05
NaN
1.074e+05
93081
1.0986e+05
1.0403e+05
1.1438e+05
1.5981e+05
1.1925e+05
94583
1.0297e+05
93422
1.0965e+05
1.1044e+05
67044
1.0709e+05
1.0075e+05
1.2122e+05
1.3421e+05
NaN
74268
1.2842e+05
61429
NaN
96376
96297
1.1814e+05
1.5714e+05
1.9022e+05
99366
1.2115e+05
69106
1.3997e+05
2.0198e+05
1.6598e+05
1.2381e+05
1.7901e+05
NaN
