# Supplementary material for: Micro-mechanical fingerprints of the rat bladder change in actinic cystitis and tumor presence
Source: Commun Biol. 2023 Feb 24;6:217. doi: 10.1038/s42003-023-04572-0 (PMC9950451; doi:10.1038/s42003-023-04572-0)
Supplement: Supplementary file 4 — Supplementary data 1 [file 42003_2023_4572_MOESM4_ESM.zip › supplementary data graphs/lamina/1_CTRL/Month 6/R164/AFM.csv]

3.2447e+05
3.8571e+05
3.8311e+05
5.2299e+05
3.4024e+05
5.4959e+05
5.2133e+05
3.1921e+05
2.7318e+05
2.1903e+05
4.698e+05
3.3881e+05
4.2592e+05
6.1483e+05
4.9525e+05
5.2111e+05
4.3194e+05
2.0493e+05
2.5625e+05
1.9047e+05
2.0126e+05
2.8131e+05
3.6098e+05
1.5819e+05
3.2989e+05
3.4834e+05
3.5314e+05
2.3478e+05
5.7653e+05
2.7751e+05
4.7809e+05
2.9356e+05
3.9256e+05
1.9188e+05
6.292e+05
5.3071e+05
9.9605e+05
7.4325e+05
4.5961e+05
4.5013e+05
5.5712e+05
3.3892e+05
4.8507e+05
5.2548e+05
8.4422e+05
6.0296e+05
7.1274e+05
5.1733e+05
6.8115e+05
4.9677e+05
4.5161e+05
5.1085e+05
5.6219e+05
9.4947e+05
7.0677e+05
4.8904e+05
8.0857e+05
6.8074e+05
9.3131e+05
5.873e+05
4.4694e+05
9.9882e+05
4.5814e+05
4.6746e+05
7.688e+05
9.9013e+05
2.1938e+05
7.2528e+05
1.3473e+05
5.1276e+05
3.6051e+05
4.6053e+05
2.8972e+05
6.3716e+05
4.3948e+05
5.5396e+05
5.6096e+05
3.7543e+05
3.1558e+05
4.6442e+05
6.3672e+05
6.7979e+05
3.7415e+05
5.7789e+05
4.9344e+05
6.5041e+05
1.6235e+06
1.1388e+06
6.0295e+05
3.3135e+05
5.6819e+05
5.562e+05
2.6589e+05
1.2691e+06
6.5694e+05
9.8851e+05
7.4742e+05
6.6193e+05
8.3529e+05
8.3375e+05
1.0027e+06
1.0699e+06
1.3317e+06
4.5253e+05
9.3091e+05
7.2004e+05
1.0086e+06
7.461e+05
5.3555e+05
5.1303e+05
1.0077e+06
1.2238e+06
4.2437e+05
5.9881e+05
6.4413e+05
6.2e+05
5.2646e+05
5.2397e+05
5.7974e+05
3.6343e+05
7.1328e+05
6.0308e+05
4.3787e+05
3.1671e+05
3.3803e+05
4.315e+05
3.6224e+05
5.4252e+05
2.6816e+05
3.8398e+05
6.9607e+05
3.9604e+05
4.6532e+05
6.5341e+05
1.0858e+06
1.0698e+06
1.1366e+06
1.1712e+06
7.6559e+05
3.4915e+05
2.6229e+06
1.7567e+06
1.0238e+06
7.2283e+05
8.9842e+05
9.1295e+05
1.4206e+06
8.7126e+05
7.8425e+05
1.1587e+06
3.488e+05
3.658e+05
2.5485e+05
6.7277e+05
8.0778e+05
9.1585e+05
8.5258e+05
7.9731e+05
7.9958e+05
4.4606e+05
7.6047e+05
7.8897e+05
5.4563e+05
2.6013e+05
2.1982e+06
2.1177e+06
1.5209e+06
7.534e+05
5.629e+05
96866
7.2081e+05
9.3314e+05
4.1164e+05
7.042e+05
3.3159e+05
7.2309e+05
8.5463e+05
4.5301e+05
6.4955e+05
7.3519e+05
1.2569e+06
1.8443e+06
2.2437e+06
2.0888e+06
4.2481e+05
7.4989e+05
3.5481e+05
7.4614e+05
7.7442e+05
7.871e+05
8.0349e+05
25851
48129
3.2868e+05
2.5311e+05
3.0782e+05
6.3474e+05
3.1474e+05
2.7313e+05
3.4211e+05
4.0801e+05
7.0056e+05
7.6199e+05
7.6839e+05
7.8983e+05
8.0777e+05
7.4139e+05
7.272e+05
4.9424e+05
1.3561e+06
2.2031e+06
1.7968e+06
1.4817e+06
8.1781e+05
6.886e+05
6.0406e+05
3.0412e+05
7.2704e+05
5.1881e+05
3.5979e+05
5.7251e+05
5.4267e+05
7.9879e+05
3.8396e+05
7.6258e+05
4.5372e+05
6.8472e+05
1.2848e+06
1.5993e+06
1.8734e+06
2.0462e+06
4.2946e+05
6.4333e+05
7.4288e+05
7.6529e+05
7.8501e+05
8.1571e+05
7.563e+05
3.7593e+05
70687
3.1613e+05
2.9655e+05
3.9153e+05
1.6572e+05
1.9087e+05
2.3909e+05
9.3808e+05
7.7363e+05
7.7387e+05
7.5798e+05
7.1252e+05
3.6021e+05
1.5989e+06
47713
1.7017e+06
1.3736e+06
7.887e+05
5.5074e+05
7.7645e+05
5.1863e+05
1.1294e+06
6.9482e+05
7.0883e+05
4.2388e+05
7.4712e+05
7.2846e+05
4.0949e+05
7.1503e+05
6.266e+05
1.1573e+06
5.0007e+05
9.1153e+05
5.5318e+05
1.0861e+06
1.4102e+06
1.5462e+06
2.0141e+06
1.8156e+05
4.2185e+05
8.6606e+05
7.5179e+05
7.7291e+05
6.661e+05
4.7228e+05
8.7005e+05
4.1174e+05
3.0426e+05
2.8873e+05
2.1829e+05
3.5323e+05
8.1541e+05
5.8078e+05
3.3848e+05
1.9597e+06
1.5942e+06
1.4042e+06
8.4435e+05
5.6139e+05
9.5071e+05
4.969e+05
7.4227e+05
5.9435e+05
6.5629e+05
6.7703e+05
7.5748e+05
6.7473e+05
1.8958e+05
2.908e+05
3.6863e+05
5.6966e+05
5.2711e+05
5.7121e+05
4.3926e+05
2.1393e+05
1.2152e+05
2.0399e+05
1.5477e+05
1.6649e+05
1.3449e+05
2.4819e+05
2.1692e+05
2.0901e+05
2.4009e+05
2.7228e+05
2.1837e+05
2.7002e+05
3.0538e+05
2.763e+05
2.3346e+05
2.1231e+05
2.1926e+05
2.4205e+05
1.9097e+05
1.7553e+05
3.0261e+05
2.8464e+05
2.6225e+05
2.2186e+05
2.2835e+05
2.105e+05
1.8098e+05
2.0227e+05
2.2089e+05
1.8344e+05
1.1532e+05
1.8568e+05
1.509e+05
1.8663e+05
2.451e+05
3.0664e+05
2.2704e+05
4.8426e+05
6.5633e+05
6.4471e+05
5.5057e+05
4.7824e+05
4.7871e+05
3.1431e+05
4.9211e+05
6.2921e+05
6.249e+05
6.9361e+05
6.5106e+05
5.2087e+05
6.7823e+05
6.3909e+05
2.9377e+05
3.832e+05
5.0171e+05
5.4488e+05
6.1592e+05
6.3541e+05
6.3012e+05
6.7438e+05
4.4272e+05
2.823e+05
4.6496e+05
3.4565e+05
1.7842e+05
5.3684e+05
1.7566e+05
1.7801e+05
1.1573e+05
1.8855e+05
1.9196e+05
1.8134e+05
1.6987e+05
2.1304e+05
3.0172e+05
3.9622e+05
2.6917e+05
3.6405e+05
1.9416e+05
1.5188e+05
1.687e+05
1.7371e+05
2.0762e+05
1.5912e+05
5.2272e+05
5.4633e+05
3.5144e+05
2.8906e+05
2.5272e+05
2.0124e+05
2.0328e+05
2.0033e+05
2.0719e+05
1.3972e+05
1.7649e+05
4.5615e+05
2.8959e+05
4.0268e+05
3.43e+05
2.5538e+05
3.5846e+05
5.4484e+05
3.5942e+05
4.3267e+05
5.9927e+05
5.6437e+05
6.5926e+05
6.5982e+05
5.1569e+05
4.9982e+05
2.7976e+05
6.8159e+05
4.0111e+05
3.5192e+05
4.7832e+05
4.7738e+05
4.0929e+05
4.2263e+05
6.8152e+05
5.9057e+05
4.9054e+05
7.0747e+05
5.4402e+05
4.7562e+05
5.414e+05
4.8411e+05
5.2062e+05
4.0572e+05
4.6914e+05
2.8188e+05
2.7418e+05
1.9661e+05
2.3955e+05
4.7917e+05
4.0224e+05
2.3929e+05
3.801e+05
3.1344e+05
3.7252e+05
5.4838e+05
6.8383e+05
5.9528e+05
2.1131e+05
2.9443e+05
6.6711e+05
4.5696e+05
3.7757e+05
2.6977e+05
4.5801e+05
3.4631e+05
2.8711e+05
4.1509e+05
2.6945e+05
3.0732e+05
3.9029e+05
3.0919e+05
2.7654e+05
2.9744e+05
6.5063e+05
3.288e+05
2.6146e+05
3.6566e+05
3.6186e+05
2.8981e+05
2.7491e+05
2.537e+05
3.8737e+05
2.6412e+05
5.3267e+05
3.0818e+05
2.6281e+05
2.4725e+05
2.8391e+05
5.59e+05
3.6127e+05
4.8334e+05
6.2285e+05
6.3991e+05
6.4055e+05
5.2859e+05
6.3573e+05
6.5647e+05
6.2025e+05
6.306e+05
7.356e+05
9.4987e+05
8.9884e+05
7.7438e+05
6.5917e+05
3.7533e+05
3.5623e+05
5.5876e+05
1.187e+06
9.3591e+05
9.5501e+05
8.2506e+05
6.2801e+05
6.3009e+05
5.0412e+05
6.6313e+05
1.1587e+06
1.1258e+06
3.6317e+05
4.2593e+05
5.3535e+05
4.8474e+05
4.9869e+05
1.9753e+05
3.9989e+05
4.3611e+05
5.0843e+05
5.3036e+05
5.0644e+05
6.197e+05
2.1755e+05
2.0886e+05
2.2619e+05
2.9337e+05
2.7052e+05
3.6414e+05
4.2264e+05
3.6051e+05
2.6102e+05
2.7127e+05
2.8788e+05
1.8521e+05
2.1076e+05
2.1748e+05
2.27e+05
3.1037e+05
4.4951e+05
3.1366e+05
3.2564e+05
2.289e+05
1.9139e+05
1.9245e+05
3.248e+05
3.1742e+05
2.4575e+05
1.9316e+05
1.8687e+05
1.5853e+05
1.4279e+05
2.0406e+05
2.0031e+05
2.6659e+05
2.809e+05
3.4282e+05
2.8193e+05
2.0977e+05
2.5571e+05
3.7599e+05
4.8841e+05
2.3334e+05
2.1178e+05
2.206e+05
2.7732e+05
2.6255e+05
1.9393e+05
1.5481e+05
1.3604e+05
1.7291e+05
2.3264e+05
1.8758e+05
1.8865e+05
2.0458e+05
3.0915e+05
5.7836e+05
4.4589e+05
4.2715e+05
3.3842e+05
3.2954e+05
4.9013e+05
1.8982e+05
3.4129e+05
2.0936e+05
1.6661e+05
1.4732e+05
1.9242e+05
91326
1.1241e+05
1.7464e+05
2.7425e+05
2.4595e+05
3.8338e+05
1.8584e+05
3.2795e+05
3.164e+05
3.3357e+05
2.7583e+05
4.4551e+05
1.4974e+05
2.5588e+05
2.8587e+05
5.9775e+05
5.6411e+05
3.1933e+05
4.0746e+05
1.7472e+05
3.7238e+05
4.8476e+05
7.2209e+05
2.6068e+05
4.1856e+05
3.0082e+05
3.5032e+05
3.3255e+05
2.9209e+05
4.5812e+05
6.5898e+05
6.6357e+05
2.7828e+05
3.1217e+05
2.9639e+05
3.3453e+05
3.4923e+05
4.338e+05
9.2753e+05
5.871e+05
4.7806e+05
3.2299e+05
3.8657e+05
3.2167e+05
2.867e+05
3.5652e+05
5.3247e+05
5.2524e+05
4.2643e+05
3.4611e+05
3.0632e+05
4.0539e+05
3.0786e+05
4.2616e+05
4.0487e+05
2.5116e+05
2.9628e+05
3.263e+05
6.305e+05
3.01e+05
4.1524e+05
3.2099e+05
5.7971e+05
5.6449e+05
3.3187e+05
3.2586e+05
3.8586e+05
3.3811e+05
3.6732e+05
5.5991e+05
6.0657e+05
6.1877e+05
4.9564e+05
6.6716e+05
6.9044e+05
5.4215e+05
4.3563e+05
3.658e+05
2.6912e+05
3.748e+05
4.8912e+05
5.1356e+05
8.124e+05
1.0074e+06
5.4192e+05
4.2188e+05
5.1423e+05
2.6314e+05
6.1177e+05
8.9597e+05
1.0288e+06
1.0456e+06
9.097e+05
5.2774e+05
4.4706e+05
3.3607e+05
2.7746e+05
5.8375e+05
7.608e+05
7.7313e+05
5.0706e+05
5.1463e+05
4.3986e+05
6.0642e+05
7.3166e+05
6.2237e+05
5.9482e+05
4.9201e+05
4.1088e+05
3.7722e+05
4.1599e+05
3.4199e+05
6.3802e+05
8.3059e+05
9.0014e+05
5.2528e+05
4.3284e+05
6.3296e+05
1.008e+06
4.0203e+05
4.0764e+05
5.2384e+05
4.2176e+05
5.1777e+05
5.4383e+05
6.1688e+05
1.312e+06
5.8232e+05
6.082e+05
5.4059e+05
7.2337e+05
6.189e+05
7.4216e+05
3.7893e+05
4.0813e+05
6.5112e+05
6.0062e+05
9.6672e+05
1.0506e+06
7.7826e+05
6.4672e+05
5.1355e+05
5.3994e+05
6.3551e+05
1.1151e+06
7.2664e+05
5.9457e+05
1.1527e+06
5.6766e+05
3.6062e+05
5.2942e+05
6.1641e+05
6.5623e+05
6.5511e+05
4.8354e+05
5.6776e+05
7.2872e+05
5.7498e+05
4.7484e+05
5.9118e+05
1.7205e+05
2.0844e+05
3.0467e+05
2.3791e+05
3.1488e+05
1.8876e+05
4.2581e+05
3.0613e+05
3.8924e+05
3.7381e+05
4.8309e+05
6.1384e+05
4.9382e+05
4.9768e+05
3.6248e+05
1.3695e+05
2.5449e+05
2.0174e+05
2.574e+05
4.2535e+05
3.6531e+05
2.1128e+05
2.9666e+05
4.4191e+05
2.9292e+05
4.1832e+05
3.6478e+05
4.7628e+05
3.7906e+05
3.3942e+05
5.0882e+05
3.1484e+05
3.2166e+05
4.4625e+05
2.782e+05
82238
2.4013e+05
3.0138e+05
2.4061e+05
4.6642e+05
4.0022e+05
3.113e+05
3.079e+05
5.5662e+05
3.7812e+05
5.8368e+05
3.1251e+05
3.9722e+05
3.0861e+05
3.879e+05
3.5747e+05
3.3614e+05
4.0685e+05
3.5405e+05
3.8576e+05
4.4061e+05
5.2398e+05
3.72e+05
1.6322e+05
3.324e+05
7.1718e+05
3.4198e+05
4.2266e+05
3.5057e+05
4.2279e+05
4.2046e+05
3.2386e+05
3.8868e+05
2.5675e+05
2.9782e+05
3.4066e+05
5.4028e+05
4.2635e+05
3.5772e+05
3.4611e+05
2.6784e+05
1.9667e+05
1.8623e+05
6.5623e+05
5.9059e+05
3.0236e+05
3.8697e+05
4.3244e+05
4.5707e+05
6.8296e+05
3.7562e+05
4.0462e+05
3.0058e+05
3.9298e+05
3.2683e+05
4.963e+05
3.9628e+05
3.9729e+05
3.4414e+05
2.8234e+05
3.7211e+05
3.8727e+05
3.7063e+05
4.4198e+05
4.4431e+05
3.3294e+05
3.5461e+05
3.4339e+05
6.0138e+05
3.8527e+05
2.9362e+05
5.8232e+05
2.869e+05
3.6496e+05
4.2789e+05
4.7192e+05
4.4277e+05
4.187e+05
3.6674e+05
3.545e+05
4.1795e+05
6.7719e+05
2.2334e+05
4.1758e+05
3.0562e+05
2.9046e+05
3.8938e+05
2.3391e+05
5.1844e+05
1.8617e+05
4.2902e+05
4.5838e+05
4.7418e+05
3.1724e+05
5.1524e+05
3.1712e+05
2.8263e+05
2.98e+05
2.6107e+05
5.7268e+05
2.5331e+05
6.4845e+05
3.7251e+05
5.0841e+05
4.0396e+05
4.6956e+05
4.8844e+05
4.5846e+05
1.0153e+05
99954
1.2371e+05
1.1746e+05
92471
1.3419e+05
97459
1.1901e+05
83445
96407
1.3922e+05
1.5383e+05
1.0766e+05
1.1069e+05
1.1348e+05
1.7533e+05
1.2745e+05
1.1365e+05
1.25e+05
1.2627e+05
74776
1.0218e+05
1.1177e+05
1.2187e+05
1.1225e+05
1.294e+05
1.4813e+05
1.5394e+05
1.5399e+05
96042
1.3895e+05
1.0672e+05
1.1297e+05
1.0948e+05
1.2561e+05
1.1022e+05
1.1596e+05
1.1554e+05
1.6762e+05
1.2217e+05
2.1263e+05
1.6126e+05
1.5943e+05
98246
1.2894e+05
90690
99729
1.0546e+05
89493
87837
85819
1.3224e+05
91019
1.354e+05
1.5069e+05
1.5706e+05
1.2543e+05
1.0969e+05
1.1852e+05
1.4032e+05
1.2472e+05
1.4121e+05
1.1976e+05
73777
1.1312e+05
87649
95824
98092
1.2803e+05
1.5082e+05
1.4202e+05
1.9195e+05
1.6258e+05
1.0006e+05
1.3677e+05
1.3075e+05
1.1888e+05
1.2425e+05
1.0339e+05
79350
63545
86720
1.1039e+05
1.2459e+05
1.8024e+05
1.6229e+05
1.7703e+05
1.703e+05
1.1386e+05
1.4393e+05
1.9298e+05
1.4437e+05
1.5132e+05
1.0283e+05
1.0562e+05
85372
1.1762e+05
88853
95621
80429
1.0502e+05
67734
92699
91252
86001
1.5345e+05
1.3535e+05
1.2731e+05
1.4363e+05
1.8564e+05
1.0131e+05
1.2473e+05
1.5663e+05
1.1133e+05
97746
1.2954e+05
1.4663e+05
2.3121e+05
1.0004e+05
1.1157e+05
1.1532e+05
1.5308e+05
1.3947e+05
75245
1.1377e+05
1.1712e+05
1.2179e+05
1.158e+05
1.2852e+05
93654
1.0042e+05
97991
1.924e+05
1.4393e+05
1.0781e+05
86992
88401
77799
1.6444e+05
1.1136e+05
1.1789e+05
1.2689e+05
1.0659e+05
1.7187e+05
1.5114e+05
2.0261e+05
1.565e+05
1.1171e+05
1.1065e+05
82770
1.0524e+05
1.0409e+05
1.0825e+05
1.1422e+05
1.2212e+05
1.0419e+05
96405
82749
93171
75049
92082
91805
1.1774e+05
1.2405e+05
63380
1.3634e+05
1.4778e+05
1.6307e+05
1.5612e+05
2.1266e+05
1.786e+05
1.6823e+05
1.3647e+05
65453
1.3359e+05
1.0203e+05
1.109e+05
1.1281e+05
1.7688e+05
1.5497e+05
1.3741e+05
1.4878e+05
1.1066e+05
1.096e+05
1.3578e+05
1.433e+05
1.1251e+05
1.0339e+05
90408
1.171e+05
1.3569e+05
1.1663e+05
98268
1.4103e+05
1.2189e+05
1.317e+05
1.9243e+05
2.6656e+05
2.2243e+05
2.0126e+05
1.6107e+05
2.0162e+05
1.2965e+05
2.6535e+05
2.6417e+05
66587
1.218e+05
1.5057e+05
1.4646e+05
1.2145e+05
1.4561e+05
1.2225e+05
1.136e+05
92023
1.0502e+05
97202
1.1031e+05
1.0347e+05
1.3238e+05
1.1259e+05
1.0254e+05
1.0638e+05
1.2324e+05
1.1214e+05
1.2704e+05
1.7612e+05
1.5136e+05
1.0577e+05
1.6057e+05
1.1773e+05
67771
1.6504e+05
1.0498e+05
1.0714e+05
86998
1.1173e+05
1.3467e+05
1.1201e+05
1.3246e+05
1.9386e+05
1.4033e+05
1.8326e+05
1.1459e+05
1.7606e+05
1.9808e+05
1.1501e+05
1.5249e+05
1.7184e+05
1.4205e+05
1.5765e+05
1.7062e+05
1.5166e+05
89174
1.8161e+05
1.8659e+05
1.3414e+05
1.9759e+05
1.3835e+05
1.1969e+05
2.0542e+05
1.8508e+05
1.3742e+05
1.1607e+05
1.3065e+05
76109
78225
1.0424e+05
1.1278e+05
1.6931e+05
1.5206e+05
1.4508e+05
92150
75762
69347
1.5842e+05
97831
1.5755e+05
1.9303e+05
1.4886e+05
1.2011e+05
1.1063e+05
1.0176e+05
1.5469e+05
1.8262e+05
1.1503e+05
85858
74916
92509
1.7349e+05
73870
55611
1.1905e+05
1.2883e+05
1.219e+05
1.9158e+05
1.6912e+05
1.1842e+05
78330
91180
1.0415e+05
72464
91178
94188
64369
62382
46282
42850
70613
1.0517e+05
1.7554e+05
1.4352e+05
1.0039e+05
80265
1.0818e+05
1.2903e+05
1.2917e+05
1.1995e+05
1.2685e+05
1.1155e+05
1.4332e+05
1.2319e+05
79197
68882
69393
50381
49196
54173
45297
44978
63939
56638
49367
60931
54294
51232
76586
61624
1.4293e+05
99518
1.1718e+05
1.123e+05
85052
97720
83875
93915
1.1983e+05
1.0269e+05
87929
54306
39059
40535
49223
47732
50894
52286
47344
49685
45187
41250
51216
75926
1.3422e+05
1.7643e+05
1.3152e+05
82907
89934
1.1895e+05
1.073e+05
1.1701e+05
1.2033e+05
52324
30233
27695
22195
46083
54830
45125
49015
53848
43920
50599
44504
31508
23036
19237
19493
21258
25113
94285
69585
66083
1.0065e+05
79957
77406
1.1252e+05
1.35e+05
97642
62751
46418
40599
44000
50073
46009
42791
46263
46406
42321
43485
43335
46669
42685
49990
65458
85502
97538
31147
28647
32908
32373
17719
16560
23211
27000
24102
21005
20857
22572
24213
35376
36848
23397
29293
26397
22523
22874
21238
21808
28799
21955
19789
17303
19138
20049
20009
21683
46198
68441
64488
50251
49772
48791
46361
44340
45050
54006
68111
74086
41164
47723
43566
44080
49544
65435
69571
66237
62418
64643
63285
53184
46092
47876
45333
47843
50702
59111
58467
47635
44793
52290
58045
57514
65236
73347
65065
62861
43309
62304
80456
88463
88302
57342
47694
52459
55597
82977
69974
50164
54629
84597
70179
59255
58889
90981
92693
72173
54604
62723
70722
49272
55762
51786
61840
47779
39367
66318
92051
76379
72933
47735
70252
70289
62035
79164
95847
83544
1.1883e+05
99849
96206
1.021e+05
1.0493e+05
1.1154e+05
90005
1.2039e+05
63839
1.0589e+05
1.2391e+05
77557
92746
74889
1.2328e+05
1.0632e+05
1.0345e+05
1.1926e+05
1.1246e+05
1.218e+05
1.2615e+05
1.008e+05
1.4037e+05
93815
1.205e+05
1.3313e+05
89203
78428
97144
82560
1.4208e+05
95061
94483
1.157e+05
1.1371e+05
76113
81778
91028
1.0568e+05
84729
85817
79998
82155
85554
1.0719e+05
1.1827e+05
98892
91325
1.0972e+05
1.0693e+05
1.0006e+05
86553
98753
1.0721e+05
1.3587e+05
1.054e+05
1.0013e+05
1.1927e+05
97413
75355
87811
1.02e+05
1.3829e+05
1.47e+05
1.2984e+05
1.0575e+05
1.3208e+05
1.0522e+05
1.4309e+05
1.3541e+05
77417
87212
84632
37506
85127
37454
49240
50825
51928
54929
63045
1.0434e+05
94131
59448
69462
1.075e+05
89933
65316
86487
1.5621e+05
1.116e+05
77712
78967
1.2711e+05
1.0718e+05
95873
1.1632e+05
1.179e+05
92951
64732
1.1622e+05
75505
64283
1.7798e+05
1.2087e+05
90349
45430
1.0923e+05
1.0565e+05
90401
72698
66772
1.0722e+05
57160
51494
50854
35465
28236
22640
24907
26944
39082
58933
1.0668e+05
1.0713e+05
68604
79242
94030
1.1215e+05
1.295e+05
1.5048e+05
92311
1.153e+05
1.3601e+05
1.7275e+05
68856
97640
1.0616e+05
91164
1.5866e+05
1.0318e+05
93256
1.0138e+05
1.4192e+05
1.6947e+05
1.704e+05
1.366e+05
1.9427e+05
1.0467e+05
1.0919e+05
1.5455e+05
1.4607e+05
1.8124e+05
1.0796e+05
67096
1.479e+05
1.7024e+05
1.3045e+05
1.3401e+05
1.9184e+05
1.3085e+05
1.1451e+05
82661
67160
85556
1.3347e+05
86663
45155
34569
62239
67771
66809
93092
1.1708e+05
58884
68392
28188
43162
88146
71800
74428
1.0179e+05
1.2874e+05
2.5307e+05
1.8061e+05
1.4107e+05
2.3234e+05
1.4082e+05
97220
95456
1.7136e+05
1.3392e+05
1.0432e+05
2.2416e+05
2.0019e+05
1.8081e+05
77939
1.0548e+05
1.7865e+05
65890
1.5679e+05
1.1186e+05
93277
85487
1.1475e+05
1.8448e+05
1.2408e+05
96722
98653
1.1747e+05
83769
1.4878e+05
1.1195e+05
1.7841e+05
1.6712e+05
1.0597e+05
77549
87645
1.0815e+05
45973
1.1525e+05
1.1917e+05
1.99e+05
1.6686e+05
1.7866e+05
1.7777e+05
1.9662e+05
1.0046e+05
1.0872e+05
1.0708e+05
76220
1.0021e+05
98007
1.493e+05
75579
73986
1.2159e+05
90440
1.6743e+05
1.476e+05
1.7829e+05
88090
1.541e+05
1.2301e+05
1.2072e+05
78096
1.1225e+05
1.3159e+05
1.4472e+05
1.2385e+05
72150
1.6606e+05
1.4805e+05
1.4243e+05
1.8156e+05
1.1742e+05
1.1791e+05
1.4745e+05
1.2943e+05
77290
79070
70437
81059
90517
1.0918e+05
1.8336e+05
1.5411e+05
1.4429e+05
1.4046e+05
2.2922e+05
1.4717e+05
75151
1.1822e+05
97259
1.4247e+05
2.0445e+05
1.7795e+05
99424
1.2098e+05
1.5232e+05
1.1873e+05
1.2254e+05
69832
78979
1.012e+05
99790
1.6634e+05
1.0047e+05
1.355e+05
1.111e+05
1.5562e+05
1.123e+05
1.4286e+05
1.6086e+05
1.162e+05
1.3406e+05
1.767e+05
1.3535e+05
1.3914e+05
1.4205e+05
89831
94340
1.8449e+05
1.4384e+05
1.7292e+05
1.0239e+05
2.0324e+05
1.9606e+05
1.8232e+05
1.9146e+05
1.3495e+05
1.4266e+05
1.5006e+05
1.1545e+05
1.144e+05
77524
88957
2.0897e+05
2.0402e+05
1.4704e+05
1.2628e+05
1.5046e+05
1.7289e+05
1.3108e+05
90586
1.4271e+05
1.7421e+05
1.6913e+05
1.3374e+05
1.5728e+05
1.6821e+05
1.5852e+05
1.2465e+05
78397
1.1822e+05
1.0496e+05
1.1852e+05
1.4447e+05
1.781e+05
1.7556e+05
1.1352e+05
1.4865e+05
1.4642e+05
1.8094e+05
1.4511e+05
1.9824e+05
2.1457e+05
1.1018e+05
82391
1.5107e+05
1.6835e+05
1.6262e+05
95036
1.7126e+05
2.0841e+05
1.7166e+05
1.3938e+05
1.7361e+05
1.5329e+05
1.328e+05
1.3445e+05
1.4055e+05
1.8345e+05
1.6538e+05
1.1743e+05
1.1459e+05
1.2413e+05
79736
2.0556e+05
1.5866e+05
1.0155e+05
67679
76189
88275
1.2029e+05
94564
1.3372e+05
1.5485e+05
1.5053e+05
1.9152e+05
1.4274e+05
2.0666e+05
1.6782e+05
2.2171e+05
1.6417e+05
1.2576e+05
2.0971e+05
2.3491e+05
2.8071e+05
2.3948e+05
1.8866e+05
1.7135e+05
1.6726e+05
1.8404e+05
1.8487e+05
1.9433e+05
1.9859e+05
2.0345e+05
2.3769e+05
2.1774e+05
1.7915e+05
1.989e+05
2.7649e+05
1.6371e+05
1.6161e+05
1.4709e+05
1.3914e+05
1.6435e+05
1.6844e+05
1.7994e+05
2.4451e+05
2.2414e+05
1.5569e+05
1.4155e+05
1.5189e+05
1.7198e+05
1.3854e+05
1.619e+05
2.1208e+05
1.9397e+05
1.4149e+05
1.3265e+05
1.1179e+05
1.0415e+05
1.3617e+05
1.2664e+05
2.0023e+05
1.8735e+05
1.4611e+05
87525
1.181e+05
1.0898e+05
1.5503e+05
1.6202e+05
1.1547e+05
1.3259e+05
1.9798e+05
1.2936e+05
1.6807e+05
2.4661e+05
1.5507e+05
2.0898e+05
1.8084e+05
1.6502e+05
2.142e+05
1.3814e+05
1.8699e+05
2.8661e+05
2.9312e+05
1.4543e+05
2.6928e+05
1.3071e+05
1.8353e+05
1.8909e+05
1.6513e+05
3.1603e+05
2.4647e+05
2.0844e+05
2.5507e+05
2.9544e+05
3.2284e+05
3.7212e+05
2.6393e+05
3.0095e+05
2.1447e+05
2.2536e+05
2.2307e+05
2.0529e+05
2.8344e+05
1.5291e+05
2.6923e+05
2.9221e+05
1.588e+05
1.4201e+05
2.5699e+05
2.515e+05
2.8723e+05
2.2243e+05
2.1011e+05
2.504e+05
2.4369e+05
1.9392e+05
2.7434e+05
1.8103e+05
1.8458e+05
1.4901e+05
1.7887e+05
1.7801e+05
1.3081e+05
92309
1.4429e+05
1.5755e+05
1.4613e+05
2.0207e+05
1.1055e+05
1.4881e+05
1.7245e+05
1.6198e+05
2.4981e+05
2.1874e+05
2.7315e+05
2.2971e+05
2.9012e+05
3.761e+05
3.7729e+05
3.7295e+05
3.9527e+05
1.8631e+05
2.7125e+05
3.1813e+05
3.3695e+05
4.2065e+05
4.2518e+05
1.9068e+05
2.3671e+05
2.6515e+05
2.9037e+05
2.8082e+05
3.565e+05
2.8123e+05
3.5449e+05
3.2592e+05
3.4114e+05
4.1878e+05
3.2026e+05
3.5878e+05
3.3606e+05
2.3468e+05
2.8749e+05
2.7533e+05
4.2961e+05
3.6843e+05
3.0524e+05
3.4733e+05
5.3425e+05
2.8342e+05
2.7418e+05
3.5587e+05
1.7498e+05
1.9427e+05
2.8872e+05
3.1076e+05
2.8473e+05
2.0308e+05
2.3761e+05
3.901e+05
3.0373e+05
1.6334e+05
2.6186e+05
2.8141e+05
2.2185e+05
1.7886e+05
1.4515e+05
1.2545e+05
1.507e+05
1.1663e+05
1.1973e+05
1.2635e+05
1.8427e+05
2.4826e+05
2.5347e+05
2.1202e+05
1.7797e+05
2.6065e+05
2.0008e+05
2.589e+05
2.2656e+05
2.3923e+05
2.5708e+05
2.6515e+05
2.5956e+05
2.61e+05
2.1156e+05
1.7365e+05
1.217e+05
1.5397e+05
63634
57434
65486
[truncated: 544 more rows]
