# Supplementary material for: Micro-mechanical fingerprints of the rat bladder change in actinic cystitis and tumor presence
Source: Commun Biol. 2023 Feb 24;6:217. doi: 10.1038/s42003-023-04572-0 (PMC9950451; doi:10.1038/s42003-023-04572-0)
Supplement: Supplementary file 4 — Supplementary data 1 [file 42003_2023_4572_MOESM4_ESM.zip › supplementary data graphs/lamina/1_CTRL/Month 6/R164/Chiaro.csv]

NaN
32988
NaN
48979
42153
51449
58603
24425
30278
47406
26031
27991
20161
3921.9
8711
3092.8
11252
9148.1
10174
NaN
NaN
21804
NaN
49236
56377
36597
52544
26308
21127
50553
32184
3703.9
19388
NaN
9746.3
2199.2
10451
4503.1
1089
NaN
NaN
31247
NaN
52781
48908
41154
39039
18857
10835
NaN
23186
29563
33207
NaN
NaN
15257
9004.7
246.29
NaN
NaN
1.1182e+05
2.0609e+05
1.1146e+05
1.0291e+05
1.4949e+05
99295
1.175e+05
1.1853e+05
1.135e+05
1.5717e+05
1.1725e+05
1.169e+05
1.599e+05
1.054e+05
1.1896e+05
1.3127e+05
89408
1.2862e+05
1.8522e+05
1.9091e+05
1.8434e+05
2.52e+05
1.7168e+05
1.5463e+05
1.2116e+05
1.069e+05
1.4859e+05
1.2333e+05
1.4101e+05
2.307e+05
74463
NaN
96213
1.3648e+05
1.0634e+05
1.1032e+05
1.7706e+05
1.0148e+05
1.1739e+05
NaN
40853
88052
NaN
1.1866e+05
1.3365e+05
63481
90146
52351
20212
2.5998e+05
79732
1.9914e+05
1.5408e+05
1.2833e+05
92864
1.9085e+05
1.0599e+05
1.4704e+05
1.0963e+05
1.0026e+05
52111
62492
45813
49715
41147
62252
1.0206e+05
1.0281e+05
35140
72350
1.1278e+05
18983
79425
1.1912e+05
NaN
NaN
NaN
NaN
NaN
96606
95067
55651
41343
35379
22351
54057
53512
58856
33504
18648
69489
1.6996e+05
26866
1.503e+05
1.5289e+05
NaN
NaN
NaN
NaN
NaN
NaN
47665
44863
37787
59453
38100
51824
48245
37584
22900
12492
42111
1.3534e+05
29941
93934
1.1692e+05
NaN
NaN
NaN
NaN
16670
12024
19925
23134
4441.8
16832
15984
13823
15217
14132
21462
7253
20721
24494
23967
5528.1
17311
18219
10218
8757.4
