# Supplementary material for: Micro-mechanical fingerprints of the rat bladder change in actinic cystitis and tumor presence
Source: Commun Biol. 2023 Feb 24;6:217. doi: 10.1038/s42003-023-04572-0 (PMC9950451; doi:10.1038/s42003-023-04572-0)
Supplement: Supplementary file 4 — Supplementary data 1 [file 42003_2023_4572_MOESM4_ESM.zip › supplementary data graphs/lamina/1_CTRL/Month 6/R165/AFM.csv]

88698
84441
79305
64078
56542
52649
53203
67433
89495
1.1118e+05
1.0746e+05
89353
72396
64790
63299
72575
88552
96175
96678
93438
88406
79562
70102
76940
83691
87059
95163
91443
93658
87360
83147
74847
69180
57613
78398
82487
78469
74145
74827
85519
93457
1.0022e+05
1.0166e+05
1.0428e+05
1.0202e+05
91451
85858
76488
66806
54115
50168
44734
45836
54544
64940
70891
82536
93085
1.0162e+05
1.162e+05
1.2693e+05
1.2829e+05
1.1891e+05
1.0301e+05
94118
90362
90579
96615
93974
85993
90872
87731
73906
57104
58792
60682
57669
60628
59044
60696
56315
57770
59957
61632
60771
58110
57257
59363
60817
64762
73051
78521
79583
88430
93701
96167
98488
1.0128e+05
1.0507e+05
1.0712e+05
53386
46119
68585
50257
57962
54421
50674
45426
48748
48991
45789
48774
36688
35458
40326
52638
62050
68552
52426
44652
59322
62044
56864
86914
74910
46190
50481
46205
52175
52259
48976
47035
47591
41077
41046
1.0773e+05
63177
53575
74102
49005
46883
40456
35429
38635
73420
67815
43083
58871
65650
60944
53507
48117
46672
55786
49096
59473
53768
45164
42988
35656
45895
59993
38001
48015
64662
37759
39476
40662
48429
57529
58969
56174
51519
50538
51903
50836
64958
52424
66731
66455
64213
67417
49736
50168
34904
47867
43240
48354
48410
56135
57755
62166
1.0003e+05
93193
66569
48357
37039
42446
33646
55743
67718
84070
87342
77450
67053
55199
60373
67048
60206
62868
50012
47910
40489
63068
78589
89747
95956
1.0705e+05
93846
88443
83771
77674
86197
98514
1.1096e+05
1.1474e+05
1.2712e+05
1.2163e+05
1.0902e+05
1.1486e+05
1.3847e+05
1.2716e+05
1.1766e+05
1.2309e+05
1.3054e+05
80476
66194
50450
41766
51092
44758
53492
53474
47166
45750
39555
60983
70917
77470
96761
1.0507e+05
82562
52565
43090
37000
37619
33570
39808
72872
66822
50545
73295
1.0556e+05
1.2183e+05
1.3587e+05
1.0857e+05
1.4213e+05
1.2605e+05
97645
91290
85891
92542
57550
62711
1.0078e+05
1.3147e+05
1.4999e+05
1.3937e+05
1.1572e+05
82760
65561
47717
29465
34256
82020
66699
38610
42454
59275
58915
91345
1.3929e+05
1.1409e+05
1.2705e+05
1.4133e+05
1.2893e+05
63357
45818
53522
41947
33468
37735
39441
45314
57674
57095
67472
56341
45603
40859
37235
39993
45029
60613
63447
61725
53425
55812
40630
34157
27442
16866
57465
83740
72519
61553
68813
78676
1.0429e+05
98084
94049
57568
68057
81243
67223
40361
49896
48282
61995
78978
49654
36859
45655
26406
45248
59244
44352
55895
75110
58067
56185
50850
52870
58073
76047
65567
59225
51287
69639
80232
92787
73384
64172
72313
89212
93834
68138
63740
70855
90118
1.0656e+05
73521
57276
44019
48210
48149
47759
44753
36539
43697
26700
29797
46995
55952
57364
52264
47563
52291
65148
64715
54061
39959
34089
38622
54007
69925
73110
1.6669e+05
1.6956e+05
1.9129e+05
2.0458e+05
2.5542e+05
1.8078e+05
1.412e+05
1.6421e+05
1.4227e+05
1.0932e+05
1.1482e+05
1.0734e+05
73328
75687
89459
99402
1.1251e+05
1.174e+05
1.1474e+05
98185
1.0821e+05
1.1557e+05
1.125e+05
1.1153e+05
99540
1.1349e+05
1.1881e+05
98107
1.192e+05
81520
65398
76001
90367
99703
69174
79479
62166
1.0072e+05
1.0056e+05
87154
95541
95575
1.297e+05
1.9771e+05
2.0866e+05
2.0309e+05
1.8128e+05
2.21e+05
1.8707e+05
1.6759e+05
1.8419e+05
1.8929e+05
1.9699e+05
1.7903e+05
2.7312e+05
2.1204e+05
1.3731e+05
1.1718e+05
1.0751e+05
80623
1.0254e+05
1.138e+05
1.4347e+05
70896
76225
68176
95668
94877
63226
1.6023e+05
1.071e+05
1.3854e+05
1.2977e+05
1.313e+05
1.1562e+05
76819
83126
1.0264e+05
83026
96122
57635
90080
73064
1.1785e+05
49743
69546
91084
1.1074e+05
1.5817e+05
1.9663e+05
2.3174e+05
1.8088e+05
1.4932e+05
1.4582e+05
95834
1.4151e+05
1.0217e+05
1.8734e+05
1.6822e+05
1.4315e+05
38207
46358
42009
52299
66281
77432
58149
83260
98124
1.0734e+05
1.0413e+05
97150
95968
65408
39441
39263
46181
42035
63580
75899
60680
56695
69123
97559
98201
85165
87588
85541
48132
50589
68323
97923
71652
85044
59889
37298
33218
75480
1.1751e+05
1.1217e+05
1.1652e+05
1.1604e+05
1.0765e+05
1.0985e+05
76419
39094
40033
30366
55221
85002
68592
80929
1.2129e+05
1.1127e+05
1.3514e+05
1.5846e+05
1.3566e+05
1.3423e+05
1.2093e+05
1.6767e+05
1.1237e+05
67085
36450
76326
1.2176e+05
1.0021e+05
60819
77934
95462
1.0063e+05
1.0051e+05
1.1113e+05
1.2007e+05
98591
88513
78119
92187
91911
1.2613e+05
90728
1.0399e+05
1.0419e+05
1.0786e+05
1.2119e+05
99998
86479
75106
92307
89681
1.1597e+05
1.195e+05
97650
58559
60838
47483
65277
1.038e+05
1.1279e+05
2.0536e+05
2.2646e+05
2.3611e+05
2.1361e+05
1.5925e+05
1.8804e+05
1.9709e+05
1.924e+05
1.7418e+05
2.2692e+05
1.9435e+05
1.6739e+05
2.4169e+05
1.8987e+05
2.1259e+05
2.372e+05
2.4111e+05
2.2179e+05
2.1795e+05
1.8898e+05
2.0455e+05
2.1005e+05
1.7808e+05
2.0073e+05
2.0269e+05
1.7343e+05
1.9115e+05
1.6851e+05
1.7705e+05
1.4822e+05
1.7003e+05
1.5991e+05
1.5487e+05
1.698e+05
1.5434e+05
1.6891e+05
1.8696e+05
1.6704e+05
1.6612e+05
1.3118e+05
1.2712e+05
1.2786e+05
1.4108e+05
1.6331e+05
2.0701e+05
1.8447e+05
2.0071e+05
1.948e+05
1.8155e+05
1.8624e+05
1.8383e+05
1.9417e+05
2.1469e+05
2.1053e+05
1.8905e+05
2.1663e+05
2.0026e+05
2.5655e+05
2.3562e+05
2.2158e+05
2.0885e+05
1.8229e+05
1.7425e+05
1.9241e+05
1.6711e+05
2.2969e+05
1.8317e+05
1.9381e+05
2.1173e+05
2.0514e+05
1.7605e+05
1.7579e+05
1.9437e+05
1.6963e+05
2.0533e+05
1.6378e+05
1.3353e+05
1.3248e+05
1.6261e+05
2.0011e+05
2.1738e+05
1.8027e+05
1.7625e+05
2.1738e+05
2.6065e+05
2.1035e+05
1.5689e+05
2.036e+05
1.7546e+05
1.5119e+05
1.6562e+05
1.6662e+05
1.6559e+05
1.8249e+05
2.0042e+05
1.6422e+05
1.8793e+05
1.822e+05
1.5057e+05
1.4132e+05
87941
72644
86577
77176
65107
56466
94833
87301
81502
78048
79721
63371
56422
57713
58722
54074
47303
43438
43449
48641
44211
63291
89831
66106
58325
50377
42454
48112
58760
72672
80053
82186
85380
82006
69456
75730
66546
60348
69923
56822
58971
1.171e+05
1.0426e+05
1.1626e+05
1.5394e+05
1.1882e+05
83097
80164
53259
56550
72534
51102
84972
93017
1.0211e+05
63453
66281
68448
67092
78822
96223
82168
76484
80212
63203
73896
46777
44436
28390
37339
59420
70562
92379
85156
1.0013e+05
1.0096e+05
1.1199e+05
1.4476e+05
1.2963e+05
1.442e+05
1.7735e+05
88494
1.1625e+05
84818
1.1338e+05
1.1607e+05
1.122e+05
91204
94768
1.0215e+05
90411
81418
74905
51625
37007
32459
34856
30318
36093
45711
44902
44509
47398
48265
53409
51982
48786
46293
41902
39161
37499
36402
37357
36900
45351
49106
48827
54431
53234
51137
56430
49686
42946
69796
60021
68001
86394
89908
96118
95032
58427
53564
50461
48421
49225
53407
57016
62873
57813
58605
63009
60504
57747
57513
57535
56015
53519
49965
46322
43721
41213
43605
74587
76968
54337
51159
85898
85980
81883
90209
87384
77353
54860
41940
49965
44850
31243
32312
51755
56765
59302
72324
77965
72311
73737
78160
81654
87351
89241
85878
56665
50370
55422
38886
31826
34902
31657
26083
30110
31853
32386
37444
40999
41292
42183
41516
42606
45764
45033
48128
37764
56509
97422
1.0867e+05
64873
51394
45379
43928
53887
70517
79551
91573
73374
67589
68127
69735
55840
56130
47724
36257
47546
54539
66531
69722
69362
65852
63787
63142
89279
1.1584e+05
88425
72356
53312
44021
43157
62542
1.049e+05
1.011e+05
67526
53654
71650
1.0381e+05
87179
71843
1.8287e+05
95600
46992
56788
45614
74806
58558
1.1057e+05
83932
64157
67298
44157
48016
58289
46946
48424
54299
1.0448e+05
1.0203e+05
1.2764e+05
85250
50757
56222
41297
49626
63358
60128
58981
66549
38717
44494
70128
1.0656e+05
91332
62155
1.2523e+05
95037
23622
38352
54571
58529
39192
21377
12979
19289
32070
30334
22192
18858
21224
46300
60113
69825
1.039e+05
87980
55929
1.1634e+05
66835
59059
79534
74070
69725
85582
63596
73081
73856
80513
80153
88939
91827
71558
96260
1.2766e+05
1.2136e+05
1.3548e+05
1.0399e+05
90143
1.4889e+05
1.6125e+05
49536
73539
65405
67532
1.3302e+05
1.5502e+05
87486
90752
1.4555e+05
1.2644e+05
66080
41547
25148
55746
1.2433e+05
1.1436e+05
89708
86796
71754
59184
65179
36707
51134
64626
85618
61089
1.0127e+05
1.3277e+05
94241
82804
67439
45317
27561
48045
77247
1.0475e+05
64982
72449
54310
73336
30877
27842
36462
22296
1.3619e+06
83438
98188
90055
1.0688e+05
83892
30512
49519
62230
41854
64430
1.139e+05
1.1009e+05
1.0275e+05
1.2925e+05
61031
44992
58130
88530
85848
50913
79005
1.2508e+05
1.51e+05
54907
82628
57018
64431
43491
71794
98983
56684
1.1701e+05
46131
74235
74128
75222
88957
79370
81078
65997
88043
92797
98867
1.0426e+05
1.0571e+05
1.0828e+05
88153
82969
82323
86673
77045
65472
82996
73863
60892
51033
55898
60460
86253
83056
89827
80004
62977
77003
78804
68964
99658
99780
70789
1.2289e+05
85218
98819
98163
76393
98725
96958
89675
98805
1.0164e+05
79391
1.0294e+05
1.0601e+05
71459
79802
90481
71128
72958
76416
83873
83987
87294
83480
63997
70822
62751
55639
63261
68656
64854
70073
75500
64762
76382
75013
65664
47080
73612
66086
62737
49794
87359
87695
58205
58641
58477
54260
49361
41458
49723
70119
55544
41672
49165
60472
99543
1.0021e+05
83576
72636
56612
78220
76080
94098
