# Supplementary material for: Micro-mechanical fingerprints of the rat bladder change in actinic cystitis and tumor presence
Source: Commun Biol. 2023 Feb 24;6:217. doi: 10.1038/s42003-023-04572-0 (PMC9950451; doi:10.1038/s42003-023-04572-0)
Supplement: Supplementary file 4 — Supplementary data 1 [file 42003_2023_4572_MOESM4_ESM.zip › supplementary data graphs/lamina/1_CTRL/Month 6/R165/Chiaro.csv]

16902
4389.5
4810.4
7678
7885.1
5079.3
1104.5
651.09
1062.7
3160.4
2294.9
52521
2807.9
24783
48416
19789
25673
10921
8346.8
9481.5
35157
20379
24662
16391
7288.2
4991.6
6143.1
5976.5
6029.8
1640.2
6776.9
37555
NaN
61902
61353
85558
30338
24321
23891
29646
2.4858e+05
18524
24263
25059
35051
45987
39266
7347.9
11777
NaN
31067
28440
46131
32643
19380
22589
15535
23943
61497
34750
64542
18952
67309
60148
27601
14752
43634
59664
52029
35601
29821
22636
28064
32367
12445
29386
15572
75343
63766
60503
10255
36177
27075
32898
30678
34710
5292.3
32770
39180
35884
11932
14214
27387
14888
49261
23355
30537
80860
2594.7
14363
