# Supplementary material for: Micro-mechanical fingerprints of the rat bladder change in actinic cystitis and tumor presence
Source: Commun Biol. 2023 Feb 24;6:217. doi: 10.1038/s42003-023-04572-0 (PMC9950451; doi:10.1038/s42003-023-04572-0)
Supplement: Supplementary file 4 — Supplementary data 1 [file 42003_2023_4572_MOESM4_ESM.zip › supplementary data graphs/lamina/1_CTRL/Month 6/R166/AFM.csv]

2.6219e+05
2.5552e+05
3.0719e+05
3.0031e+05
3.5282e+05
3.2743e+05
3.1741e+05
4.9535e+05
2.644e+05
3.4568e+05
2.632e+05
3.552e+05
4.0892e+05
3.4934e+05
3.3453e+05
4.0602e+05
3.2162e+05
3.147e+05
3.4549e+05
2.9803e+05
3.6915e+05
3.3811e+05
3.0099e+05
2.8474e+05
2.3913e+05
2.3738e+05
2.1574e+05
1.5705e+05
2.1212e+05
2.4104e+05
2.8515e+05
3.7282e+05
3.3918e+05
2.7349e+05
2.5352e+05
3.0854e+05
3.0812e+05
3.2337e+05
3.9956e+05
2.9341e+05
3.3498e+05
3.3344e+05
3.2803e+05
4.0157e+05
3.0113e+05
3.7501e+05
3.909e+05
4.0371e+05
3.6503e+05
3.7005e+05
3.7686e+05
3.3995e+05
3.707e+05
3.617e+05
3.389e+05
3.7529e+05
3.6524e+05
2.6005e+05
3.5152e+05
3.1749e+05
2.0611e+05
2.3927e+05
3.2564e+05
3.1801e+05
2.9951e+05
3.3487e+05
2.8666e+05
3.3687e+05
3.4522e+05
3.334e+05
3.402e+05
3.4037e+05
3.0197e+05
3.9195e+05
3.8931e+05
3.0412e+05
3.6318e+05
2.9148e+05
2.6357e+05
3.1777e+05
3.0886e+05
3.3067e+05
2.7646e+05
3.5299e+05
2.8524e+05
3.7626e+05
3.1875e+05
2.6456e+05
2.6934e+05
2.9421e+05
2.7971e+05
3.3285e+05
2.8458e+05
2.6033e+05
2.5822e+05
3.7833e+05
2.7719e+05
3.3666e+05
2.7735e+05
2.897e+05
3.6435e+05
3.4895e+05
3.3201e+05
2.9093e+05
3.1378e+05
3.8172e+05
3.9176e+05
3.1471e+05
3.7417e+05
3.7299e+05
2.9444e+05
3.5134e+05
3.6466e+05
3.5371e+05
4.0865e+05
3.2009e+05
3.3494e+05
3.5748e+05
3.359e+05
2.7071e+05
3.3251e+05
3.2871e+05
3.1362e+05
2.9065e+05
3.1599e+05
2.9064e+05
2.8623e+05
3.277e+05
3.1196e+05
3.1919e+05
3.5247e+05
3.1444e+05
3.1599e+05
3.2202e+05
3.0941e+05
3.2298e+05
3.815e+05
3.9809e+05
3.8128e+05
3.9585e+05
3.5737e+05
3.5886e+05
3.8503e+05
3.9667e+05
3.1017e+05
3.0122e+05
3.5932e+05
3.0428e+05
2.9936e+05
2.8595e+05
3.0268e+05
3.6915e+05
3.3421e+05
3.7888e+05
3.0145e+05
4.0036e+05
4.4435e+05
5.1948e+05
4.6177e+05
2.8612e+05
4.6716e+05
4.1438e+05
3.6498e+05
2.8902e+05
3.2847e+05
3.0535e+05
3.5353e+05
3.3876e+05
4.2485e+05
3.6285e+05
3.0782e+05
5.0412e+05
4.8784e+05
4.6553e+05
5.4242e+05
3.5313e+05
3.9882e+05
2.9184e+05
3.3131e+05
3.5941e+05
4.7119e+05
3.4828e+05
2.8047e+05
3.9911e+05
3.9028e+05
3.0499e+05
5.5337e+05
3.7123e+05
4.0248e+05
2.6889e+05
4.4596e+05
6.178e+05
3.3851e+05
2.7778e+05
2.9973e+05
3.9967e+05
3.881e+05
3.2048e+05
3.9516e+05
2.7665e+05
2.6042e+05
2.7088e+05
2.8897e+05
2.1899e+05
3.2178e+05
3.5736e+05
4.3533e+05
3.0986e+05
3.9494e+05
3.7898e+05
3.9509e+05
4.2607e+05
2.9755e+05
2.6701e+05
2.8061e+05
2.7979e+05
4.2097e+05
4.3354e+05
3.2826e+05
3.6291e+05
5.0986e+05
4.6693e+05
3.7343e+05
3.7816e+05
4.4511e+05
4.4878e+05
3.6928e+05
4.5025e+05
4.8961e+05
4.1212e+05
4.886e+05
3.4282e+05
3.1434e+05
2.4546e+05
2.7244e+05
2.0592e+05
4.3271e+05
3.0229e+05
3.8676e+05
3.5154e+05
3.0389e+05
2.4939e+05
2.3496e+05
1.3547e+05
2.6499e+05
2.2672e+05
2.4158e+05
3.4958e+05
4.7043e+05
4.4331e+05
5.0962e+05
6.1911e+05
4.9357e+05
5.5726e+05
4.1821e+05
4.3852e+05
5.5607e+05
4.308e+05
5.0674e+05
5.5996e+05
4.5741e+05
3.9544e+05
4.603e+05
3.3457e+05
2.9176e+05
2.874e+05
1.9996e+05
1.9801e+05
2.1412e+05
2.5661e+05
2.4831e+05
1.95e+05
2.1783e+05
2.4781e+05
2.5481e+05
4.2072e+05
4.7501e+05
3.4839e+05
4.3195e+05
5.4213e+05
3.6746e+05
4.7054e+05
4.2622e+05
3.084e+05
3.6983e+05
3.0978e+05
2.8076e+05
3.075e+05
2.8958e+05
4.0117e+05
4.1255e+05
3.5478e+05
3.888e+05
3.5189e+05
3.377e+05
2.6759e+05
2.1296e+05
2.1188e+05
2.6759e+05
2.5733e+05
31859
46350
71772
78340
74750
54609
79467
77338
57165
55910
1.166e+05
1.5198e+05
1.0982e+05
91808
1.0891e+05
1.097e+05
68473
44343
27495
16679
15366
6807
12096
9122
8383.6
26176
60971
63880
73671
69630
57204
1.0055e+05
86699
72867
43670
58433
74188
68402
87602
94562
94592
84328
52618
24492
39056
34160
24239
38826
29195
47894
1.0096e+05
76057
98946
82641
79731
50403
67282
50285
47683
59107
98970
56616
37602
44338
49714
42970
16713
4695.5
6159.6
3083.9
2831.8
6116.6
11749
19338
33734
22344
15251
24344
35843
29409
20623
22826
33174
41674
75840
96113
1.1419e+05
77877
52906
48372
30523
56680
37585
22727
57241
8261.2
7868.6
8992.9
10961
39469
42454
65640
51992
78202
74866
69327
58250
38783
18898
14634
17818
10155
9516
12503
23141
19118
22348
13426
7057.9
7344.9
11137
5257.3
6765.9
1.2913e+05
1.0988e+05
1.1196e+05
1.2602e+05
42764
24779
66950
1.0023e+05
1.2401e+05
1.0402e+05
89822
45575
29076
85827
70341
58034
75443
72397
57253
17920
33385
29817
20622
30956
42340
48862
31493
57363
80543
52676
48958
38018
25774
1.0258e+05
70519
96159
84780
1.2113e+05
97075
83822
1.0492e+05
82303
95226
84343
77716
74414
1.052e+05
1.1884e+05
1.3404e+05
83066
88689
1.627e+05
1.0635e+05
1.8202e+05
1.1697e+05
1.0263e+05
1.2773e+05
72665
58575
1.2972e+05
79869
35341
2.0207e+05
1.4016e+05
1.1234e+05
1.0671e+05
92139
1.5493e+05
8699.3
17218
13125
16317
66423
28833
84864
1.2406e+05
1.1783e+05
1.4831e+05
48382
68587
1.7126e+05
1.6198e+05
26768
45841
73200
96613
1.2116e+05
1.2113e+05
1.1058e+05
82305
1.0446e+05
70287
53114
78490
59092
82657
42348
34099
17179
17721
21712
22216
36840
33543
29477
32454
37628
37223
34815
1.3298e+05
1.1183e+05
77461
83966
66756
51408
57035
68936
71687
60761
72080
77721
60755
73439
70749
65949
97602
85514
61661
66798
83210
64962
44751
38628
37394
41654
54391
88514
48766
56163
60309
91280
83849
58158
78220
1.2195e+05
89635
74126
1.0214e+05
90683
76123
62470
50392
58948
53093
50654
60448
54409
38760
37664
32387
23618
21887
10111
24341
16105
19727
26035
10532
18174
19455
18000
20904
20252
17759
20363
17635
17339
22668
27330
23475
22898
32897
37305
53571
51216
58656
78778
76204
58798
82785
59871
59086
1.079e+05
1.19e+05
1.0322e+05
91551
1.229e+05
1.1723e+05
1.5294e+05
1.2483e+05
1.222e+05
89389
86182
67270
64341
54841
53682
45410
48424
42580
27997
39351
34762
29454
23978
34084
37015
32027
21674
21194
25268
27660
29967
37318
57798
44424
39608
28796
22132
26262
34047
29149
33451
33956
41794
42414
42037
47207
48891
52832
56012
65212
70785
87501
73118
1.1768e+05
94890
1.1484e+05
1.3062e+05
1.3773e+05
1.2308e+05
98255
93958
79997
66631
80546
84870
1.2059e+05
1.4144e+05
1.5669e+05
1.1508e+05
1.0765e+05
99750
1.0736e+05
91106
89171
91620
65599
60475
55495
56832
46905
45654
49473
49729
42258
38558
36461
26367
2.1802e+05
2.0874e+05
1.2998e+05
1.3103e+05
1.0471e+05
1.1008e+05
1.5841e+05
1.7195e+05
1.7565e+05
2.1717e+05
2.395e+05
1.3394e+05
72094
14613
27290
41607
1.5678e+05
1.3325e+05
1.7114e+05
2.0818e+05
1.9472e+05
1.9416e+05
2.5469e+05
2.3099e+05
50980
26898
25896
1.2114e+05
1.1642e+05
1.2296e+05
2.3648e+05
3.0223e+05
2.2321e+05
1.7043e+05
2.0845e+05
1.8051e+05
1.8552e+05
1.4311e+05
1.6951e+05
2.1212e+05
1.4497e+05
99507
97073
1.158e+05
1.8985e+05
1.8703e+05
2.2867e+05
1.3434e+05
2.4281e+05
1.8757e+05
1.7772e+05
1.2013e+05
59535
49583
81074
72962
1.5824e+05
1.7654e+05
2.2757e+05
1.3586e+05
1.5852e+05
1.3948e+05
1.7861e+05
1.5824e+05
1.3797e+05
41987
41837
85580
81243
1.2272e+05
2.0608e+05
1.7431e+05
1.9988e+05
1.7132e+05
75341
2.3788e+05
3.2661e+05
1.2993e+05
1.6825e+05
1.8535e+05
1.9955e+05
64867
1.8067e+05
2.2778e+05
1.2487e+05
1.3468e+05
1.3505e+05
1.2844e+05
1.1181e+05
1.3737e+05
91426
60848
60316
41815
20249
1.0795e+05
1.4462e+05
1.1878e+05
93739
60196
74246
50248
67334
58585
62477
75058
99882
1.0881e+05
1.1027e+05
1.312e+05
1.3591e+05
1.3642e+05
1.5944e+05
1.4987e+05
1.4072e+05
1.0392e+05
1.3083e+05
1.3331e+05
1.0772e+05
49533
76504
73361
47577
60132
75535
57567
51942
89210
1.5338e+05
1.2464e+05
1.0587e+05
1.2899e+05
2.005e+05
1.68e+05
1.9542e+05
1.8515e+05
1.4496e+05
1.3946e+05
1.3913e+05
1.0424e+05
90406
45281
49499
46901
44552
43265
87128
71467
1.2707e+05
1.4978e+05
1.6162e+05
2.1282e+05
1.6431e+05
1.5665e+05
1.6231e+05
1.2059e+05
81993
75036
71794
75989
53004
44755
61639
77183
69584
1.3937e+05
1.4814e+05
1.6171e+05
1.3313e+05
1.0109e+05
85454
60481
59833
46506
59750
40468
57374
50764
68839
90914
1.1177e+05
1.0674e+05
1.5527e+05
1.2341e+05
1.0018e+05
1.0811e+05
90473
64424
49948
42420
50407
56533
42575
56249
64899
83728
95949
77580
90989
93451
65124
82762
76106
54480
53605
56262
37084
48563
47287
42026
6.5042e+05
5.6381e+05
5.3405e+05
4.8955e+05
4.3209e+05
3.3615e+05
5.5239e+05
6.2852e+05
4.0114e+05
6.0856e+05
5.6133e+05
3.4623e+05
9.7094e+05
5.5241e+05
5.7688e+05
6.8236e+05
5.6291e+05
7.0542e+05
6.0282e+05
4.5691e+05
5.4657e+05
4.4953e+05
5.131e+05
4.1545e+05
5.1644e+05
4.4593e+05
4.6253e+05
4.6473e+05
4.0204e+05
4.3009e+05
4.6994e+05
4.3161e+05
4.9986e+05
5.6844e+05
6.7902e+05
7.6153e+05
6.2329e+05
5.9775e+05
6.7316e+05
4.4685e+05
4.1584e+05
4.9894e+05
5.5346e+05
4.6661e+05
3.9656e+05
4.3696e+05
4.6976e+05
5.4471e+05
4.4903e+05
4.0655e+05
4.0821e+05
4.0382e+05
4.6716e+05
5.534e+05
4.9805e+05
4.7936e+05
3.6618e+05
4.7734e+05
5.801e+05
4.9565e+05
4.4554e+05
3.5154e+05
5.1053e+05
2.6669e+05
6.4183e+05
3.7572e+05
4.0197e+05
4.3134e+05
6.0995e+05
4.5056e+05
4.068e+05
4.6433e+05
4.3858e+05
3.7124e+05
4.3149e+05
6.5251e+05
4.1249e+05
4.9272e+05
4.5037e+05
5.5955e+05
3.845e+05
3.5884e+05
5.6646e+05
4.1808e+05
4.0149e+05
3.5443e+05
4.5602e+05
3.1466e+05
3.7859e+05
4.7256e+05
5.7611e+05
5.2534e+05
6.1694e+05
4.2556e+05
4.8948e+05
4.5172e+05
4.8528e+05
4.3023e+05
5.0646e+05
3.9957e+05
4.5577e+05
4.7451e+05
6.0741e+05
2.9161e+05
2.8148e+05
3.9601e+05
4.3572e+05
3.8826e+05
6.4467e+05
4.691e+05
5.0695e+05
3.6107e+05
5.3947e+05
3.4252e+05
3.33e+05
4.5273e+05
5.4049e+05
4.0081e+05
3.7468e+05
3.3383e+05
3.0402e+05
3.0999e+05
2.9758e+05
4.6652e+05
3.958e+05
3.7899e+05
3.5718e+05
3.9551e+05
3.7296e+05
3.6275e+05
3.7994e+05
3.8342e+05
3.5147e+05
3.6762e+05
3.3904e+05
3.5965e+05
4.0314e+05
3.7393e+05
3.8155e+05
3.3752e+05
3.835e+05
2.0762e+05
3.1087e+05
2.286e+05
4.1292e+05
3.4219e+05
3.4826e+05
6.2213e+05
3.797e+05
3.8547e+05
4.9554e+05
4.3456e+05
3.641e+05
3.7074e+05
4.3531e+05
3.8503e+05
5.0676e+05
5.0629e+05
4.4327e+05
3.6423e+05
3.6216e+05
4.017e+05
2.692e+05
2.6181e+05
2.8897e+05
2.8328e+05
2.058e+05
2.0331e+05
1.4699e+05
2.8445e+05
4.1994e+05
3.7639e+05
3.16e+05
4.1916e+05
3.6295e+05
3.0913e+05
3.8777e+05
3.2664e+05
3.5645e+05
3.8744e+05
3.2085e+05
2.5203e+05
2.3147e+05
3.8909e+05
2.812e+05
3.0312e+05
4.6888e+05
3.0609e+05
3.0235e+05
4.2676e+05
3.7043e+05
3.991e+05
3.4521e+05
3.5928e+05
4.1147e+05
3.4004e+05
4.2225e+05
2.9884e+05
3.4057e+05
3.171e+05
2.9714e+05
3.3839e+05
3.7347e+05
3.0296e+05
2.6065e+05
2.6359e+05
2.7917e+05
2.9632e+05
2.6426e+05
2.2325e+05
2.4774e+05
2.7826e+05
2.8926e+05
2.631e+05
2.8372e+05
3.2959e+05
3.0995e+05
3.1884e+05
2.8182e+05
2.9116e+05
3.0376e+05
3.2619e+05
3.3512e+05
2.5276e+05
2.5739e+05
4.0385e+05
2.9095e+05
3.0817e+05
2.9671e+05
2.1296e+05
2.4147e+05
2.5201e+05
2.3526e+05
2.6365e+05
2.5332e+05
2.9988e+05
2.6792e+05
2.274e+05
1.7528e+05
2.0885e+05
2.1968e+05
3.1443e+05
3.851e+05
3.8523e+05
2.8734e+05
3.032e+05
3.302e+05
3.4331e+05
2.9236e+05
2.7668e+05
3.0263e+05
2.7037e+05
2.7783e+05
2.9464e+05
5.0971e+05
3.2214e+05
3.4483e+05
3.7536e+05
4.2533e+05
4.4451e+05
4.2511e+05
3.1452e+05
3.3472e+05
3.2655e+05
3.6949e+05
3.1944e+05
3.1806e+05
4.133e+05
5.1098e+05
4.4261e+05
4.6585e+05
3.4697e+05
4.9033e+05
3.442e+05
3.6737e+05
2.8929e+05
4.6301e+05
3.0217e+05
6.9413e+05
4.9645e+05
6.0388e+05
4.2742e+05
3.4841e+05
3.5317e+05
4.3342e+05
4.2304e+05
5.6525e+05
4.6534e+05
3.5552e+05
2.9042e+05
2.7493e+05
2.8776e+05
3.3731e+05
3.2086e+05
2.7192e+05
2.2708e+05
2.5838e+05
2.4145e+05
2.8133e+05
1.5595e+05
3.1611e+05
2.9379e+05
4.0338e+05
3.1527e+05
3.6692e+05
2.6569e+05
2.952e+05
2.4543e+05
3.0519e+05
2.6693e+05
2.887e+05
2.8153e+05
2.9812e+05
2.7086e+05
2.8638e+05
3.0679e+05
2.3397e+05
4.1332e+05
3.9105e+05
3.6373e+05
2.685e+05
2.9741e+05
3.6737e+05
3.8106e+05
5.6801e+05
4.1659e+05
4.3029e+05
4.1191e+05
4.8118e+05
3.6449e+05
4.0053e+05
5.2382e+05
4.9673e+05
3.1738e+05
3.0353e+05
3.1877e+05
2.6279e+05
3.05e+05
4.0295e+05
3.0127e+05
2.7811e+05
3.3217e+05
3.3159e+05
3.0773e+05
3.4669e+05
3.36e+05
3.7508e+05
3.1249e+05
3.3042e+05
2.2438e+05
2.7892e+05
1.8566e+05
3.2039e+05
2.2243e+05
4.1472e+05
3.019e+05
3.53e+05
2.4209e+05
1.8394e+05
2.2328e+05
3.3069e+05
3.732e+05
3.5763e+05
3.2508e+05
3.6787e+05
3.6462e+05
3.3076e+05
3.3431e+05
4.622e+05
3.1391e+05
2.7977e+05
4.2839e+05
3.3467e+05
2.915e+05
4.1772e+05
3.5372e+05
3.3423e+05
2.9605e+05
3.1438e+05
3.6527e+05
3.9103e+05
3.5732e+05
3.9856e+05
5.3075e+05
4.1493e+05
4.0612e+05
4.1794e+05
2.8149e+05
3.2167e+05
2.917e+05
3.1568e+05
2.8918e+05
2.9596e+05
2.5096e+05
2.6363e+05
2.4974e+05
2.4487e+05
2.4642e+05
3.1742e+05
3.1045e+05
3.0713e+05
2.8159e+05
2.4308e+05
2.8114e+05
2.4333e+05
2.5546e+05
2.2908e+05
2.0878e+05
2.2423e+05
2.3612e+05
2.1943e+05
2.5587e+05
2.8689e+05
2.1554e+05
2.0596e+05
2.6101e+05
2.1986e+05
2.6606e+05
2.7443e+05
2.6677e+05
2.9276e+05
2.4966e+05
2.7646e+05
2.3117e+05
2.1293e+05
2.3053e+05
2.6247e+05
2.7552e+05
2.6312e+05
2.7644e+05
2.2457e+05
2.4702e+05
2.5187e+05
2.5676e+05
2.5453e+05
2.7458e+05
2.8765e+05
2.7846e+05
2.5645e+05
2.7213e+05
2.6963e+05
2.6481e+05
3.1548e+05
3.5337e+05
7.9323e+05
9.3705e+05
9.5975e+05
7.9867e+05
6.5628e+05
6.6618e+05
8.6746e+05
5.8549e+05
6.7078e+05
4.71e+05
5.4745e+05
7.3358e+05
5.1398e+05
4.7949e+05
1.0898e+06
7.1264e+05
6.846e+05
6.0249e+05
6.7144e+05
1.0736e+06
8.6521e+05
8.5205e+05
6.7418e+05
6.52e+05
8.1117e+05
6.4664e+05
8.7879e+05
7.0422e+05
6.5782e+05
6.4333e+05
7.3463e+05
9.9867e+05
6.2596e+05
4.7854e+05
9.0247e+05
6.2002e+05
6.4082e+05
6.7518e+05
9.5899e+05
8.1545e+05
5.4922e+05
7.984e+05
6.6716e+05
1.1905e+06
6.813e+05
5.9935e+05
6.8809e+05
9.3573e+05
5.2882e+05
8.4414e+05
6.7385e+05
7.7111e+05
7.5236e+05
1.058e+06
6.6936e+05
6.6757e+05
6.7683e+05
8.8169e+05
6.4213e+05
8.1535e+05
7.374e+05
5.6259e+05
8.1999e+05
9.0239e+05
7.211e+05
1.0779e+06
7.3229e+05
7.4045e+05
5.1241e+05
8.7264e+05
7.6505e+05
9.4368e+05
5.872e+05
9.5327e+05
7.1298e+05
6.0873e+05
5.0576e+05
5.9622e+05
1.075e+06
7.507e+05
6.8392e+05
7.2738e+05
7.5887e+05
7.004e+05
9.8838e+05
9.3345e+05
7.5562e+05
9.2291e+05
8.4074e+05
1.5594e+06
5.9096e+05
8.7869e+05
5.0553e+05
1.0135e+06
1.0256e+06
7.065e+05
7.9815e+05
4.6272e+05
7.9832e+05
1.0053e+06
8.5392e+05
1.039e+06
9.0285e+05
5.8611e+05
8.1751e+05
1.0709e+06
9.0823e+05
1.0318e+06
7.6428e+05
8.7147e+05
7.7716e+05
9.7127e+05
9.2677e+05
6.8613e+05
7.6305e+05
8.5979e+05
9.5666e+05
1.225e+06
7.8425e+05
6.4112e+05
4.7885e+05
1.234e+06
7.9461e+05
9.5579e+05
7.1142e+05
7.164e+05
1.1578e+06
4.9968e+05
6.9765e+05
8.9321e+05
6.8336e+05
6.7788e+05
5.6363e+05
7.2655e+05
6.7544e+05
6.7531e+05
5.8665e+05
7.2327e+05
6.1694e+05
5.7145e+05
9.0538e+05
6.5673e+05
1.0349e+06
3.9277e+05
5.3333e+05
3.5837e+05
4.2562e+05
3.337e+05
2.8723e+05
2.1469e+05
4.5246e+05
2.9653e+05
4.5464e+05
3.1733e+05
3.0467e+05
5.1787e+05
4.3025e+05
4.2371e+05
2.7621e+05
4.6462e+05
3.6214e+05
3.8926e+05
2.7112e+05
2.1488e+05
2.7792e+05
3.4221e+05
4.862e+05
6.4341e+05
3.6179e+05
3.5607e+05
2.9169e+05
3.2695e+05
4.0551e+05
5.0796e+05
4.2841e+05
4.0823e+05
5.536e+05
3.7137e+05
3.5648e+05
2.8681e+05
3.0469e+05
4.0999e+05
4.2279e+05
4.2506e+05
4.5401e+05
4.5512e+05
3.4858e+05
4.6086e+05
3.1713e+05
2.9989e+05
3.974e+05
3.4749e+05
2.6293e+05
4.8177e+05
4.2229e+05
4.1675e+05
3.1448e+05
3.7123e+05
3.9849e+05
3.5775e+05
4.7925e+05
5.3193e+05
4.5095e+05
3.8472e+05
3.7194e+05
4.1576e+05
3.3106e+05
3.8555e+05
3.4604e+05
3.0913e+05
3.5458e+05
4.2702e+05
7.5435e+05
2.823e+05
1.9103e+05
2.9899e+05
2.8928e+05
4.4737e+05
4.7884e+05
3.5485e+05
3.091e+05
3.2342e+05
3.5211e+05
3.0835e+05
2.9762e+05
4.3757e+05
3.7474e+05
3.2837e+05
3.1818e+05
3.5604e+05
3.2543e+05
2.6029e+05
2.3758e+05
2.9293e+05
2.8322e+05
3.5757e+05
5.3657e+05
2.9221e+05
4.8606e+05
4.0357e+05
3.6301e+05
2.9154e+05
2.8507e+05
3.1497e+05
2.7438e+05
2.7896e+05
2.4233e+05
2.1041e+05
2.8892e+05
4.0456e+05
3.081e+05
2.7308e+05
2.2536e+05
3.705e+05
2.3116e+05
2.0089e+05
3.631e+05
3.4444e+05
2.6649e+05
2.9111e+05
3.5373e+05
3.8397e+05
4.3973e+05
4.8521e+05
3.3642e+05
3.5958e+05
2.6834e+05
2.6382e+05
3.0691e+05
2.8569e+05
2.1511e+05
2.7258e+05
2.4637e+05
2.154e+05
3.1292e+05
2.3885e+05
3.3315e+05
2.6078e+05
2.1538e+05
1.7142e+05
2.0478e+05
1.7731e+05
1.76e+05
2.614e+05
2.4753e+05
2.6464e+05
4.5019e+05
3.551e+05
2.7245e+05
3.2213e+05
3.063e+05
3.9027e+05
3.3497e+05
4.8035e+05
2.8597e+05
3.4162e+05
3.425e+05
4.6688e+05
3.4179e+05
4.5762e+05
2.5284e+05
3.7877e+05
3.0355e+05
2.71e+05
3.4051e+05
3.0703e+05
4.2132e+05
4.6701e+05
4.3441e+05
3.8114e+05
3.5005e+05
5.3005e+05
2.8699e+05
4.5444e+05
5.5687e+05
2.2808e+05
3.0759e+05
3.9136e+05
3.7584e+05
3.2566e+05
3.5575e+05
4.0636e+05
3.8591e+05
4.1899e+05
4.0459e+05
4.2144e+05
6.3547e+05
4.1659e+05
3.0775e+05
2.6077e+05
3.1213e+05
3.2561e+05
4.1802e+05
3.2238e+05
3.9387e+05
3.5312e+05
2.3897e+05
5.9528e+05
5.1215e+05
3.0566e+05
4.0894e+05
3.7711e+05
4.3906e+05
3.16e+05
4.0831e+05
3.1689e+05
4.2526e+05
3.904e+05
5.4204e+05
4.4417e+05
4.7344e+05
2.2424e+05
2.9675e+05
4.4204e+05
2.2387e+05
2.6563e+05
3.1874e+05
3.2964e+05
3.1937e+05
2.4633e+05
2.9661e+05
2.4298e+05
1.5036e+05
4.0318e+05
3.2213e+05
4.9056e+05
4.0753e+05
4.4353e+05
5.2236e+05
3.0144e+05
4.4275e+05
3.2036e+05
5.658e+05
4.5691e+05
5.8278e+05
4.464e+05
3.5566e+05
4.3973e+05
2.2532e+05
2.8879e+05
3.1088e+05
2.8062e+05
2.7472e+05
1.7013e+05
2.2623e+05
2.2853e+05
2.2374e+05
1.5669e+05
2.9466e+05
4.3452e+05
3.479e+05
3.3526e+05
2.6654e+05
3.7935e+05
4.0092e+05
3.9105e+05
4.2553e+05
3.1957e+05
3.3714e+05
3.513e+05
3.6566e+05
3.448e+05
2.3881e+05
3.4715e+05
3.5315e+05
4.6038e+05
3.4764e+05
3.4533e+05
3.7169e+05
3.0305e+05
2.6493e+05
3.0158e+05
2.508e+05
2.2954e+05
2.2631e+05
2.8854e+05
2.9764e+05
2.6791e+05
2.2471e+05
2.277e+05
2.9763e+05
2.318e+05
3.2872e+05
4.272e+05
5.3388e+05
3.9523e+05
3.8098e+05
