# Supplementary material for: Micro-mechanical fingerprints of the rat bladder change in actinic cystitis and tumor presence
Source: Commun Biol. 2023 Feb 24;6:217. doi: 10.1038/s42003-023-04572-0 (PMC9950451; doi:10.1038/s42003-023-04572-0)
Supplement: Supplementary file 4 — Supplementary data 1 [file 42003_2023_4572_MOESM4_ESM.zip › supplementary data graphs/lamina/1_CTRL/Month 6/R166/Chiaro.csv]

46836
78895
27373
36122
45647
38903
56548
80340
60819
26695
17154
54431
35448
19955
53695
1.0033e+05
63733
67657
40929
1.2059e+05
1.5825e+05
70930
1.06e+05
29270
54082
76792
1.8159e+05
90525
71091
41424
57946
52554
73821
69212
85177
1.6202e+05
93198
47343
61777
52801
62918
66730
67163
71535
1.3199e+05
80240
75283
57947
2.8413e+05
93462
63306
1.032e+05
35804
3796.3
46290
93900
1.5077e+05
1.1105e+05
75978
49993
2.1334e+05
1.518e+05
1.9193e+05
2.1918e+05
82534
NaN
3.3335e+05
49941
2.767e+05
1.0032e+05
90405
88200
2.1718e+05
1.3492e+05
2.0759e+05
2.0086e+05
1.8186e+05
1.3632e+05
1.3745e+05
2.1871e+05
59041
69111
50822
20219
1.6488e+05
54734
95048
69496
45042
70134
