# Supplementary material for: Micro-mechanical fingerprints of the rat bladder change in actinic cystitis and tumor presence
Source: Commun Biol. 2023 Feb 24;6:217. doi: 10.1038/s42003-023-04572-0 (PMC9950451; doi:10.1038/s42003-023-04572-0)
Supplement: Supplementary file 4 — Supplementary data 1 [file 42003_2023_4572_MOESM4_ESM.zip › supplementary data graphs/lamina/2_XRay/Month 2/R129/AFM.csv]

7140.8
7500.6
10262
11563
13202
11523
12966
11506
22608
12344
9794.2
5828.2
8394.3
17427
8913.6
14734
9076.7
6362.2
8729.8
15988
15990
11879
9849.1
13279
21073
11566
12982
6382.7
14669
11915
13564
11283
10955
13134
16070
25965
20221
10735
6887
16240
7631.9
10025
18572
12369
12146
16024
16655
17564
13433
33349
26958
14395
12181
15383
11855
12043
16417
16273
15260
23290
33429
34508
52558
43642
36741
32217
24317
17986
39035
48083
49098
47870
56013
47070
26575
35317
56985
52246
45643
25526
23384
26408
28157
15564
25273
29724
34489
21921
38153
34543
46728
33778
37205
40266
43238
55042
65596
48605
55309
53479
68817
72482
58613
40020
44018
39010
33556
30961
35331
28271
18881
3176.4
23536
34127
30884
29320
31970
37177
51184
51152
40264
52166
50529
50182
57892
44688
57869
55025
47484
2239.1
32259
48717
43896
44876
48499
36677
24238
26957
26141
32251
25688
31772
28787
36971
32808
39794
45648
36407
17145
51265
47734
49252
44262
41954
38500
56702
63649
47548
31641
36513
33774
31884
33793
32629
36802
30888
26421
21943
22353
26344
23540
19606
21428
31733
29006
58957
32522
38455
41974
38650
44514
36558
55862
79088
50584
19627
74898
55165
32568
65151
64761
37260
51758
69096
38489
17069
43236
28856
22019
56109
64877
34032
29234
69557
67053
77923
1.8188e+05
68687
84882
1.0172e+05
23158
43410
32518
27464
34086
28084
29905
44725
12646
14499
24705
41853
27830
18521
33523
32415
66881
95367
24518
95506
1.1735e+05
65143
81037
56570
36718
30436
22693
17657
9078
14558
14163
26259
7735.1
8403.1
21535
25468
34390
53077
74068
42518
56928
40021
64366
1.1552e+05
88689
35237
30703
47546
45612
21081
14071
13183
19775
20769
22690
20003
17977
11876
8089.3
13831
24939
30156
22037
31914
68841
1.5242e+05
14840
28652
13987
16777
8187.6
11438
7185.5
16293
10899
13191
14100
18486
8879.5
8597.4
15837
12138
9476.8
14816
15497
13529
10117
13263
14228
12152
44671
19053
7369.1
7370.8
12368
14121
15316
13537
13863
13690
12290
33803
33273
22939
21475
21669
19169
16855
11955
8966.4
9132
7297.8
6815.2
9295.8
11520
11060
13366
20404
18090
19236
22859
26659
30205
37479
27390
42563
50183
37694
26528
30980
25875
26349
22439
24391
18060
14010
10885
8766.9
10943
8554.5
19392
17362
20275
22516
26146
29916
46045
45456
29295
42736
48173
46083
45938
43359
32819
53913
31145
26952
21899
22249
14846
9070.4
10023
11269
9907.2
10451
23316
21810
21374
26027
28887
37488
36505
28283
36442
33176
51322
50239
42338
67557
38501
42067
43912
49908
32763
32256
24016
23982
20687
12107
12887
19080
20158
20915
35347
33255
43419
54654
38929
72523
58873
41063
59531
49929
45176
55524
55160
54562
50787
34873
34113
38693
32051
16182
14877
10246
13280
19183
24333
23004
32098
38304
52109
48062
73749
49720
65825
50616
67034
42054
44141
50767
74563
49943
55812
72013
49122
34070
29872
31181
30437
34539
32197
30334
25805
35209
30072
64447
76188
53521
60666
61596
55173
38808
53674
48436
33063
37726
23660
39265
34650
33677
38481
23190
36735
38131
44560
21775
20774
19395
19666
28304
20738
21564
45758
37155
44081
50491
47333
52130
22826
59048
43065
27709
42641
53411
38193
40878
46307
38842
32363
21677
23206
32579
26694
40042
29518
45145
60156
36183
30638
47280
34431
40628
41791
44474
48887
43429
77427
64946
35004
35204
40346
23563
35416
45176
33534
21661
29467
32895
33623
35249
31194
20581
47762
18830
26675
18751
18045
61812
30522
47513
28310
33915
33589
32460
42715
29307
62432
22779
26541
30311
36044
45023
27702
31567
43635
42401
32442
36697
53683
56051
54665
52076
26552
23119
23164
30712
37623
60115
23824
33935
15791
32670
29348
39957
34297
42970
32313
23830
43991
28140
22546
42882
52739
60756
42751
36213
27660
12499
28843
25101
25389
25192
45218
42883
40667
27478
44602
17245
44686
36923
42888
43689
61344
51496
33778
30575
29238
45054
38158
30219
54384
88268
36413
30182
29438
49064
77372
72755
43540
44005
53245
65801
59365
46938
46167
36592
40936
51100
28743
38560
58491
19822
52669
2.0632e+05
2.0115e+05
2.379e+05
1.4442e+05
3.6357e+05
3.0955e+05
3.3121e+05
2.0497e+05
3.2054e+05
3.669e+05
3.0759e+05
1.4195e+05
1.5723e+05
1.4514e+05
1.7872e+05
2.8567e+05
1.0074e+05
1.6547e+05
1.8339e+05
1.5056e+05
60748
1.8278e+05
1.3317e+05
1.356e+05
2.7057e+05
1.1816e+05
1.5756e+05
4.1509e+05
1.5477e+05
1.5793e+05
1.5655e+05
4.3649e+05
1.2679e+05
1.8445e+05
1.7163e+05
2.4219e+05
1.7993e+05
1.7082e+05
1.2557e+05
2.6242e+05
2.8286e+05
1.4615e+05
2.3559e+05
1.3861e+05
3.3694e+05
1.7165e+05
96157
91683
1.4074e+05
1.6741e+05
2.398e+05
1.8674e+05
3.3111e+05
2.697e+05
1.415e+05
2.1505e+05
1.1039e+05
2.1682e+05
1.6214e+05
1.0266e+05
1.7579e+05
1.5962e+05
90360
2.2823e+05
3.134e+05
1.6159e+05
4.2593e+05
1.4539e+05
2.3989e+05
1.8765e+05
93581
1.9311e+05
1.3461e+05
2.1263e+05
1.1804e+05
1.0227e+05
82856
1.3249e+05
1.6413e+05
1.6628e+05
2.998e+05
1.0013e+05
1.4503e+05
1.9563e+05
3.3945e+05
3.28e+05
2.8825e+05
4.4985e+05
1.8467e+05
1.4715e+05
1.303e+05
2.4697e+05
2.0988e+05
1.2418e+05
1.6283e+05
1.4596e+05
1.1279e+05
93606
2.0357e+05
1.0048e+05
2.2099e+05
1.3117e+05
1.8988e+05
1.0047e+05
1.7402e+05
2.6532e+05
2.9299e+05
2.4254e+05
2.2635e+05
2.1966e+05
2.2043e+05
3.2404e+05
76895
1.2478e+05
1.2976e+05
1.6511e+05
2.1758e+05
76773
3.4408e+05
2.2684e+05
20381
39044
21595
20295
42624
6394.2
12016
20483
24611
61397
52868
49103
33750
24611
64058
46335
25061
31145
26939
32328
30155
39622
16708
37703
5781.1
34233
12929
8111.5
16991
11289
13372
16837
32383
83970
16909
22584
4253
3672.1
10984
14750
35093
12415
16185
14437
14097
2025.5
11407
13872
9478.5
18012
5343.3
7287.9
33300
9653.2
18620
11460
23869
15052
8759.9
8090.3
30836
97744
77243
10663
16315
16213
3557.9
24922
15975
17596
13389
24531
21088
20446
27288
6940.4
13764
15423
14675
7545.8
22605
35690
22876
65151
49795
47311
16297
17127
15057
36148
39706
39859
50700
33642
25965
12867
13380
31454
24791
26164
18703
31368
24824
69620
90150
68556
44683
57799
61772
69384
64624
36761
49170
26799
17110
15974
21544
66017
46103
42121
33144
52125
78554
52791
62986
59982
67842
98996
79820
68506
1.0598e+05
1.049e+05
1.525e+05
2.0093e+05
1.5953e+05
1.7116e+05
1.1774e+05
1.3234e+05
1.1304e+05
70470
75884
28477
43405
51655
49795
50464
39351
23295
44737
1.1961e+05
90122
1.5111e+05
1.3869e+05
2.1146e+05
1.4077e+05
1.1978e+05
1.7794e+05
1.9474e+05
2.0078e+05
1.3847e+05
2.4754e+05
1.5543e+05
2.0903e+05
2.2102e+05
1.5772e+05
1.0875e+05
1.9278e+05
1.4031e+05
1.5641e+05
1.2136e+05
64578
71879
3644
2.2641e+05
1.3065e+05
76577
73358
1.3099e+05
90072
95197
1.5715e+05
1.8008e+05
1.0259e+05
1.2482e+05
1.4253e+05
92903
1.0892e+05
1.6321e+05
44878
1.7439e+05
1.8637e+05
66149
63776
3.2997e+05
1.3204e+05
1.3324e+05
51033
1.3078e+05
60247
1.8525e+05
3.126e+05
74794
78417
1.3683e+05
3.1083e+05
2.4358e+05
1.0505e+05
1.5919e+05
1.6048e+05
2.8005e+05
1.9013e+05
50034
67261
1.9206e+05
3.3435e+05
1.4291e+05
85752
1.4457e+05
1.9732e+05
2.6592e+05
1.2358e+05
90688
99943
76519
3.285e+05
1.6014e+05
2.3147e+05
1.1411e+05
3.1952e+05
1.9881e+05
1.2554e+05
1.4608e+05
36580
2.7401e+05
1.8771e+05
2.0868e+05
84640
14631
1.3257e+05
3.8743e+05
1.1675e+05
3.9256e+05
2.5256e+05
2.5538e+05
2.2105e+05
1.7686e+05
42784
29650
1.0422e+05
3.9244e+05
3.0837e+05
4.0714e+05
4.2389e+05
1.6676e+05
2.7974e+05
1.3885e+05
53439
45135
1.5292e+05
4.1028e+05
2.7158e+05
1.8987e+05
95978
1.7204e+05
3.0474e+05
76123
38417
67631
74318
60206
88949
73063
75301
54551
94726
90829
95260
85061
83895
1.1826e+05
79340
78484
1.2699e+05
82022
92611
72715
92411
84898
93377
77310
54953
66954
71682
90386
62681
93476
83040
64638
56460
1.1266e+05
91178
56030
84348
76671
59085
80315
69071
85988
67910
76429
1.0458e+05
75281
88304
1.0878e+05
1.1396e+05
1.5668e+05
1.4503e+05
1.5811e+05
1.357e+05
93806
1.424e+05
81069
87911
1.4468e+05
1.0321e+05
1.0643e+05
1.0609e+05
80982
50401
1.0881e+05
1.1674e+05
1.3193e+05
2.4459e+05
1.3568e+05
1.7483e+05
1.1937e+05
1.068e+05
1.9394e+05
97078
1.1653e+05
94800
2.0282e+05
93964
1.7041e+05
1.0669e+05
85783
2.0384e+05
1.6744e+05
93548
1.5428e+05
1.3257e+05
1.0252e+05
48552
27443
12377
17780
10478
20948
61692
90588
2.0963e+05
1.9405e+05
1.118e+05
58342
93635
1.0068e+05
43430
31606
12082
27592
38839
41761
60928
89899
58772
22923
91317
1.0436e+05
2.9073e+05
1.2871e+05
88718
97082
32232
71301
28888
54763
48423
45185
55628
41099
52770
50693
1.053e+05
44047
1.9528e+05
1.3843e+05
58992
92158
72979
48673
25536
19083
44565
20847
21138
29160
29327
84087
96109
1.1665e+05
1.1263e+05
42726
32922
42946
46654
41626
47954
32440
28142
19319
16565
12768
6742
14027
20059
38791
42448
40615
41847
33896
40385
38604
42150
30856
36208
61213
46801
40103
32143
32676
41538
37468
34417
43219
27145
14811
12195
12176
18508
25246
28022
34906
40168
31965
32428
34909
55097
82070
78113
31807
66983
80027
67030
45380
40693
36336
37640
31489
29483
18932
11278
15535
23981
26188
41540
43177
37020
38758
59011
50674
53159
35286
23547
41720
31111
52968
31262
41247
46571
38607
26339
20393
15953
16241
25821
31577
32644
47854
44516
52245
54864
47316
42591
28742
20104
10576
4488.6
4509.4
12563
15627
27111
33515
31262
44514
32185
18957
23563
18084
21295
41064
38330
28974
42996
23264
10664
9353.9
3428.6
3518.5
6663.9
9754.9
22898
27631
24439
26377
31766
22382
28312
41756
25346
26533
21847
18424
12257
6225
3252.4
5942.9
18422
41822
43763
19303
22186
31661
65178
33614
23682
46937
58366
37791
44332
39798
43631
56898
46301
51534
44886
24450
14212
35514
18906
33760
33157
24570
29428
39095
18444
16313
30441
21749
26660
57150
32934
58978
16932
26262
79693
12262
26096
29047
34981
10653
76874
26967
10776
49622
32624
57780
91601
45319
9769.4
27833
45091
32574
30837
30976
17257
38842
27354
17316
8788.7
42060
49099
9547.6
43369
17163
12487
17761
41835
16201
32515
27749
42303
14491
10932
11664
12526
84321
78974
49511
39922
27498
35903
17414
22173
37519
44584
38308
15026
29804
65098
35888
53988
27448
23148
23501
34290
1.2637e+05
40455
22120
11554
18529
30527
34785
56075
15829
20670
12244
30894
21882
24665
24813
27239
51878
71876
63866
42557
20141
41084
19873
29478
53532
15551
21127
23750
41974
25965
10623
18992
11854
7207.3
4309.5
9772.7
6365.8
12026
12740
21286
56179
32922
13159
7856.9
24313
51182
24482
42547
42047
25613
15079
9761.8
9903.5
10755
14317
11064
21752
16113
6869.9
10903
5423.7
9408.9
29383
56704
42293
36112
40770
84801
25595
75830
59588
41254
33000
51849
75495
42273
6497.6
17496
19954
26436
19820
17676
24427
31236
31359
10751
13261
11331
17026
36132
40625
62065
10135
78587
82810
66076
58745
71535
43460
36995
24345
5686.9
15729
9593.2
14154
24761
10691
8913.9
9285
7482.5
26806
14613
24267
17679
6000.1
18658
36724
34532
16617
50239
64934
12240
15581
16910
27229
41961
19168
2996.7
14974
26554
24531
39827
40640
21358
54158
12666
25934
14225
7421.3
20701
22574
16311
26477
33200
25952
17947
11342
8034
15520
25025
21559
59499
41213
35401
23757
13230
17396
10295
8105.7
11100
33162
5715.3
21332
20849
20740
8675
33822
9706.6
13843
8588.1
21728
22381
45920
11411
16087
15103
10826
13116
13490
12167
11684
13603
15445
12495
14458
9351.8
16761
17645
16899
13783
15669
12786
15404
13898
11399
10406
9775.5
18780
17766
14674
18578
16809
17687
14268
9976.3
18980
10126
10900
9622.5
17086
18644
25145
15844
10896
15221
9816.7
11145
9600.9
9847.3
16312
21488
21544
21569
13957
19211
18116
25669
29380
30538
25286
19355
24423
17524
20498
23838
36024
20346
16832
39894
29226
30340
27344
30120
28083
22831
30364
29679
33949
30677
24885
25145
24782
20594
34421
42127
26422
26975
29161
46375
24793
21668
17132
28323
32659
39322
29223
26423
23969
25795
42856
29186
21294
34579
19442
26098
21873
14392
17738
20950
29142
27583
30691
24750
32256
33410
34090
27850
36644
27772
34136
37497
16271
22968
22924
21866
30804
18320
19799
20749
24524
32697
26313
11471
8998.9
21644
17484
20838
17688
10634
9902.8
7404.7
5932.2
6486.5
10815
9608.4
15541
29649
25110
15081
13189
10517
8582.5
6714
6831.2
10713
12792
16139
13589
11436
38935
26285
26123
48558
52170
38522
63136
49015
53756
54238
41525
55964
57582
57329
59517
62586
49334
57316
42547
34653
56078
42739
45872
41869
49741
34755
43417
41334
39070
53137
71347
67251
38351
35931
64256
49434
67261
45791
46508
40973
41410
42634
48233
37678
46856
34744
25684
19398
41662
33188
51679
51675
60520
56874
59075
74004
62765
59252
57519
67215
58380
39282
38752
38657
45695
61349
42167
50696
53270
51641
52103
70971
61265
47353
48723
47066
45666
41545
36873
48869
44899
51408
45182
55097
66732
56928
53382
44553
33726
21802
43054
58377
43874
47653
42495
37220
39195
41398
33825
22368
16673
22936
22442
27894
49858
37245
67557
85001
35776
45962
34747
61993
61426
67864
41772
42954
57522
32735
22130
23383
18984
