# Supplementary material for: Micro-mechanical fingerprints of the rat bladder change in actinic cystitis and tumor presence
Source: Commun Biol. 2023 Feb 24;6:217. doi: 10.1038/s42003-023-04572-0 (PMC9950451; doi:10.1038/s42003-023-04572-0)
Supplement: Supplementary file 4 — Supplementary data 1 [file 42003_2023_4572_MOESM4_ESM.zip › supplementary data graphs/lamina/2_XRay/Month 2/R129/Chiaro.csv]

24562
1.6822e+05
32735
56167
1.0156e+05
1.3955e+05
2.0407e+05
1.2251e+05
1.5584e+05
2.5901e+05
1.8025e+05
2.2342e+05
1.5738e+05
1.1369e+05
2.6073e+05
1.539e+05
2.3527e+05
2.1097e+05
2.3471e+05
4.2228e+05
69015
1.8647e+05
67774
1.3392e+05
1.7479e+05
2.9203e+05
2.5727e+05
4.3762e+05
5e+05
2.8305e+05
2.5548e+05
12717
1.3254e+05
4.3084e+05
1.7249e+05
2.1799e+05
10204
44519
1.054e+05
1.2282e+05
7871.3
3.9118e+05
10875
74111
74345
1.0987e+05
1.3337e+05
2.1378e+05
2.0081e+05
2.9334e+05
1.76e+05
1.5833e+05
41784
74463
90304
54833
74955
57924
63654
99777
68756
68848
51050
62268
52595
63868
83045
2.0135e+05
2.5343e+05
1.1701e+05
62140
66867
58132
74747
83651
59609
96649
73026
31311
60844
92782
1.5633e+05
1.8192e+05
1.788e+05
2.0956e+05
9909.5
1.0686e+05
2.1726e+05
54878
80638
90923
1.3843e+05
1.9012e+05
73336
1.4176e+05
1.4152e+05
2.4394e+05
2.2837e+05
1.7665e+05
1.9409e+05
14457
1.0842e+05
NaN
1.9199e+05
2.8166e+05
1.2491e+05
1.422e+05
1.3757e+05
98976
98097
1.0216e+05
1.4092e+05
1.6437e+05
2.1989e+05
1.7884e+05
10582
1.0664e+05
1.6262e+05
1.9912e+05
1.6253e+05
