# Supplementary material for: Micro-mechanical fingerprints of the rat bladder change in actinic cystitis and tumor presence
Source: Commun Biol. 2023 Feb 24;6:217. doi: 10.1038/s42003-023-04572-0 (PMC9950451; doi:10.1038/s42003-023-04572-0)
Supplement: Supplementary file 4 — Supplementary data 1 [file 42003_2023_4572_MOESM4_ESM.zip › supplementary data graphs/lamina/2_XRay/Month 2/R130/AFM.csv]

9996.3
13418
9856.2
12801
12794
17015
29222
14552
10506
7586.3
9220
7334.9
12364
19141
14498
28926
25980
25324
16918
3062
10559
7866.8
4671.5
6752.9
22887
29293
24105
30170
13919
10443
9447.2
11798
16328
19688
20859
27781
19311
13817
26745
21642
11273
12791
16511
20102
1.355e+06
15741
15197
23079
43132
16161
13878
14858
22126
13755
11848
11884
15033
24299
22529
12259
11292
12037
10669
12839
11098
11747
11478
18795
12542
14872
13805
11548
12951
9846.5
12922
13963
14964
12958
10991
8481.6
89202
1e+10
1.225e+05
10757
1.1005e+05
1.5351e+05
57908
2.2461e+05
1.0539e+05
1.3022e+05
1.6236e+05
1.0903e+05
2.091e+05
30842
29813
1.1916e+05
1.9252e+05
1.1415e+05
20195
29622
12817
54456
1209.9
9780.1
1.2927e+05
1.2486e+05
16537
23300
14325
54960
1.0021e+05
3909.8
2.2143e+05
44525
45036
1.1775e+05
14288
19907
23095
18694
39508
92280
1.0747e+05
90770
61054
43890
58909
52982
27037
20853
12410
30863
59998
33416
49764
24402
51100
31349
1.4461e+05
61351
35914
30207
13319
39620
11545
9032.5
23606
26846
14074
46533
84109
1.2124e+05
88835
1.1007e+05
1.1809e+05
69097
10894
11617
13498
10385
25255
31452
19707
85774
1.0554e+05
1.6044e+05
2.1146e+05
11089
14732
11404
19152
24970
37110
34907
1.9766e+05
87307
2.0153e+05
96689
72517
1.6371e+05
35421
18539
17369
64873
66854
67187
66431
1.5002e+05
1.1892e+05
61365
38138
41057
1.0921e+05
92632
84567
78483
62565
1.1125e+05
1.2573e+05
88665
1.3022e+05
1.2212e+05
82775
91622
1.3096e+05
1.059e+05
71353
84099
69755
1.2939e+05
1.0428e+05
54405
72575
57207
25776
35713
69168
60968
69797
28888
38759
59649
53633
64490
30118
18941
67961
48359
7.0547e+05
58799
42942
55305
70323
51673
60735
48162
58432
54598
46578
44866
52280
63799
43120
38604
27498
24899
33048
16807
22920
25404
43003
22698
49634
53189
61663
61160
57348
1.0473e+05
1.0514e+05
1.3269e+05
1.2453e+05
1.2062e+05
91660
98982
88535
1.0149e+05
92252
69733
64134
95042
89971
88788
1.157e+05
94217
1.2104e+05
1.0369e+05
1.123e+05
65167
98635
93095
81648
1.3371e+05
1.7204e+05
1.1794e+05
1.054e+05
1.0962e+05
91435
1.2345e+05
1.2835e+05
1.1329e+05
1.4959e+05
1.1062e+05
1.0101e+05
1.1149e+05
74590
95648
1.0327e+05
81860
1.0421e+05
1.6792e+05
1.3249e+05
1.1809e+05
1.1286e+05
1.0286e+05
1.148e+05
94356
96577
1.0511e+05
1.3133e+05
1.1021e+05
90456
1.263e+05
1.4284e+05
1.5351e+05
1.4442e+05
1.4309e+05
1.1897e+05
1.6106e+05
1.5095e+05
1.4951e+05
1.4438e+05
1.1878e+05
83199
97847
1.285e+05
1.0637e+05
1.3075e+05
1.3729e+05
1.2071e+05
1.0537e+05
1.0875e+05
97466
95935
1.3334e+05
1.4011e+05
1.1513e+05
1.4867e+05
1.4206e+05
1.1153e+05
1.135e+05
33171
1.0072e+05
1.8127e+05
1.3185e+05
1.2097e+05
1.5053e+05
1.3776e+05
1.6555e+05
1.1945e+05
98095
1.0026e+05
1.3791e+05
1.2426e+05
1.3103e+05
1.029e+05
93365
1.0018e+05
1.0741e+05
94210
1.0468e+05
1.2871e+05
1.5822e+05
92142
1.2834e+05
1.3424e+05
96600
1.3049e+05
1.3828e+05
1.4388e+05
1.0064e+05
88207
1.5459e+05
1.1877e+05
97111
95224
1.0981e+05
1.1287e+05
1.4153e+05
98241
1.2423e+05
87868
1.0489e+05
94561
1.5615e+05
1.2017e+05
1.4244e+05
1.2729e+05
1.0374e+05
1.2864e+05
1.1809e+05
1.1062e+05
93167
82056
82819
91092
1.1603e+05
90670
87229
96541
1.0755e+05
1.2447e+05
63531
71887
82861
1.0579e+05
84732
95830
77778
57826
59319
42783
36198
61134
69607
65091
79620
91298
83220
76794
1.0699e+05
1.0696e+05
92330
1.1182e+05
1.2733e+05
1.2282e+05
1.0874e+05
91538
76617
83528
84807
1.0867e+05
92492
78813
45579
62026
46051
58494
66304
82109
88173
85065
73504
79026
95258
89111
78908
98701
94698
1.0042e+05
1.3487e+05
90630
1.284e+05
90620
82490
80818
1.2856e+05
1.0201e+05
68239
96607
70533
73685
92075
90809
72777
67639
62317
77023
1.0602e+05
71620
56874
91043
35032
22220
22299
30483
43074
66353
1.0454e+05
91147
83358
1.2583e+05
48401
1.0871e+05
63285
38386
29783
30944
31406
57730
79769
54875
34885
1.2981e+05
1.7533e+05
39303
36954
1.1817e+05
43436
27575
32416
50194
1.2029e+05
95395
1.1828e+05
2.4133e+05
1.6343e+05
1.6831e+05
1.032e+05
1.103e+05
89607
33847
24897
25469
1.0475e+05
1.0618e+05
1.2722e+05
1.0004e+05
2.0791e+05
2.0695e+05
2.131e+05
2.3285e+05
1.1236e+05
36490
30028
25205
15764
60554
1.0325e+05
73280
1.5896e+05
1.4225e+05
1.6752e+05
1.6355e+05
89422
59400
40617
27591
22581
18914
29056
37731
55754
35631
1.4707e+05
1.6543e+05
1.9493e+05
1.2241e+05
33173
16937
47587
26084
22633
29266
25951
15455
41937
1.2995e+05
1.7929e+05
2.0041e+05
2.3898e+05
1.3054e+05
46500
33452
24901
18928
42389
86913
1.248e+05
1.2808e+05
1.0072e+05
1.3135e+05
1.0144e+05
1.5155e+05
50759
52416
98889
54706
67563
1.0487e+05
57813
1.0378e+05
1.6791e+05
1.075e+05
2.9069e+05
1.6508e+05
1.745e+05
1.1882e+05
1.0773e+05
56992
82182
80891
76565
1.318e+05
1.8662e+05
1.7387e+05
1.5663e+05
1.3363e+05
1.4973e+05
1.0778e+05
66767
74640
70261
77688
89600
2.0567e+05
1.9939e+05
2.4246e+05
3.7367e+05
1.0439e+05
1.6038e+05
1.3048e+05
62885
75676
58455
85375
85001
94975
1.1815e+05
77413
1.016e+05
81735
95055
79255
1.4584e+05
39732
1.7518e+05
1.4863e+05
1.0706e+05
2.6315e+05
2.3194e+05
1.264e+05
2.2157e+05
2.7478e+05
2.7608e+05
3.4129e+05
1.228e+05
1.5178e+05
1.1696e+05
1.0723e+05
1.742e+05
2.0156e+05
4.0965e+05
2.5906e+05
1.7805e+05
2.3834e+05
2.46e+05
2.1833e+05
98065
64629
51802
68397
1.1259e+05
1.257e+05
92208
80062
1.1214e+05
72023
68403
1.2115e+05
53363
44563
51047
59939
1.3014e+05
1.3159e+05
94604
1.1791e+05
2.18e+05
1.233e+05
1.2199e+05
1.2431e+05
1.0624e+05
47730
74568
80780
1.1909e+05
83175
1.0457e+05
1.6957e+05
1.8629e+05
91870
96773
1.1932e+05
61136
54027
48860
74578
1.1683e+05
87526
65344
1.7269e+05
2.097e+05
56406
54142
90934
1.1941e+05
91096
1.1049e+05
1.5058e+05
90699
49656
1.2274e+05
2.5695e+05
2.8769e+05
1.7338e+05
50179
86386
2.0134e+05
1.5651e+05
1.0579e+05
1.0571e+05
82560
1.4886e+05
2.5524e+05
2.3495e+05
39165
1.2227e+05
1.6999e+05
1.3465e+05
1.0542e+05
45503
14407
1.0797e+05
85516
85516
1.4069e+05
1.0015e+05
88714
14103
13210
52247
1.265e+05
1.0933e+05
1.4463e+05
60324
24860
42312
1e+10
21726
1.265e+05
1.8066e+05
79213
47374
12221
15132
1.1525e+05
1.0288e+05
1.2511e+05
1.2611e+05
1.2959e+05
23918
1.6245e+05
1.6429e+05
52119
49464
70301
1.1203e+05
1.1666e+05
1.3903e+05
58986
76727
1.1359e+05
1.5815e+05
72594
2.4917e+05
16219
82937
1.117e+05
4.6174e+05
2.961e+05
96071
1.1172e+05
1.6078e+05
1.2808e+05
1.3437e+05
1.4952e+05
1.3316e+05
1.9906e+05
2.3643e+05
2.649e+05
1.0297e+05
1.3605e+05
1.3585e+05
93081
96409
99006
1.0176e+05
1.0729e+05
1.2933e+05
1.4803e+05
1.9109e+05
1.9871e+05
1.7503e+05
1.4332e+05
99150
1.6161e+05
1.8171e+05
1.7081e+05
2.0984e+05
2.6887e+05
1.9191e+05
1.8749e+05
1.1842e+05
1.311e+05
2.2076e+05
1.9347e+05
1.7418e+05
1.6505e+05
1.4212e+05
1.6245e+05
2.4085e+05
2.2089e+05
2.2399e+05
1.955e+05
1.2872e+05
1.6439e+05
1.5782e+05
1.9898e+05
1.3708e+05
1.5344e+05
1.7189e+05
76132
1.1467e+05
1.6848e+05
1.8779e+05
1.4785e+05
1.1728e+05
1.1748e+05
1.6408e+05
2.1168e+05
2.0396e+05
1.7969e+05
1.5224e+05
1.8045e+05
1.9555e+05
2.457e+05
1.7847e+05
70012
74911
1.2384e+05
1.1074e+05
1.0802e+05
1.5926e+05
2.562e+05
2.3446e+05
2.0309e+05
1.1898e+05
98714
1.3745e+05
1.7057e+05
1.6319e+05
1.2956e+05
64434
60239
1.0863e+05
1.2511e+05
96654
73592
95163
2.0659e+05
1.8475e+05
1.4457e+05
1.481e+05
1.5362e+05
1.8613e+05
1.3497e+05
97288
93999
91638
98358
92230
2.0669e+05
1.9979e+05
1.7309e+05
2.0457e+05
1.4519e+05
96786
95898
1.2233e+05
1.684e+05
1.3085e+05
1.732e+05
1.4581e+05
1.1162e+05
1.1962e+05
1.4703e+05
1.688e+05
1.0994e+05
1.3946e+05
62741
83719
79014
62333
56641
76023
74807
82611
83446
85771
61500
57486
58851
56994
55295
52197
60497
64370
64035
62508
63751
1.0702e+05
1.4674e+05
60547
1.4751e+05
1.0964e+05
1.3433e+05
1.2933e+05
1.32e+05
1.4536e+05
1.491e+05
1.446e+05
1.5727e+05
1.0062e+05
1.3366e+05
1.1652e+05
93280
95241
1.3618e+05
1.6057e+05
1.8026e+05
1.5913e+05
1.509e+05
1.2811e+05
91586
72874
59546
41796
39893
59949
1.2352e+05
1.4801e+05
1.8117e+05
1.6563e+05
1.4429e+05
1.0837e+05
50803
41130
36490
39291
46504
67097
1.341e+05
1.6947e+05
1.6903e+05
1.6639e+05
1.7546e+05
1.3211e+05
65032
55336
37570
32876
47705
62546
1.3585e+05
1.8166e+05
1.8134e+05
1.5984e+05
1.9653e+05
1.2274e+05
62908
48042
33608
35174
44402
61885
84240
1.5138e+05
1.7956e+05
1.8361e+05
1.3649e+05
73215
63356
53469
39198
47659
48602
69490
86382
1.2573e+05
1.6052e+05
1.4822e+05
1.3661e+05
95514
68521
55864
51198
44863
62762
63145
87367
1.5892e+05
1.6765e+05
1.115e+05
1.2676e+05
96954
83358
50682
43312
48020
72702
68722
1.1581e+05
1.2792e+05
1.5523e+05
1.4206e+05
1.4653e+05
91562
73743
53527
43356
52322
83107
1.0027e+05
1.2667e+05
1.424e+05
99227
1.3421e+05
1.5196e+05
1.0477e+05
92727
72983
56531
62382
73427
96767
1.2887e+05
1.9011e+05
1.4107e+05
1.3128e+05
2.1603e+05
1.567e+05
1.0275e+05
67574
57125
62821
77365
1.387e+05
1.2947e+05
1.89e+05
1.4359e+05
1.2964e+05
2.3531e+05
1.2996e+05
1.3398e+05
80997
64071
56524
1.0554e+05
1.4945e+05
1.4844e+05
2.0722e+05
1.8271e+05
1.926e+05
2.0437e+05
1.2532e+05
1.269e+05
81757
57729
1.4722e+05
1.4685e+05
88991
86503
97721
1.0722e+05
87355
1.2608e+05
1.429e+05
1.4681e+05
1.6929e+05
1.2065e+05
1.1827e+05
1.0678e+05
1.0354e+05
56402
65014
84062
1.1847e+05
87032
1.4189e+05
80599
87080
46092
63738
68801
84067
1.2372e+05
84651
79832
1.4875e+05
1.0213e+05
49600
47741
44635
1.0036e+05
1.0384e+05
85819
52494
1.9354e+05
41460
42569
25827
32648
59045
1.229e+05
1.2552e+05
1.1715e+05
1.0836e+05
65652
25293
38166
1.0573e+05
53952
1.2246e+05
97804
37199
58811
66849
64911
1.0755e+05
1.51e+05
1.0339e+05
1.0926e+05
1.951e+05
1.403e+05
1.5173e+05
1.2523e+05
64897
1.3878e+05
1.5106e+05
78755
67182
59112
56961
52651
57855
71898
69180
91940
94629
76133
1.2663e+05
1.6233e+05
1.2132e+05
1.349e+05
1.0625e+05
70080
1.0498e+05
96767
70454
66758
70912
62665
65742
83476
98625
1.2356e+05
62875
1.4196e+05
1.5455e+05
1.4854e+05
1.5605e+05
1.143e+05
86386
69490
82791
72957
88917
68980
55209
63231
69862
84953
1.4275e+05
72937
82017
1.9319e+05
1.2162e+05
1.584e+05
1.2603e+05
1.0036e+05
1.3192e+05
75773
62856
1.0093e+05
97101
84175
59706
72719
78133
85100
1.237e+05
59669
79909
1.592e+05
82172
1.5892e+05
89899
1.0002e+05
1.1133e+05
77530
68575
1.0419e+05
61961
56949
65689
55461
88325
96225
65360
68108
81526
1.0675e+05
68863
1.5654e+05
1.0359e+05
78353
81125
99202
71729
1.0188e+05
81845
95265
64714
88422
1.0802e+05
1.7344e+05
71529
1.3494e+05
98530
73354
73958
1.4291e+05
78698
84189
73587
62660
1.0183e+05
64718
1.7913e+05
94218
70546
62004
88829
82568
97059
81529
60625
86860
66359
56146
79758
76807
81537
53712
1.1894e+05
97750
90575
80376
46974
55300
86627
70904
85832
1.0786e+05
46790
50185
1.0015e+05
75076
72250
72475
62028
1.3087e+05
84549
66882
1.3328e+05
91359
60655
16421
17630
18339
18878
19049
18827
18429
17485
16891
16869
17114
17759
17973
18037
17910
17957
17891
17889
18460
19253
20136
20654
20550
20028
19480
18469
16984
15706
14314
13877
14430
14859
15149
15475
15235
14785
14992
15982
16412
16899
17202
17635
18057
18374
18477
18817
18986
18771
18191
17857
17566
17370
17323
17457
17578
17758
17846
18308
18987
19501
19951
20665
21148
21624
21668
21864
21688
21878
22444
22992
23387
23790
23495
23474
23053
22053
21188
20133
19285
18812
18917
19091
18918
18700
19983
21939
23194
23377
24118
24519
25196
26404
27855
29124
30023
28418
29484
31719
29938
31911
38589
35434
33292
31087
32611
37487
36476
35539
31201
28185
28344
29211
29811
31224
31662
31044
32953
35746
35669
34861
31843
29982
28736
27866
27742
28238
29274
29419
29701
29965
28109
25902
24315
24275
25983
29298
38465
47634
44262
37214
33030
31360
30765
30625
30709
29822
28110
27353
27088
28433
30231
31120
29606
29144
29506
28938
29083
30100
30714
29589
29373
29814
30630
32000
33941
35045
36312
35302
33828
30827
27908
26499
26402
26728
26549
25985
26404
27424
28911
27086
1.0663e+05
1.9513e+05
2.0644e+05
1.9716e+05
90097
1.6968e+05
92207
47943
56719
89759
1.8664e+05
1.1769e+05
2.1806e+05
2.0632e+05
1.0778e+05
2.3736e+05
97923
1.0182e+05
64228
44269
37898
36276
39164
35513
38520
48218
90611
1.2253e+05
87021
1.4237e+05
1.9184e+05
1.3072e+05
1.8208e+05
2.1505e+05
1.4993e+05
37827
69778
89366
1.0791e+05
1.5131e+05
1.537e+05
1.5521e+05
1.726e+05
1.315e+05
78574
65151
55355
34132
38585
41364
41418
38203
41881
53885
49672
63177
2.1041e+05
2.5074e+05
3.6709e+05
2.9139e+05
1.1057e+05
1.5518e+05
49439
43368
42215
58591
71795
1.3311e+05
4.0231e+05
2.0622e+05
1.7289e+05
67007
46024
45172
49573
42230
59642
60301
42626
33090
38088
57009
51705
3.3835e+05
3.6076e+05
2.0924e+05
1.9197e+05
1.2644e+05
2.2325e+05
1.5821e+05
93771
45312
52800
14843
16547
13318
11219
6668.9
20815
28508
31546
65986
45538
51761
49938
1.4151e+05
1.7729e+05
1.7906e+05
1.3615e+05
1.4271e+05
66635
1.0887e+05
2.3827e+05
7.4618e+05
1.6235e+05
81661
74566
1.1883e+05
1.8e+05
1.8768e+05
1.1491e+05
69460
84888
79629
97658
30932
26009
34305
64676
72299
1.1286e+05
2.0818e+05
2.106e+05
1.6971e+05
3.9718e+05
1.2354e+05
1.0996e+05
1.0795e+05
64619
46389
7297.3
31312
78544
1.113e+05
23279
9613.8
8683.3
92993
1.5298e+05
1.6799e+05
2.0598e+05
2.4606e+05
82593
2.1672e+05
2.7795e+05
2.1165e+05
1.4002e+05
1.7659e+05
1.8592e+05
2.7722e+05
3.1116e+05
2.6027e+05
2.9948e+05
4.8847e+05
2.9324e+05
4.288e+05
2.2549e+05
94366
55662
10437
5509.2
38322
64476
6.8332e+05
1.4767e+05
1.1238e+05
95114
57123
1.4336e+05
4.4542e+05
3.9972e+05
1.0835e+05
3.357e+05
3.7504e+05
4.9536e+05
4.1168e+05
4.6573e+05
2.5067e+05
3.7456e+05
1.9586e+05
5.8457e+05
3.7333e+05
2.6129e+05
1.752e+05
9.6399e+05
8.0469e+05
8.538e+05
3.5833e+05
1.5476e+05
85517
1.5439e+05
3.0286e+05
4.1807e+05
3.1166e+05
3.8001e+05
3.089e+05
1.1756e+05
63846
57045
65318
83552
2.2752e+05
1.7658e+05
2.7012e+05
3.109e+05
65063
87221
59495
75462
1.1116e+05
96558
3.2562e+05
2.1159e+05
2.9217e+05
1.2354e+05
1.3847e+05
1.3134e+05
60981
58210
89550
1.298e+05
1.4333e+05
5.2408e+05
4.6127e+05
1.7287e+05
2.0971e+05
1.0329e+05
58027
56752
83167
1.801e+05
2.7672e+05
4.1363e+05
4.1335e+05
3.619e+05
1.9596e+05
1.0925e+05
59596
75984
83027
2.3402e+05
3.4337e+05
4.0417e+05
2.8385e+05
5.6182e+05
2.141e+05
1.022e+05
86498
3.3265e+05
1.2167e+05
1.1206e+05
36663
41023
50874
33858
54677
85082
1.0035e+05
2.2799e+05
3.5472e+05
3.8448e+05
2.354e+05
1.1e+05
70577
53700
42387
73528
54948
78657
1.2703e+05
3.4467e+05
4.6368e+05
5.457e+05
3.2252e+05
2.1314e+05
91365
81968
51897
37965
86956
1.0248e+05
2.0418e+05
3.4311e+05
2.4698e+05
2.2288e+05
3.928e+05
2.0642e+05
1.6455e+05
90178
82929
1.8916e+05
1.8001e+05
2.1112e+05
2.5015e+05
2.2156e+05
2.3918e+05
3.2401e+05
2.4598e+05
2.0228e+05
1.5367e+05
1.9936e+05
2.1775e+05
1.7321e+05
1.8758e+05
1.5955e+05
1.5976e+05
1.4489e+05
1.1605e+05
1.5619e+05
72185
1.5269e+05
1.2471e+05
1.5367e+05
1.6804e+05
1.6662e+05
1.9468e+05
92167
1.3765e+05
1.2732e+05
1.1211e+05
1.0451e+05
76298
62856
91238
87204
39169
88903
1.0547e+05
1.2499e+05
1.262e+05
1.0479e+05
1.1862e+05
2.0479e+05
57666
44012
77349
93676
49923
48755
1.1126e+05
88443
42057
1.0787e+05
1.5914e+05
96430
56835
33414
1.0417e+05
1.2783e+05
1.0503e+05
73774
75599
55222
40160
29617
25979
32386
34055
66508
40414
66416
43702
26661
20376
23714
31466
39157
47051
61808
49255
31585
58372
1.0838e+05
1.15e+05
88438
81798
61071
48294
44268
71235
81404
90477
1.0023e+05
1.1571e+05
1.1309e+05
69420
62961
47559
66754
74730
85810
1.288e+05
1.2709e+05
82483
88436
81797
1.2759e+05
54256
82616
1.2307e+05
97382
1.2362e+05
86361
99252
1.1886e+05
96209
96281
91588
1.1215e+05
89173
1.5551e+05
1.1874e+05
1.4755e+05
1.1952e+05
1.4003e+05
95841
1.4734e+05
1.9106e+05
1.1589e+05
1.0999e+05
1.3213e+05
2.0151e+05
1.0837e+05
1.0674e+05
1.3224e+05
1.9771e+05
1.6068e+05
1.2515e+05
1.208e+05
1.4456e+05
2.6463e+05
2.3079e+05
2.813e+05
2.1189e+05
86846
1.0252e+05
70276
1.5819e+05
1.4426e+05
1.7664e+05
2.2444e+05
1.7089e+05
1.7291e+05
1.9091e+05
2.5164e+05
2.3883e+05
1.5718e+05
3.0956e+05
1.2595e+05
1.2942e+05
1.4574e+05
1.2505e+05
1.1862e+05
1.1164e+05
81307
1.3414e+05
98365
1.2073e+05
1.0378e+05
1.1963e+05
1.0545e+05
1.6672e+05
1.2958e+05
1.9745e+05
1.9047e+05
1.3662e+05
3.0783e+05
3.2533e+05
3.0485e+05
2.5213e+05
2.8026e+05
1.817e+05
1.4026e+05
1.6034e+05
1.1575e+05
1.034e+05
2.1727e+05
2.3283e+05
4.593e+05
3.198e+05
3.0951e+05
2.0124e+05
1.8388e+05
1.5485e+05
1.6808e+05
1.3311e+05
1.0192e+05
65534
87512
75220
1.2786e+05
64742
1.9396e+05
1.1983e+05
1.7693e+05
3.087e+05
3.7735e+05
2.2228e+05
2.7198e+05
1.901e+05
2.23e+05
2.9972e+05
2.1932e+05
2.6641e+05
2.1355e+05
2.0671e+05
3.7159e+05
74490
2.62e+05
2.116e+05
2.9369e+05
3.1217e+05
3.6282e+05
4.5802e+05
3.8198e+05
2.5159e+05
2.5074e+05
2.6777e+05
1.9607e+05
2.5047e+05
4.0727e+05
3.2378e+05
3.55e+05
[truncated: 231 more rows]
