# Supplementary material for: Micro-mechanical fingerprints of the rat bladder change in actinic cystitis and tumor presence
Source: Commun Biol. 2023 Feb 24;6:217. doi: 10.1038/s42003-023-04572-0 (PMC9950451; doi:10.1038/s42003-023-04572-0)
Supplement: Supplementary file 4 — Supplementary data 1 [file 42003_2023_4572_MOESM4_ESM.zip › supplementary data graphs/lamina/2_XRay/Month 2/R130/Chiaro.csv]

52582
1.5364e+05
73124
86955
1.5736e+05
90938
52780
40332
90059
80890
59054
1.6283e+05
1.8734e+05
52611
87745
1.0422e+05
43610
1.1991e+05
55467
74637
90189
90475
2.3218e+05
1.6488e+05
1.6093e+05
22875
75371
79625
86357
1.629e+05
62459
1.0332e+05
41690
1.0723e+05
82435
75646
32493
22283
40283
42113
1.1157e+05
82124
1.1138e+05
1.1488e+05
1.0887e+05
1.5212e+05
79295
NaN
97658
57454
73710
17798
52541
NaN
2.8897e+05
1.0034e+05
1.2306e+05
44741
30731
2.921e+05
1.1614e+05
37405
59603
54515
39618
42905
81912
46142
44043
54375
46558
48989
48326
85148
37589
45737
42486
67644
35319
45497
48180
1.115e+05
53557
39610
41900
63974
60052
49791
52915
1.0443e+05
46305
5268
64831
78985
58436
36702
40323
11576
17964
15892
92205
1560.2
73992
1.289e+05
78758
3.094e+05
15106
99879
63928
NaN
73772
1.1141e+05
1.2056e+05
82997
46959
2137.1
87104
83047
1.2836e+05
1.7519e+05
57586
69422
91445
1.5215e+05
1.1605e+05
38078
52637
1.3934e+05
NaN
28979
2.1861e+05
1.4539e+05
1.3971e+05
1.2228e+05
1.4176e+05
2.5632e+05
2.4264e+05
2.507e+05
85181
13158
2.6275e+05
3.4541e+05
2.6952e+05
1.513e+05
1.3558e+05
2.2321e+05
1.7775e+05
NaN
1.8939e+05
2.3448e+05
1.4092e+05
1.4386e+05
1.3939e+05
1.2215e+05
1.1469e+05
83770
98530
1.1017e+05
75711
98105
13925
6500
28164
NaN
33981
22733
27876
18420
8363.9
4890.6
6782.9
8671.8
13043
63670
1.2087e+05
2.7174e+05
3.1711e+05
3.8756e+05
3.3269e+05
1.9911e+05
2.0139e+05
NaN
4.8524e+05
3.5376e+05
2.5e+05
99692
1.1308e+05
1.5599e+05
2.3242e+05
2.0066e+05
1.7829e+05
1.9344e+05
1.2496e+05
1.646e+05
91139
70537
81345
86008
71662
77072
94958
1.0523e+05
92626
8435.1
35130
37175
41201
36297
38123
34192
21422
5203.1
18137
9259.9
42937
1.192e+05
2.1596e+05
2.1782e+05
3.3412e+05
3.0029e+05
1.5069e+05
3.273e+05
NaN
3.2438e+05
NaN
3.2516e+05
1.1952e+05
93317
1.2302e+05
2.1267e+05
2.8934e+05
1.7324e+05
1.9811e+05
1.1987e+05
1.6781e+05
1.9023e+05
80160
1.0143e+05
1.014e+05
94094
91610
2523.3
NaN
87198
60693
50473
30062
57541
35094
20541
18690
46364
39498
1.1009e+05
2.8794e+05
4.5509e+05
2.5026e+05
3.8032e+05
3.2889e+05
3.5616e+05
5e+05
2.4927e+05
2.3539e+05
1.6105e+05
1.46e+05
1.9438e+05
1.1955e+05
1.6942e+05
2.6171e+05
3.1413e+05
1.7573e+05
1.9706e+05
1.0656e+05
1.6751e+05
1.4709e+05
86528
73668
91498
72369
1.0037e+05
90637
2.0376e+05
1.4851e+05
2.7974e+05
1.4826e+05
2.2786e+05
1.4211e+05
1.4887e+05
88658
1.0716e+05
1.1898e+05
65447
60918
83642
84813
5250.5
10904
48245
70365
82389
49994
69285
60160
33528
77353
79359
1.2262e+05
1.0122e+05
1.9653e+05
4.9451e+05
2.6884e+05
NaN
3.5216e+05
3.3542e+05
3.3497e+05
2.7751e+05
2.3628e+05
1.2253e+05
2.4797e+05
2.5125e+05
1.3862e+05
5580.7
6887.8
67662
1.0667e+05
81165
56542
71126
1.1006e+05
1.3214e+05
92530
1.0891e+05
1.7671e+05
1.3807e+05
2.6064e+05
3.1814e+05
3.8207e+05
3.8119e+05
5e+05
4.1905e+05
3.8172e+05
2.6617e+05
2.1643e+05
1.0708e+05
1.6525e+05
1.2498e+05
1.4543e+05
1.7027e+05
1.7846e+05
1.9184e+05
1.9551e+05
1.229e+05
1.9193e+05
1.1744e+05
1.12e+05
74259
1.0939e+05
79018
50778
96161
69653
1.6167e+05
1.1528e+05
3.2961e+05
95505
1.0262e+05
NaN
NaN
58165
NaN
5584.8
4743.1
13447
76391
1.0481e+05
99692
91135
42118
53290
1.0598e+05
2.0112e+05
1.3902e+05
2.3223e+05
2.7576e+05
4.4266e+05
4.0897e+05
4.2462e+05
NaN
2.2172e+05
1.9233e+05
2.7288e+05
2.0432e+05
2.0372e+05
1.743e+05
1.5373e+05
2.4265e+05
2.1691e+05
2.4489e+05
2.052e+05
2.0196e+05
