# Supplementary material for: Micro-mechanical fingerprints of the rat bladder change in actinic cystitis and tumor presence
Source: Commun Biol. 2023 Feb 24;6:217. doi: 10.1038/s42003-023-04572-0 (PMC9950451; doi:10.1038/s42003-023-04572-0)
Supplement: Supplementary file 4 — Supplementary data 1 [file 42003_2023_4572_MOESM4_ESM.zip › supplementary data graphs/lamina/2_XRay/Month 2/R131/AFM.csv]

2.6107e+05
2.6741e+05
2.2635e+05
2.3014e+05
2.7753e+05
3.619e+05
2.4621e+05
2.7426e+05
1.4466e+05
1.2272e+05
1.6282e+05
1.5928e+05
1.4107e+05
1.4031e+05
95569
2.6014e+05
3.0789e+05
1.8697e+05
2.8047e+05
2.6598e+05
2.5733e+05
2.3658e+05
2.3225e+05
2.5461e+05
2.0369e+05
1.7716e+05
2.4117e+05
2.0318e+05
1.9906e+05
2.7959e+05
2.2035e+05
2.6074e+05
1.8849e+05
2.3571e+05
1.4447e+05
1.8909e+05
1.3318e+05
1.9217e+05
2.5727e+05
2.4022e+05
2.4613e+05
2.1592e+05
3.0658e+05
2.287e+05
1.7353e+05
1.3595e+05
3.1946e+05
2.5992e+05
2.0946e+05
77775
18974
2.9494e+05
2.3899e+05
2.115e+05
1.744e+05
1.8998e+05
1.8434e+05
1.3718e+05
1.2492e+05
1.945e+05
1.8028e+05
1.1706e+05
1.5564e+05
1.2936e+05
2.0493e+05
1.9097e+05
1.4472e+05
2.7372e+05
59353
64266
34334
21079
43052
50075
47262
61699
90966
68002
1.3986e+05
1.5921e+05
1e+05
1.3423e+05
1.2355e+05
2.0573e+05
1.7116e+05
1.2028e+05
1.4196e+05
89725
85554
75747
76128
46987
57248
66034
58211
56180
51414
67155
56421
61577
70038
77877
91515
1.0402e+05
77455
1.4595e+05
1.3713e+05
1.4464e+05
1.1714e+05
1.1273e+05
1.294e+05
89835
74672
80212
81788
79165
69244
77737
1.1122e+05
68350
84629
97261
76781
1.1837e+05
82457
94943
1.2143e+05
93972
1.1307e+05
91419
91666
1.7308e+05
2.1068e+05
1.2122e+05
1.054e+05
98258
76744
80053
91147
1.1866e+05
1.1639e+05
1.3767e+05
96308
82643
75139
1.0518e+05
85538
1.0154e+05
1.1005e+05
85966
64998
70863
65290
63060
47925
37358
39083
49175
85083
98216
1.0414e+05
1.1326e+05
1.1825e+05
1.2692e+05
1.2704e+05
1.3495e+05
1.327e+05
42272
49770
90584
1.2029e+05
1.5717e+05
1.4415e+05
1.4471e+05
1.2439e+05
94179
77806
1.1228e+05
64141
44984
53211
71242
1.0312e+05
85126
95846
1.3224e+05
1.7307e+05
1.4373e+05
1.4395e+05
79980
81925
82844
92524
78789
64749
70024
1.7462e+05
1.5258e+05
1.3594e+05
1.4046e+05
1.3815e+05
1.7632e+05
1.2013e+05
80025
1.523e+05
92258
73095
1.4163e+05
1.3987e+05
1.3363e+05
1.4482e+05
69176
46429
43542
76002
62388
50724
61549
73570
32330
63167
1.2137e+05
1.2634e+05
1.0851e+05
77706
1.158e+05
1.202e+05
1.0446e+05
81572
79472
99371
1.0066e+05
1.7081e+05
1.2999e+05
1.462e+05
54996
52231
55861
68447
60178
48619
42829
52752
66885
59304
1.3826e+05
1.6185e+05
1.608e+05
1.0426e+05
92510
1.0927e+05
87675
96099
1.471e+05
1.2895e+05
1.6585e+05
1.6486e+05
1.6951e+05
1.4997e+05
44018
55555
47740
52698
50847
41585
46983
59464
53761
52566
68458
1.6564e+05
1.7384e+05
1.5558e+05
1.2024e+05
1.2958e+05
83650
82636
1.0013e+05
1.411e+05
2.1099e+05
1.8266e+05
1.6676e+05
73393
69193
81800
52366
44126
58051
1.3371e+05
1.0206e+05
1.1785e+05
78044
74860
94955
94933
1.226e+05
64909
80917
82511
68645
61356
67995
83377
97476
97065
96107
819.23
1359.2
1.1993e+05
1.0781e+05
1.1533e+05
1.4681e+05
1.5441e+05
1.5501e+05
1.2579e+05
95680
71678
80437
81014
99656
92451
73932
56928
63366
59359
66572
77944
65496
73713
69435
59760
83666
73857
69731
1.479e+05
1.3374e+05
1.4561e+05
1.0222e+05
89565
60192
58503
61005
55093
43365
41734
39248
68339
70877
74794
65507
57290
31667
33898
37225
39260
52904
50386
91588
94124
1.2181e+05
89596
66830
82766
70880
50627
40793
27676
23436
29704
48886
47718
41376
25909
19381
19668
21492
29754
21081
14680
16711
30631
62029
89578
62448
1.1933e+05
86808
37065
26054
20764
14425
15304
13662
12726
13437
23572
21749
16701
11358
11817
9321.5
11347
15944
13432
15172
17459
25447
41866
90305
46036
25696
15841
10586
13811
19209
17993
13438
12277
13941
11106
11259
16412
29920
29668
23483
25879
26099
23159
22261
14106
15608
21520
49340
61844
1.0146e+05
68209
97476
73131
71919
85137
70569
83783
77554
74074
74687
66067
83581
68228
70060
61688
78054
71879
86729
72680
81183
71838
65754
77447
65408
60072
71435
77420
65540
67711
42417
50183
70973
78990
1.0769e+05
83396
75864
70880
72612
68471
92481
77894
61976
42810
68480
61245
59700
79215
69159
69215
75594
71655
96682
93851
77555
59017
56994
56714
66096
48672
45651
58087
59387
79422
94893
60510
86400
60105
77542
71437
65432
55861
79710
82507
62747
68393
63154
72801
1.0695e+05
74942
79151
91393
46576
46636
63199
44415
44042
63025
82499
75093
84166
1.0078e+05
76394
99119
76866
82849
92856
96993
76481
88542
83249
98817
85948
55834
36528
50872
40375
53747
83421
63172
88341
1.2175e+05
91407
97484
75690
88190
89406
1.0776e+05
70040
78602
83302
83996
93599
80523
68298
67894
1.4457e+05
77098
72379
67816
78896
93566
93927
1.1171e+05
1.1237e+05
1.4714e+05
85906
83810
61906
42304
82129
75932
76331
71634
67659
77835
97421
63745
92220
1.1391e+05
1.2596e+05
92293
1.2106e+05
97529
67809
67382
78903
1.105e+05
1.2689e+05
1.1074e+05
75556
79405
58833
50705
75990
85037
62093
91990
1.0884e+05
83845
69501
59574
68204
1.4432e+05
1.0891e+05
69269
88641
81304
76829
81272
93737
58968
89763
90945
1.4298e+05
82044
52440
79297
77088
1.047e+05
78240
70005
69319
67265
47184
58787
1.188e+05
1.0055e+05
85582
52959
60864
48382
74256
74376
89148
85943
71904
1.0844e+05
90710
74593
80409
48149
51383
59171
77002
45264
89587
86225
34805
76057
71507
68883
70871
49619
81590
89868
1.1821e+05
92950
82931
64246
57453
36732
63925
53097
62362
38946
99681
83964
66963
81845
91399
98012
55124
54079
77948
62259
49433
50511
54211
49753
88437
81299
42748
48530
78939
68608
66980
78322
39926
1.1446e+05
89133
98619
89906
91153
74562
82730
91718
79926
45196
61696
76089
74742
80080
71737
89545
80159
85976
71394
1.356e+05
79242
29958
49958
54763
96186
86362
1.0165e+05
1.2136e+05
1.1998e+05
1.2591e+05
1.0097e+05
1.061e+05
94877
69209
93128
99334
1.5129e+05
1.4995e+05
1.3449e+05
1.6474e+05
1.1607e+05
1.3701e+05
1.2379e+05
99705
92245
1.0483e+05
86132
1.2974e+05
1.2444e+05
66976
90919
79025
1.0239e+05
1.1597e+05
1.0019e+05
1.0184e+05
1.0445e+05
1.2485e+05
1.5383e+05
1.2346e+05
1.2721e+05
1.6274e+05
1.5984e+05
1.6964e+05
1.456e+05
1.5791e+05
2.3027e+05
1.609e+05
1.6136e+05
1.5826e+05
1.3935e+05
1.2586e+05
1.1031e+05
1.1343e+05
1.3511e+05
1.5567e+05
1.0878e+05
83907
1.252e+05
2.246e+05
1.5291e+05
1.8624e+05
1.3343e+05
1.8051e+05
1.2685e+05
1.5274e+05
98878
86606
54653
83764
99134
1.9222e+05
1.7271e+05
1.556e+05
1.3828e+05
1.681e+05
1.3406e+05
1.1261e+05
1.9085e+05
1.079e+05
1.8765e+05
1.6515e+05
1.8687e+05
1.7063e+05
1.3333e+05
84409
1.2402e+05
1.2097e+05
1.0618e+05
85763
1.0316e+05
1.0699e+05
90892
94419
1.2141e+05
1.6379e+05
1.3998e+05
1.5796e+05
98845
1.4199e+05
1.7833e+05
1.4915e+05
1.8098e+05
2.9482e+05
1.3721e+05
2.2507e+05
1.9117e+05
2.0443e+05
1.4054e+05
1.3897e+05
1.1906e+05
1.4204e+05
1.118e+05
1.101e+05
1.2638e+05
1.3071e+05
93461
1.1808e+05
1.7046e+05
1.3677e+05
1.2405e+05
1.4678e+05
94788
1.4113e+05
2.1422e+05
2.1249e+05
2.093e+05
1.3387e+05
1.5845e+05
1.4147e+05
1.614e+05
1.124e+05
1.5979e+05
1.183e+05
1.2975e+05
1.3821e+05
1.2515e+05
1.2779e+05
1.3968e+05
1.3467e+05
1.5369e+05
1.3876e+05
1.6213e+05
1.3219e+05
1.077e+05
1.1121e+05
1.1246e+05
1.3726e+05
1.1098e+05
35761
51112
67964
1.1292e+05
1.3294e+05
66459
84564
72295
86358
82735
54833
35099
29543
28724
42050
60037
98352
1.0763e+05
2.4638e+05
62110
58924
36287
64548
55949
93930
1.0448e+05
33357
1.0488e+05
91393
90199
41614
28054
49420
77569
1.0462e+05
1.6107e+05
42030
77515
1.0556e+05
1.0706e+05
67210
46896
30097
50196
88409
1.585e+05
2.1842e+05
1.6397e+05
1.6849e+05
1.3168e+05
1.0156e+05
78670
57153
29917
66352
1.2459e+05
1.9821e+05
2.0584e+05
1.6433e+05
1.9975e+05
1.7205e+05
1.8931e+05
1.3629e+05
48822
49575
72393
1.8688e+05
1.5331e+05
2.2651e+05
46169
45726
96440
1.2049e+05
94192
1.0073e+05
74529
89397
1.2624e+05
1.2412e+05
1.1724e+05
96786
44007
40201
41643
48439
86688
96678
1.2869e+05
1.1481e+05
76135
78167
1.3615e+05
1.307e+05
1.0414e+05
1.1015e+05
59073
47734
45639
52907
80371
1.1187e+05
93902
1.5942e+05
1.0934e+05
1.1208e+05
1.5285e+05
1.3547e+05
94070
74945
53570
39151
61785
56382
84041
86991
1.3391e+05
1.4389e+05
1.6081e+05
1.7879e+05
1.3503e+05
1.17e+05
1.0138e+05
86009
73541
60657
61798
1.0316e+05
72689
1.2835e+05
97049
1.0192e+05
1.1574e+05
1.3238e+05
1.2539e+05
1.1007e+05
1.1517e+05
80918
64642
59014
37717
57415
88735
98366
86059
1.3121e+05
1.828e+05
1.4237e+05
1.1422e+05
1.0589e+05
88440
50553
43553
32763
42548
35513
45172
57456
92258
86722
1.2457e+05
1.0072e+05
73933
81553
82714
47795
58458
48957
51734
52458
71267
78107
89363
58122
81159
92967
51205
1.1276e+05
80571
67758
71413
62481
33140
62781
64784
88595
78272
64401
1.0851e+05
64437
75301
1.1429e+05
70242
91241
57570
38678
1.0695e+05
2.0478e+05
2.1791e+05
2.8826e+05
1.8207e+05
2.4709e+05
3.8891e+05
1.6324e+05
1.9115e+05
1.4175e+05
1.5386e+05
1.476e+05
1.5927e+05
2.0742e+05
1.2132e+05
1.2145e+05
1.243e+05
98224
99102
81550
72900
1.275e+05
1.1181e+05
1.2935e+05
1.3661e+05
1.4883e+05
1.5904e+05
1.2458e+05
1.4584e+05
3.4122e+05
2.2373e+05
1.7073e+05
2.1896e+05
2.7855e+05
1.9269e+05
1.552e+05
1.6178e+05
1.926e+05
2.0833e+05
1.6865e+05
1.6271e+05
1.9863e+05
1.6418e+05
1.9787e+05
1.7304e+05
1.8882e+05
2.447e+05
3.2275e+05
1.6556e+05
3.1987e+05
4.1684e+05
1.9843e+05
4.4033e+05
4.3392e+05
3.1722e+05
2.0075e+05
2.3822e+05
2.2697e+05
6.007e+05
5.1895e+05
2.9224e+05
2.9249e+05
3.0344e+05
2.3709e+05
3.1713e+05
3.292e+05
2.3594e+05
3.9967e+05
4.9427e+05
3.4157e+05
5.7388e+05
4.1668e+05
2.5963e+05
4.4058e+05
4.0786e+05
4.6208e+05
3.9658e+05
3.6303e+05
2.1652e+05
2.8213e+05
2.1688e+05
2.2014e+05
2.4276e+05
3.3787e+05
1.5326e+05
1.0995e+05
2.1481e+05
3.8009e+05
2.5179e+05
5.7108e+05
4.5641e+05
6.4638e+05
3.3747e+05
2.1872e+05
1.1666e+05
1.4052e+05
96728
1.4642e+05
2.8621e+05
4.2286e+05
9.8589e+05
5.4671e+05
5.3255e+05
8.0452e+05
4.3669e+05
2.6227e+05
1.7239e+05
1.9071e+05
2.1501e+05
2.1693e+05
4.0306e+05
4.1605e+05
4.7991e+05
5.0128e+05
4.7586e+05
3.9156e+05
3.2261e+05
5.1382e+05
2.3746e+05
2.2342e+05
2.7577e+05
3.2555e+05
3.1755e+05
5.1049e+05
5.1114e+05
4.5606e+05
4.6466e+05
2.8255e+05
4.5363e+05
1.84e+05
4.4591e+05
2.5979e+05
3.48e+05
4.2555e+05
2.3669e+05
5.217e+05
3.5228e+05
4.3657e+05
4.3226e+05
5.8275e+05
5.3939e+05
5.8443e+05
5.7168e+05
3.39e+05
4.5216e+05
4.055e+05
4.1331e+05
5.5477e+05
4.3191e+05
30444
30511
5.1579e+05
9.2629e+05
1.388e+05
4.6038e+05
3.3711e+05
3.0587e+05
4.5751e+05
4.4858e+05
6.8799e+05
4.9634e+05
25391
60011
3.5851e+05
5.6229e+05
4.9333e+05
3.1917e+05
2.6544e+05
2.0112e+05
3.3977e+05
4.6414e+05
5.6104e+05
3.0376e+05
83497
2.3161e+05
2.1133e+05
2.42e+05
2.1579e+05
2.1123e+05
8.1586e+05
7.2234e+05
6.3208e+05
6.9935e+05
2.7238e+05
6.6848e+05
5.8576e+05
4.5602e+05
7.8006e+05
5.893e+05
5.5522e+05
5.8309e+05
7.8684e+05
9.4928e+05
5.1081e+05
5.7633e+05
7.0072e+05
3.8145e+05
7.6347e+05
6.696e+05
6.1239e+05
6.8856e+05
4.871e+05
6.7278e+05
5.3901e+05
2.9116e+05
3.4334e+05
3.1028e+05
2.2414e+05
3.604e+05
4.294e+05
4.0581e+05
6.9153e+05
7.3042e+05
8.0928e+05
7.0942e+05
5.8177e+05
5.2427e+05
5.4163e+05
5.4989e+05
4.6332e+05
4.956e+05
4.1822e+05
4.4587e+05
4.0092e+05
6.9275e+05
3.5797e+05
3.7365e+05
2.7826e+05
2.2122e+05
3.8118e+05
2.748e+05
2.6176e+05
4.7355e+05
3.368e+05
5.8411e+05
5.8559e+05
5.9528e+05
4.2288e+05
4.2274e+05
7.2922e+05
2.2881e+05
4.0585e+05
3.9237e+05
9.0326e+05
8.9177e+05
5.3475e+05
3.5574e+05
5.5595e+05
6.7287e+05
4.2098e+05
2.2813e+05
2.2558e+05
2.7276e+05
3.4545e+05
2.8603e+05
2.5171e+05
2.7975e+05
2.5677e+05
2.8888e+05
3.0976e+05
4.2813e+05
3.4036e+05
2.7729e+05
3.0772e+05
2.9654e+05
3.2447e+05
2.2687e+05
2.4928e+05
2.6002e+05
3.8283e+05
6.9028e+05
7.7491e+05
5.6261e+05
6.1238e+05
6.1696e+05
9.2015e+05
2.2147e+05
1.788e+05
2.2236e+05
1.4718e+05
1.1393e+05
69930
60511
66831
65837
56645
62162
51488
82308
44018
35671
32917
35284
35483
41610
40175
36958
34459
43416
51650
73520
80086
74107
85427
96658
89878
90787
1.0562e+05
86024
94698
98737
1.3701e+05
2.8272e+05
3.7338e+05
2.1654e+05
1.1172e+05
1.0841e+05
3.2806e+05
3.0789e+05
6.7379e+05
2.7828e+05
1.5412e+05
1.3394e+05
1.2979e+05
1.3606e+05
1.5191e+05
1.875e+05
1.3919e+05
1.3019e+05
2.1439e+05
1.534e+05
1.5919e+05
1.4651e+05
1.4558e+05
1.7395e+05
1.2642e+05
1.62e+05
1.1381e+05
97893
1.957e+05
1.7467e+05
2.6105e+05
2.6939e+05
2.3234e+05
2.1767e+05
2.8562e+05
1.7208e+05
1.7979e+05
2.1871e+05
2.1694e+05
2.0778e+05
1.7498e+05
1.4268e+05
1.1787e+05
1.2103e+05
1.0954e+05
63722
69525
1.2612e+05
1.335e+05
1.4946e+05
2.0351e+05
38779
32059
33478
66584
97661
80953
76539
62398
80540
1.2308e+05
1.6901e+05
1.8621e+05
1.57e+05
1.3207e+05
1.0804e+05
1.3828e+05
2.4701e+05
1.9253e+05
2.5298e+05
2.3488e+05
1.4972e+05
1.8267e+05
1.2965e+05
95968
77617
95592
89447
56970
65175
61034
37304
31791
23008
63525
67986
66152
2.2105e+05
2.3841e+05
2.6091e+05
2.2164e+05
2.5084e+05
3.0596e+05
5273
33181
56961
65733
70386
77102
69058
36290
53689
18090
12884
18053
9550.6
12632
26040
43606
49891
55259
44496
48049
50189
29760
15986
5456.5
5632.2
25943
25337
37943
62396
65934
51279
54287
30574
34724
17611
7459
9974.2
19383
21361
28030
46883
60938
43514
59366
32440
14077
22173
21628
22917
10759
13340
31328
63745
87603
58102
74683
39728
20948
23463
16932
10830
18103
23839
30668
44274
32162
76412
56340
27956
14737
17378
17891
15959
21283
11796
13794
23288
36525
22622
43218
16770
19360
16710
9811.7
9008
15089
17065
18986
42307
35059
51047
40167
14304
19350
18863
11203
10194
21157
25508
18672
66797
8038.8
18945
19123
26659
53587
32784
20649
23410
14409
8682.7
7970.2
11367
22480
24535
20625
19556
15621
17525
26319
15121
31853
26377
17445
11010
15160
22412
18659
18159
7205.1
84354
1.3613e+05
1.3091e+05
1.8284e+05
2.2026e+05
1.5278e+05
2.2508e+05
1.5779e+05
72704
1.1312e+05
1.4796e+05
1.5889e+05
1.024e+05
1.4934e+05
1.1958e+05
1.3083e+05
67320
1.3186e+05
1.5211e+05
1.4356e+05
1.9858e+05
1.1243e+05
1.2548e+05
81411
74895
1.035e+05
1.1433e+05
1.5053e+05
69027
65360
1.2619e+05
1.2785e+05
1.1858e+05
2.2016e+05
1.0229e+05
1.1295e+05
88356
1.4526e+05
1.4303e+05
1.2435e+05
1.506e+05
95262
1.297e+05
82680
1.2286e+05
1.2436e+05
87490
95544
78296
74266
98858
1.0553e+05
1.2656e+05
1.4163e+05
1.7101e+05
1.1652e+05
1.2754e+05
89604
1.3984e+05
1.0642e+05
1.0582e+05
1.3118e+05
97627
63364
76734
1.0655e+05
1.1247e+05
1.1273e+05
1.0014e+05
92188
80388
76824
73995
70771
83469
99341
1.0895e+05
94749
77775
92954
72358
1.0025e+05
82028
90095
1.0221e+05
1.1218e+05
98043
73464
1.0821e+05
1.1154e+05
97346
1.1899e+05
96052
87699
76096
1.1726e+05
75882
95374
92154
90837
1.0025e+05
80571
1.1247e+05
1.2041e+05
86422
98933
90111
62611
59783
88263
90976
79396
1.0069e+05
84588
68897
59460
64082
47253
1.0199e+05
86230
1.0313e+05
62272
58614
61158
88562
68118
69365
89242
87243
79092
56835
35459
43905
33555
47917
66153
67054
67555
61382
56334
74147
50329
48175
89727
2.3377e+05
2.0593e+05
2.5626e+05
2.1415e+05
1.9679e+05
2.0306e+05
1.8833e+05
1.7916e+05
1.3665e+05
1.5906e+05
1.3905e+05
1.9213e+05
1.6132e+05
1.4737e+05
1.5978e+05
1.2538e+05
97392
1.8467e+05
1.7875e+05
2.0793e+05
2.1798e+05
2.2295e+05
2.3332e+05
2.2714e+05
2.499e+05
1.9845e+05
1.5473e+05
2.0233e+05
1.4483e+05
1.6888e+05
1.2609e+05
97892
1.5692e+05
1.728e+05
1.9427e+05
1.1629e+05
1.1124e+05
1.3021e+05
1.4015e+05
93316
76891
84336
1.0768e+05
1.5287e+05
2.0096e+05
1.451e+05
2.3766e+05
1.8682e+05
1.8738e+05
1.4954e+05
1.2209e+05
1.2917e+05
1.2578e+05
93636
56678
61847
1.2759e+05
1.2456e+05
1.1724e+05
1.2243e+05
1.1277e+05
1.1316e+05
96709
96089
79295
68119
84582
1.2304e+05
1.1877e+05
1.3427e+05
1.7928e+05
2.2209e+05
1.5896e+05
1.4576e+05
1.2663e+05
98939
1.1007e+05
41432
51115
97945
89136
1.1783e+05
98451
1.1125e+05
75296
76440
74104
50107
76943
60165
48377
98761
1.053e+05
1.1416e+05
1.4296e+05
1.9426e+05
1.7165e+05
1.2024e+05
1.29e+05
1.3342e+05
85621
76094
58691
50685
64539
66127
68873
58539
41425
47381
62601
55973
54029
54416
71382
71541
1.0537e+05
1.3118e+05
1.052e+05
1.0357e+05
1.0446e+05
1.0416e+05
81580
1.0034e+05
65115
59970
49918
52609
38505
41537
33722
21592
24022
19466
34790
38698
34813
52459
61789
85682
67044
68193
1.0981e+05
1.3279e+05
7247.4
7869.2
8320.6
8553.3
7771.4
6852.9
7454.4
7559.2
8378.8
9535.6
10304
9521.1
7052
7791.7
6955.3
8528.9
10948
7414.9
6300.8
7013.6
8182.3
11833
11416
13617
10942
10430
8350.9
8075.7
11932
10775
11645
11939
13853
11924
8208.4
9402.3
10047
11916
12784
16272
7312.8
6822.3
10708
12897
13619
18760
17257
17261
13985
13792
22120
28185
15511
15241
21589
32529
28554
33549
26603
32920
18933
17284
16970
18066
28565
17713
38209
35801
46553
47752
37836
32669
29255
24320
44027
32833
19887
26885
29193
17837
21592
22067
17822
29559
24493
25510
45631
30458
40745
35304
34061
37529
35544
35910
30287
27934
28077
23252
23468
30485
25737
31324
36232
35068
41051
36295
1.4833e+05
1.3273e+05
72430
68753
47740
35120
8102.9
2388.8
3444.6
4264
5447.6
7751.7
9194.5
8980.8
5472.7
20886
[truncated: 504 more rows]
