# Supplementary material for: Micro-mechanical fingerprints of the rat bladder change in actinic cystitis and tumor presence
Source: Commun Biol. 2023 Feb 24;6:217. doi: 10.1038/s42003-023-04572-0 (PMC9950451; doi:10.1038/s42003-023-04572-0)
Supplement: Supplementary file 4 — Supplementary data 1 [file 42003_2023_4572_MOESM4_ESM.zip › supplementary data graphs/lamina/2_XRay/Month 2/R131/Chiaro.csv]

NaN
14556
27853
25907
54988
17603
27756
18705
11285
13580
NaN
28166
4.968e+05
NaN
1.803e+05
1.6659e+05
52616
1.4315e+05
1.0301e+05
66101
NaN
3.425e+05
NaN
NaN
2.1043e+05
NaN
3.8941e+05
NaN
4.0999e+05
NaN
1.8223e+05
1.2314e+05
NaN
NaN
NaN
2.9737e+05
3.0156e+05
1.8451e+05
NaN
NaN
1.8676e+05
2.44e+05
2.8443e+05
2.0749e+05
1.9502e+05
NaN
1.7598e+05
NaN
NaN
NaN
49645
1.8733e+05
49333
NaN
29463
92588
1.0803e+05
53190
92083
NaN
1.0734e+05
73475
1.3431e+05
1.222e+05
75068
1.6151e+05
1.6435e+05
3.0563e+05
84040
NaN
2.9653e+05
1.1527e+05
1.3187e+05
1.1651e+05
1.2801e+05
77866
74516
NaN
1.0515e+05
1.1021e+05
3.626e+05
NaN
3.8525e+05
2.3012e+05
96725
87596
65065
79530
1.3178e+05
87958
NaN
48830
NaN
3.1284e+05
NaN
60727
1.2709e+05
50399
57608
45852
3.8969e+05
NaN
3.4707e+05
NaN
NaN
72992
NaN
66430
1.1803e+05
2.0573e+05
1.7897e+05
2.2485e+05
NaN
NaN
1.6708e+05
5e+05
46351
75173
1.5645e+05
NaN
4.5547e+05
4.4042e+05
NaN
2.6557e+05
92870
1.3502e+05
1.9062e+05
NaN
1.4617e+05
3.2416e+05
3.882e+05
1.1563e+05
NaN
NaN
2.3777e+05
2.0319e+05
37065
4.6424e+05
NaN
2.0515e+05
1.0016e+05
1.3579e+05
1.7439e+05
2.1767e+05
2.2991e+05
1.6271e+05
1.1696e+05
1.0082e+05
74687
1.0483e+05
76426
1.5364e+05
1.2458e+05
16569
NaN
3.4821e+05
3.1323e+05
1.5208e+05
1.1076e+05
5e+05
2.398e+05
1.8853e+05
54369
3.9253e+05
3.5079e+05
4.5172e+05
2.4038e+05
2.5176e+05
4.4248e+05
2.9182e+05
NaN
2.1125e+05
1.2468e+05
1.4179e+05
NaN
1.0992e+05
1.0837e+05
1.0703e+05
1.1663e+05
12607
NaN
1.9203e+05
1.8663e+05
1.3649e+05
1.1692e+05
NaN
3.5449e+05
NaN
78672
3.5183e+05
NaN
3.8168e+05
2.1134e+05
2.6499e+05
2.8475e+05
NaN
NaN
2.3856e+05
NaN
1.2392e+05
NaN
1.1614e+05
14854
90816
1.3439e+05
26581
1.1526e+05
NaN
NaN
88721
5e+05
3.733e+05
NaN
3.6181e+05
16966
44622
23910
7304.8
90348
4.8482e+05
NaN
1.1241e+05
4.7396e+05
NaN
4.2034e+05
NaN
16994
34564
27609
NaN
1.1499e+05
NaN
2.0274e+05
1.0833e+05
4.9999e+05
5e+05
4.1327e+05
93379
19135
34575
