# Supplementary material for: Micro-mechanical fingerprints of the rat bladder change in actinic cystitis and tumor presence
Source: Commun Biol. 2023 Feb 24;6:217. doi: 10.1038/s42003-023-04572-0 (PMC9950451; doi:10.1038/s42003-023-04572-0)
Supplement: Supplementary file 4 — Supplementary data 1 [file 42003_2023_4572_MOESM4_ESM.zip › supplementary data graphs/lamina/2_XRay/Month 4/R137/AFM.csv]

1.9392e+05
1.5774e+05
1.4327e+05
3.2641e+05
2.4864e+05
2.3381e+05
2.5366e+05
2.2646e+05
1.0228e+05
1.5923e+05
2.4141e+05
1.7277e+05
2.3073e+05
2.021e+05
1.4099e+05
1.246e+05
1.1555e+05
2.0805e+05
2.2653e+05
1.1413e+05
1.4484e+05
1.6849e+05
1.4087e+05
2.0521e+05
2.1404e+05
1.8478e+05
1.223e+05
89282
1.7431e+05
2.3123e+05
2.5642e+05
1.7131e+05
1.0475e+05
1.1629e+05
1.6764e+05
2.236e+05
2.0801e+05
1.4819e+05
95104
1.4712e+05
1.9679e+05
1.7153e+05
2.15e+05
1.9659e+05
1.4469e+05
1.2797e+05
2.0127e+05
2.2806e+05
2.0894e+05
2.0025e+05
1.7407e+05
1.3799e+05
2.1272e+05
1.458e+05
1.822e+05
1.335e+05
1.564e+05
2.3651e+05
2.5236e+05
2.2699e+05
2.3884e+05
3.3629e+05
3.1434e+05
2.1603e+05
1.6593e+05
1.4804e+05
1.2983e+05
2.4768e+05
2.8858e+05
3.3861e+05
2.2118e+05
2.2004e+05
2.721e+05
2.9027e+05
2.8925e+05
3.011e+05
2.31e+05
1.4342e+05
2.3269e+05
1.631e+05
2.7701e+05
3.2972e+05
3.2485e+05
2.5735e+05
2.3294e+05
3.0099e+05
2.4383e+05
1.9063e+05
2.1278e+05
2.5236e+05
2.3524e+05
1.9247e+05
2.1861e+05
1.9825e+05
2.3234e+05
2.1275e+05
1.7582e+05
1.9498e+05
1.7641e+05
2.9497e+05
1.6284e+05
2.6705e+05
2.7754e+05
2.0229e+05
3.1161e+05
2.2858e+05
2.6522e+05
1.8267e+05
2.4722e+05
2.1986e+05
3.0861e+05
2.6582e+05
2.6395e+05
1.639e+05
2.5077e+05
2.4684e+05
2.7819e+05
2.503e+05
2.1239e+05
2.3341e+05
2.394e+05
3.0762e+05
3.8031e+05
3.1228e+05
6.4785e+05
4.7895e+05
3.5485e+05
3.0177e+05
2.7293e+05
7.1967e+05
5.63e+05
5.8105e+05
3.0658e+05
4.2676e+05
2.9362e+05
1.8963e+05
2.4173e+05
2.2925e+05
2.1739e+05
5.6901e+05
3.2199e+05
3.4322e+05
3.2194e+05
5.1178e+05
6.3115e+05
3.7941e+05
2.3966e+05
3.2543e+05
3.7062e+05
2.2176e+05
2.8507e+05
3.5726e+05
3.3034e+05
3.9037e+05
5.0875e+05
3.8554e+05
4.9536e+05
4.0524e+05
3.7574e+05
6.4737e+05
2.5573e+05
5.3344e+05
3.2197e+05
3.7736e+05
2.8366e+05
2.4237e+05
2.6197e+05
2.8253e+05
4.3329e+05
5.0425e+05
5.0912e+05
3.8105e+05
4.2217e+05
3.8184e+05
3.7624e+05
3.0729e+05
4.8705e+05
4.011e+05
7.329e+05
1.9752e+05
2.9596e+05
2.1178e+05
2.2971e+05
2.5282e+05
3.9845e+05
4.4417e+05
5.4658e+05
5.5942e+05
3.2973e+05
4.5714e+05
4.2868e+05
3.4658e+05
5.6746e+05
3.3099e+05
3.4849e+05
4.1048e+05
2.5788e+05
1.6587e+05
2.2127e+05
2.2648e+05
3.7843e+05
5.8832e+05
3.8902e+05
4.3273e+05
4.2386e+05
3.8385e+05
4.2368e+05
2.6932e+05
4.5363e+05
3.8628e+05
5.6335e+05
3.618e+05
2.4728e+05
3.6768e+05
4.9123e+05
3.3028e+05
2.8295e+05
3.2474e+05
1.8616e+05
3.2737e+05
3.4516e+05
3.9954e+05
2.9491e+05
4.2603e+05
4.2803e+05
3.7917e+05
3.4129e+05
4.9856e+05
4.1802e+05
2.4988e+05
5.965e+05
2.6238e+05
4.9579e+05
4.0509e+05
4.2477e+05
2.9808e+05
3.7311e+05
3.5261e+05
4.0346e+05
4.0402e+05
4.8946e+05
5.5822e+05
3.5948e+05
5.3712e+05
3.4172e+05
4.0505e+05
4.7698e+05
5.1211e+05
4.3941e+05
3.8488e+05
4.3577e+05
4.9705e+05
4.2962e+05
3.7994e+05
3.4627e+05
5.3837e+05
4.5613e+05
4.2081e+05
3.8524e+05
2.5574e+05
2.4348e+05
3.3511e+05
3.9464e+05
5.883e+05
4.2666e+05
4.7665e+05
3.316e+05
4.1827e+05
3.12e+05
3.6502e+05
2.4752e+05
4.0255e+05
3.5638e+05
2.8365e+05
2.853e+05
2.7974e+05
1.5109e+05
1.3723e+05
1.4057e+05
1.2165e+05
1.1679e+05
1.5812e+05
1.6075e+05
1.2454e+05
1.2129e+05
1.2885e+05
1.0536e+05
1.0153e+05
1.164e+05
1.0342e+05
1.3167e+05
1.2262e+05
1.5388e+05
1.6863e+05
1.7616e+05
1.4566e+05
1.3092e+05
1.5658e+05
1.2759e+05
1.9184e+05
1.3806e+05
1.5127e+05
1.7083e+05
1.3383e+05
1.6825e+05
1.8712e+05
1.4402e+05
1.2405e+05
1.4697e+05
1.7885e+05
1.5673e+05
1.3557e+05
1.4984e+05
1.4285e+05
1.2989e+05
1.6394e+05
1.3153e+05
1.6277e+05
1.2548e+05
1.1605e+05
1.1116e+05
1.0396e+05
1.6631e+05
2.4428e+05
1.8708e+05
1.9638e+05
1.9716e+05
1.3911e+05
1.0331e+05
1.3981e+05
1.2694e+05
92641
1.3352e+05
1.3669e+05
86649
69691
1.0851e+05
1.427e+05
1.3586e+05
1.5976e+05
1.649e+05
2.342e+05
1.9943e+05
1.3751e+05
83181
1.8357e+05
1.1208e+05
2.3751e+05
2.1274e+05
2.1279e+05
1.8054e+05
1.62e+05
2.0893e+05
1.7244e+05
1.6967e+05
2.2358e+05
1.1892e+05
1.8581e+05
1.165e+05
2.0805e+05
1.8954e+05
2.4841e+05
1.9592e+05
2.3484e+05
1.4881e+05
1.6381e+05
1.5331e+05
2.7875e+05
2.5159e+05
2.7288e+05
3.8035e+05
2.1189e+05
1.6946e+05
2.8103e+05
2.5651e+05
2.6563e+05
2.3529e+05
2.1149e+05
1.9469e+05
1.5831e+05
2.0149e+05
2.5816e+05
2.4824e+05
2.6576e+05
3.1049e+05
2.6968e+05
2.8479e+05
2.348e+05
3.0414e+05
2.7395e+05
2.5589e+05
2.8532e+05
1.7283e+05
3.1926e+05
2.9225e+05
2.4547e+05
2.5602e+05
2.6705e+05
2.5364e+05
2.5701e+05
2.5166e+05
2.419e+05
2.9178e+05
2.7444e+05
2.0878e+05
2.3204e+05
1.9586e+05
2.1796e+05
2.2787e+05
2.4879e+05
2.4984e+05
2.5627e+05
2.6924e+05
2.1837e+05
2.7188e+05
2.9703e+05
2.1522e+05
2.4061e+05
3.3099e+05
2.8956e+05
3.3262e+05
2.6672e+05
2.4473e+05
1.9161e+05
2.2506e+05
2.4025e+05
2.0104e+05
2.5601e+05
1.8367e+05
2.1944e+05
2.2513e+05
2.305e+05
2.4863e+05
2.1935e+05
2.0294e+05
2.2471e+05
2.709e+05
2.5798e+05
2.3549e+05
2.4282e+05
1.8912e+05
2.1811e+05
2.2516e+05
2.7146e+05
2.664e+05
2.3421e+05
3.2464e+05
2.2174e+05
3.5277e+05
2.4274e+05
2.456e+05
2.8995e+05
2.7869e+05
2.8572e+05
3.3337e+05
2.8001e+05
3.2855e+05
3.2452e+05
2.4943e+05
3.3612e+05
2.0311e+05
2.5277e+05
2.7619e+05
3.822e+05
2.6049e+05
2.6474e+05
2.3668e+05
2.2729e+05
3.0917e+05
2.7391e+05
2.575e+05
2.3417e+05
2.6756e+05
3.0629e+05
2.548e+05
2.2884e+05
1.9908e+05
1.8402e+05
1.991e+05
2.5106e+05
2.5709e+05
2.568e+05
2.742e+05
2.9977e+05
2.7871e+05
2.5703e+05
2.1525e+05
2.4784e+05
1.8906e+05
2.6681e+05
2.0535e+05
1.5854e+05
2.2221e+05
1.7127e+05
1.5792e+05
2.0399e+05
2.2437e+05
2.396e+05
2.6398e+05
2.4855e+05
2.4186e+05
3.4627e+05
2.3198e+05
1.9041e+05
2.6144e+05
2.3172e+05
1.9446e+05
1.8805e+05
2.0481e+05
2.0506e+05
2.2783e+05
2.7977e+05
2.6495e+05
3.1281e+05
2.4039e+05
2.9828e+05
3.5972e+05
2.7576e+05
2.1472e+05
2.371e+05
1.4611e+05
2.427e+05
2.1035e+05
2.2288e+05
2.3466e+05
2.1547e+05
2.2068e+05
2.4292e+05
2.3509e+05
2.3025e+05
1.8412e+05
2.6666e+05
2.2436e+05
2.3937e+05
2.5614e+05
2.3191e+05
2.7138e+05
2.4875e+05
2.1124e+05
1.619e+05
1.9788e+05
1.8113e+05
1.1522e+05
1.3531e+05
1.3275e+05
1.5942e+05
2.0417e+05
1.6856e+05
2.0178e+05
2.3542e+05
2.2481e+05
1.853e+05
1.9564e+05
2.5534e+05
2.158e+05
1.6427e+05
1.9108e+05
2.0407e+05
2.4651e+05
1.9313e+05
2.8074e+05
1.6306e+05
1.9765e+05
2.3762e+05
2.038e+05
1.9471e+05
1.6266e+05
1.1397e+05
1.5911e+05
1.9596e+05
97697
1.4383e+05
1.7279e+05
99933
69884
2.4802e+05
2.0917e+05
1.6945e+05
2.3183e+05
1.4842e+05
1.4808e+05
1.5133e+05
2.5556e+05
2.3217e+05
1.9082e+05
1.9608e+05
1.5557e+05
1.823e+05
1.3789e+05
2.1082e+05
1.8195e+05
1.7015e+05
1.6877e+05
1.8184e+05
1.9887e+05
2.278e+05
1.7577e+05
1.0917e+05
1.7658e+05
2.0553e+05
1.8425e+05
2.0841e+05
1.4552e+05
1.2005e+05
3.0193e+05
1.1907e+05
1.9143e+05
1.3468e+05
1.1226e+05
1.2166e+05
94595
73738
67236
87838
80164
85595
79295
96585
84322
73657
74823
96994
1.1453e+05
1.2711e+05
1.4615e+05
1.1243e+05
1.0111e+05
1.0671e+05
91504
98444
1.2949e+05
1.5104e+05
1.5942e+05
1.5407e+05
1.6448e+05
1.4752e+05
1.5246e+05
1.8813e+05
2.4841e+05
1.6411e+05
2.0884e+05
1.6451e+05
1.8411e+05
1.5453e+05
1.3821e+05
1.2071e+05
1.7105e+05
1.2638e+05
1.337e+05
1.7077e+05
1.5575e+05
1.6187e+05
1.5331e+05
1.9188e+05
1.8954e+05
2.0618e+05
1.5489e+05
1.9696e+05
1.5558e+05
1.7087e+05
1.6057e+05
2.2088e+05
1.5499e+05
1.514e+05
2.0825e+05
1.6776e+05
1.3451e+05
1.8908e+05
2.8799e+05
1.8778e+05
1.9267e+05
2.1852e+05
3.5609e+05
2.7372e+05
2.1903e+05
1.7221e+05
1.7825e+05
1.7648e+05
1.8429e+05
1.9738e+05
2.0697e+05
1.5717e+05
1.7971e+05
2.852e+05
2.0341e+05
2.4073e+05
2.4928e+05
1.8069e+05
2.5487e+05
2.123e+05
2.4149e+05
2.0126e+05
1.5683e+05
1.7906e+05
1.5335e+05
2.2164e+05
3.054e+05
2.658e+05
2.5123e+05
2.3725e+05
1.6165e+05
1.9317e+05
1.3851e+05
1.4818e+05
1.5437e+05
2.8752e+05
1.308e+05
1.1475e+05
1.1018e+05
1.1295e+05
2.042e+05
2.4441e+05
1.5929e+05
1.3862e+05
1.7853e+05
1.9626e+05
2.1765e+05
1.2527e+05
1.5341e+05
1.2079e+05
77442
85149
1.3472e+05
1.3148e+05
1.2623e+05
1.9427e+05
1.2176e+05
2.4962e+05
1.5678e+05
1.0562e+05
2.1552e+05
1.8542e+05
2.0151e+05
1.5089e+05
1.4991e+05
2.0817e+05
2.262e+05
2.5232e+05
3.3748e+05
2.6334e+05
2.7442e+05
2.2872e+05
1.8365e+05
3.0253e+05
2.6013e+05
2.0298e+05
1.1207e+05
1.0374e+05
1.3941e+05
2.7091e+05
2.3361e+05
2.3369e+05
2.9045e+05
3.1371e+05
2.4501e+05
2.6296e+05
1.6309e+05
1.8166e+05
3.1746e+05
2.772e+05
2.6814e+05
2.5534e+05
2.6343e+05
1.4128e+05
2.0461e+05
1.9958e+05
2.1489e+05
1.8113e+05
83716
36018
58226
61080
71835
74903
2.6423e+05
1.9008e+05
1.6356e+05
1.7253e+05
1.0039e+05
58329
60542
1.1274e+05
74151
69130
66039
91374
93365
2.0643e+05
1.5905e+05
89345
77569
88689
1.0605e+05
70556
67582
78041
1.2051e+05
2.2207e+05
3.0009e+05
2.3326e+05
1.4371e+05
97431
60418
63315
1.1015e+05
1.4327e+05
2.4989e+05
1.949e+05
70410
67411
50329
42271
85576
81504
75419
53775
1.3739e+05
88306
1.2398e+05
1.1996e+05
99429
78198
46451
74037
31063
24070
22363
38996
29064
69630
76135
78510
50136
79452
1.7922e+05
1.833e+05
1.067e+05
36699
35516
30912
76759
1.1149e+05
1.8176e+05
2.5377e+05
2.2414e+05
2.041e+05
1.9117e+05
1.6733e+05
87618
53233
20276
54485
70218
1.8951e+05
1.7528e+05
1.9896e+05
2.4739e+05
2.085e+05
2.0351e+05
1.9984e+05
1.8634e+05
1.1228e+05
1.2302e+05
1.3007e+05
1.0482e+05
1.6556e+05
1.568e+05
2.0301e+05
2.1525e+05
2.5055e+05
2.9902e+05
3.234e+05
2.9271e+05
2.4704e+05
2.4043e+05
4.1941e+05
2.435e+05
2.3439e+05
2.2539e+05
1.8877e+05
2.1741e+05
2.349e+05
2.6534e+05
3.2798e+05
4.0832e+05
3.0121e+05
2.0548e+05
2.3517e+05
3.2047e+05
3.2001e+05
3.2448e+05
3.1865e+05
3.6147e+05
3.1899e+05
2.8045e+05
3.5416e+05
3.4315e+05
2.7875e+05
3.3729e+05
2.3259e+05
2.2979e+05
2.818e+05
2.692e+05
1.8093e+05
2.2602e+05
2.5054e+05
2.8759e+05
2.8592e+05
2.1365e+05
2.3897e+05
3.1021e+05
3.5647e+05
3.2623e+05
2.6609e+05
3.1855e+05
2.82e+05
2.6939e+05
3.4885e+05
2.8485e+05
3.8128e+05
3.0059e+05
3.3888e+05
3.0986e+05
3.7709e+05
2.6375e+05
2.2746e+05
3.6773e+05
3.6517e+05
2.5421e+05
2.1444e+05
4.3588e+05
3.0682e+05
3.2902e+05
2.6811e+05
3.2635e+05
4.2559e+05
2.7442e+05
3.2215e+05
3.2454e+05
4.5211e+05
3.2229e+05
3.0828e+05
3.5045e+05
3.3749e+05
3.5097e+05
2.5271e+05
3.9153e+05
3.0852e+05
2.4634e+05
2.4355e+05
2.2917e+05
3.3047e+05
2.9292e+05
3.0235e+05
3.2631e+05
2.7398e+05
3.3442e+05
3.0553e+05
2.7259e+05
2.7435e+05
2.9764e+05
3.079e+05
3.0324e+05
3.0074e+05
2.6549e+05
3.3432e+05
2.862e+05
2.88e+05
2.7192e+05
2.0233e+05
2.9473e+05
2.0901e+05
4.3012e+05
3.6329e+05
3.8467e+05
3.2183e+05
3.9897e+05
3.1143e+05
2.4759e+05
3.7175e+05
3.7605e+05
2.9585e+05
3.8952e+05
3.9904e+05
3.8791e+05
2.5313e+05
3.4298e+05
2.6139e+05
2.9137e+05
2.4769e+05
3.6412e+05
2.7749e+05
3.4677e+05
3.6277e+05
3.4269e+05
2.6609e+05
4.0824e+05
2.8609e+05
2.4875e+05
2.2834e+05
2.7871e+05
2.4496e+05
1.8396e+05
2.4693e+05
2.2074e+05
1.9804e+05
2.4332e+05
2.4901e+05
2.0465e+05
1.343e+05
1.4176e+05
1.6999e+05
1.211e+05
1.5839e+05
1.5235e+05
1.9052e+05
1.554e+05
1.3809e+05
1.5739e+05
1.9414e+05
1.8025e+05
1.4871e+05
1.436e+05
1.485e+05
1.5183e+05
1.5435e+05
1.6201e+05
1.5846e+05
1.7218e+05
1.5636e+05
2.4842e+05
2.7248e+05
2.2365e+05
2.4465e+05
2.067e+05
2.2143e+05
2.5701e+05
2.4068e+05
2.4275e+05
2.0211e+05
1.8537e+05
1.8554e+05
2.1447e+05
2.1381e+05
2.4487e+05
2.2377e+05
2.017e+05
2.5201e+05
1.6277e+05
2.6795e+05
1.8757e+05
2.5138e+05
1.9721e+05
2.0524e+05
1.8302e+05
1.4124e+05
1.3641e+05
1.8718e+05
1.0205e+05
1.6234e+05
1.7674e+05
1.8251e+05
2.3652e+05
2.6828e+05
3.0589e+05
2.5614e+05
4.2931e+05
3.1681e+05
1.6696e+05
2.4254e+05
4.0469e+05
2.4983e+05
3.853e+05
3.9023e+05
3.3346e+05
2.2599e+05
2.6971e+05
2.3269e+05
2.3449e+05
1.8053e+05
2.0334e+05
2.0568e+05
3.628e+05
2.2233e+05
3.0532e+05
1.7229e+05
4.1514e+05
2.5613e+05
3.8479e+05
2.5483e+05
3.0667e+05
2.2746e+05
3.1636e+05
3.4316e+05
3.7714e+05
1.9687e+05
2.4519e+05
2.6327e+05
2.7419e+05
2.9738e+05
2.8572e+05
3.3438e+05
3.3705e+05
3.0344e+05
3.4463e+05
3.3295e+05
2.4244e+05
3.0881e+05
3.7242e+05
2.1257e+05
2.8899e+05
3.2934e+05
2.6171e+05
3.1135e+05
2.994e+05
2.7334e+05
3.4196e+05
2.8968e+05
3.4335e+05
3.4608e+05
2.8846e+05
2.4823e+05
2.2962e+05
2.7493e+05
3.2395e+05
3.9899e+05
2.4048e+05
2.8215e+05
2.8544e+05
2.5454e+05
5.9147e+05
5.7551e+05
4.4509e+05
3.976e+05
3.0728e+05
3.1117e+05
5.8199e+05
4.3359e+05
3.3894e+05
3.1406e+05
4.7213e+05
6.2619e+05
3.3613e+05
4.2501e+05
4.6593e+05
2.4854e+05
3.7202e+05
3.8068e+05
4.3781e+05
3.7581e+05
4.8912e+05
3.5595e+05
4.1456e+05
4.8921e+05
6.534e+05
4.9667e+05
2.4488e+05
3.1417e+05
4.9559e+05
2.2963e+05
2.6175e+05
3.2895e+05
3.7922e+05
3.4547e+05
7.018e+05
3.9208e+05
3.776e+05
2.5318e+05
3.3241e+05
4.4967e+05
2.7921e+05
2.9115e+05
2.8985e+05
3.5612e+05
4.1873e+05
3.9021e+05
2.3346e+05
3.4034e+05
3.9863e+05
3.8156e+05
3.3344e+05
3.4635e+05
1.5029e+05
3.9053e+05
3.6256e+05
1.9527e+05
2.7229e+05
2.4639e+05
4.8136e+05
3.1106e+05
1.7961e+05
3.3739e+05
3.0625e+05
2.1155e+05
1.6442e+05
2.476e+05
2.884e+05
1.6599e+05
4.899e+05
3.46e+05
2.7245e+05
3.3431e+05
3.3883e+05
2.1622e+05
2.1372e+05
2.3679e+05
3.2139e+05
4.0599e+05
2.0366e+05
4.3483e+05
5.4265e+05
3.5296e+05
2.7137e+05
1.2391e+05
2.9482e+05
1.6721e+05
2.5381e+05
4.8121e+05
3.158e+05
4.4073e+05
3.9162e+05
2.3493e+05
2.2487e+05
3.5316e+05
3.6445e+05
4.2341e+05
2.2026e+05
3.6435e+05
3.5548e+05
2.5598e+05
3.6249e+05
2.1631e+05
5.326e+05
3.8257e+05
4.4954e+05
4.7256e+05
3.7943e+05
4.7182e+05
4.135e+05
4.2482e+05
4.0587e+05
5.4685e+05
4.4902e+05
3.1039e+05
5.1397e+05
3.7043e+05
5.3404e+05
6.4157e+05
2.3851e+05
5.2815e+05
5.3695e+05
3.9596e+05
3.6891e+05
4.416e+05
5.6041e+05
6.3914e+05
4.4204e+05
4.8522e+05
6.2683e+05
4.3046e+05
5.4245e+05
4.861e+05
3.3598e+05
4.2733e+05
3.7984e+05
3.077e+05
5.0641e+05
5.4361e+05
4.4798e+05
4.6395e+05
4.5333e+05
4.2243e+05
3.4268e+05
3.4542e+05
3.0984e+05
3.5881e+05
2.2499e+05
4.5722e+05
2.9916e+05
2.3081e+05
4.223e+05
2.9205e+05
3.4444e+05
3.0854e+05
2.9783e+05
4.0304e+05
4.7224e+05
5.0118e+05
3.7816e+05
4.3963e+05
5.2976e+05
4.9969e+05
4.2379e+05
2.9341e+05
2.7077e+05
5.1808e+05
5.1683e+05
5.6252e+05
4.087e+05
2.8794e+05
3.8335e+05
5.6685e+05
3.8159e+05
2.786e+05
2.2811e+05
3.1829e+05
5.0026e+05
6.0877e+05
2.5396e+05
4.8618e+05
5.471e+05
4.4887e+05
3.6246e+05
2.6052e+05
2.3923e+05
3.0788e+05
4.0222e+05
72328
86914
83502
80142
3.0448e+05
2.7624e+05
1.5307e+05
3.4695e+05
2.9828e+05
3.4846e+05
4.5719e+05
4.7702e+05
5.1651e+05
4.9314e+05
3.6557e+05
2.6115e+05
2.9343e+05
3.2404e+05
2.267e+05
2.3597e+05
5.0805e+05
6.23e+05
5.0386e+05
4.8757e+05
2.7502e+05
2.3689e+05
2.4036e+05
2.2212e+05
2.2464e+05
2.867e+05
5.2576e+05
4.9179e+05
1.131e+05
2.5108e+05
2.5063e+05
3.2677e+05
3.7706e+05
2.0045e+05
3.0394e+05
2.2399e+05
2.4622e+05
2.6209e+05
3.1813e+05
3.6173e+05
3.2119e+05
2.4748e+05
2.2619e+05
3.1614e+05
2.7465e+05
4.2772e+05
2.701e+05
3.6944e+05
2.797e+05
2.4747e+05
4.08e+05
2.9971e+05
2.3565e+05
1.5354e+05
3.4292e+05
3.5132e+05
2.6347e+05
4.0692e+05
2.4915e+05
3.478e+05
2.7255e+05
2.0417e+05
1.3497e+05
3.2575e+05
2.1872e+05
1.6459e+05
1.607e+05
2.9658e+05
1.3802e+05
2.0663e+05
2.4599e+05
3.7858e+05
2.2632e+05
2.7397e+05
4.493e+05
3.0008e+05
4.7558e+05
80169
1.9222e+05
2.6227e+05
3.1669e+05
2.9821e+05
2.3228e+05
3.5692e+05
3.535e+05
2.3632e+05
2.366e+05
2.9767e+05
2.0795e+05
3.5891e+05
2.8351e+05
3.1209e+05
2.9463e+05
2.2352e+05
4.3885e+05
2.9719e+05
2.9344e+05
2.3732e+05
1.8728e+05
2.7098e+05
1.8634e+05
2.1894e+05
2.68e+05
2.2565e+05
2.8302e+05
2.3517e+05
2.2674e+05
1.4455e+05
2.2001e+05
94577
4.1944e+05
3.2719e+05
4.2189e+05
2.8703e+05
2.4888e+05
2.6449e+05
2.7726e+05
2.8445e+05
3.6478e+05
3.0095e+05
1.8503e+05
3.9001e+05
4.1854e+05
2.9711e+05
2.3782e+05
3.0584e+05
2.6298e+05
1.4287e+05
2.5228e+05
1.4448e+05
3.3101e+05
6.2598e+05
84816
2.3444e+05
2.9188e+05
1.9295e+05
2.1145e+05
2.3217e+05
2.4677e+05
1.764e+05
1.7753e+05
2.9993e+05
3.0432e+05
2.0301e+05
4.1792e+05
4.685e+05
4.5089e+05
3.8328e+05
3.0599e+05
88258
2.1679e+05
2.867e+05
2.6937e+05
2.442e+05
3.3191e+05
1.3738e+05
62945
1.8286e+05
2.5652e+05
83571
1.009e+05
1.957e+05
1.5482e+05
1.7758e+05
1.9578e+05
2.0122e+05
1.8721e+05
2.0087e+05
1.3785e+05
1.1078e+05
1.2058e+05
3.3448e+05
2.3701e+05
2.0527e+05
2.6586e+05
2.3829e+05
1.9451e+05
1.7414e+05
1.9801e+05
1.9037e+05
2.6279e+05
2.6564e+05
1.7401e+05
1.9625e+05
2.0338e+05
2.3563e+05
2.3387e+05
2.4065e+05
2.2637e+05
2.4908e+05
2.4231e+05
2.7424e+05
3.2359e+05
3.2056e+05
2.7177e+05
5.1811e+05
3.607e+05
2.9284e+05
2.882e+05
2.3122e+05
2.7568e+05
3.2109e+05
2.7267e+05
2.5618e+05
2.4735e+05
2.5089e+05
2.7186e+05
2.7703e+05
2.6333e+05
2.8337e+05
3.1205e+05
2.1942e+05
2.8408e+05
3.4578e+05
2.8741e+05
2.6596e+05
1.7038e+05
1.8783e+05
2.0033e+05
2.2242e+05
2.874e+05
3.1219e+05
2.8106e+05
2.1213e+05
2.3595e+05
2.517e+05
2.5658e+05
2.9535e+05
2.9709e+05
2.6299e+05
2.2319e+05
1.6133e+05
1.9227e+05
2.4956e+05
2.9209e+05
2.8779e+05
2.8857e+05
2.5804e+05
1.5967e+05
1.5542e+05
1.5369e+05
1.5351e+05
1.8624e+05
1.8839e+05
2.3135e+05
1.7663e+05
1.6624e+05
1.9633e+05
2.3514e+05
2.2169e+05
2.9595e+05
2.9001e+05
2.5924e+05
1.7372e+05
2.0602e+05
1.7935e+05
1.9998e+05
2.1622e+05
2.71e+05
2.892e+05
2.6783e+05
2.6746e+05
2.437e+05
3.2344e+05
2.5504e+05
2.658e+05
2.4468e+05
2.7983e+05
2.4942e+05
2.708e+05
2.5151e+05
2.5053e+05
2.7061e+05
2.5951e+05
2.3523e+05
2.6669e+05
74293
2.42e+05
2.0953e+05
2.5643e+05
2.3868e+05
3.1369e+05
3.1044e+05
2.2106e+05
2.7869e+05
2.6238e+05
2.2029e+05
2.0654e+05
2.1795e+05
2.8428e+05
3.2924e+05
3.4197e+05
2.9132e+05
3.035e+05
2.5622e+05
2.5933e+05
2.584e+05
2.1827e+05
1.4528e+05
1.4802e+05
1.3832e+05
1.1736e+05
1.4864e+05
1.8301e+05
1.835e+05
1.7664e+05
1.654e+05
1.4685e+05
1.388e+05
2.3685e+05
1.921e+05
1.8875e+05
1.9973e+05
2.5342e+05
2.5158e+05
2.5497e+05
5.1133e+05
3.6541e+05
2.2569e+05
3.8956e+05
3.4349e+05
2.4781e+05
2.3881e+05
2.4119e+05
2.9871e+05
2.404e+05
2.0898e+05
2.5939e+05
1.6972e+05
2.5498e+05
2.1513e+05
2.2385e+05
2.6055e+05
2.1625e+05
1.6013e+05
1.6307e+05
1.7767e+05
2.0186e+05
2.5818e+05
2.7364e+05
2.0727e+05
1.9838e+05
2.3982e+05
2.6891e+05
2.6426e+05
2.5986e+05
3.078e+05
2.2667e+05
2.3716e+05
1.7998e+05
2.9965e+05
2.5779e+05
3.7456e+05
3.3514e+05
3.4823e+05
4.3815e+05
3.1851e+05
3.2376e+05
2.5362e+05
2.0643e+05
3.4045e+05
2.7614e+05
3.3167e+05
3.7006e+05
5.2941e+05
2.8997e+05
3.7468e+05
3.092e+05
3.7461e+05
3.8332e+05
2.1572e+05
2.1496e+05
2.4235e+05
3.6042e+05
3.5885e+05
3.1042e+05
3.0572e+05
2.3214e+05
2.3142e+05
3.0509e+05
1.979e+05
2.3381e+05
2.254e+05
2.4517e+05
2.0207e+05
2.0469e+05
2.5762e+05
2.1184e+05
2.1658e+05
1.8512e+05
2.6818e+05
3.0967e+05
4.1091e+05
4.7598e+05
2.6452e+05
2.7455e+05
3.6782e+05
3.2556e+05
2.287e+05
3.1822e+05
3.3559e+05
3.4545e+05
3.4815e+05
3.1919e+05
3.4579e+05
2.9162e+05
3.0405e+05
2.7668e+05
2.663e+05
3.1669e+05
1.808e+05
2.3867e+05
3.4972e+05
4.9021e+05
2.3488e+05
2.494e+05
2.5487e+05
2.1623e+05
2.3917e+05
5.3288e+05
3.6015e+05
2.6278e+05
3.193e+05
3.0154e+05
2.0599e+05
1.8977e+05
2.1684e+05
2.1014e+05
2.1855e+05
2.171e+05
2.8244e+05
2.9392e+05
2.5405e+05
3.3462e+05
3.2221e+05
4.3337e+05
1.9777e+05
1.8657e+05
2.3091e+05
2.2788e+05
1.9596e+05
2.4018e+05
2.3077e+05
1.6308e+05
1.3119e+05
2.2612e+05
1.5022e+05
3.0071e+05
2.4999e+05
2.1747e+05
1.9399e+05
1.7267e+05
2.3732e+05
2.2668e+05
3.123e+05
2.9771e+05
2.5455e+05
2.6985e+05
3.3113e+05
2.5844e+05
2.6812e+05
1.7755e+05
2.0635e+05
2.7443e+05
3.3506e+05
4.4586e+05
4.564e+05
4.1342e+05
2.536e+05
2.0164e+05
2.6793e+05
1.7975e+05
3.19e+05
3.4936e+05
3.0006e+05
4.4145e+05
3.4858e+05
2.4356e+05
2.939e+05
3.4436e+05
2.139e+05
1.5728e+05
3.8845e+05
2.6348e+05
3.7146e+05
2.9464e+05
4.5537e+05
3.5183e+05
2.4067e+05
3.4888e+05
1.4772e+05
1.2764e+05
3.9466e+05
2.0975e+05
2.0016e+05
4.5496e+05
5.7847e+05
1.8782e+05
2.7195e+05
3.6357e+05
1.3062e+05
1.1538e+05
4.1193e+05
2.6152e+05
3.1435e+05
3.4393e+05
3.5936e+05
2.4087e+05
2.9817e+05
5.0045e+05
1.109e+05
96504
3.1564e+05
4.3407e+05
3.4708e+05
3.3618e+05
3.9063e+05
4.9615e+05
3.5475e+05
3.6187e+05
81849
76522
2.0287e+05
4.4699e+05
4.4871e+05
2.6496e+05
4.4561e+05
4.713e+05
3.6346e+05
2.931e+05
86502
81871
3.6481e+05
3.9195e+05
4.5419e+05
5.9872e+05
5.5323e+05
7.2381e+05
3.78e+05
4.0827e+05
1.0968e+05
2.2923e+05
4.8847e+05
3.0338e+05
4.4682e+05
3.2957e+05
6.422e+05
4.3615e+05
2.1677e+05
4.9801e+05
2.8043e+05
1.4179e+05
5.172e+05
2.5197e+05
3.4352e+05
4.9882e+05
3.535e+05
4.3069e+05
3.0205e+05
4.8281e+05
2.157e+05
1.8794e+05
4.5008e+05
3.4978e+05
3.5055e+05
2.7715e+05
2.7602e+05
2.9572e+05
3.2593e+05
4.1492e+05
3.5029e+05
4.5829e+05
5.3778e+05
4.6434e+05
3.0312e+05
2.6671e+05
2.955e+05
4.4704e+05
5.0678e+05
3.7598e+05
3.5754e+05
3.6558e+05
2.1099e+05
3.4637e+05
5.7381e+05
5.0306e+05
5.0069e+05
4.7298e+05
3.4806e+05
3.7212e+05
1.3995e+05
1.8831e+05
1.8952e+05
2.2103e+05
2.4831e+05
2.9243e+05
2.5405e+05
2.0956e+05
2.2609e+05
2.6394e+05
3.0615e+05
2.548e+05
3.0267e+05
2.2687e+05
2.7737e+05
2.6139e+05
2.4852e+05
2.3867e+05
2.3309e+05
2.366e+05
3.2534e+05
2.7272e+05
3.5016e+05
3.3751e+05
3.1403e+05
3.9457e+05
3.945e+05
2.5014e+05
2.9191e+05
2.8314e+05
2.0999e+05
3.101e+05
3.4756e+05
4.1612e+05
4.9978e+05
2.5792e+05
2.9839e+05
3.325e+05
3.2471e+05
3.4596e+05
2.0702e+05
3.2128e+05
3.1749e+05
3.4733e+05
2.6462e+05
2.4455e+05
5.0679e+05
3.983e+05
3.2495e+05
1.8424e+05
3.0248e+05
3.934e+05
3.3808e+05
2.4651e+05
1.9287e+05
2.261e+05
2.9391e+05
1.6843e+05
2.6866e+05
5.2868e+05
3.5093e+05
3.5972e+05
3.2856e+05
2.3814e+05
3.0484e+05
1.9419e+05
1.8237e+05
2.1826e+05
3.7332e+05
4.8682e+05
2.5961e+05
3.0299e+05
2.3212e+05
2.1464e+05
2.6393e+05
3.8047e+05
2.9717e+05
2.7025e+05
1.4959e+05
3.1084e+05
2.9379e+05
3.4214e+05
3.5071e+05
3.3643e+05
2.9929e+05
2.4597e+05
3.0778e+05
2.9274e+05
3.3161e+05
[truncated: 170 more rows]
