# Supplementary material for: Micro-mechanical fingerprints of the rat bladder change in actinic cystitis and tumor presence
Source: Commun Biol. 2023 Feb 24;6:217. doi: 10.1038/s42003-023-04572-0 (PMC9950451; doi:10.1038/s42003-023-04572-0)
Supplement: Supplementary file 4 — Supplementary data 1 [file 42003_2023_4572_MOESM4_ESM.zip › supplementary data graphs/lamina/2_XRay/Month 4/R137/Chiaro.csv]

1.5859e+05
3.9961e+05
2.2763e+05
4.759e+05
NaN
3.9515e+05
NaN
3.9118e+05
4.4727e+05
4.7834e+05
2.6657e+05
4.8737e+05
NaN
4.0985e+05
3.789e+05
3.1707e+05
2.7455e+05
2.4593e+05
4.164e+05
4.1149e+05
NaN
3.6365e+05
1.6982e+05
1.9324e+05
NaN
3.1217e+05
2.3831e+05
NaN
4.7655e+05
4.726e+05
1.0739e+05
1.009e+05
25451
60740
59319
1.0195e+05
1.4756e+05
1.7373e+05
1.9051e+05
84721
NaN
97939
1.4283e+05
78460
1.2642e+05
71415
1.4154e+05
1.0047e+05
1.669e+05
1.5714e+05
87047
34443
87742
80001
50540
1.2188e+05
1.166e+05
1.0392e+05
1.0973e+05
1.3948e+05
21493
1.0448e+05
77847
94038
38665
1.0593e+05
1.3002e+05
1.2388e+05
1.0119e+05
79860
57421
68952
45786
1.1404e+05
71377
1.0538e+05
1.1646e+05
1.0264e+05
1.2757e+05
1.3426e+05
NaN
3.3524e+05
4.9473e+05
2.3399e+05
3.6944e+05
5e+05
4.5797e+05
4.8262e+05
4.9044e+05
2.2931e+05
1.5705e+05
3.3208e+05
NaN
1.6291e+05
2.2945e+05
NaN
1.5589e+05
1.4604e+05
1.7867e+05
2.8198e+05
NaN
5e+05
4.3493e+05
NaN
3.2398e+05
3.8824e+05
NaN
NaN
NaN
3.4056e+05
4.3558e+05
NaN
5e+05
4.5134e+05
5e+05
4.4238e+05
3.0255e+05
NaN
5e+05
3.8929e+05
10235
1765.1
2392.2
NaN
16454
14525
7691.7
29209
22957
16164
3254
30639
3576.3
530.45
1946
NaN
5420.2
14367
24426
16284
13028
NaN
9993.5
1195.6
NaN
NaN
16929
17706
9923.5
3814.5
16614
9431.7
37456
16761
27824
11059
15058
11540
15224
3257.1
35405
19989
27112
26970
6409.2
34685
NaN
5108.3
1083.3
17115
NaN
21432
23516
19986
6589.6
NaN
18929
5252.6
9386.5
NaN
51353
11630
39819
5815.4
35806
39228
26170
14288
1119.2
26548
14891
33744
31217
47271
47897
30044
29243
14692
NaN
13225
14955
18157
35760
43677
32493
24472
25154
37433
20704
21169
9691.9
2033.4
34372
12895
16529
20555
29694
35592
45072
29380
18290
43291
12699
937.41
NaN
384.93
NaN
25858
NaN
9899.4
1.3363e+05
31997
1.768e+05
84470
34717
51652
54049
30415
40342
21946
86398
55714
2.6131e+05
2.4554e+05
2.5591e+05
1.6897e+05
1.0217e+05
72787
1.0079e+05
43290
5e+05
1.6757e+05
1.9716e+05
1.4969e+05
4.6853e+05
1.4024e+05
2.477e+05
1.341e+05
1.7362e+05
2.5673e+05
1.1849e+05
1.4597e+05
1.0903e+05
1.9131e+05
1.4671e+05
1.5027e+05
1.3648e+05
1.6318e+05
1.3658e+05
3.8591e+05
2.3094e+05
3.4476e+05
2.393e+05
2.1847e+05
2.9766e+05
1.1123e+05
1.0798e+05
3.8584e+05
2.3295e+05
1.8571e+05
2.2255e+05
NaN
2.5496e+05
2.6774e+05
2.4308e+05
1.6326e+05
2.0065e+05
1.3531e+05
1.5499e+05
2.825e+05
75088
33126
1.2119e+05
1.2804e+05
89626
1.4181e+05
1.0231e+05
1.3729e+05
1.9781e+05
30130
2.4853e+05
91465
1.6091e+05
1.2148e+05
1.0575e+05
1.8034e+05
1.6735e+05
1.9241e+05
1.9901e+05
1.3571e+05
24856
37442
81749
1.1253e+05
76661
1.053e+05
11487
93300
1.164e+05
60960
1.128e+05
32402
40307
4138.8
43910
53283
25367
64406
72770
85969
1.3982e+05
89951
18666
75648
32827
97183
52448
45008
45441
13048
45193
58095
82915
48451
NaN
61838
1.7312e+05
74968
10776
1.2542e+05
