# Supplementary material for: Micro-mechanical fingerprints of the rat bladder change in actinic cystitis and tumor presence
Source: Commun Biol. 2023 Feb 24;6:217. doi: 10.1038/s42003-023-04572-0 (PMC9950451; doi:10.1038/s42003-023-04572-0)
Supplement: Supplementary file 4 — Supplementary data 1 [file 42003_2023_4572_MOESM4_ESM.zip › supplementary data graphs/lamina/2_XRay/Month 4/R221/AFM.csv]

59301
77813
59585
69668
62770
62267
66700
85389
1.2691e+05
96219
47554
11426
1.2284e+05
79214
52097
14123
10251
9018.4
10033
8571.9
8177.7
8226
8329.8
10102
8923.2
10313
11521
11537
10679
15224
50781
72115
1.7441e+05
96513
2.1681e+05
78509
1.8014e+05
1.6578e+05
1.3663e+05
82648
62622
1.5921e+05
1.8364e+05
1.6621e+05
1.5034e+05
1.8643e+05
64556
98278
77507
3.058e+05
81862
66448
2.307e+05
2.0105e+05
85103
49462
59472
1.2764e+05
2.0474e+05
2.6312e+05
3.9815e+05
1.042e+05
61657
73527
22198
17759
17490
16689
16718
14457
14811
21866
37551
26435
29132
27859
22448
33670
62712
63160
1.282e+05
2.5086e+05
1.825e+05
77879
1.9803e+05
93156
2.4165e+05
1.6244e+05
1.5226e+05
53145
90266
2.1191e+05
1.3601e+05
2.4258e+05
75599
2.3963e+05
2.7695e+05
65736
1.2113e+05
64314
61859
1.0568e+05
2.6762e+05
60097
73451
2.4912e+05
1.325e+05
1.3705e+05
1.0741e+05
61814
57508
92300
68512
42440
56002
64710
50783
74719
91272
1.202e+05
1.1833e+05
77397
74305
1.3545e+05
1.1671e+05
1.0785e+05
37043
67254
70516
49435
1.9422e+05
3.3741e+05
2.8995e+05
1.1191e+05
74052
1.7427e+05
1.7671e+05
3.5732e+05
72163
60904
1.196e+05
74350
2.6482e+05
2.5298e+05
82995
2.5938e+05
2.3916e+05
2.288e+05
1.2405e+05
1.013e+05
76450
76106
85144
69878
73467
98191
1.2181e+05
1.5657e+05
1.1451e+05
1.4189e+05
85973
96378
78951
97893
87141
96732
97136
99189
75593
66717
90346
97586
1.1969e+05
1.0315e+05
82023
1.0653e+05
92977
1.0142e+05
1.073e+05
1.2313e+05
1.1064e+05
1.3596e+05
1.3833e+05
99905
78571
68191
52487
53655
41350
49058
66313
1.6936e+05
2.5131e+05
2.9858e+05
1.8776e+05
3.0391e+05
3.1878e+05
2.4748e+05
1.2901e+05
83702
19270
32606
42127
55217
67830
75898
1.3158e+05
1.3101e+05
1.5681e+05
1.3146e+05
90530
1.1767e+05
1.3023e+05
1.3889e+05
1.7703e+05
1.447e+05
1.0578e+05
1.1445e+05
1.2625e+05
1.0538e+05
1.2136e+05
1.5704e+05
1.1342e+05
98202
1.2071e+05
1.5611e+05
1.7236e+05
2.1062e+05
1.8927e+05
1.9226e+05
1.6472e+05
1.4474e+05
1.2991e+05
1.0846e+05
1.5065e+05
1.16e+05
1.2572e+05
1.047e+05
57672
50347
73997
1.6848e+05
2.6112e+05
3.241e+05
2.5482e+05
2.8311e+05
3.9605e+05
3.7581e+05
3.7118e+05
3.4559e+05
4.5507e+05
3.8153e+05
2.4979e+05
1.6163e+05
1.3341e+05
1.181e+05
1.6007e+05
1.5938e+05
1.4058e+05
2.0382e+05
1.5458e+05
1.8792e+05
2.0708e+05
1.9992e+05
2.9516e+05
2.6522e+05
1.6396e+05
1.7651e+05
1.8885e+05
1.4525e+05
1.4996e+05
1.7102e+05
1.9623e+05
1.7726e+05
1.7393e+05
1.7563e+05
2.6027e+05
2.1568e+05
2.3811e+05
2.5519e+05
2.3126e+05
1.8486e+05
2.2397e+05
2.2625e+05
2.048e+05
1.4729e+05
1.7587e+05
1.9127e+05
2.69e+05
2.0913e+05
2.3475e+05
4.6455e+05
2.3993e+05
4.1486e+05
2.9053e+05
2.358e+05
1.3603e+05
2.4671e+05
2.0007e+05
3.664e+05
1.4489e+05
1.5948e+05
1.7296e+05
2.0692e+05
1.9308e+05
1.5945e+05
1.1506e+05
95223
94725
1.184e+05
1.1154e+05
1.2088e+05
1.3159e+05
1.1644e+05
1.2334e+05
2.2598e+05
2.7734e+05
2.1562e+05
2.338e+05
2.6641e+05
2.2884e+05
1.8465e+05
1.217e+05
1.7325e+05
1.75e+05
1.376e+05
1.5801e+05
1.5918e+05
1.4191e+05
1.5431e+05
1.5545e+05
1.7578e+05
2.8249e+05
1.3289e+05
2.1548e+05
2.4703e+05
2.2626e+05
3.0216e+05
1.7101e+05
1.5696e+05
1.8923e+05
2.296e+05
2.2038e+05
2.2469e+05
3.0698e+05
2.7715e+05
2.1465e+05
2.9008e+05
1.7254e+05
1.6242e+05
2.736e+05
2.3529e+05
1.8311e+05
2.1282e+05
2.4595e+05
1.7236e+05
2.0924e+05
2.8078e+05
3.1332e+05
2.364e+05
1.4586e+05
2.4442e+05
2.0793e+05
2.5528e+05
2.028e+05
2.5499e+05
2.6295e+05
2.3535e+05
1.7056e+05
1.5542e+05
1.3219e+05
1.6673e+05
2.8495e+05
3.5501e+05
3.0561e+05
2.2057e+05
2.4835e+05
1.8257e+05
1.6494e+05
2.5443e+05
2.3108e+05
2.5421e+05
1.8831e+05
2.808e+05
3.4586e+05
2.8897e+05
2.7812e+05
3.7222e+05
3.411e+05
1.9885e+05
2.2874e+05
1.3855e+05
2.454e+05
3.0272e+05
2.562e+05
3.8681e+05
3.0138e+05
2.8324e+05
2.2559e+05
1.5155e+05
2.3189e+05
1.5913e+05
3.5826e+05
3.0871e+05
2.1707e+05
2.8376e+05
3.2288e+05
3.2182e+05
2.0342e+05
1.3237e+05
1.7694e+05
2.0688e+05
2.1077e+05
2.1627e+05
3.1464e+05
2.622e+05
2.4039e+05
2.2306e+05
2.2557e+05
3.1909e+05
2.5815e+05
2.752e+05
3.063e+05
2.5226e+05
3.0441e+05
3.1593e+05
3.6787e+05
2.9251e+05
2.2696e+05
1.4848e+05
3.1845e+05
4.1066e+05
1.8675e+05
1.7054e+05
1.8474e+05
2.6087e+05
2.9421e+05
1.7011e+05
2.8202e+05
3.1794e+05
1.7227e+05
2.595e+05
2.3818e+05
2.789e+05
1.6256e+05
1.2721e+05
2.3821e+05
2.446e+05
1.523e+05
1.4042e+05
2.4259e+05
1.9367e+05
1.8103e+05
2.2087e+05
1.6709e+05
2.3025e+05
2.3316e+05
3.7248e+05
2.7314e+05
1.9702e+05
1.7906e+05
3.5437e+05
2.4563e+05
2.0668e+05
1.8374e+05
3.8498e+05
3.2914e+05
30439
2.512e+05
2.6059e+05
2.9772e+05
3.3618e+05
2.0949e+05
2.1154e+05
2.323e+05
1.5617e+05
1.9393e+05
1.9228e+05
2.3235e+05
1.7463e+05
2.4737e+05
1.9918e+05
1.7163e+05
2.1441e+05
1.942e+05
1.1604e+05
2.2152e+05
2.4409e+05
2.5694e+05
2.2303e+05
1.9548e+05
1.7338e+05
1.7979e+05
2.2034e+05
2.0383e+05
99179
59938
1.1488e+05
1.0088e+05
96957
1.3457e+05
92982
1.0307e+05
2.2205e+05
2.3597e+05
2.6761e+05
2.0345e+05
1.2466e+05
1.1047e+05
2.8208e+05
3.2961e+05
2.5893e+05
64682
5769.7
4944.8
9095.1
2783
3239.8
4848.3
38137
1.5239e+05
2.0675e+05
1.9378e+05
1.818e+05
1.505e+05
1.8033e+05
1.5624e+05
1.3657e+05
93658
51957
60755
60418
59639
57825
89206
99221
1.3097e+05
1.705e+05
1.3407e+05
1.0843e+05
88913
60066
84163
93533
1.2903e+05
1.1932e+05
92515
65853
52647
38143
45293
65048
73380
77367
81452
1.1361e+05
1.4415e+05
1.0172e+05
1.5214e+05
1.2646e+05
31753
2214.4
3042.9
3567.5
1720.6
1576.8
1185.4
1842.6
3562.3
2273.2
1785.2
1632.9
46291
1.001e+05
1.2019e+05
1.6564e+05
97288
1.149e+05
1.008e+05
98071
59730
32182
40898
51644
69357
92743
1.5149e+05
1.3175e+05
1.1571e+05
77315
52057
4.5976e+05
4.0719e+05
4.8946e+05
4.3267e+05
2.1053e+05
4.5535e+05
1.9523e+05
3.0659e+05
3.3123e+05
4.3018e+05
3.2863e+05
3.3152e+05
4.8502e+05
4.6452e+05
3.6186e+05
2.1429e+05
2.8739e+05
2.6423e+05
2.3956e+05
1.999e+05
4.1665e+05
2.3945e+05
2.8855e+05
3.7291e+05
5.0138e+05
4.6632e+05
2.4739e+05
2.208e+05
4.1225e+05
3.0786e+05
3.062e+05
2.9714e+05
3.5314e+05
3.0414e+05
2.032e+05
2.5078e+05
3.6938e+05
2.215e+05
1.7738e+05
2.9354e+05
4.9584e+05
3.7324e+05
2.5586e+05
2.3106e+05
4.3113e+05
3.356e+05
1.6765e+05
1.4071e+05
2.9907e+05
3.1649e+05
3.9606e+05
3.6367e+05
3.4618e+05
1.6247e+05
2.6235e+05
4.2393e+05
5.467e+05
4.6221e+05
5.0802e+05
2.9301e+05
2.9129e+05
6.1774e+05
6.377e+05
5.8887e+05
3.1513e+05
1.8598e+05
5.6001e+05
5.696e+05
5.7162e+05
3.2038e+05
3.5385e+05
1.5059e+05
2.2597e+05
2.3921e+05
3.2762e+05
2.2942e+05
2.9962e+05
3.2033e+05
3.7081e+05
1.9746e+05
2.2148e+05
3.1021e+05
4.3074e+05
3.2583e+05
2.7648e+05
1.9582e+05
2.0661e+05
1.2607e+05
2.4599e+05
2.1259e+05
3.4156e+05
4.7797e+05
4.3127e+05
5.4259e+05
5.7107e+05
4.361e+05
4.519e+05
4.2506e+05
4.4093e+05
3.9663e+05
5.9693e+05
5.3956e+05
4.2382e+05
4.654e+05
5.0251e+05
5.8791e+05
3.8618e+05
4.3373e+05
4.6294e+05
2.5764e+05
2.3346e+05
1.6652e+05
1.7359e+05
1.5681e+05
2.436e+05
2.906e+05
2.7725e+05
2.1247e+05
1.1931e+05
2.0479e+05
2.2395e+05
2.0978e+05
1.8886e+05
1.7184e+05
2.3082e+05
1.8889e+05
1.8863e+05
2.0159e+05
1.468e+05
1.8073e+05
2.5e+05
2.0657e+05
4.0677e+05
3.563e+05
3.9752e+05
2.8827e+05
3.4846e+05
4.0357e+05
4.8379e+05
3.73e+05
3.0066e+05
3.8411e+05
2.0302e+05
2.7971e+05
3.4715e+05
1.8875e+05
2.5179e+05
2.0521e+05
2.2755e+05
1.8619e+05
1.45e+05
1.4629e+05
1.6678e+05
1.3099e+05
1.5707e+05
1.1278e+05
1.4686e+05
1.8616e+05
2.1869e+05
2.1994e+05
85976
79285
1.3228e+05
70961
81732
96294
1.125e+05
1.2289e+05
1.2953e+05
1.0694e+05
1.1454e+05
78137
15323
24952
65968
1.153e+05
1.3722e+05
1.5297e+05
1.8205e+05
2.7233e+05
1.5764e+05
1.4191e+05
1.7855e+05
2.1329e+05
1.3029e+05
1.6435e+05
1.6511e+05
2.3456e+05
2.193e+05
2.0774e+05
2.5989e+05
1.4639e+05
1.0777e+05
75361
1.0239e+05
93102
67263
46834
13548
31914
1.5183e+05
1.4031e+05
1.2327e+05
85792
1.1339e+05
96084
1.2186e+05
1.503e+05
1.1679e+05
1.2532e+05
1.7482e+05
3.9786e+05
2.5704e+05
1.5121e+05
1.4369e+05
1.3975e+05
3.0818e+05
3.5888e+05
1.536e+05
1.4995e+05
1.9758e+05
1.3977e+05
56984
93643
95134
89200
76616
70306
79689
1.5009e+05
1.2577e+05
45809
19760
34449
34063
42250
58579
40693
35576
13982
90385
1.3102e+05
1.5239e+05
2.1497e+05
1.6349e+05
20446
32132
27701
63523
55769
45618
43439
39744
92789
76050
1.0372e+05
50349
79204
88219
81914
2.0656e+05
2.6584e+05
3.4437e+05
1.931e+05
2.0878e+05
2.112e+05
1.8759e+05
1.3181e+05
2.0765e+05
2.633e+05
2.0879e+05
1.7397e+05
1.063e+05
84046
63469
89646
80746
69696
45980
1.1185e+05
1.0715e+05
43520
31839
45365
30863
3.0615e+05
2.2563e+05
2.6816e+05
1.9307e+05
73368
22322
29649
29833
22520
12292
12813
14498
7176.1
8862.3
17977
55364
51543
47534
44493
48069
37683
28404
41705
52254
43383
44315
59617
33380
44161
30058
26794
47227
39276
47571
43604
33706
22538
15471
17426
18598
13260
13297
21755
19338
26976
56673
92364
1.8018e+05
55477
49088
44414
64367
27725
22243
38860
39384
42675
60763
48709
6287.5
10888
11924
16153
20245
30765
33349
30848
30375
24723
37610
22419
1.0983e+05
1.0397e+05
93150
64659
58606
46721
75495
88998
19636
16694
14053
10510
15646
18671
15813
19372
10054
11519
10115
12989
12098
28173
46716
67875
48030
57987
9091.3
15401
45032
32252
20371
20604
27739
90236
82184
1.2151e+05
1.544e+05
1.1253e+05
1.1662e+05
1.9139e+05
2.2549e+05
2.5668e+05
1.5327e+05
1.246e+05
1.6239e+05
1.5522e+05
1.5228e+05
1.8208e+05
1.9962e+05
1.9202e+05
2.6035e+05
2.4984e+05
1.8572e+05
2.2635e+05
2.3541e+05
1.4084e+05
73144
81709
65071
61930
66370
59003
61947
44766
67505
74664
1.0246e+05
90165
97223
1.3537e+05
1.4771e+05
1.7926e+05
2.2394e+05
2.0176e+05
1.5592e+05
1.6218e+05
2.0934e+05
1.8131e+05
1.2935e+05
1.3368e+05
1.4106e+05
1.565e+05
1.3473e+05
1.3501e+05
1.2247e+05
1.5025e+05
1.5134e+05
1.5066e+05
1.2574e+05
1.3678e+05
1.311e+05
1.1396e+05
1.1286e+05
98853
93232
59247
77383
1.0483e+05
1.1447e+05
1.1977e+05
1.4365e+05
1.5364e+05
1.5854e+05
1.9154e+05
2.0113e+05
2.0881e+05
2.1751e+05
2.076e+05
1.8117e+05
2.5668e+05
1.5098e+05
1.3505e+05
1.3021e+05
1.3478e+05
1.586e+05
2.0465e+05
1.7744e+05
1.1687e+05
1.1436e+05
1.0487e+05
1.5821e+05
1.2066e+05
98106
1.092e+05
1.0939e+05
79600
64560
54287
57486
47375
60229
82027
1.1715e+05
1.3452e+05
79851
1.0266e+05
1.426e+05
2.0147e+05
1.9898e+05
2.0876e+05
1.8514e+05
1.5046e+05
2.0812e+05
2.3776e+05
2.0562e+05
1.6278e+05
1.3113e+05
1.1561e+05
1.2375e+05
1.1401e+05
1.2154e+05
1.1846e+05
98606
89895
94032
96348
90092
1.0057e+05
89480
1.1159e+05
1.0158e+05
1.1561e+05
1.1616e+05
1.0913e+05
1.161e+05
1.1165e+05
1.2406e+05
1.404e+05
1.4491e+05
1.622e+05
1.7304e+05
1.5925e+05
1.137e+05
74339
55466
97133
1.2947e+05
1.1264e+05
74219
47804
2.9714e+05
3.1145e+05
3.8028e+05
3.1832e+05
3.0015e+05
3.2381e+05
2.552e+05
2.4549e+05
2.2749e+05
2.1358e+05
1.5949e+05
1.5566e+05
1.968e+05
1.8407e+05
2.3995e+05
1.3105e+05
1.0074e+05
1.4175e+05
1.2084e+05
1.1158e+05
1.1244e+05
59169
26238
18690
30452
74439
76135
98540
1.2488e+05
2.0468e+05
1.9593e+05
2.001e+05
2.8996e+05
2.8979e+05
3.022e+05
3.5491e+05
2.424e+05
2.323e+05
2.2118e+05
2.5257e+05
2.4722e+05
2.3463e+05
2.3794e+05
96546
68810
1.1046e+05
99653
1.0854e+05
79580
77104
53537
40832
57219
50159
45260
48155
44271
78902
1.2862e+05
1.3484e+05
1.6949e+05
1.5388e+05
1.8625e+05
2.2267e+05
1.6939e+05
1.7292e+05
1.6591e+05
2.0665e+05
1.9598e+05
2.2262e+05
2.5831e+05
2.0174e+05
2.1116e+05
2.7182e+05
2.7197e+05
2.9814e+05
3.2051e+05
2.8523e+05
3.3246e+05
1.8033e+05
1.9889e+05
1.1799e+05
1.0246e+05
1.265e+05
1.2801e+05
1.3102e+05
1.393e+05
1.2707e+05
1.4021e+05
1.2924e+05
1.023e+05
78765
32675
32408
34479
40118
39121
31869
41650
46679
66654
80281
90987
1.2882e+05
87185
85497
79377
81728
1.0645e+05
2.3475e+05
2.5111e+05
2.437e+05
1.8351e+05
78844
97208
1.0774e+05
88657
1.0788e+05
79202
80923
1.0587e+05
1.1667e+05
47000
33549
31252
35347
30999
22444
17572
20196
27394
21104
24461
33004
57214
63851
75813
87079
58352
62944
83716
84156
79152
83872
75145
1.0693e+05
2.3269e+05
3.1575e+05
2.6302e+05
2.1832e+05
2.8029e+05
3.4659e+05
3.3596e+05
2.9187e+05
2.0295e+05
2.34e+05
2.9776e+05
2.1991e+05
2.0625e+05
2.2725e+05
2.4477e+05
3.0587e+05
3.1413e+05
3.4444e+05
3.9615e+05
4.4638e+05
2.6185e+05
3.251e+05
3.1218e+05
2.3622e+05
2.6285e+05
2.7937e+05
2.8519e+05
3.1311e+05
1.9979e+05
2.5409e+05
3.2127e+05
2.4219e+05
2.3479e+05
2.0351e+05
1.8053e+05
1.7908e+05
1.667e+05
1.4372e+05
1.7856e+05
1.3619e+05
1.0878e+05
1.0139e+05
1.2934e+05
1.5441e+05
1.7333e+05
2.3071e+05
3.2587e+05
4.1228e+05
2.8749e+05
2.9399e+05
2.8078e+05
2.6048e+05
2.901e+05
2.5404e+05
2.8142e+05
3.0574e+05
3.3127e+05
4.075e+05
3.9943e+05
2.4339e+05
1.9598e+05
1.8172e+05
2.0127e+05
2.7087e+05
2.4657e+05
1.9112e+05
2.0438e+05
2.334e+05
2.6852e+05
2.6827e+05
2.8955e+05
2.5917e+05
2.4057e+05
2.4453e+05
2.856e+05
2.9892e+05
1.7111e+05
1.3482e+05
1.7594e+05
1.7904e+05
2.0771e+05
1.8601e+05
86303
49264
1.1633e+05
1.5865e+05
3.1335e+05
3.7111e+05
3.0524e+05
2.6187e+05
2.6496e+05
2.5451e+05
2.4357e+05
2.5403e+05
2.3526e+05
2.4381e+05
2.1567e+05
3.0345e+05
3.0644e+05
3.6448e+05
59335
27557
32254
43962
94480
1.0206e+05
79116
73499
60027
51553
41149
40090
37677
67727
1.63e+05
1.9683e+05
2.1844e+05
2.5701e+05
2.5233e+05
2.1362e+05
2.2307e+05
2.7697e+05
2.2532e+05
2.2509e+05
2.248e+05
1.8035e+05
1.4046e+05
1.0518e+05
54717
55809
67078
88129
1.4577e+05
1.0924e+05
1.5076e+05
1.4297e+05
1.5373e+05
1.4369e+05
1.4988e+05
1.7582e+05
1.4321e+05
1.2695e+05
1.6596e+05
2.1476e+05
1.8178e+05
1.6839e+05
1.3724e+05
1.1815e+05
90134
69815
58904
65884
87727
95381
99017
1.0199e+05
1.2736e+05
1.3388e+05
98388
65140
1.3325e+05
1.0536e+05
93684
48361
2.399e+05
1.7665e+05
2.2817e+05
1.8688e+05
1.4902e+05
1.6688e+05
1.5965e+05
1.3108e+05
95498
91700
85371
67717
67480
36745
95443
1.1408e+05
1.0959e+05
82201
1.5637e+05
1.7135e+05
2.0835e+05
2.102e+05
1.504e+05
1.7219e+05
1.9494e+05
2.2601e+05
2.3483e+05
2.4339e+05
2.7673e+05
2.1254e+05
2.6286e+05
2.9416e+05
3.2753e+05
2.233e+05
1.6197e+05
1.9638e+05
1.2798e+05
1.0817e+05
1.6365e+05
1.2422e+05
1.0927e+05
1.0797e+05
1.1583e+05
1.3462e+05
1.3967e+05
2.252e+05
1.8787e+05
2.5169e+05
1.2146e+05
1.5873e+05
76112
1.2541e+05
2.2521e+05
1.7731e+05
2.4819e+05
1.1977e+05
3.9571e+05
2.5333e+05
59991
71777
32847
23760
40336
87362
1.3632e+05
2.4442e+05
1.6479e+05
1.9756e+05
2.6676e+05
2.9785e+05
1.7518e+05
2.4063e+05
1.8084e+05
1.4494e+05
1.8453e+05
1.6358e+05
25084
36984
30944
61020
72843
91169
1.1084e+05
3.4458e+05
2.2163e+05
99466
84739
81071
71598
46656
48799
25381
1.1089e+05
1.8173e+05
2.0543e+05
2.7955e+05
2.4894e+05
2.4624e+05
2.8106e+05
2.5621e+05
1.9961e+05
1.7578e+05
2.0467e+05
1.351e+05
43295
43325
63585
66101
1.1876e+05
1.3265e+05
1.0369e+05
2.5096e+05
1.5721e+05
75736
1.1492e+05
89860
76027
82711
1.056e+05
1.0002e+05
1.0945e+05
2.9942e+05
3.2079e+05
1.6146e+05
1.6728e+05
2.1483e+05
1.2556e+05
1.7557e+05
80545
3.1569e+05
1.3114e+05
87092
1.2982e+05
1.426e+05
82409
71856
1.2839e+05
2.0884e+05
1.3321e+05
1.3423e+05
5.2897e+05
1.7664e+05
1.9089e+05
1.9727e+05
2.0374e+05
1.4634e+05
1.8464e+05
1.6564e+05
1.2007e+05
1.2114e+05
76902
62139
84392
1.3654e+05
3.078e+05
3.5253e+05
3.3693e+05
2.9779e+05
3.6773e+05
2.6897e+05
3.7092e+05
3.2832e+05
3.7296e+05
2.3042e+05
3.3719e+05
3.1133e+05
2.9522e+05
3.4849e+05
2.4405e+05
2.7248e+05
3.7837e+05
3.155e+05
3.5354e+05
4.8529e+05
3.4696e+05
3.2303e+05
2.8336e+05
2.8993e+05
2.1947e+05
2.3692e+05
2.0249e+05
2.7293e+05
2.5596e+05
2.7783e+05
3.031e+05
2.6555e+05
2.3823e+05
2.8604e+05
2.2997e+05
2.7398e+05
2.3622e+05
2.5571e+05
2.5062e+05
2.4302e+05
2.7951e+05
3.8972e+05
2.7696e+05
3.7732e+05
3.9528e+05
4.7827e+05
3.9598e+05
3.802e+05
3.6855e+05
3.5266e+05
2.7563e+05
2.9051e+05
2.1832e+05
1.201e+05
2.1366e+05
2.2589e+05
1.6482e+05
3.8224e+05
2.4824e+05
3.2074e+05
4.0036e+05
3.0571e+05
3.6077e+05
3.0101e+05
3.8201e+05
3.1331e+05
3.4297e+05
3.2966e+05
2.9156e+05
3.6474e+05
3.1534e+05
3.8586e+05
2.5938e+05
2.5043e+05
2.909e+05
2.2617e+05
2.0447e+05
2.3323e+05
1.4661e+05
2.0107e+05
2.0815e+05
1.7974e+05
1.9095e+05
1.8032e+05
2.6338e+05
3.4366e+05
3.0155e+05
3.6371e+05
2.4513e+05
2.7398e+05
2.833e+05
3.0907e+05
2.1386e+05
2.3196e+05
1.934e+05
1.7431e+05
2.265e+05
2.368e+05
2.1883e+05
2.4373e+05
2.0379e+05
2.6311e+05
2.1279e+05
2.1442e+05
1.9903e+05
1.5979e+05
1.7466e+05
1.5718e+05
1.0616e+05
1.4576e+05
1.1592e+05
1.2993e+05
1.8307e+05
2.2926e+05
2.5555e+05
1.7642e+05
1.7611e+05
2.1401e+05
1.8405e+05
1.8696e+05
1.847e+05
1.9731e+05
1.9602e+05
2.1518e+05
2.7441e+05
2.5989e+05
2.7794e+05
2.7259e+05
1.7989e+05
1.9918e+05
1.8612e+05
1.7324e+05
1.3663e+05
1.3124e+05
1.7704e+05
1.7363e+05
1.854e+05
2.101e+05
2.0274e+05
1.9907e+05
2.0879e+05
2.4503e+05
2.4123e+05
2.8961e+05
3.3682e+05
3.1821e+05
3.4156e+05
2.9151e+05
4.1422e+05
2.643e+05
1.6539e+05
1.6741e+05
1.6664e+05
1.1632e+05
86417
1.1031e+05
95629
55164
60949
74938
77908
73878
95381
1.8496e+05
1.8162e+05
1.9756e+05
2.2996e+05
2.6566e+05
3.569e+05
3.1008e+05
2.5493e+05
2.1169e+05
1.2045e+05
81097
71311
73364
66742
67590
68885
1.0272e+05
1.2097e+05
1.2464e+05
1.9769e+05
2.5373e+05
2.8754e+05
2.9392e+05
2.5198e+05
2.4673e+05
1.7037e+05
98248
85923
93929
1.1014e+05
77307
78951
67974
1.4233e+05
1.1454e+05
1.2116e+05
1.5334e+05
2.0239e+05
2.1089e+05
2.6137e+05
2.5143e+05
3.1332e+05
2.8993e+05
2.782e+05
2.2159e+05
1.9556e+05
1.8328e+05
2.0436e+05
1.1655e+05
95527
77910
73143
1.8556e+05
1.8234e+05
2.2678e+05
2.48e+05
2.3197e+05
3.0093e+05
2.524e+05
3.2767e+05
2.476e+05
2.3992e+05
2.1183e+05
1.6052e+05
1.5856e+05
1.4071e+05
92071
69153
72945
82437
1.2578e+05
1.4131e+05
1.543e+05
1.8933e+05
1.4849e+05
2.0724e+05
2.2624e+05
2.1405e+05
2.034e+05
1.8997e+05
1.6294e+05
1.4722e+05
1.3464e+05
1.3139e+05
1.2205e+05
80586
1.2465e+05
1.5363e+05
1.4876e+05
1.6344e+05
1.6394e+05
1.1233e+05
1.3936e+05
1.8429e+05
2.9768e+05
2.868e+05
2.2486e+05
2.2608e+05
1.8119e+05
1.4483e+05
1.5155e+05
1.4862e+05
1.55e+05
1.619e+05
1.3242e+05
1.3939e+05
1.7573e+05
1.7419e+05
1.6735e+05
2.1967e+05
1.8878e+05
2.3498e+05
2.5186e+05
1.9663e+05
1.962e+05
2.7167e+05
1.5292e+05
1.7723e+05
1.3283e+05
1.2788e+05
1.3253e+05
1.117e+05
1.0458e+05
1.0601e+05
1.3526e+05
1.3244e+05
1.9334e+05
2.1111e+05
2.9765e+05
2.5812e+05
2.7921e+05
3.5459e+05
2.5323e+05
2.0899e+05
1.8115e+05
1.7471e+05
1.765e+05
1.278e+05
1.3841e+05
1.6266e+05
1.5907e+05
1.6528e+05
1.2814e+05
95813
97308
92781
95688
60722
62359
70721
76148
1.1506e+05
97113
95414
1.233e+05
1.3218e+05
1.7048e+05
1.8348e+05
1.51e+05
1.6119e+05
1.5059e+05
1.7827e+05
1.3816e+05
1.2079e+05
1.0592e+05
85462
67843
55271
72847
80270
77654
73739
1.5262e+05
1.4142e+05
1.2203e+05
99936
97516
69125
77798
1.0001e+05
1.3345e+05
1.1815e+05
1.2011e+05
1.2348e+05
87906
95677
1.44e+05
1.6063e+05
1.4957e+05
1.3229e+05
1.2824e+05
1.1155e+05
83771
77670
80315
90582
1.1426e+05
1.2962e+05
1.3834e+05
1.3367e+05
1.2156e+05
1.0257e+05
76837
64502
90531
1.143e+05
1.177e+05
1.1536e+05
1.0245e+05
1.2588e+05
1.088e+05
73373
97327
95382
1.2728e+05
91671
1.0237e+05
1.1953e+05
1.1641e+05
1.0552e+05
76617
94905
92183
1.098e+05
1.1738e+05
1.2674e+05
1.2374e+05
1.5308e+05
1.2928e+05
92547
1.0315e+05
1.3273e+05
1.5681e+05
1.508e+05
1.6007e+05
1.0389e+05
89892
1.0429e+05
99384
1.3002e+05
1.0319e+05
83853
1.1559e+05
1.2177e+05
1.4492e+05
1.3778e+05
[truncated: 282 more rows]
