# Supplementary material for: Micro-mechanical fingerprints of the rat bladder change in actinic cystitis and tumor presence
Source: Commun Biol. 2023 Feb 24;6:217. doi: 10.1038/s42003-023-04572-0 (PMC9950451; doi:10.1038/s42003-023-04572-0)
Supplement: Supplementary file 4 — Supplementary data 1 [file 42003_2023_4572_MOESM4_ESM.zip › supplementary data graphs/lamina/2_XRay/Month 4/R221/Chiaro.csv]

2.0218e+05
1.2004e+05
98458
1.1135e+05
23522
60909
15644
1.4562e+05
2.2549e+05
4.0315e+05
4.7366e+05
80954
2.6911e+05
3.6665e+05
3.833e+05
3.5179e+05
45260
3.8532e+05
1.1088e+05
1.1666e+05
1.6909e+05
1.8493e+05
2.2955e+05
1.15e+05
1.008e+05
1.3206e+05
2.147e+05
1.1483e+05
1.4114e+05
1.5852e+05
74864
1.6455e+05
2.1335e+05
1.093e+05
2e+05
2.5222e+05
4.2346e+05
3.5143e+05
2.3274e+05
3.6257e+05
2.4773e+05
1.1307e+05
1.5212e+05
1.5443e+05
89303
3.4142e+05
1.4415e+05
45681
2.4653e+05
1.5776e+05
2.1886e+05
1.4043e+05
12264
62834
2.0198e+05
2.741e+05
3.5452e+05
3.3183e+05
4.2677e+05
3.8446e+05
3.1872e+05
2.9807e+05
5e+05
29923
4.0464e+05
1.1656e+05
1.3147e+05
1.8417e+05
1.5869e+05
1.7799e+05
72306
46320
63799
84317
36162
33162
35838
34118
41197
36264
73897
60786
72000
82561
72531
68008
54617
58716
53728
49681
89122
85417
1.0677e+05
1.0753e+05
74499
85322
90724
53262
1.0269e+05
98549
1.5351e+05
93466
52276
1.0593e+05
1.8378e+05
1.3351e+05
1.1528e+05
1.1949e+05
1.1701e+05
1.0961e+05
1.8507e+05
1.5935e+05
1.6586e+05
1.7297e+05
1.3807e+05
1.4597e+05
1.4769e+05
1.3271e+05
1.9183e+05
1.4451e+05
1.724e+05
1.4624e+05
2.0336e+05
1.6891e+05
1.8016e+05
1.1336e+05
1.153e+05
1.6014e+05
1.3063e+05
1.7151e+05
2.0977e+05
1.8534e+05
1.7537e+05
1.5312e+05
1.9833e+05
1.2182e+05
1.9057e+05
2.0747e+05
1.5764e+05
1.9923e+05
1.9044e+05
1.9508e+05
1.9951e+05
2.5024e+05
1.3749e+05
1.9748e+05
1.8441e+05
1.544e+05
1.5229e+05
2.2954e+05
2.1415e+05
2.1985e+05
1.7629e+05
1.9345e+05
1.9929e+05
2.0845e+05
2.0364e+05
2.0394e+05
2.049e+05
2.1154e+05
2.4375e+05
2.2075e+05
1.3138e+05
1.7757e+05
2.1065e+05
1.7615e+05
1.9169e+05
1.4437e+05
1.1271e+05
1.2618e+05
1.2956e+05
1.2244e+05
1.3259e+05
1.7314e+05
1.2018e+05
1.6716e+05
1.4644e+05
1.4987e+05
99776
1.5514e+05
1.743e+05
1.3305e+05
1.3246e+05
1.7542e+05
37330
1.8747e+05
1.5791e+05
1.0194e+05
75217
46870
1.3488e+05
1.4603e+05
1.3086e+05
1.6611e+05
1.0607e+05
50209
1.6225e+05
2.2331e+05
1.4605e+05
1.1509e+05
1.1059e+05
73888
74779
1.5437e+05
1.5978e+05
1.3323e+05
1.1016e+05
92994
1.0593e+05
1.2536e+05
1.0773e+05
53443
1.8663e+05
1.5657e+05
1.9292e+05
1.2795e+05
1.2693e+05
92056
65832
1.5322e+05
1.4852e+05
1.507e+05
1.1595e+05
1.3352e+05
1.4814e+05
76627
1.721e+05
96752
93088
94795
1.2637e+05
1.3685e+05
2.0003e+05
1.7284e+05
1.7388e+05
1.2445e+05
1.0958e+05
1.4823e+05
1.2653e+05
1.5135e+05
1.9067e+05
87462
98316
1.3744e+05
2.2954e+05
1.2657e+05
1.065e+05
1.2963e+05
77197
1.4905e+05
1.1383e+05
1.2067e+05
1.649e+05
2.0427e+05
2.4937e+05
2.4955e+05
3.1925e+05
NaN
2.8491e+05
2.9698e+05
2.287e+05
4.0474e+05
1.6644e+05
1.193e+05
2.3532e+05
2.4448e+05
1.0448e+05
1.1729e+05
NaN
3.6388e+05
1.9047e+05
1.218e+05
73869
1.5877e+05
1.1854e+05
1.3911e+05
2.0525e+05
1.8618e+05
1.6533e+05
NaN
2.9215e+05
1.8475e+05
2.3988e+05
3.0097e+05
2.1339e+05
1.1773e+05
64051
2948.8
NaN
1654.9
13504
13318
NaN
31297
NaN
82312
2.6996e+05
2.9894e+05
2.7222e+05
3118.5
2.6336e+05
2.008e+05
2.4689e+05
1.9899e+05
3.1399e+05
2.4145e+05
1.2351e+05
NaN
1.888e+05
1.1704e+05
1.5713e+05
1.4524e+05
99221
2.3881e+05
NaN
1.6951e+05
2.5965e+05
1.7537e+05
1.1354e+05
59152
NaN
8798.4
8028.4
13226
1.6796e+05
2.5866e+05
2.7893e+05
2.8815e+05
2.0419e+05
1.2246e+05
2.5551e+05
1.388e+05
1.199e+05
1.5885e+05
2.1198e+05
1.9954e+05
3611.6
10059
2.7347e+05
1.2642e+05
1768.8
37456
70156
1.0478e+05
1.1064e+05
1.9506e+05
1.9369e+05
1.6325e+05
3.0157e+05
1.0991e+05
30430
13167
83834
9708.9
58439
46161
22171
NaN
16443
15703
53951
5206.8
36098
29374
21563
13861
NaN
NaN
NaN
6008.8
2681.6
70475
42613
17318
22181
NaN
3484.4
49704
31389
2336.1
31389
2983.4
61447
50628
36840
45590
33969
31506
7027.4
NaN
73539
16100
90631
6696.5
37217
59364
26167
36595
39120
22835
51452
1.3771e+05
1.1775e+05
1.2437e+05
1.79e+05
1.4257e+05
71950
65246
58583
61558
1.6332e+05
63364
1.3914e+05
1.1324e+05
1.0741e+05
1.2715e+05
1.5577e+05
77881
98491
66046
1.7278e+05
1.5519e+05
1.5315e+05
1.5338e+05
1.4226e+05
2.0467e+05
2.0057e+05
1.4636e+05
1.5709e+05
1.4233e+05
84748
1.2434e+05
1.6832e+05
1.4862e+05
1.9422e+05
92742
1.358e+05
1.3365e+05
74081
91987
1.3849e+05
23442
10524
NaN
80848
76159
22724
48855
8008.9
12236
1938.5
58615
96740
1.0218e+05
35379
54521
22040
45754
34472
29434
21146
17869
10576
11645
11965
15658
14741
20943
11849
12565
