# Supplementary material for: Micro-mechanical fingerprints of the rat bladder change in actinic cystitis and tumor presence
Source: Commun Biol. 2023 Feb 24;6:217. doi: 10.1038/s42003-023-04572-0 (PMC9950451; doi:10.1038/s42003-023-04572-0)
Supplement: Supplementary file 4 — Supplementary data 1 [file 42003_2023_4572_MOESM4_ESM.zip › supplementary data graphs/lamina/2_XRay/Month 4/R223/AFM.csv]

1.4615e+05
1.7493e+05
3.3364e+05
2.5775e+05
1.3386e+05
1.3185e+05
1.4144e+05
1.7733e+05
90339
56711
1.4054e+05
1.3711e+05
1.3813e+05
1.863e+05
2.2804e+05
3.1495e+05
2.063e+05
1.5285e+05
2.2368e+05
2.6536e+05
2.92e+05
1.8672e+05
2.0372e+05
1.5681e+05
1.3067e+05
1.4701e+05
39921
48331
1.6194e+05
1.094e+05
1.2194e+05
2.3242e+05
1.404e+05
2.5431e+05
2.3672e+05
2.5902e+05
1.6623e+05
2.1093e+05
2.0163e+05
1.3923e+05
2.3713e+05
1.2226e+05
92179
1.9548e+05
92101
1.5262e+05
2.2243e+05
1.059e+05
1.3316e+05
1.8834e+05
2.0923e+05
2.0018e+05
2.2865e+05
1.6835e+05
1.6637e+05
2.1666e+05
1.879e+05
1.9025e+05
1.9303e+05
92920
1.2192e+05
2.2472e+05
1.6167e+05
1.852e+05
1.8602e+05
1.1292e+05
98712
2.1517e+05
2.0543e+05
1.4968e+05
1.9248e+05
2.0717e+05
1.9604e+05
1.8952e+05
1.8302e+05
1.8113e+05
2.0604e+05
1.0992e+05
95038
1.5788e+05
2.0386e+05
1.9679e+05
1.44e+05
81786
1.3175e+05
1.3394e+05
1.1045e+05
2.0861e+05
1.85e+05
1.9669e+05
2.4987e+05
1.4629e+05
2.0591e+05
80553
1.0277e+05
1.1356e+05
61116
1.0828e+05
1.8263e+05
1.9448e+05
1.4083e+05
53090
1.0928e+05
91511
99251
2.5146e+05
1.0817e+05
1.7105e+05
1.724e+05
85752
2.4059e+05
77863
71869
92417
69908
1.3473e+05
1.6612e+05
1.3833e+05
90738
1.2828e+05
93357
48617
69271
1.8564e+05
1.1267e+05
2.1461e+05
2.5974e+05
1.4236e+05
1.4096e+05
1.539e+05
86627
89564
1.4919e+05
99969
1.1764e+05
1.1506e+05
1.4547e+05
1.369e+05
1.2787e+05
1.3604e+05
1.4865e+05
1.7872e+05
1.4337e+05
2.0669e+05
1.3835e+05
1.5426e+05
3.2189e+05
1.1974e+05
1.6038e+05
1.3296e+05
1.0456e+05
1.5146e+05
94699
2.1245e+05
1.5576e+05
2.2968e+05
1.2437e+05
1.3072e+05
1.4183e+05
1.3419e+05
1.4945e+05
1.3843e+05
1.4351e+05
1.35e+05
1.8939e+05
2.1304e+05
1.8108e+05
2.1134e+05
1.3453e+05
93487
32833
16982
23264
14927
16631
29193
1.661e+05
4.0255e+05
2.9387e+05
4.1868e+05
4.2572e+05
4.7215e+05
4.4657e+05
3.2281e+05
2.8957e+05
2.0805e+05
4.0829e+05
3.1238e+05
3.1224e+05
2.3057e+05
2.0809e+05
2.6603e+05
3.8105e+05
2.3131e+05
1.5947e+05
3.2077e+05
4.8544e+05
3.2162e+05
7.3342e+05
5.1502e+05
6.7812e+05
4.385e+05
8523.6
17136
14079
36644
17374
27603
48038
52399
2.337e+05
12829
2.4672e+05
1.8027e+05
1.2792e+05
1.2773e+05
1.2549e+05
1.3161e+05
1.5256e+05
1.4719e+05
1.4922e+05
1.1887e+05
1.8676e+05
2.3287e+05
2.2102e+05
1.4709e+05
1.0876e+05
1.3891e+05
1.7427e+05
1.1581e+05
1.2567e+05
1.4373e+05
1.2376e+05
1.6167e+05
1.713e+05
1.2484e+05
1.132e+05
99531
89547
1.0068e+05
14339
6168
63268
4014.4
5289
71169
1.1399e+05
18974
7766.4
17286
6.0818e+05
6.4272e+05
7.638e+05
6.666e+05
5.7536e+05
5.2489e+05
4.342e+05
2.015e+05
3.0947e+05
1.7986e+05
1.5745e+05
1.7231e+05
1.6631e+05
1.7337e+05
1.1724e+05
1.5777e+05
1.659e+05
1.0966e+05
2.6538e+05
2.5834e+05
4.1881e+05
3952.9
1387.3
5.2524e+05
4.4564e+05
4.007e+05
3.9858e+05
5.1339e+05
6.8894e+05
2009
4979.9
52416
9998.8
19982
22541
23253
51743
79256
73534
90879
93865
1.1966e+05
1.8385e+05
1.3626e+05
1.3078e+05
1.1701e+05
1.1471e+05
1.1018e+05
1.3251e+05
1.8096e+05
1.1183e+05
3.3786e+05
1.9264e+05
1.5613e+05
1.5784e+05
1.7031e+05
1.4949e+05
2.3215e+05
2.0938e+05
2.024e+05
1.8082e+05
1.846e+05
1.9068e+05
1.769e+05
1.6456e+05
2.1786e+05
2.8281e+05
4.84e+05
4.0775e+05
2.0384e+05
1.2883e+05
1.154e+05
1.234e+05
1.0528e+05
1.5252e+05
1.1934e+05
1.5756e+05
1.9704e+05
2.8947e+05
3.8988e+05
3.8202e+05
3.3196e+05
3.3046e+05
2.7742e+05
2.7043e+05
2.6699e+05
1.9981e+05
2.0347e+05
2.3509e+05
2.9012e+05
2.8119e+05
1.9788e+05
1.8087e+05
1.6269e+05
1.7313e+05
1.8326e+05
2.2752e+05
1.6568e+05
1.828e+05
1.5576e+05
2.1394e+05
1.7598e+05
2.8094e+05
2.3503e+05
1.9401e+05
1.1602e+05
1.4055e+05
1.6526e+05
2.1176e+05
1.6516e+05
2.4911e+05
3.5717e+05
4.5073e+05
4.521e+05
3.1466e+05
4.1701e+05
2.2799e+05
3.4412e+05
2.4785e+05
3.8736e+05
2.423e+05
2.3867e+05
4.3278e+05
6.1783e+05
4.3923e+05
2.6102e+05
2.0263e+05
3.0427e+05
5.255e+05
6.7658e+05
5.3858e+05
3.4258e+05
3.275e+05
3.9065e+05
1.4018e+05
1.4076e+05
86198
80813
1.0451e+05
1.1841e+05
1.4226e+05
1.3861e+05
1.2988e+05
1.3154e+05
1.2801e+05
1.6365e+05
1.5888e+05
1.1797e+05
1.1213e+05
1.6024e+05
1.254e+05
1.2695e+05
1.2636e+05
1.0675e+05
99107
89965
72944
67836
1.5262e+05
2.3194e+05
4.0368e+05
5.7527e+05
3.9941e+05
3.4275e+05
3.6774e+05
4.5364e+05
4.0023e+05
3.0493e+05
2.0484e+05
2.9597e+05
2.9574e+05
2.3306e+05
3.8875e+05
4.4983e+05
3.3818e+05
3.7551e+05
3.112e+05
3.4885e+05
3.0604e+05
4.7694e+05
2.2137e+05
3.3921e+05
3.2858e+05
3.1223e+05
3.4166e+05
4.6277e+05
4.3734e+05
4.8288e+05
3.6088e+05
3.1132e+05
2.4451e+05
2.1143e+05
99428
1.1813e+05
1.4347e+05
1.5978e+05
1.4348e+05
1.3183e+05
1.3841e+05
1.2414e+05
2.0312e+05
1.0168e+05
1.2576e+05
2.449e+05
1.8804e+05
1.6495e+05
2.1352e+05
2.2777e+05
2.1557e+05
2.4136e+05
1.7205e+05
1.62e+05
79126
57799
55262
44988
55072
60762
61806
53376
49685
34965
36043
36224
66819
59268
1.099e+05
54963
50499
44986
71419
79187
66304
1.0197e+05
1.0308e+05
72920
63758
1.7964e+05
1.6041e+05
1.3053e+05
1.7521e+05
2.3204e+05
2.8163e+05
2.1862e+05
2.4137e+05
2.3588e+05
2.3409e+05
2.8164e+05
95144
1.2266e+05
1.1908e+05
1.0044e+05
1.4371e+05
2.3889e+05
2.6749e+05
3.1161e+05
2.119e+05
3.2376e+05
3.3391e+05
2.8572e+05
1.6843e+05
1.4144e+05
1.1652e+05
2.3133e+05
1.4436e+05
2.2324e+05
1.7599e+05
1.3482e+05
1.193e+05
1.5649e+05
1.1131e+05
1.0305e+05
86203
1.2769e+05
1.5944e+05
78450
1.5317e+05
1.2516e+05
1.7061e+05
1.3254e+05
1.0158e+05
1.6486e+05
1.4855e+05
1.0878e+05
1.8483e+05
2.8073e+05
1.5113e+05
96964
2.3966e+05
2.3167e+05
2.6473e+05
2.6207e+05
2.7376e+05
2.0722e+05
1.4198e+05
1.0903e+05
2.8378e+05
3.59e+05
32094
39439
1.7721e+05
1.1835e+05
1.0832e+05
2.4959e+05
3.7744e+05
1.5488e+05
1.8043e+05
1.5452e+05
2.2843e+05
1.7913e+05
1.9454e+05
2.1484e+05
2.6471e+05
2.1373e+05
2.0107e+05
1.751e+05
1.3574e+05
1.5625e+05
1.5931e+05
2.3158e+05
1.6759e+05
1.4495e+05
2.1281e+05
1.2258e+05
89299
2.3345e+05
1.4995e+05
1.2741e+05
1.0914e+05
1.1202e+05
1.5486e+05
3.8043e+05
2.4067e+05
1.9995e+05
1.9822e+05
1.8859e+05
1.6617e+05
1.7503e+05
2.4061e+05
89686
1.1891e+05
1.6192e+05
1.5787e+05
1.143e+05
1.0131e+05
1.0266e+05
1.237e+05
1.5728e+05
3.4203e+05
1.242e+05
1.5668e+05
49600
54117
49361
76632
1.0726e+05
1.1844e+05
1.0073e+05
1.0162e+05
1.2127e+05
1.2121e+05
1.4148e+05
1.431e+05
1.2655e+05
1.0585e+05
73146
53276
64032
51619
65291
71525
73732
98312
1.3402e+05
1.3922e+05
1.6561e+05
1.5477e+05
1.2379e+05
1.7726e+05
1.2305e+05
1.3197e+05
1.2112e+05
1.276e+05
1.1523e+05
94216
89820
94225
1.3684e+05
1.218e+05
97465
1.0093e+05
1.1798e+05
1.4311e+05
1.1315e+05
88494
1.1183e+05
64339
72514
89720
1.1267e+05
1.1064e+05
1.1586e+05
1.1167e+05
1.3898e+05
1.3468e+05
1.5787e+05
1.2649e+05
1.3562e+05
1.1526e+05
1.1974e+05
1.0851e+05
71219
61672
66112
1.0391e+05
73216
83209
99989
1.0768e+05
1.1055e+05
1.1326e+05
1.224e+05
1.1753e+05
1.4314e+05
1.3508e+05
1.0905e+05
1.233e+05
1.2912e+05
1.0318e+05
88377
1.3397e+05
1.0045e+05
1.4338e+05
1.7985e+05
1.4346e+05
1.3729e+05
1.497e+05
1.6437e+05
1.1119e+05
1.1857e+05
1.3365e+05
95993
1.2505e+05
1.6577e+05
2.1044e+05
2.1554e+05
1.6018e+05
84282
1.8764e+05
1.6732e+05
1.6027e+05
1.7631e+05
1.7122e+05
1.4402e+05
1.3479e+05
1.9692e+05
2.1159e+05
1.747e+05
1.3486e+05
1.2158e+05
1.2515e+05
1.3299e+05
1.2234e+05
1.2934e+05
1.2608e+05
1.785e+05
1.0015e+05
1.1241e+05
1.2818e+05
1.2115e+05
1.74e+05
1.1663e+05
93514
1.3284e+05
1.4138e+05
1.177e+05
1.3531e+05
1.2295e+05
1.0371e+05
99606
93781
1.0102e+05
1.3305e+05
1.1133e+05
1.0564e+05
1.0192e+05
89146
79745
77970
1.0327e+05
1.0027e+05
94892
1.0383e+05
88235
93992
84025
85329
1.1235e+05
1.0112e+05
82370
85018
83679
86922
1.1904e+05
1.6362e+05
1.3225e+05
1.1279e+05
88884
61375
47552
50768
42998
36842
32278
38689
44099
43429
36647
30174
25186
27176
31109
23160
21357
18907
18528
22066
21525
24976
35752
44218
35910
29207
25591
23505
28162
32736
39380
42867
35922
29075
40981
52292
67842
54731
49627
46791
53446
63450
67638
94361
1.2219e+05
1.6028e+05
2.2915e+05
2.7939e+05
2.7234e+05
3.0732e+05
2.553e+05
2.1744e+05
2.5649e+05
1.975e+05
1.1274e+05
92565
1.0667e+05
75843
61804
60539
67872
70501
66446
60458
44798
51839
77268
74481
60491
39334
30679
25276
38155
54051
84836
1.2676e+05
1.3611e+05
81792
64370
40741
46643
47431
64288
99944
1.1872e+05
86115
77445
82189
70279
70672
71002
81382
1.0225e+05
1.3196e+05
1.3855e+05
1.3161e+05
1.4502e+05
2.6803e+05
3.2729e+05
2.7648e+05
2.6198e+05
3.0822e+05
3.2073e+05
2.4016e+05
2.7066e+05
2.3505e+05
2.4754e+05
2.7029e+05
1.9264e+05
1.785e+05
1.5569e+05
1.5219e+05
1.2667e+05
1.418e+05
1.0243e+05
80780
83663
1.2807e+05
1.4468e+05
1.0354e+05
1.1814e+05
1.3384e+05
90000
77442
52146
50836
65899
1.0091e+05
1.8363e+05
2.8593e+05
2.3262e+05
2.1174e+05
1.7861e+05
2.721e+05
3.0511e+05
2.247e+05
1.3246e+05
1.0489e+05
80579
82878
89346
95221
1.1682e+05
1.3512e+05
1.5687e+05
1.7801e+05
1.4179e+05
82848
40798
61189
78936
96654
73427
91704
53249
96178
1.9206e+05
1.0114e+05
74904
1.0774e+05
1.0864e+05
1.3313e+05
2.2162e+05
2.1907e+05
2.6456e+05
1.89e+05
70032
96016
1.1148e+05
1.4454e+05
1.9938e+05
2.6121e+05
1.5102e+05
1.4504e+05
1.1179e+05
1.3924e+05
1.0681e+05
74467
2.0682e+05
1.5616e+05
1.0605e+05
1.2287e+05
1.9225e+05
1.1325e+05
1.521e+05
84688
74812
1.5679e+05
1.2953e+05
1.8417e+05
1.4746e+05
1.0164e+05
1.9467e+05
2.6084e+05
2.6362e+05
1.6108e+05
1.9407e+05
2.4744e+05
2.3174e+05
1.4969e+05
1.0979e+05
1.4002e+05
1.0299e+05
95988
1.3388e+05
2.7426e+05
1.4513e+05
1.127e+05
98044
99064
1.681e+05
1.3985e+05
96323
1.1704e+05
94568
1.5407e+05
1.7397e+05
93862
1.0806e+05
4.2072e+05
2.0632e+05
96216
3.3331e+05
2.1612e+05
1.4542e+05
2.961e+05
3.6352e+05
2.6054e+05
2.0855e+05
1.5546e+05
1.4261e+05
1.8541e+05
88598
1.2025e+05
90912
1.3996e+05
3.3307e+05
1.1824e+05
2.9884e+05
1.3133e+05
1.4864e+05
84917
1.0036e+05
1.8103e+05
2.1734e+05
2.4645e+05
3.0796e+05
3.267e+05
1.2662e+05
1.3476e+05
3.4827e+05
3.0019e+05
370.85
3.8148e+05
3.2508e+05
2.5698e+05
3.597e+05
1.0434e+05
3.8432e+05
4.0058e+05
7.0097e+05
5.2091e+05
2.4648e+05
1.8033e+05
1.7508e+05
1.3539e+05
94800
2.6223e+05
1.4204e+05
2.6988e+05
2.0186e+05
1.8165e+05
7.3843e+05
2.9577e+05
2.0614e+05
1.9419e+05
4.2472e+05
6.6879e+05
1.9977e+05
98838
90521
1.107e+05
61990
49945
56716
73160
2.9055e+05
4.5767e+05
5.9607e+05
8.7792e+05
7.1806e+05
2.3972e+05
1.6231e+05
3.4077e+05
3.8835e+05
4.1176e+05
4.6763e+05
68628
63313
65784
97670
1.0486e+05
66756
95363
1.1226e+05
1.1907e+05
1.4187e+05
87045
77239
86314
58780
65988
83438
62033
60510
77825
80641
62326
54635
72699
92237
1.0532e+05
1.5178e+05
1.434e+05
77823
77629
1.1263e+05
1.3016e+05
1.4623e+05
1.9442e+05
98093
1.0325e+05
1.1709e+05
2.2921e+05
1.3987e+05
2.0667e+05
1.3134e+05
1.1463e+05
1.1857e+05
95155
86598
1.2878e+05
1.0772e+05
1.5493e+05
1.5046e+05
1.1382e+05
98363
1.1298e+05
87911
81090
81397
78591
92380
46650
55439
75073
90458
1.5226e+05
1.0505e+05
92721
1.0137e+05
76192
1.3061e+05
1.0387e+05
98375
1.1564e+05
1.4849e+05
1.1414e+05
1.3088e+05
84299
61559
72491
76983
1.3304e+05
1.4413e+05
1.4242e+05
1.6524e+05
3.7927e+05
3.1094e+05
96838
1.2212e+05
2.2387e+05
3.4941e+05
2.5607e+05
1.8618e+05
2.0203e+05
2.3658e+05
2.7342e+05
3.2158e+05
2.8249e+05
1.6333e+05
1.6344e+05
1.9323e+05
1.0656e+05
79664
1.1728e+05
1.8936e+05
1.7091e+05
1.6864e+05
1.3861e+05
1.6008e+05
1.0931e+05
97597
1.0707e+05
1.0775e+05
97759
1.1635e+05
1.507e+05
1.7694e+05
1.759e+05
2.3574e+05
2.075e+05
2.1518e+05
1.3679e+05
1.6416e+05
99519
1.1078e+05
1.2276e+05
99882
1.8755e+05
1.782e+05
2.5027e+05
2.4851e+05
2.7839e+05
4.1427e+05
3.8677e+05
4.254e+05
3.8077e+05
2.3265e+05
2.3048e+05
2.8672e+05
3.5056e+05
3.0648e+05
1.6923e+05
1.6526e+05
1.6989e+05
2.6366e+05
3.1517e+05
3.0536e+05
3.6894e+05
3.5428e+05
2.9542e+05
2.6834e+05
2.8859e+05
3.172e+05
3.343e+05
2.2498e+05
3.128e+05
3.4169e+05
3.693e+05
4.3851e+05
3.546e+05
2.0322e+05
2.3559e+05
1.6429e+05
1.5653e+05
1.531e+05
1.8162e+05
1.7876e+05
1.7898e+05
1.7789e+05
2.0814e+05
2.9583e+05
4.3757e+05
3.7377e+05
3.1133e+05
3.203e+05
3.3485e+05
3.4491e+05
2.8813e+05
2.5809e+05
2.6444e+05
3.2039e+05
3.0224e+05
3.3926e+05
3.8833e+05
3.9427e+05
3.6625e+05
3.6173e+05
3.5548e+05
2.915e+05
1.9913e+05
1.6593e+05
1.8181e+05
2.5838e+05
2.8193e+05
3.0529e+05
3.5773e+05
2.9484e+05
3.0344e+05
3.156e+05
3.3795e+05
3.3857e+05
2.8685e+05
2.9129e+05
2.9064e+05
2.6669e+05
2.7693e+05
3.5785e+05
4.398e+05
3.0759e+05
3.7503e+05
2.9083e+05
3.0276e+05
3.9415e+05
6.1987e+05
3.7709e+05
3.7172e+05
3.6594e+05
4.4358e+05
4.0368e+05
3.9673e+05
3.741e+05
3.2212e+05
2.4227e+05
2.621e+05
3.008e+05
4.0873e+05
3.876e+05
3.5305e+05
4.0668e+05
3.3026e+05
3.1331e+05
2.2898e+05
2.5222e+05
3.6993e+05
4.4761e+05
5.4729e+05
3.2208e+05
2.9534e+05
2.8581e+05
2.6809e+05
2.246e+05
3.5919e+05
2.5084e+05
3.1003e+05
2.3203e+05
2.5356e+05
2.6713e+05
2.9709e+05
4.162e+05
4.4193e+05
3.9909e+05
5.7759e+05
4.52e+05
3.6077e+05
4.389e+05
3.467e+05
3.5267e+05
4.2974e+05
3.5333e+05
3.4657e+05
2.6378e+05
2.4033e+05
3.1275e+05
3.447e+05
3.6328e+05
3.4191e+05
4.1607e+05
3.7054e+05
3.9072e+05
3.2811e+05
3.5993e+05
4.6135e+05
3.6415e+05
3.2482e+05
3.6989e+05
3.9781e+05
4.8835e+05
4.4525e+05
4.6022e+05
5.8199e+05
5.48e+05
4.5033e+05
5.3077e+05
3.7544e+05
3.609e+05
3.3473e+05
2.8888e+05
2.2224e+05
1.9252e+05
1.6912e+05
1.6842e+05
1.628e+05
1.5029e+05
1.5412e+05
1.4564e+05
1.5567e+05
1.4787e+05
1.3651e+05
1.514e+05
1.7235e+05
1.4566e+05
1.3926e+05
1.4251e+05
1.382e+05
1.3708e+05
1.2501e+05
1.0012e+05
1.276e+05
81985
89177
92574
79860
71145
73287
68749
63876
59317
58014
64937
68289
83576
85579
76248
79461
74411
77910
71822
72847
76047
85890
1.056e+05
97352
1.4832e+05
1.1385e+05
1.4864e+05
1.2866e+05
1.4998e+05
1.5497e+05
1.8037e+05
1.7835e+05
1.7431e+05
1.6143e+05
1.4029e+05
1.247e+05
1.3987e+05
1.4943e+05
1.5347e+05
1.5489e+05
1.4586e+05
1.5737e+05
1.4127e+05
1.6693e+05
2.0279e+05
1.5982e+05
1.3414e+05
1.2422e+05
1.0934e+05
1.3682e+05
1.611e+05
2.0909e+05
1.8244e+05
1.5303e+05
1.4892e+05
1.4559e+05
1.4137e+05
1.4057e+05
1.1708e+05
1.4755e+05
1.4667e+05
1.3729e+05
99012
86446
72144
70360
81167
82759
85553
84607
1.089e+05
1.0219e+05
1.2815e+05
1.3381e+05
1.4464e+05
1.4678e+05
1.1564e+05
98905
71677
86408
90378
1.0569e+05
1.15e+05
1.2056e+05
1.4791e+05
1.375e+05
1.655e+05
1.0869e+05
1.3567e+05
1.3093e+05
1.4741e+05
1.8285e+05
1.812e+05
2.1103e+05
1.9532e+05
1.9388e+05
1.6894e+05
1.7492e+05
1.861e+05
1.743e+05
1.8205e+05
1.6781e+05
1.7206e+05
1.6833e+05
2.3374e+05
2.3901e+05
2.0968e+05
1.8061e+05
1.6296e+05
1.616e+05
1.7867e+05
1.8885e+05
1.7571e+05
1.9909e+05
1.8657e+05
1.9364e+05
1.6968e+05
1.4621e+05
1.4937e+05
1.8121e+05
1.7977e+05
2.002e+05
1.5168e+05
1.8734e+05
1.8265e+05
1.4892e+05
1.4365e+05
91657
1.009e+05
97143
1.2391e+05
1.2624e+05
1.3271e+05
1.2512e+05
23940
46570
65202
91258
1.4086e+05
1.0944e+05
1.0272e+05
1.056e+05
88947
59921
36774
24105
20835
31170
64345
64568
90295
1.0177e+05
96530
1.0158e+05
62140
50520
27040
19066
23358
34121
45012
63225
84963
1.2937e+05
1.228e+05
70158
60873
39665
23739
14979
14974
23081
39090
49244
58500
1.019e+05
1.8789e+05
60805
43544
29407
19009
17224
15018
23661
32905
42301
57106
2.0026e+05
1.0814e+05
63658
40968
28597
20150
16022
17858
20639
26763
37429
52099
85131
69492
43644
29962
24228
19112
19281
13175
20607
23966
47002
53811
51582
39269
26008
18376
22264
31374
37506
44575
47029
43055
32525
23324
15714
27446
35535
44020
63300
66764
49010
38779
26167
12924
12729
14819
29882
47854
61852
83716
81797
72529
55605
26723
18062
16008
21637
34180
63597
83689
81365
89629
84732
73114
30433
20349
19852
33500
75799
87606
1.1003e+05
1.1141e+05
93996
75586
33379
18590
18900
35335
70158
81084
1.2508e+05
3.24e+05
2.7332e+05
2.5274e+05
3.1055e+05
2.3484e+05
98705
1.8145e+05
1.9791e+05
1.6238e+05
4.2542e+05
1.0117e+05
65982
64346
1.0212e+05
1.142e+05
90064
1.0353e+05
1.4105e+05
89494
76512
71906
1.744e+05
4.2429e+05
2.0528e+05
1.8544e+05
1.7143e+05
1.2629e+05
2.1145e+05
3.0034e+05
3.2623e+05
2.6504e+05
2.8308e+05
2.5336e+05
2.3866e+05
2.3874e+05
2.568e+05
3.124e+05
2.561e+05
3.0751e+05
2.6602e+05
1.9738e+05
1.9414e+05
2.1092e+05
3.3737e+05
1.6136e+05
73884
78915
91657
94797
1.479e+05
1.2603e+05
87940
86633
73532
76030
1.67e+05
2.854e+05
1.6765e+05
2.2305e+05
2.1642e+05
2.4878e+05
3.155e+05
3.5453e+05
3.3131e+05
2.1041e+05
1.7398e+05
1.8648e+05
1.5783e+05
1.5224e+05
1.7844e+05
2.6587e+05
2.2271e+05
2.8983e+05
2.7087e+05
2.3963e+05
2.3224e+05
1.2259e+05
2.2265e+05
1.9508e+05
84411
66729
78920
83132
1.0661e+05
1.213e+05
77068
69875
72066
1.4679e+05
2.274e+05
1.5669e+05
99637
2.2822e+05
2.3799e+05
2.2547e+05
1.8721e+05
2.3862e+05
2.645e+05
2.506e+05
1.4255e+05
1.3571e+05
1.0605e+05
1.086e+05
2.0183e+05
1.8737e+05
2.0144e+05
1.0643e+05
1.6248e+05
2.5774e+05
1.6612e+05
72684
1.426e+05
3.0728e+05
2.2806e+05
79543
67242
75558
1.2783e+05
1.0434e+05
85866
71300
91724
2.4419e+05
2.4619e+05
1.9238e+05
98971
1.5378e+05
2.3894e+05
1.5784e+05
1.1041e+05
1.7148e+05
1.2863e+05
1.5244e+05
87292
72060
70578
59758
1.1189e+05
96381
1.0512e+05
1.122e+05
2.1174e+05
2.5701e+05
1.7e+05
1.6176e+05
2.1034e+05
2.932e+05
2.4212e+05
1.461e+05
73377
80867
1.0036e+05
1.9789e+05
1.8907e+05
1.9215e+05
3.4742e+05
2.79e+05
2.1699e+05
3.0156e+05
2.1873e+05
3.4591e+05
8.5843e+05
6.7199e+05
6.3577e+05
3.5781e+05
1.7117e+05
2.836e+05
2.4652e+05
1.0822e+05
1.3812e+05
2.7567e+05
3.8772e+05
5.9219e+05
6.8344e+05
7.9895e+05
3.2074e+05
4.3561e+05
9.2929e+05
5.8812e+05
1.2996e+06
9.4472e+05
3.5602e+05
1.3002e+05
2.1593e+05
2.8132e+05
2.1188e+05
4.5141e+05
5.3386e+05
4.7094e+05
5.8169e+05
5.8059e+05
5.1683e+05
5.8144e+05
7.132e+05
1.1165e+06
6.2204e+05
3.5649e+05
2.8581e+05
1.5199e+05
1.7609e+05
76351
1.9115e+05
2.7807e+05
5.4818e+05
4.9178e+05
6.5966e+05
7.0159e+05
4.3294e+05
3.2883e+05
4.3904e+05
6.4404e+05
4.9677e+05
5.2365e+05
3.3304e+05
1.4287e+05
1.1494e+05
1.0839e+05
2.2611e+05
3.0116e+05
3.5281e+05
4.1327e+05
4.0571e+05
8.2929e+05
5.3811e+05
7.4928e+05
3.9312e+05
4.917e+05
4.9125e+05
2.8785e+05
2.4429e+05
2.2687e+05
98483
1.2734e+05
1.9658e+05
67209
1.5052e+05
3.3933e+05
4.9117e+05
6.9087e+05
1.1045e+06
6.399e+05
5.504e+05
3.7693e+05
3.9377e+05
2.3974e+05
1.4593e+05
57175
1.0859e+05
1.0612e+05
1.5379e+05
2.0597e+05
2.6672e+05
3.3553e+05
5.3916e+05
5.8623e+05
5.8453e+05
3.8126e+05
6.5921e+05
8.2882e+05
4.2849e+05
2.3527e+05
2.3744e+05
2.4521e+05
1.2505e+05
63242
1.1991e+05
1.8548e+05
2.2926e+05
5.7072e+05
1.0303e+06
6.2578e+05
4.214e+05
3.7332e+05
5.7797e+05
5.7569e+05
6.3173e+05
5.7468e+05
2.304e+05
1.2385e+05
93640
1.1417e+05
87690
2.2829e+05
3.4877e+05
4.9929e+05
4.861e+05
3.1473e+05
3.2147e+05
3.4856e+05
3.8943e+05
3.1149e+05
4.3075e+05
3.138e+05
6.5535e+05
4.7899e+05
3.9846e+05
3.5085e+05
2.5148e+05
2.5527e+05
1.918e+05
2.0091e+05
3.8994e+05
3.5504e+05
2.9333e+05
3.6666e+05
4.0139e+05
3.3469e+05
3.2754e+05
4.4936e+05
3.8911e+05
2.3209e+05
2.0849e+05
3.5397e+05
4.4386e+05
3.9937e+05
5.0137e+05
6.1136e+05
4.3584e+05
3.2436e+05
4.1748e+05
4.2944e+05
3.7347e+05
4.4949e+05
3.7172e+05
4.5945e+05
5.8004e+05
5.4569e+05
4.7517e+05
3.5697e+05
2.7674e+05
1.99e+05
2.1825e+05
7.854e+05
4.3042e+05
4.1954e+05
3.7047e+05
3.7069e+05
3.2962e+05
4.9506e+05
5.3018e+05
7.4877e+05
4.6894e+05
6.0303e+05
4.5738e+05
6.3636e+05
5.9635e+05
5.2724e+05
5.1997e+05
4.5679e+05
4.8161e+05
5.2523e+05
3.8104e+05
4.9031e+05
3.3897e+05
2.5995e+05
2.3123e+05
3.7269e+05
4.1995e+05
3.46e+05
3.6468e+05
4.7633e+05
5.1558e+05
4.5886e+05
5.2486e+05
4.4948e+05
6.5649e+05
6.1282e+05
5.7953e+05
4.1826e+05
4.3e+05
4.2561e+05
3.8522e+05
2.9545e+05
[truncated: 654 more rows]
