# Supplementary material for: Micro-mechanical fingerprints of the rat bladder change in actinic cystitis and tumor presence
Source: Commun Biol. 2023 Feb 24;6:217. doi: 10.1038/s42003-023-04572-0 (PMC9950451; doi:10.1038/s42003-023-04572-0)
Supplement: Supplementary file 4 — Supplementary data 1 [file 42003_2023_4572_MOESM4_ESM.zip › supplementary data graphs/lamina/2_XRay/Month 4/R223/Chiaro.csv]

72933
44026
4572.8
35476
54454
86224
59319
56552
58120
74845
NaN
1.444e+05
1.9592e+05
1.5754e+05
1.7871e+05
2.3211e+05
2.7609e+05
1.4096e+05
1.9694e+05
1.917e+05
3.5599e+05
NaN
3.1165e+05
80362
1.1917e+05
1.4669e+05
2.4945e+05
2.1688e+05
1.0196e+05
1.0532e+05
1.1795e+05
NaN
1.3802e+05
1.7889e+05
2.6299e+05
2.9874e+05
65017
41048
52505
59487
1.2539e+05
2.3151e+05
2.1418e+05
1.4068e+05
44247
62298
1.1128e+05
NaN
66671
1.8176e+05
1.3761e+05
2.2243e+05
2.7587e+05
2.8577e+05
2.9599e+05
2.7405e+05
92391
1.5112e+05
1.6267e+05
2.5638e+05
1.5683e+05
2.2165e+05
3.559e+05
1.7601e+05
1.6424e+05
48300
1.0626e+05
57491
1.7308e+05
3.4876e+05
3.0246e+05
2910
1.096e+05
1.9034e+05
1.8185e+05
1.5678e+05
1.5361e+05
1.1685e+05
1.5891e+05
2.0384e+05
37602
87776
62240
1.3893e+05
2.694e+05
2.6974e+05
6145.7
1.4984e+05
1.7755e+05
1.3531e+05
2.3837e+05
1.9836e+05
1.7313e+05
1.4806e+05
2.3797e+05
1.4659e+05
89280
1.7455e+05
1.4175e+05
1.8356e+05
1.8554e+05
32285
46995
70741
87278
9841.1
1.3074e+05
2.4808e+05
2.9096e+05
2.6108e+05
62099
58153
45529
68201
56669
47801
59652
70298
76988
59771
92031
80170
1.3417e+05
1.2158e+05
82312
29407
55410
70702
1.0009e+05
76739
1.6125e+05
1.6041e+05
1.3307e+05
80623
40926
48705
1.123e+05
1.7568e+05
1.2024e+05
65507
1.8148e+05
1.551e+05
2.3337e+05
1.8801e+05
1.8731e+05
1.8725e+05
2.2768e+05
2.1243e+05
1.6329e+05
2.7516e+05
2.9959e+05
2.4194e+05
1.8846e+05
2.1964e+05
2.8599e+05
2.7394e+05
2.5888e+05
1.8318e+05
2.0821e+05
2.3078e+05
25353
39357
48496
42444
45284
70730
NaN
NaN
NaN
48784
1.2243e+05
1.2804e+05
77492
1.0235e+05
91893
NaN
NaN
NaN
NaN
NaN
1.0047e+05
18869
57161
1.314e+05
NaN
NaN
44567
1.1472e+05
NaN
37768
21338
NaN
17275
9212.4
30491
NaN
NaN
48402
36722
29590
20061
71768
7966.8
78694
61245
86936
54366
29436
64991
47995
69788
1.2544e+05
74321
92805
51913
1.2572e+05
78488
1.2106e+05
82334
91950
67631
59128
98798
88193
1.0122e+05
73331
74124
1.4204e+05
1.0077e+05
98309
97818
69925
71031
93777
86006
72991
87577
94010
69221
46339
3.9179e+05
27478
1.1543e+05
3.1942e+05
1.912e+05
47157
63949
32704
54055
74254
71385
1.5555e+05
83911
77228
1.7193e+05
1.3736e+05
79866
33638
1.3276e+05
1.3512e+05
1.2337e+05
2218.6
98441
96274
56567
66516
23346
64643
40943
40220
97290
1.7124e+05
1.4546e+05
1.395e+05
1.0627e+05
1.5231e+05
81346
40031
30140
1.2147e+05
1.6041e+05
1.0544e+05
1.1106e+05
1.3252e+05
1.0968e+05
97748
1.1055e+05
87334
1.0571e+05
1.3588e+05
19978
19764
NaN
15784
5977.4
7808.4
26497
21492
51798
88991
22012
20226
10091
NaN
NaN
35513
53758
39524
43183
63947
66671
60112
75979
9274.6
1.0023e+05
82463
61898
69838
32357
25567
NaN
18030
8371
11261
20203
16318
14506
13756
NaN
61331
NaN
NaN
NaN
39090
35496
33216
36833
NaN
NaN
30249
NaN
NaN
86301
60221
33933
54369
NaN
NaN
NaN
NaN
NaN
NaN
NaN
NaN
54775
99582
NaN
NaN
NaN
NaN
NaN
NaN
NaN
NaN
NaN
NaN
NaN
NaN
NaN
NaN
NaN
40597
NaN
NaN
NaN
NaN
NaN
NaN
NaN
NaN
NaN
43445
NaN
NaN
NaN
NaN
NaN
84266
44360
NaN
