# Supplementary material for: Micro-mechanical fingerprints of the rat bladder change in actinic cystitis and tumor presence
Source: Commun Biol. 2023 Feb 24;6:217. doi: 10.1038/s42003-023-04572-0 (PMC9950451; doi:10.1038/s42003-023-04572-0)
Supplement: Supplementary file 4 — Supplementary data 1 [file 42003_2023_4572_MOESM4_ESM.zip › supplementary data graphs/lamina/2_XRay/Month 6/R139/AFM.csv]

81901
70241
69852
57192
73280
63664
70825
75569
83440
1.0479e+05
1.0442e+05
96349
66291
84631
91471
92609
93244
84546
74356
77614
65682
69805
78622
90030
88727
86983
94424
1.1496e+05
1.0772e+05
1.0803e+05
99502
1.2264e+05
1.2229e+05
1.2095e+05
1.1394e+05
1.1548e+05
1.1108e+05
1.2204e+05
1.5227e+05
1.3709e+05
1.0236e+05
83162
89012
77874
82739
78682
1.1256e+05
1.0005e+05
86965
84415
77382
58017
52451
45806
61756
70141
81639
85553
86296
98929
86650
85771
57378
44109
31621
38702
44005
56795
77747
71436
54255
69419
1.2513e+05
1.0514e+05
49490
61162
56740
61287
70834
94301
98468
1.2764e+05
1.2297e+05
96017
94930
96470
1.2064e+05
95603
1.2846e+05
1.0678e+05
69103
76543
1.0634e+05
1.3979e+05
71076
69569
66247
93067
1.2869e+05
1.0334e+05
78438
43218
85149
1.2677e+05
96896
1.1219e+05
1.359e+05
1.108e+05
1.2914e+05
1.1737e+05
1.4923e+05
1.5765e+05
1.3331e+05
1.3836e+05
55815
70270
89324
45149
40662
66073
1.3364e+05
98163
1.1326e+05
1.0573e+05
1.1318e+05
78021
1.1792e+05
1.1308e+05
1.3984e+05
1.6589e+05
1.5521e+05
1.2549e+05
1.2792e+05
1.5144e+05
1.9175e+05
1.331e+05
1.669e+05
2.1548e+05
1.9083e+05
2.4302e+05
1.9477e+05
1.7224e+05
1.8118e+05
1.203e+05
1.3032e+05
1.2257e+05
1.9643e+05
1.3055e+05
1.6136e+05
1.059e+05
27211
54644
59143
73441
50674
41405
60136
59170
45438
96560
92543
87792
84999
80580
1.0963e+05
1.0239e+05
1.348e+05
2.2118e+05
2.5467e+05
2.441e+05
2.1295e+05
2.3736e+05
1.6814e+05
77008
1.4988e+05
1.2647e+05
69373
2.1716e+05
1.9806e+05
1.6753e+05
1.7792e+05
2.8855e+05
1.9061e+05
1.6704e+05
61177
1.0443e+05
1.9659e+05
1.4971e+05
1.7164e+05
1.2732e+05
1.5124e+05
1.6738e+05
1.0221e+05
74129
49642
80906
87907
64110
1.0279e+05
92281
1.1796e+05
1.6102e+05
1.7089e+05
1.1652e+05
1.3218e+05
1.3673e+05
1.1188e+05
1.6512e+05
1.9678e+05
1.6016e+05
1.8286e+05
2.1187e+05
1.7343e+05
1.9235e+05
2.0588e+05
1.7829e+05
1.6804e+05
1.2761e+05
1.5849e+05
1.683e+05
2.0001e+05
87008
68518
1.583e+05
1.2445e+05
1.2711e+05
1.9541e+05
1.831e+05
1.1884e+05
73749
1.433e+05
1.2365e+05
89788
2.236e+05
2.9916e+05
2.1408e+05
2.0879e+05
2.026e+05
1.6989e+05
1.9296e+05
2.2849e+05
1.4161e+05
2.0458e+05
1.6059e+05
1.1371e+05
1.3167e+05
1.8557e+05
1.0477e+05
1.3547e+05
1.2324e+05
82934
64885
1.1122e+05
1.0727e+05
1.3724e+05
1.4769e+05
1.4591e+05
1.8022e+05
1.77e+05
1.9672e+05
1.1801e+05
1.3259e+05
1.1933e+05
1.3971e+05
1.9033e+05
1.5388e+05
1.6925e+05
1.8278e+05
1.1207e+05
90230
1.1674e+05
99992
1.6366e+05
1.4583e+05
1.6494e+05
2.5958e+05
1.2469e+05
98072
1.5206e+05
1.5886e+05
1.3123e+05
1.142e+05
1.3549e+05
1.4524e+05
1.7929e+05
1.2267e+05
1.224e+05
1.3936e+05
1.1296e+05
95577
1.1946e+05
1.3767e+05
1.724e+05
1.5485e+05
1.4032e+05
1.4752e+05
1.0003e+05
1.2695e+05
1.1977e+05
1.1899e+05
2.0436e+05
1.6789e+05
1.1925e+05
54405
93474
66158
37014
1.8363e+05
2.571e+05
1865.3
60647
1.4013e+05
38012
7329.8
93409
65748
40204
85268
70754
1.3798e+05
1.7072e+05
1.6411e+05
3.0606e+05
1.1e+05
1.5561e+05
93104
1.86e+05
1.2732e+05
91340
1.5289e+05
72688
64697
66695
21548
65421
1.1357e+05
56103
55117
45445
49141
34743
81639
55338
61222
56913
64073
37859
34079
39915
29326
72649
37887
71944
27388
59308
97131
22255
26741
2.8225e+05
2.014e+05
53506
83325
44540
56085
46702
55627
51208
42782
37903
44327
43714
39994
48628
64567
92050
76531
76434
62274
89304
1.198e+05
1.3077e+05
72200
81825
57022
83553
64999
76850
45345
37505
41188
30754
33914
60533
71189
51187
68755
75746
63654
56348
47912
50100
38899
44254
56570
74243
1.0383e+05
1.0029e+05
1.0041e+05
1.266e+05
99633
58742
1.5814e+05
1.7696e+05
1.5805e+05
2.3287e+05
2.5576e+05
2.6051e+05
1.2324e+05
1.1824e+05
1.5566e+05
1.6216e+05
74541
1.5889e+05
75991
1.0352e+05
74081
57031
68373
69543
53730
1.6536e+05
1.186e+05
95259
1.2858e+05
1.5532e+05
1.6925e+05
1.278e+05
96058
1.3544e+05
1.3565e+05
1.0809e+05
96271
98897
93313
1.0939e+05
73632
74242
67188
66667
58779
63146
66122
68328
82451
1.0049e+05
85998
89869
86698
1.0706e+05
1.4272e+05
1.0915e+05
86584
1.3056e+05
1.8666e+05
1.7576e+05
1.6704e+05
1.4528e+05
99967
1.4958e+05
1.4992e+05
1.7733e+05
2.2464e+05
1.6489e+05
2.0222e+05
2.2985e+05
1.7687e+05
1.7842e+05
1.6434e+05
1.7497e+05
1.3899e+05
84079
83630
1.2581e+05
1.1214e+05
91804
79566
84919
92874
92669
62473
70296
82302
1.0651e+05
1.0189e+05
84715
81803
79043
85421
1.1201e+05
1.0439e+05
71992
81233
1.3615e+05
1.7836e+05
1.7459e+05
1.9963e+05
4.2425e+05
2.2314e+05
1.4225e+05
1.3854e+05
1.7386e+05
1.2587e+05
2.6198e+05
1.6513e+05
1.5916e+05
1.6274e+05
1.6569e+05
1.8527e+05
1.7176e+05
2.2525e+05
1.5705e+05
1.3036e+05
74616
64671
1.0018e+05
1.0569e+05
81383
74906
79383
93982
2.4368e+05
2.2585e+05
2.1208e+05
1.5149e+05
76197
67385
84797
1.0671e+05
76258
60350
88880
1.4275e+05
1.356e+05
1.377e+05
2.2066e+05
2.3032e+05
2.0592e+05
2.368e+05
1.8131e+05
1.5294e+05
2.2202e+05
1.8081e+05
1.4994e+05
2.0036e+05
1.9823e+05
2.0892e+05
2.0652e+05
2.3121e+05
1.0935e+05
1.7193e+05
1.7285e+05
3.1343e+05
62704
59159
87862
2.0111e+05
1.5114e+05
1.124e+05
2.1987e+05
2.63e+05
1.9657e+05
2.5079e+05
2.8755e+05
1.6662e+05
55732
1.1025e+05
2.6318e+05
1.931e+05
1.5568e+05
1.8741e+05
83040
39656
1.8438e+05
1.8007e+05
2.3649e+05
2.5333e+05
2.5935e+05
1.8169e+05
2.1334e+05
4.0191e+05
2.9512e+05
2.0287e+05
1.9595e+05
1.8472e+05
1.6073e+05
1.4542e+05
73386
96078
1.0495e+05
65409
4.3835e+05
2.9573e+05
2.9702e+05
2.1763e+05
2.8254e+05
4.2925e+05
4.7019e+05
4.5448e+05
4.4523e+05
3.2777e+05
3.3551e+05
3.1548e+05
1.2234e+05
1.0515e+05
2.7434e+05
1.3983e+05
1.252e+05
2.6599e+05
4.0439e+05
4.2816e+05
2.0759e+05
2.5965e+05
2.3278e+05
2.3135e+05
2.3376e+05
2.1382e+05
2.5581e+05
2.0296e+05
1.9122e+05
2.8867e+05
1.8239e+05
1.7958e+05
1.1099e+05
1.4843e+05
1.5923e+05
1.2052e+05
1.283e+05
3.5086e+05
1.9684e+05
86057
1.2589e+05
2.0707e+05
2.2714e+05
2.3819e+05
3.4322e+05
2.2841e+05
3.5384e+05
2.7147e+05
1.8599e+05
1.6464e+05
1.6052e+05
1.2372e+05
1.6599e+05
1.9106e+05
1.8848e+05
1.8891e+05
1.8421e+05
2.1803e+05
2.5821e+05
2.0751e+05
2.2653e+05
2.3594e+05
2.9477e+05
2.3214e+05
1.5491e+05
2.9008e+05
2.5052e+05
1.3598e+05
1.5538e+05
3.2892e+05
1.6066e+05
3.3682e+05
3.7757e+05
3.0567e+05
2.474e+05
3.7085e+05
3.5721e+05
3.0931e+05
2.6e+05
2.4565e+05
2.7888e+05
2.6317e+05
1.7338e+05
2.0128e+05
2.2885e+05
3.7072e+05
3.708e+05
1.9481e+05
2.2429e+05
2.8631e+05
3.2692e+05
3.9935e+05
1.5086e+05
1.8482e+05
3.3329e+05
3.842e+05
3.1421e+05
2.0815e+05
2.177e+05
7.1024e+05
1.7055e+05
2.0565e+05
6.7796e+05
3.9982e+05
3.0922e+05
2.084e+05
2.1029e+05
2.8392e+05
2.6455e+05
1.8916e+05
3.8112e+05
3.0393e+05
2.7841e+05
2.0179e+05
2.8035e+05
4.3308e+05
3.2917e+05
3.167e+05
5.1564e+05
2.6715e+05
3.0953e+05
5.3761e+05
3.2231e+05
4.6868e+05
2.0354e+05
1.5399e+05
1.9041e+05
2.1128e+05
2.3683e+05
3.0949e+05
4.3278e+05
5.5912e+05
2.9832e+05
4.0822e+05
4.1544e+05
4.3386e+05
4.2665e+05
3.5052e+05
2.9083e+05
7.4004e+05
6.3527e+05
3.1928e+05
1.752e+05
3.0065e+05
3.3945e+05
2.0498e+05
2.4615e+05
4.0855e+05
2.7102e+05
3.3849e+05
4.8966e+05
1.2813e+05
2.9844e+05
8.6673e+05
1.9717e+05
3.0565e+05
4.2828e+05
2.9719e+05
2.2759e+05
2.2202e+05
2.8743e+05
1.7644e+05
3.8467e+05
4.2308e+05
3.7549e+05
2.7906e+05
2.8167e+05
2.3226e+05
2.2329e+05
2.8839e+05
4.4159e+05
2.9984e+05
2.2358e+05
2.3264e+05
2.1977e+05
2.2834e+05
2.3438e+05
2.6866e+05
3.934e+05
3.9132e+05
4.4701e+05
1.4425e+05
1.4735e+05
1.9268e+05
2.5333e+05
3.4132e+05
2.2467e+05
2.5281e+05
2.2152e+05
1.9828e+05
1.0727e+05
1.9568e+05
2.4197e+05
1.9175e+05
3.0295e+05
2.5584e+05
2.5284e+05
2.2667e+05
1.4719e+05
1.6275e+05
2.4185e+05
2.8129e+05
2.3542e+05
2.3886e+05
2.9795e+05
1.7274e+05
1.3833e+05
1.7033e+05
1.0726e+05
1.7969e+05
2.3999e+05
2.2922e+05
2.1041e+05
2.795e+05
2.5757e+05
2.238e+05
2.2095e+06
1.85e+05
1.4377e+05
1.974e+05
2.7452e+05
2.6058e+05
2.1024e+05
1.7288e+05
1.4691e+05
80087
88584
95178
1.9493e+05
2.2183e+05
2.8035e+05
1.8901e+05
1.9106e+05
2.4975e+05
77321
64265
59814
49660
53617
1.184e+05
86387
2.1401e+05
1.405e+05
2.2824e+05
95328
3.2505e+05
2.7987e+05
2.8712e+05
2.6104e+05
5.1177e+05
4.314e+05
2.6199e+05
2.8327e+05
3.0613e+05
88231
42776
45350
1.0398e+05
85420
89704
1.0383e+05
63162
66371
83589
1.4065e+05
69716
44026
1.121e+05
1.1698e+05
1.6107e+05
1.1196e+05
99965
77790
1.1051e+05
1.1577e+05
1.1514e+05
38691
38370
47827
48704
46139
2.7116e+05
3.8615e+05
1.5746e+05
97814
86823
60380
58715
67014
48408
34201
29163
1.2166e+05
1.4632e+05
88704
79495
1.0094e+05
1.3915e+05
1.5103e+05
1.2794e+05
1.5887e+05
1.9614e+05
1.6304e+05
1.3649e+05
1.2869e+05
1.0434e+05
1.173e+05
1.0484e+05
1.4727e+05
80699
26738
42047
61559
80529
58702
66066
57785
1.0681e+05
97407
60815
60556
55072
67235
64173
64144
58983
76635
1.1566e+05
1.475e+05
1.8587e+05
1.848e+05
1.1151e+05
1.2994e+05
1.7291e+05
1.8667e+05
1.6148e+05
2.4712e+05
1.6109e+05
1.4886e+05
1.8265e+05
1.3782e+05
84428
1.2657e+05
94222
73221
73664
58460
63393
61630
52094
73450
83254
68496
52897
59028
68623
55709
54295
80342
96578
72319
55109
90019
65293
1.5376e+05
1.2819e+05
1.6815e+05
1.5744e+05
1.3777e+05
1.4793e+05
1.5313e+05
2.3614e+05
1.7785e+05
1.2867e+05
81142
1.0057e+05
59579
78867
1.0544e+05
78751
65862
57293
68941
64670
44699
63027
2.7861e+05
3.2872e+05
1.5631e+05
1.9913e+05
3.4145e+05
4.3349e+05
5.3659e+05
4.3256e+05
3.6695e+05
3.4869e+05
2.6732e+05
2.4969e+05
2.1802e+05
2.1437e+05
2.3906e+05
2.4329e+05
1.4214e+05
2.1427e+05
1.6394e+05
1.8725e+05
1.51e+05
2.8644e+05
2.3944e+05
4.6499e+05
4.2854e+05
4.7746e+05
3.8981e+05
3.7251e+05
5.366e+05
6.6694e+05
5.366e+05
3.9257e+05
2.1763e+05
1.5273e+05
3.6636e+05
2.7473e+05
4.0112e+05
3.5327e+05
4.0773e+05
3.1124e+05
4.0429e+05
1.5178e+05
2.1294e+05
3.4461e+05
5.6982e+05
6.8744e+05
4.8093e+05
3.0215e+05
2.6091e+05
2.1578e+05
2.8589e+05
2.829e+05
4.0646e+05
2.1316e+05
77795
3.075e+05
1.4924e+05
1.3512e+05
24669
2.5502e+05
4.5981e+05
2.8517e+05
2.6014e+05
2.5902e+05
2.014e+05
2.3498e+05
2.5458e+05
4.6618e+05
5.4518e+05
4.8439e+05
3.4095e+05
1.5801e+05
4.1784e+05
5.2715e+05
4.4162e+05
3.8633e+05
4.2734e+05
3.8511e+05
3.9297e+05
5.1084e+05
3.9891e+05
1.3926e+05
2.2987e+05
3.6656e+05
5.1764e+05
6.815e+05
3.3347e+05
1.481e+05
3.3587e+05
2.3962e+05
2.6028e+05
2.5364e+05
3.4824e+05
6.1353e+05
2.5606e+05
69283
1.6283e+05
1.5128e+05
6.4962e+05
2.6837e+05
3.0983e+05
3.9202e+05
4.2881e+05
2.9515e+05
2.2684e+05
2.3488e+05
2.0119e+05
2.8096e+05
6.0015e+05
5.4188e+05
1.4158e+05
5.2558e+05
4.4145e+05
3.8595e+05
3.274e+05
4.5532e+05
3.0114e+05
4.792e+05
1.6149e+05
5.4402e+05
2.2691e+05
3.2694e+05
2.1541e+05
3.0468e+05
2.5568e+05
2.6537e+05
4.5029e+05
2.9567e+05
5.1004e+05
3.5325e+05
2.8147e+05
2.2829e+05
2.9061e+05
1.9214e+05
2.0151e+05
1.7519e+05
1.3423e+05
2.2799e+05
4.3532e+05
4.2522e+05
3.5574e+05
3.2381e+05
4.11e+05
2.0765e+05
1.9869e+05
1.8144e+05
3.3174e+05
3.947e+05
3.565e+05
1.8471e+05
41777
24752
41303
55871
98227
1.0663e+05
1.184e+05
1.1038e+05
1.2034e+05
1.3672e+05
1.0219e+05
95648
1.0141e+05
82860
58275
39056
30360
1.6633e+05
1.698e+05
1.0644e+05
49830
79641
84039
93398
1.2743e+05
1.3719e+05
1.3459e+05
1.1355e+05
1.1059e+05
1.3874e+05
1.155e+05
92401
62843
39152
68564
41228
56391
42856
71242
39135
31169
32452
72621
75735
86781
32655
90236
1.414e+05
1.4234e+05
1.1941e+05
1.2678e+05
1.2286e+05
1.5246e+05
1.0028e+05
1.1334e+05
1.3563e+05
1.2777e+05
80078
2.3018e+05
2.273e+05
2.2578e+05
1.558e+05
1.5583e+05
1.8203e+05
1.5527e+05
1.896e+05
1.324e+05
1.0013e+05
1.3625e+05
85379
1.0796e+05
1.0415e+05
1.1542e+05
55745
75667
61630
81553
86520
74157
93955
70104
59232
98755
76216
66750
53517
1.0845e+05
47654
1.2911e+05
1.2315e+05
84243
64110
78000
1.1547e+05
1.5134e+05
98847
1.4744e+05
2.1961e+05
96335
1.2391e+05
1.6484e+05
1.8527e+05
1.6208e+05
1.3099e+05
1.1814e+05
1.8563e+05
2.4865e+05
2.0926e+05
2.4002e+05
1.3454e+05
77079
64340
1.7259e+05
92494
42701
78286
1.7e+05
1.3625e+05
1.5125e+05
1.1123e+05
69329
56608
90744
62160
57738
67968
80578
58420
71388
93811
86837
99212
1.2585e+05
91175
1.1793e+05
1.0564e+05
97495
1.2324e+05
88596
96986
1.1809e+05
1.9199e+05
2.364e+05
1.7858e+05
91042
37573
48510
43498
28342
22952
66657
31448
27473
44147
31320
1.0466e+05
34070
1.3347e+05
1.1341e+05
66872
68948
24909
1.4596e+05
82809
2.0088e+05
1.4191e+05
81977
61512
53527
45278
31421
25587
34367
35496
36050
17437
24949
21630
27433
20657
14309
17727
31825
40973
69835
73930
59451
1.4674e+05
1.8639e+05
66390
88048
25323
45093
75981
67766
70104
37631
41261
61164
68835
44786
42227
20275
28884
25523
21728
14782
32467
27286
65755
32173
27057
35860
39829
33386
55410
58800
67353
51085
51698
22944
23831
43404
1.1372e+05
73532
52163
72668
75519
84739
1.0034e+05
38688
1.1099e+05
74896
69387
59482
82443
58170
51446
45819
30781
40536
62710
70618
98632
49269
26711
47211
57812
89229
79726
85258
1.1579e+05
59187
82183
1.1063e+05
1.1343e+05
73950
52021
90776
74932
81613
42373
51494
1.3332e+05
1.2692e+05
87977
68823
1.0088e+05
1.056e+05
1.1034e+05
1.3692e+05
86051
44466
47093
84211
1.1616e+05
63632
1.149e+05
1.1056e+05
1.2861e+05
54330
94039
1.3763e+05
1.0059e+05
1.2623e+05
1.4534e+05
1.2495e+05
1.5892e+05
1.2225e+05
99884
49833
29220
56958
50885
1.2135e+05
1.528e+05
69543
56038
57669
68575
71105
69873
67806
71908
60578
45539
42586
1.0925e+05
1.5362e+05
76429
43792
57001
53670
82880
93996
79897
1.048e+05
69935
73236
89172
94911
1.1433e+05
91141
83689
32611
92639
1.5341e+05
47570
41016
42865
89883
1.2381e+05
77273
83077
89831
68565
1.0857e+05
88168
88413
64671
56324
37714
47936
1.3221e+05
2.5104e+05
1.9008e+05
92967
26254
57706
52063
59991
60327
46468
48984
90293
1.0192e+05
1.0405e+05
89707
99995
88771
47332
1.1194e+05
92102
1.4134e+05
1.0811e+05
1.897e+05
1.3424e+05
1.1559e+05
85985
78136
1.5172e+05
95751
65812
53439
35867
20434
25309
32699
33917
36155
30016
28146
1.1269e+05
1.5955e+05
1.1881e+05
48272
32925
31150
22290
24935
35310
57708
60087
74002
1.0611e+05
1.0613e+05
3.487e+05
1.6026e+05
1.4844e+05
1.5676e+05
1.5609e+05
1.1357e+05
2.2179e+05
1.4415e+05
1.9184e+05
5.0565e+05
2.1177e+05
1.9733e+05
1.2282e+05
66381
86441
54615
33784
75409
1.1991e+05
41593
25588
29436
42164
88809
75072
1.6455e+05
1.7691e+05
1.6774e+05
2.2156e+05
4.058e+05
1.2417e+05
1.4474e+05
2.4573e+05
93481
1.1332e+05
83087
97248
1.3196e+05
1.2148e+05
1.2488e+05
99179
20468
31640
32446
26935
28377
53384
64368
61886
87183
1.0581e+05
1.2096e+05
1.0005e+05
81491
75929
55019
54753
31406
36217
41372
40786
8068.7
1.1565e+05
88241
26295
34371
36855
59254
71485
74005
52583
63313
74266
73199
96412
99672
96999
1.2678e+05
1.8398e+05
1.3771e+05
1.2472e+05
1.0531e+05
1.0218e+05
92526
83066
1.0239e+05
74142
64335
92114
90680
84799
65417
60834
63906
49734
38271
48026
39253
39332
32982
43199
48201
68398
61571
45043
45480
47841
58670
55807
50346
66324
83070
81425
88983
1.1028e+05
1.2696e+05
1.0626e+05
79313
87901
1.1218e+05
1.2675e+05
1.1125e+05
1.194e+05
1.2632e+05
1.314e+05
1.4079e+05
1.4102e+05
1.0792e+05
1.1012e+05
1.5204e+05
1.1471e+05
1.1332e+05
1.0154e+05
79183
65807
69072
80290
1.218e+05
1.1748e+05
95803
97773
91557
69454
67981
55639
43103
67344
54027
55262
66762
81970
60779
44921
37383
35755
33323
32018
40536
55805
67644
91135
68098
54491
27392
56100
75243
76351
66146
27673
47672
65878
79633
70150
47734
29162
23275
23717
26988
35219
43420
24583
22721
25337
39189
55447
66460
60666
53411
27124
25790
37511
52298
31525
27589
30610
32174
40439
34855
48706
51936
60906
46072
34624
37360
59322
57475
29216
32090
36902
32364
30785
33124
37500
40883
40350
32903
28431
40738
44217
45354
36072
26114
24702
35769
20805
95427
24717
55719
1.0727e+05
1.5266e+05
1.7956e+05
67535
87955
78603
93000
38521
57168
72523
62625
51803
60539
1.3753e+05
1.1091e+05
1.6327e+05
99775
1.5346e+05
1.763e+05
1.204e+05
99422
50354
22485
1.2639e+05
1.1957e+05
77427
39040
76683
1.357e+05
85642
77763
50610
50440
57067
1.0021e+05
1.5467e+05
1.0776e+05
96873
2.117e+05
1.1727e+05
1.485e+05
68263
1.4705e+05
1.2527e+05
1.5778e+05
1.5683e+05
1.603e+05
1.6634e+05
1.8511e+05
1.1388e+05
1.5854e+05
97979
1.0048e+05
77319
1.5559e+05
1.1283e+05
1.0226e+05
