# Supplementary material for: Micro-mechanical fingerprints of the rat bladder change in actinic cystitis and tumor presence
Source: Commun Biol. 2023 Feb 24;6:217. doi: 10.1038/s42003-023-04572-0 (PMC9950451; doi:10.1038/s42003-023-04572-0)
Supplement: Supplementary file 4 — Supplementary data 1 [file 42003_2023_4572_MOESM4_ESM.zip › supplementary data graphs/lamina/2_XRay/Month 6/R139/Chiaro.csv]

61386
40908
50782
41496
1.038e+05
1.1251e+05
39314
1.2181e+05
1.1011e+05
1.1402e+05
18499
89621
70640
27254
75819
72460
55143
45569
15073
55445
58397
1.1267e+05
1.3352e+05
25043
37129
1.3951e+05
26461
52420
53924
NaN
19624
13908
15687
9649.8
10542
16873
19976
10356
8231.1
NaN
19110
27954
18511
18022
36098
30957
22641
26014
15130
23282
16017
23473
36891
14258
15885
23800
31157
23719
28046
19971
11421
31558
NaN
NaN
20708
3748.8
13337
NaN
20151
19036
NaN
17050
NaN
14525
20594
11465
14943
21143
13393
41618
28486
25796
34917
22955
41345
38379
10910
21964
20429
40477
50302
22295
32022
20579
49581
39665
68963
48531
20564
21858
NaN
34128
38643
NaN
24191
28720
52477
73120
67098
38100
87585
97215
1.2095e+05
76029
88816
46640
78624
51834
83695
47715
26630
34533
25742
31238
50810
54196
75659
78127
7199.3
88832
92999
57179
73551
1.5119e+05
2.2607e+05
96817
1.2336e+05
93373
48182
46032
55566
39293
74064
92317
71868
56973
87656
72720
52715
37132
7992.3
1.0288e+05
37996
3.6799e+05
55262
1.4079e+05
67925
88746
25377
29544
