# Supplementary material for: Micro-mechanical fingerprints of the rat bladder change in actinic cystitis and tumor presence
Source: Commun Biol. 2023 Feb 24;6:217. doi: 10.1038/s42003-023-04572-0 (PMC9950451; doi:10.1038/s42003-023-04572-0)
Supplement: Supplementary file 4 — Supplementary data 1 [file 42003_2023_4572_MOESM4_ESM.zip › supplementary data graphs/lamina/2_XRay/Month 6/R140/AFM.csv]

2.7346e+05
3.0918e+05
1.8254e+05
1.9168e+05
1.4802e+05
1.8196e+05
1.3692e+05
1.0137e+05
74221
45529
38837
1.0819e+05
55329
87670
79033
99599
1.1254e+05
3.0458e+05
2.4669e+05
2.1602e+05
2.8393e+05
2.8526e+05
2.0479e+05
1.6791e+05
2.0461e+05
1.881e+05
2.7735e+05
2.3214e+05
2.2901e+05
1.0209e+05
94437
80989
85983
62902
93165
84428
48787
67839
1.0062e+05
1.0962e+05
1.3678e+05
2.6352e+05
2.3338e+05
2.3668e+05
1.4015e+05
1.6327e+05
1.6132e+05
1.5793e+05
1.3662e+05
1.5691e+05
2.2508e+05
2.383e+05
2.7188e+05
1.1896e+05
1.1442e+05
89045
71832
55261
69826
66815
90896
1.0564e+05
1.0115e+05
1.281e+05
1.9368e+05
3.4609e+05
1.7436e+05
2.3607e+05
1.2988e+05
1.5843e+05
1.1571e+05
1.0449e+05
1.0377e+05
1.1913e+05
1.9278e+05
1.9025e+05
2.3591e+05
2.1349e+05
1.3642e+05
1.336e+05
97038
87544
55734
56942
84183
1.1067e+05
1.284e+05
1.2591e+05
2.7271e+05
2.6343e+05
2.3684e+05
1.9116e+05
1.2132e+05
1.0584e+05
87723
67078
92373
99400
1.4396e+05
2.3732e+05
2.8013e+05
2.7751e+05
1.1582e+05
1.3699e+05
1.2456e+05
84929
94493
1.0496e+05
1.2346e+05
1.196e+05
1.8398e+05
1.9409e+05
2.7259e+05
2.9271e+05
2.3639e+05
1.4514e+05
98735
95041
61037
1.0514e+05
1.0467e+05
1.0018e+05
1.1674e+05
2.5221e+05
2.1534e+05
2.7811e+05
1.7772e+05
1.7182e+05
1.3971e+05
1.2594e+05
1.2554e+05
1.2097e+05
1.2053e+05
1.6134e+05
2.3877e+05
1.9245e+05
2.1138e+05
2.745e+05
3.2238e+05
1.1188e+05
99817
83868
48501
89615
1.1043e+05
88810
98332
1.1594e+05
1.1328e+05
92810
97916
44253
43780
52876
55859
58659
56382
55684
53430
51303
46617
45874
40799
50142
50238
43653
45925
48665
54990
45397
46399
49811
49787
56197
57255
63526
62764
68385
65648
62309
47648
1.0962e+05
86335
1.1757e+05
1.2264e+05
1.1147e+05
99797
79758
94717
97035
74772
78117
66923
73754
1.4294e+05
72521
98792
1.1298e+05
1.2974e+05
1.1991e+05
1.126e+05
1.0901e+05
45376
53557
59823
63344
68575
65777
61118
56429
59889
52444
49397
44428
47957
53336
46244
49332
46350
44818
48648
52917
56136
55587
56615
61578
70442
59143
47737
46000
56969
1.563e+05
1.2151e+05
1.1824e+05
1.3327e+05
1.1943e+05
1.0415e+05
66974
91540
79534
71869
72714
68351
91139
1.049e+05
1.2032e+05
1.223e+05
1.1998e+05
1.5596e+05
1.302e+05
60116
57563
61981
61707
53325
54839
56336
52186
53161
52820
49099
48215
56918
54679
40180
43702
55923
64917
59023
56969
58363
54570
58156
88163
86528
75522
1.0876e+05
1.4e+05
1.2467e+05
1.2126e+05
86963
1.2425e+05
86135
83640
80012
90446
93042
82609
63521
58675
60118
58106
61650
3.9097e+05
5.5513e+05
3.2234e+05
2.9116e+05
2.9726e+05
3.525e+05
4.5167e+05
4.8112e+05
3.4185e+05
3.3962e+05
2.7945e+05
3.3632e+05
3.2588e+05
3.2694e+05
3.0194e+05
2.9113e+05
3.3118e+05
3.771e+05
3.8165e+05
2.2706e+05
2.422e+05
2.1813e+05
2.7696e+05
2.7575e+05
2.5131e+05
3.0582e+05
3.2184e+05
2.4103e+05
3.5522e+05
3.5454e+05
3.8487e+05
3.454e+05
3.0747e+05
2.4384e+05
2.7419e+05
1.9033e+05
1.7498e+05
1.627e+05
2.1144e+05
2.4169e+05
2.4257e+05
3.4408e+05
2.6601e+05
2.953e+05
3.1426e+05
3.134e+05
3.5056e+05
3.281e+05
3.29e+05
3.0125e+05
3.3012e+05
3.1822e+05
3.0002e+05
3.0331e+05
2.911e+05
2.697e+05
2.483e+05
2.9219e+05
2.5163e+05
2.3565e+05
2.2965e+05
2.6316e+05
3.7398e+05
3.6703e+05
3.6134e+05
3.8887e+05
3.5182e+05
3.5609e+05
3.6414e+05
3.6188e+05
3.358e+05
3.38e+05
3.223e+05
3.2657e+05
3.0152e+05
3.1654e+05
3.3901e+05
3.4455e+05
2.7387e+05
2.0935e+05
2.1845e+05
2.2186e+05
2.2875e+05
2.7472e+05
3.5901e+05
2.4935e+05
1.9781e+05
2.1252e+05
1.9501e+05
2.6173e+05
3.9016e+05
3.6499e+05
3.4484e+05
3.2765e+05
3.229e+05
2.4372e+05
1.7768e+05
1.5985e+05
1.9147e+05
2.1666e+05
1.2193e+05
1.0377e+05
1.0822e+05
1.1897e+05
1.1584e+05
2.4476e+05
2.2223e+05
2.3404e+05
2.0082e+05
1.9762e+05
79229
1.1285e+05
2.7644e+05
2.5947e+05
2.4897e+05
2.3949e+05
2.6758e+05
2.6737e+05
1.4628e+05
1.0305e+05
97449
1.2458e+05
1.3802e+05
80454
1.484e+05
1.3712e+05
1.2136e+05
1.2822e+05
1.3275e+05
1.2443e+05
1.5329e+05
1.1523e+05
84278
78876
72485
87529
1.3808e+05
1.4085e+05
92543
83761
1.3066e+05
2.6294e+05
2.2901e+05
2.7921e+05
2.8421e+05
2.332e+05
1.9056e+05
1.797e+05
1.3674e+05
1.2868e+05
1.2188e+05
1.8928e+05
1.9956e+05
2.1527e+05
2.6409e+05
1.716e+05
1.9477e+05
1.9128e+05
1.8278e+05
1.2669e+05
1.5563e+05
1.7629e+05
1.6252e+05
1.3552e+05
2.1893e+05
1.7223e+05
1.9215e+05
2.6184e+05
2.4699e+05
1.5304e+05
1.817e+05
2.044e+05
1.7939e+05
1.5774e+05
2.078e+05
1.7644e+05
1.3443e+05
1.4687e+05
1.5393e+05
1.3564e+05
1.4576e+05
1.5666e+05
1.3076e+05
1.4331e+05
1.5251e+05
2.2149e+05
1.868e+05
1.3189e+05
1.4752e+05
1.6575e+05
1.2027e+05
1.5248e+05
1.4984e+05
1.3812e+05
1.7944e+05
1.2543e+05
1.9835e+05
1.6776e+05
2.02e+05
2.2264e+05
1.8127e+05
1.7167e+05
1.3866e+05
2.0782e+05
1.3682e+05
2.3528e+05
1.3247e+05
1.5088e+05
1.2323e+05
1.393e+05
1.7021e+05
1.4296e+05
1.4487e+05
1.3688e+05
1.779e+05
1.8984e+05
1.6608e+05
1.4273e+05
1.6553e+05
1.5445e+05
1.2933e+05
1.0956e+05
1.2461e+05
1.2141e+05
44806
1.5518e+05
1.5502e+05
1.3943e+05
1.3598e+05
2.2105e+05
2.3541e+05
1.5538e+05
2.1213e+05
2.0044e+05
1.465e+05
1.2829e+05
1.3704e+05
1.1941e+05
1.3441e+05
1.2908e+05
1.5372e+05
1.4385e+05
1.2334e+05
1.2168e+05
1.5978e+05
1.3073e+05
1.089e+05
1.2564e+05
1.539e+05
1.1699e+05
1.1318e+05
1.6953e+05
1.294e+05
1.3761e+05
1.5765e+05
1.3917e+05
1.2417e+05
1.5779e+05
1.5347e+05
2.5444e+05
2.3958e+05
1.9591e+05
1.7523e+05
1.4485e+05
1.2008e+05
1.4038e+05
1.3674e+05
1.4792e+05
1.4926e+05
1.2314e+05
1.3912e+05
1.2183e+05
1.0808e+05
94878
1.3403e+05
2.0165e+05
1.3926e+05
99370
1.2546e+05
1.5826e+05
1.2746e+05
1.4744e+05
1.6008e+05
1.246e+05
1.063e+05
1.8685e+05
2.5951e+05
2.1512e+05
1.811e+05
2.7634e+05
1.0673e+05
91323
1.1417e+05
1.3432e+05
1.5599e+05
1.2332e+05
1.1341e+05
96255
1.1404e+05
1.4514e+05
1.1399e+05
1.6427e+05
1.1983e+05
1.3297e+05
1.4935e+05
1.1433e+05
97019
1.2544e+05
1.1474e+05
1.105e+05
1.1311e+05
1.1886e+05
1.5855e+05
1.1011e+05
1.08e+05
1.283e+05
1.2493e+05
1.2179e+05
1.3988e+05
1.1924e+05
1.3086e+05
1.3092e+05
1.0331e+05
98512
1.2175e+05
1.5736e+05
1.3032e+05
1.1975e+05
1.1106e+05
1.2418e+05
1.0754e+05
1.2795e+05
1.2549e+05
73672
79085
91257
90944
89499
99703
1.3503e+05
1.2095e+05
91672
87415
93594
91059
81422
66920
59034
50144
52349
47832
53108
51693
59623
69565
78263
99840
1.0687e+05
1.0136e+05
83003
1.2517e+05
1.2146e+05
86133
66101
65182
62172
48201
49283
54306
47650
50011
57021
48608
38386
44970
60324
56163
74254
90630
1.4161e+05
1.2091e+05
1.2613e+05
59451
45055
21840
20299
27602
41104
42199
40327
38510
27901
15013
10747
10981
13658
19079
27471
93094
1.5976e+05
68395
72020
95794
23938
11709
13031
14109
18249
14817
13524
12387
10400
54257
73632
83008
86175
96734
86676
65691
51894
12792
12284
13687
16312
18886
14888
14206
22397
42037
65442
79681
88634
1.3498e+05
1.9811e+05
1.7701e+05
1.6606e+05
1.4132e+05
2.0503e+05
1.5432e+05
2.043e+05
2.5796e+05
2.5351e+05
1.8717e+05
1.8584e+05
1.5677e+05
2.0636e+05
2.8581e+05
2.0309e+05
2.1057e+05
25006
22880
2.2916e+05
1.5102e+05
1.7698e+05
1.677e+05
2.0873e+05
1.8508e+05
1.547e+05
1.6316e+05
1.228e+05
63768
35378
34751
2.0948e+05
2.3516e+05
2.0167e+05
2.2515e+05
1.7185e+05
3.1159e+05
2.5498e+05
2.3854e+05
2.498e+05
2.0163e+05
32237
24209
1.6182e+05
1.209e+05
1.3703e+05
1.6232e+05
1.7584e+05
1.4734e+05
1.686e+05
1.4701e+05
1.2132e+05
1.1131e+05
1.7206e+05
1.8878e+05
2.1698e+05
2.1044e+05
2.9422e+05
2.4601e+05
2.1975e+05
2.3384e+05
2.4451e+05
2.4513e+05
2.6473e+05
2.2967e+05
56270
1.9817e+05
1.1226e+05
80769
1.2716e+05
1.3096e+05
1.231e+05
1.3561e+05
1.0555e+05
1.3243e+05
1.3373e+05
1.2474e+05
1.2512e+05
1.558e+05
1.9186e+05
2.1168e+05
2.3354e+05
2.6368e+05
2.8008e+05
2.5845e+05
2.4507e+05
2.2133e+05
1.8905e+05
1.5831e+05
1.358e+05
1.1578e+05
1.0703e+05
1.0396e+05
1.2454e+05
1.5719e+05
1.8742e+05
1.2342e+05
93084
1.3322e+05
1.1821e+05
1.233e+05
1.1219e+05
1.2978e+05
1.9509e+05
1.8621e+05
1.9443e+05
2.4388e+05
2.2722e+05
1.9789e+05
1.6557e+05
1.4857e+05
1.1972e+05
1.2602e+05
1.2865e+05
1.0651e+05
1.0251e+05
1.1373e+05
1.1512e+05
93232
1.1451e+05
1.4203e+05
1.1892e+05
95755
88313
1.3067e+05
1.2847e+05
88646
1.1541e+05
1.1491e+05
1.3889e+05
1.5565e+05
1.539e+05
1.3386e+05
1.0822e+05
93082
93209
97780
74262
97321
1.0404e+05
83612
78703
1.1635e+05
1.2821e+05
57605
60351
66963
80231
94362
80572
96815
94888
52396
53652
63197
91891
19314
51190
61747
63095
86135
95211
87989
91275
1.094e+05
1.0399e+05
76418
60707
84960
1.0039e+05
91377
1.0925e+05
76210
75655
59641
48913
61969
40055
32792
24957
20139
25244
44040
52239
49322
66850
86799
92922
1.4845e+05
95646
1.053e+05
86221
93672
89765
1.2428e+05
80313
84843
87852
65311
50297
41530
29936
17503
14826
18639
42685
43539
54251
69377
72625
81899
72925
1.1138e+05
95756
1.0678e+05
87257
94864
1.2837e+05
1.0706e+05
1.0292e+05
80577
63423
50738
39561
24850
29539
16754
25648
37499
55385
47833
57109
96359
86436
91755
97225
1.0202e+05
1.7034e+05
1.1584e+05
1.1088e+05
98361
1.142e+05
69244
57617
51431
38265
30879
24863
15669
28700
33694
36589
41666
52241
89272
92315
1.1335e+05
1.2851e+05
1.1463e+05
1.4947e+05
1.1027e+05
1.0048e+05
87241
54350
58194
36514
23972
21984
15553
19964
29043
40726
65022
89301
98175
1.389e+05
1.2173e+05
74025
69525
1.2185e+05
2.2297e+05
1.1336e+05
1.3159e+05
1.083e+05
1.3814e+05
1.642e+05
1.0131e+05
1.0184e+05
1.8788e+05
1.5089e+05
95833
1.2081e+05
1.0276e+05
1.0413e+05
1.0357e+05
94664
1.011e+05
1.8432e+05
2.9419e+05
1.1302e+05
90265
97183
1.0901e+05
1.0518e+05
78368
76977
72897
99991
1.0892e+05
1.0728e+05
1.1369e+05
1.3677e+05
1.3529e+05
1.3458e+05
1.6107e+05
1.5988e+05
1.7076e+05
1.1809e+05
1.276e+05
1.5016e+05
1.3564e+05
1.3244e+05
1.4438e+05
1.4013e+05
1.3962e+05
1.9677e+05
2.0416e+05
1.3635e+05
1.2297e+05
2.1123e+05
1.0231e+05
1.4609e+05
1.6015e+05
1.5599e+05
1.8286e+05
1.2748e+05
2.0403e+05
1.8512e+05
1.4306e+05
1.7053e+05
1.4896e+05
1.4793e+05
1.9167e+05
1.0308e+05
1.0158e+05
1.6116e+05
1.6994e+05
2.0274e+05
2.2933e+05
1.8462e+05
2.4571e+05
92979
1.3307e+05
1.2773e+05
1.2661e+05
1.4575e+05
90806
1.2102e+05
1.3065e+05
95810
79613
1.6496e+05
99576
1.2362e+05
1.3915e+05
66623
1.7967e+05
1.2438e+05
1.2441e+05
1.2552e+05
1.3635e+05
1.471e+05
1.5959e+05
1.1885e+05
1.0784e+05
1.3731e+05
1.3042e+05
1.3787e+05
92771
98849
1.3625e+05
1.2011e+05
1.2112e+05
1.7975e+05
1.2662e+05
1.1451e+05
1.1838e+05
1.1139e+05
1.5125e+05
1.4149e+05
1.518e+05
1.4089e+05
1.5236e+05
1.5339e+05
1.8326e+05
1.2044e+05
1.1036e+05
1.4164e+05
1.9265e+05
1.8409e+05
2.2973e+05
1.3659e+05
67240
1.3127e+05
1.312e+05
1.5008e+05
1.0414e+05
1.1919e+05
1.4475e+05
1.3265e+05
1.324e+05
1.3689e+05
1.2535e+05
1.6673e+05
1.1481e+05
1.4593e+05
1.298e+05
74290
1.4672e+05
1.2629e+05
95908
94599
1.1082e+05
1.2153e+05
1.5277e+05
83499
70680
1.4052e+05
81071
1.0453e+05
1.5498e+05
1.7739e+05
1.8649e+05
1.5739e+05
1.382e+05
1.9183e+05
1.842e+05
2.5512e+05
2.7181e+05
3.2278e+05
3.305e+05
3.3988e+05
1.9611e+05
2.2843e+05
4.7137e+05
2.2835e+05
3.858e+05
3.0977e+05
2.9193e+05
4.0031e+05
3.4175e+05
3.7958e+05
4.088e+05
3.9202e+05
2.6066e+05
3.2892e+05
4.5025e+05
3.9375e+05
3.1584e+05
2.4812e+05
2.6493e+05
2.935e+05
1.8578e+05
2.1453e+05
2.2886e+05
3.1979e+05
2.8707e+05
2.0266e+05
1.8932e+05
2.2101e+05
1.3016e+05
1.5858e+05
2.0766e+05
1.509e+05
1.3389e+05
1.2721e+05
1.1466e+05
62397
1.0864e+05
62716
1.5053e+05
1.4012e+05
88736
96222
1.2374e+05
1.5161e+05
1.8181e+05
2.3098e+05
1.5559e+05
2.2811e+05
1.9619e+05
2.5088e+05
1.6853e+05
1.9735e+05
2.0021e+05
2.3113e+05
2.6987e+05
2.8768e+05
2.3958e+05
1.9402e+05
2.0742e+05
2.8348e+05
3.4667e+05
3.8428e+05
3.3591e+05
3.1329e+05
4.0891e+05
3.4781e+05
3.9229e+05
2.9674e+05
1.9985e+05
2.6882e+05
3.8233e+05
3.6788e+05
3.8133e+05
2.9024e+05
3.449e+05
3.6165e+05
3.1417e+05
2.713e+05
2.765e+05
2.2795e+05
1.7823e+05
1.676e+05
88639
1.4374e+05
2.2419e+05
1.585e+05
2.3971e+05
2.8841e+05
2.3131e+05
2.4213e+05
2.032e+05
2.0909e+05
1.8596e+05
1.3396e+05
1.5096e+05
1.144e+05
1.0694e+05
1.0423e+05
1.3021e+05
1.4451e+05
1.4068e+05
1.3492e+05
1.4183e+05
1.0005e+05
1.2552e+05
1.9963e+05
1.8362e+05
2.285e+05
1.8439e+05
1.9084e+05
1.5495e+05
1.3565e+05
2.0966e+05
1.9572e+05
1.7174e+05
1.8743e+05
2.3352e+05
2.1841e+05
2.7278e+05
2.6306e+05
4.3732e+05
2.697e+05
3.6508e+05
4.4425e+05
2.6276e+05
2.6246e+05
3.0514e+05
2.6799e+05
1.9423e+05
2.6737e+05
55471
37682
48215
32844
21670
21846
30908
44040
45046
40445
35827
30749
26957
27796
23868
22273
17291
11140
15845
18012
18464
18247
17761
15034
14002
10663
9210.5
9297.2
7772.1
7506.3
6446.5
5612.3
5503.4
10997
28820
30004
21650
22601
31323
30106
25023
23672
22581
23754
30471
32140
22413
15263
19470
30670
38551
44401
43476
40483
39551
38865
43322
44568
40499
68807
51042
45041
65546
74513
1.0352e+05
1.0677e+05
89038
74182
59036
57042
74655
1.1953e+05
46586
34529
37055
44742
49290
50460
39950
29063
22176
18351
21510
31386
34012
40596
37867
36738
36506
37126
38827
30828
24782
26695
41488
29253
23582
17436
13731
11117
12359
14440
16611
3612
1.0783e+05
57468
28620
23693
21239
22785
28881
37401
32539
33091
33354
27867
35356
21788
19567
19466
21301
16821
13475
12568
16070
27927
50478
33052
19639
22183
27974
31126
36505
40793
45491
39565
39078
84961
79614
56885
72405
80124
7695.3
6171.2
6521.2
9439.1
13294
11860
13940
18090
26333
29332
36603
65704
49694
50172
81391
63441
68564
67501
63906
58179
1.0525e+05
1.022e+05
1.3095e+05
1.3742e+05
91769
87686
99352
1.3946e+05
1.4352e+05
1.0302e+05
1.1152e+05
1.1266e+05
72215
98527
96686
75901
66998
57165
1.3254e+05
1.3041e+05
80201
48544
66496
71006
84160
96873
96180
67240
53291
50249
1.0409e+05
76013
55514
29754
38922
33441
21649
14012
20847
33257
53920
64206
84566
1.1031e+05
79400
45977
61231
64097
65160
67877
70085
79428
31658
43301
67686
64201
94017
88501
95373
1.4488e+05
1.7535e+05
1.4048e+05
1.3587e+05
1.4553e+05
1.441e+05
1.1679e+05
1.1317e+05
1.639e+05
61839
52466
1.0968e+05
1.0466e+05
1.0365e+05
1.5597e+05
1.0384e+05
1.2714e+05
1.3075e+05
1.5303e+05
1.6876e+05
2.705e+05
1.618e+05
1.5722e+05
1.6099e+05
1.6504e+05
1.3489e+05
1.0529e+05
93973
1.6278e+05
2.285e+05
93723
66339
63112
57433
1.0097e+05
91592
80301
86465
1.2415e+05
51355
93227
84781
1.0173e+05
1.0594e+05
90076
85624
80480
97394
1.0775e+05
77863
96597
1.0922e+05
1.007e+05
87890
1.0094e+05
1.5345e+05
2.7257e+05
1.5748e+05
1.8972e+05
1.6106e+05
1.3915e+05
2.0812e+05
1.9372e+05
2.1835e+05
2.3644e+05
2.3817e+05
2.4706e+05
2.1894e+05
2.5985e+05
2.1027e+05
1.887e+05
71254
49591
65498
59297
41774
32677
38545
42100
46316
49606
48926
51592
50059
50351
47858
47568
43558
43476
38061
41461
45197
42677
44920
38811
38575
44096
44566
41125
35526
38269
40931
36646
39279
40790
41285
36842
34618
35288
39320
38703
49784
37549
36594
32735
35977
33484
32856
34445
39547
39861
38229
35503
34980
37355
36232
34791
38605
41977
39003
39063
46256
55568
55496
63806
70179
49697
43598
47129
44129
35012
35882
47719
62175
63192
46368
52429
54162
55020
57875
47518
44134
54179
69475
54917
58986
73137
64604
64456
62424
58441
61432
60356
52831
48440
48650
51192
50534
54037
50799
49760
52894
48822
45492
40612
48097
45844
41905
43995
46958
39175
42388
49462
51133
53119
66855
70141
69529
70348
68977
79113
66399
68783
72506
67524
62410
67527
66620
73187
76975
74966
77360
70223
70799
69599
67602
76479
78114
86464
71568
66545
74604
71256
58444
54370
53642
36229
36418
41420
47927
50899
30686
30210
50762
55259
54246
56324
62213
72902
49560
45629
50054
59246
21676
37126
44115
33425
33747
55228
62075
68123
67231
61776
63179
60836
70865
62221
61474
64322
61131
83159
78410
81700
60543
39077
47901
59515
55760
77620
53221
54739
60879
57634
44886
51748
58708
45141
55518
73830
58478
66148
57410
60679
64757
58530
69143
72218
59442
54870
49272
54403
62646
75032
69710
77932
53462
59125
67925
71807
70450
79877
75555
57311
68944
65304
63769
60264
49238
43392
42767
55744
63845
53322
75720
70237
66398
67747
66123
66478
74020
68831
64666
75386
56149
61379
84498
65968
75078
68003
46614
58810
69876
59203
81384
61670
71518
77272
85519
66365
75455
90967
76394
74007
82230
67051
71815
72127
91096
82468
81993
84777
79443
72134
67680
59764
64330
71804
73804
75432
69664
62925
69205
67389
70402
74643
64860
51724
49984
73652
61648
52646
