# Supplementary material for: Micro-mechanical fingerprints of the rat bladder change in actinic cystitis and tumor presence
Source: Commun Biol. 2023 Feb 24;6:217. doi: 10.1038/s42003-023-04572-0 (PMC9950451; doi:10.1038/s42003-023-04572-0)
Supplement: Supplementary file 4 — Supplementary data 1 [file 42003_2023_4572_MOESM4_ESM.zip › supplementary data graphs/lamina/2_XRay/Month 6/R140/Chiaro.csv]

1.3344e+05
1.2042e+05
1.6904e+05
97990
1.2529e+05
2.3899e+05
1.1053e+05
59852
1.3292e+05
1.2635e+05
15303
6482.8
35601
39944
44590
43705
64119
54434
1.8518e+05
3223.2
11839
1.3058e+05
3.0394e+05
34781
66995
97443
1.29e+05
1.0283e+05
2.0006e+05
1.699e+05
77410
3966.1
90307
1.4635e+05
1.1461e+05
1.824e+05
1.5727e+05
1.1999e+05
76054
85321
48205
71823
12673
33492
77986
80269
68263
51609
32738
1.9442e+05
12323
1.0049e+05
77817
61399
34596
98064
2.4003e+05
1.0536e+05
73391
1.1469e+05
7036.8
55297
84193
65830
1.7348e+05
60907
22811
1.0115e+05
90276
93332
14368
3817.5
94160
86112
63890
1.8068e+05
1.8148e+05
80686
27634
77026
1.9187e+05
5859.3
84120
1.2339e+05
1.0011e+05
1.0836e+05
94605
1.3692e+05
1.266e+05
1.5946e+05
45345
82642
22443
65469
NaN
32249
NaN
28230
40193
64629
NaN
72568
46633
1.1112e+05
62192
1.0386e+05
67782
1.6641e+05
78036
25366
42017
3524.2
83303
93201
1.0752e+05
1.3111e+05
47239
74023
2.2567e+05
1.1165e+05
46915
59310
31948
47415
14647
41131
49327
18216
19683
51726
11194
82191
1.4773e+05
1.0802e+05
69798
1.0711e+05
81213
1.642e+05
72283
1.4237e+05
27422
9078.8
52590
97096
1.6807e+05
73758
65586
84734
1.8452e+05
75423
1.6139e+05
64147
23406
51669
24886
57800
NaN
16618
7940.8
29717
NaN
42720
1.4312e+05
1.1299e+05
1.4717e+05
43303
79847
1.8443e+05
1.1504e+05
48455
NaN
3530.2
25956
31704
1.0077e+05
43713
81567
40687
1.0289e+05
69992
2.6097e+05
52566
73381
63707
1.1386e+05
51300
23424
5956.3
30417
41983
61647
29803
88273
1.2632e+05
2.3239e+05
2.4193e+05
26758
1.9248e+05
1.0493e+05
1.3658e+05
29714
20595
46766
15906
11704
7600.7
16605
34852
56531
1.0694e+05
