# Supplementary material for: Micro-mechanical fingerprints of the rat bladder change in actinic cystitis and tumor presence
Source: Commun Biol. 2023 Feb 24;6:217. doi: 10.1038/s42003-023-04572-0 (PMC9950451; doi:10.1038/s42003-023-04572-0)
Supplement: Supplementary file 4 — Supplementary data 1 [file 42003_2023_4572_MOESM4_ESM.zip › supplementary data graphs/lamina/2_XRay/Month 6/R141/AFM.csv]

2.6272e+05
5.1793e+05
3.7399e+05
3.1343e+05
2.6951e+05
2.8458e+05
2.3624e+05
1.2201e+05
1.9265e+05
1.7288e+05
2.023e+05
1.9679e+05
2.0269e+05
1.6011e+05
2.3465e+05
2.6727e+05
2.8037e+05
2.8162e+05
2.394e+05
1.902e+05
1.9468e+05
1.8828e+05
1.4856e+05
2.383e+05
2.3252e+05
2.0047e+05
1.5396e+05
2.4355e+05
2.5731e+05
5.261e+05
3.34e+05
3.4872e+05
4.1418e+05
3.8324e+05
1.9171e+05
2.2841e+05
1.7712e+05
1.5778e+05
2.4494e+05
1.7786e+05
2.8633e+05
2.8241e+05
2.9946e+05
2.6569e+05
2.4416e+05
4.1275e+05
3.0871e+05
3.5143e+05
2.5914e+05
3.0377e+05
2.8505e+05
1.793e+05
3.33e+05
3.8083e+05
4.1643e+05
3.9832e+05
1.3768e+05
3.6089e+05
3.174e+05
2.1579e+05
2.1518e+05
2.3356e+05
2.5097e+05
2.3e+05
4.0205e+05
2.941e+05
4.5602e+05
2.8732e+05
1.6481e+05
2.3517e+05
4.3205e+05
4.7804e+05
2.8317e+05
4.7148e+05
3.06e+05
4.0559e+05
3.0964e+05
2.4348e+05
1.8736e+05
2.3294e+05
2.0265e+05
2.2992e+05
3.3368e+05
4.1513e+05
2.7817e+05
3.5577e+05
3.0947e+05
2.9636e+05
2.5382e+05
2.1975e+05
3.812e+05
3.7922e+05
3.4198e+05
3.8272e+05
4.6677e+05
4.0996e+05
2.5058e+05
3.5088e+05
3.3748e+05
3.9085e+05
2.4644e+05
2.6014e+05
3.4346e+05
2.1819e+05
4.5452e+05
2.0943e+05
2.7133e+05
3.7475e+05
3.4997e+05
3.9711e+05
3.6151e+05
5.2807e+05
3.2164e+05
5.1152e+05
4.3287e+05
5.6385e+05
3.3976e+05
2.0048e+05
2.7788e+05
3.2226e+05
2.9643e+05
2.6608e+05
3.7091e+05
2.7151e+05
4.0825e+05
5.8204e+05
3.5364e+05
5.6748e+05
2.429e+05
5.4884e+05
4.3249e+05
4.6287e+05
2.5484e+05
2.4162e+05
1.8817e+05
1.0319e+05
2.2237e+05
2.9522e+05
2.7232e+05
2.6815e+05
2.3812e+05
2.444e+05
3.4978e+05
5.5472e+05
5.746e+05
4.2632e+05
3.4018e+05
2.318e+05
2.412e+05
2.3912e+05
3.8864e+05
4.4047e+05
4.4384e+05
2.4463e+05
4.8325e+05
6.0498e+05
9.0954e+05
1.1549e+06
4.5656e+05
4.7424e+05
5.4863e+05
5.9147e+05
4.928e+05
2.8216e+05
2.7696e+05
4.2799e+05
6.9393e+05
1.0108e+06
5.9885e+05
5.1211e+05
3.4488e+05
4.6258e+05
4.4568e+05
3.9831e+05
5.5075e+05
1.4447e+05
6.0735e+05
3.0344e+05
4.5915e+05
6.1118e+05
5.0951e+05
2.3834e+05
2.9851e+05
3.9952e+05
4.351e+05
4.701e+05
6.797e+05
2.6032e+05
3.8932e+05
2.1117e+05
3.4441e+05
5.6837e+05
4.2852e+05
6.542e+05
3.9842e+05
3.7118e+05
7.0102e+05
7.4039e+05
8.3449e+05
9.3368e+05
3.6508e+05
5.9167e+05
6.2049e+05
4.7223e+05
2.7252e+05
4.0121e+05
4.2478e+05
7.6894e+05
6.1015e+05
4.5277e+05
4.9614e+05
8.0252e+05
5.5004e+05
3.009e+05
6.5034e+05
5.5378e+05
3.3773e+05
3.5106e+05
4.8268e+05
6.1522e+05
3.9341e+05
7.936e+05
1.104e+06
3.2675e+05
2.8664e+05
3.3558e+05
3.6503e+05
3.4857e+05
3.2958e+05
4.229e+05
2.7207e+05
2.9011e+05
4.9904e+05
6.2049e+05
8.3351e+05
6.2145e+05
4.2605e+05
2.674e+05
3.5211e+05
4.5223e+05
3.72e+05
2.8938e+05
2.9178e+05
3.2352e+05
2.944e+05
3.3213e+05
1.8269e+05
3.4903e+05
1.7912e+05
1.9549e+05
2.9972e+05
2.7844e+05
3.6886e+05
3.3932e+05
2.4397e+05
2.3527e+05
4.6253e+05
9.5177e+05
2.1095e+05
2.7839e+05
2.3511e+05
3.0674e+05
2.4042e+05
2.934e+05
3.4424e+05
3.4799e+05
2.9666e+05
1.6684e+05
90888
1.0567e+05
1.8007e+05
1.43e+05
2.3276e+05
4.0037e+05
2.4082e+05
2.3064e+05
2.6758e+05
1.4486e+05
2.925e+05
1.231e+05
1.9653e+05
2.2657e+05
2.2274e+05
2.2308e+05
1.7974e+05
1.2762e+05
2.6896e+05
2.9637e+05
2.538e+05
1.9771e+05
4.3977e+05
3.4048e+05
2.1697e+05
2.3566e+05
1.6667e+05
1.3623e+05
1.2615e+05
2.7472e+05
2.2455e+05
1.9248e+05
2.6801e+05
2.037e+05
1.5604e+05
1.7067e+05
2.1887e+05
2.5414e+05
2.4482e+05
2.7082e+05
1.5043e+05
1.8071e+05
2.2279e+05
1.1012e+05
1.5242e+05
1.7504e+05
2.0706e+05
2.2687e+05
1.6936e+05
2.2813e+05
2.5461e+05
1.66e+05
3.4031e+05
2.3639e+05
1.9096e+05
1.7435e+05
1.4405e+05
2.1991e+05
1.2737e+05
1.1106e+05
1.4614e+05
1.5074e+05
1.9522e+05
1.4498e+05
1.3558e+05
1.9718e+05
2.6616e+05
2.5662e+05
2.5684e+05
2.6267e+05
2.5489e+05
2.042e+05
2.3612e+05
3.4758e+05
2.2153e+05
1.5346e+05
1.5314e+05
2.0321e+05
1.6926e+05
2.8598e+05
2.4769e+05
2.8773e+05
4.1134e+05
3.1124e+05
4.0851e+05
2.57e+05
3.3302e+05
2.876e+05
2.3347e+05
2.4936e+05
1.915e+05
1.9297e+05
1.8857e+05
1.977e+05
1.5808e+05
1.2763e+05
1.3747e+05
1.6265e+05
1.037e+05
1.7842e+05
2.0485e+05
1.8681e+05
1.958e+05
2.6106e+05
2.4121e+05
2.4617e+05
2.0387e+05
1.8376e+05
1.3822e+05
1.331e+05
1.2387e+05
2.2563e+05
85380
1.5475e+05
1.2129e+05
1.6709e+05
1.722e+05
3.1085e+05
2.8447e+05
2.7996e+05
3.1721e+05
4.0376e+05
3.1997e+05
3.3674e+05
4.1803e+05
3.263e+05
2.7424e+05
3.0762e+05
2.2739e+05
2.1467e+05
3.1452e+05
3.5818e+05
2.9063e+05
3.4867e+05
3.3442e+05
3.7012e+05
2.8193e+05
4.6418e+05
3.1723e+05
4.3334e+05
2.3854e+05
2.3684e+05
1.9216e+05
2.1832e+05
2.804e+05
2.5427e+05
1.6035e+05
2.3538e+05
1.6344e+05
1.2524e+05
2.0246e+05
2.5322e+05
2.4928e+05
3.3427e+05
3.5718e+05
2.8168e+05
2.0041e+05
1.8694e+05
1.4893e+05
2.7496e+05
2.6083e+05
1.3621e+05
2.4382e+05
2.4043e+05
3.8694e+05
3.0931e+05
3.5319e+05
3.9791e+05
4.0684e+05
3.2353e+05
3.2805e+05
3.8063e+05
3.9865e+05
4.7416e+05
4.2842e+05
4.0216e+05
2.5246e+05
2.9014e+05
2.1975e+05
1.9196e+05
1.7328e+05
2.231e+05
3.0199e+05
2.3712e+05
2.118e+05
2.1382e+05
2.3534e+05
2.216e+05
2.0135e+05
1.8695e+05
1.9051e+05
3.6628e+05
2.138e+05
2.2913e+05
2.8067e+05
3.0805e+05
2.8592e+05
3.3975e+05
3.7544e+05
2.3959e+05
2.9457e+05
2.8629e+05
2.7787e+05
2.6651e+05
2.404e+05
2.4229e+05
2.46e+05
1.6879e+05
2.5074e+05
1.6481e+05
2.1553e+05
2.8303e+05
3.0331e+05
2.3786e+05
3.0393e+05
1.9012e+05
2.4195e+05
2.3539e+05
1.6525e+05
93666
2.0166e+05
1.7496e+05
2.0459e+05
2.2633e+05
1.397e+05
1.1794e+05
2.0448e+05
1.1021e+05
1.9919e+05
1.9289e+05
1.9965e+05
2.1938e+05
2.3503e+05
2.4502e+05
2.2097e+05
1.7656e+05
4.4945e+05
2.8882e+05
96184
88383
81801
2.8302e+05
1.2753e+05
1.5961e+05
1.7185e+05
1.5764e+05
1.6164e+05
1.615e+05
1.3302e+05
87757
1.1986e+05
88979
66358
67390
88742
1.1372e+05
1.3568e+05
1.9493e+05
83121
1.3686e+05
1.8647e+05
1.5938e+05
1.1727e+05
1.1154e+05
1.3545e+05
2.6156e+05
2.4675e+05
1.538e+05
1.0773e+05
92717
1.493e+05
2.2159e+05
1.7749e+05
1.5352e+05
1.4195e+05
1.817e+05
1.9848e+05
2.0186e+05
1.7166e+05
1.3093e+05
2.5958e+05
66818
91617
1.6385e+05
1.3696e+05
1.0978e+05
73965
91811
1.1663e+05
1.3131e+05
1.3258e+05
88568
1.2206e+05
1.1075e+05
1.4803e+05
2.3164e+05
2.1774e+05
1.9072e+05
1.9761e+05
2.3275e+05
1.4765e+05
2.0835e+05
2.3395e+05
2.0267e+05
2.2156e+05
1.9021e+05
95224
1.138e+05
57744
1.3963e+05
1.337e+05
1.286e+05
1.3959e+05
1.1839e+05
1.4262e+05
96334
1.6824e+05
1.4882e+05
1.7314e+05
1.8531e+05
1.5794e+05
1.4564e+05
1.3256e+05
1.328e+05
1.3691e+05
2.0084e+05
2.2059e+05
2.1859e+05
2.3589e+05
2.8978e+05
1.7821e+05
1.9888e+05
2.0688e+05
1.8085e+05
1.5121e+05
1.5475e+05
1.4134e+05
1.3804e+05
1.5056e+05
1.4913e+05
1.4855e+05
1.4511e+05
1.5797e+05
1.4974e+05
1.5689e+05
2.0947e+05
2.8068e+05
2.531e+05
1.6446e+05
1.7359e+05
1.5458e+05
1.5841e+05
1.4947e+05
1.8638e+05
1.8045e+05
1.6189e+05
1.4112e+05
1.5067e+05
1.7909e+05
1.9566e+05
1.7757e+05
1.7702e+05
1.7444e+05
1.7214e+05
1.8754e+05
1.7563e+05
2.1966e+05
2.4043e+05
2.165e+05
1.7056e+05
1.6841e+05
1.7608e+05
1.7491e+05
1.4597e+05
1.461e+05
2.1094e+05
1.9996e+05
1.7296e+05
1.6718e+05
2.003e+05
1.6153e+05
1.7279e+05
1.9136e+05
2.2977e+05
1.6844e+05
1.6678e+05
1.8386e+05
1.8585e+05
1.6152e+05
1.6738e+05
1.5977e+05
1.6772e+05
2.0223e+05
1.7446e+05
1.6439e+05
1.75e+05
1.3708e+05
1.4449e+05
1.4508e+05
1.5526e+05
1.8439e+05
1.871e+05
1.4577e+05
1.3785e+05
1.3377e+05
1.3465e+05
1.7601e+05
1.6611e+05
1.1659e+05
1.0834e+05
1.5161e+05
2.2438e+05
2.1777e+05
1.8714e+05
1.6583e+05
1.4133e+05
1.825e+05
2.0099e+05
1.5183e+05
1.2778e+05
2.0749e+05
1.7839e+05
1.658e+05
2.1563e+05
2.5169e+05
3.3088e+05
2.7449e+05
2.4316e+05
2.2552e+05
2.0229e+05
1.9348e+05
2.1177e+05
2.4595e+05
2.94e+05
3.3937e+05
3.1167e+05
2.3773e+05
1.7702e+05
3.0627e+05
2.8309e+05
2.6313e+05
2.4797e+05
2.325e+05
1.0097e+05
1.1392e+05
1.5987e+05
2.1533e+05
1.9071e+05
96362
75776
88941
1.2182e+05
1.4435e+05
2.1754e+05
2.2167e+05
2.4727e+05
1.2438e+05
1.3119e+05
1.0455e+05
87656
71707
64215
1.3019e+05
2.0614e+05
2.1507e+05
1.4286e+05
1.8188e+05
2.1451e+05
2.5448e+05
2.239e+05
86288
63958
85619
97631
1.7496e+05
1.8303e+05
1.7073e+05
2.5769e+05
1.6592e+05
2.3412e+05
1.996e+05
1.8654e+05
1.5645e+05
1.7098e+05
1.8747e+05
1.6272e+05
1.2095e+05
2.1914e+05
1.6836e+05
1.6492e+05
1.4685e+05
1.3943e+05
1.8153e+05
1.8523e+05
1.9645e+05
1.9173e+05
1.8352e+05
1.5206e+05
2.2495e+05
1.8606e+05
1.8738e+05
2.4184e+05
2.2032e+05
2.5822e+05
2.2381e+05
1.6688e+05
2.0584e+05
2.0878e+05
1.7442e+05
1.9497e+05
2.1227e+05
1.8731e+05
1.8815e+05
2.0532e+05
2.2453e+05
2.782e+05
2.0675e+05
2.2609e+05
2.3313e+05
2.423e+05
2.4695e+05
1.7128e+05
1.5948e+05
1.5321e+05
1.3811e+05
1.587e+05
2.0928e+05
1.5536e+05
1.6174e+05
2.174e+05
1.8255e+05
1.9196e+05
1.9474e+05
2.415e+05
2.5831e+05
2.5955e+05
2.2956e+05
2.2735e+05
1.8058e+05
1.8637e+05
2.3358e+05
1.8263e+05
1.9483e+05
2.3532e+05
2.0728e+05
2.3854e+05
2.5058e+05
1.6263e+05
2.4698e+05
2.4236e+05
1.5626e+05
1.9151e+05
2.4386e+05
1.8631e+05
2.2632e+05
2.2938e+05
1.6439e+05
1.687e+05
1.9435e+05
2.1734e+05
1.7733e+05
2.0396e+05
2.6021e+05
2.7851e+05
1.5808e+05
2.4889e+05
2.0857e+05
2.017e+05
2.1644e+05
1.8289e+05
1.7886e+05
2.3833e+05
2.1542e+05
1.0892e+05
2.1672e+05
1.9808e+05
2.2222e+05
2.2032e+05
2.0491e+05
1.9373e+05
2.5324e+05
2.3841e+05
1.596e+05
2.2757e+05
1.9468e+05
2.2607e+05
2.4402e+05
2.2764e+05
2.7888e+05
2.5333e+05
2.1701e+05
2.1553e+05
2.1826e+05
1.8806e+05
2.1967e+05
2.1838e+05
2.7736e+05
2.2397e+05
2.3615e+05
1.7391e+05
2.3486e+05
2.1503e+05
1.9577e+05
1.9898e+05
2.1352e+05
3.1143e+05
1.4456e+05
57469
1.4551e+05
91766
2.6019e+05
1.4641e+05
1.7608e+05
1.5732e+05
2.0262e+05
2.0284e+05
1.552e+05
1.6569e+05
1.8454e+05
2.2245e+05
2.1078e+05
2.5299e+05
2.4997e+05
2.036e+05
2.5575e+05
2.0643e+05
2.0666e+05
6.2959e+05
3.6002e+05
6.9519e+05
4.3878e+05
4.8881e+05
6.3476e+05
1.4918e+05
1.3673e+05
78206
4.6902e+05
4.8862e+05
4.2155e+05
4.0581e+05
3.93e+05
3.8294e+05
3.3407e+05
4.0858e+05
2.6048e+05
3.788e+05
3.9086e+05
3.3636e+05
3.4159e+05
3.668e+05
3.9132e+05
4.5798e+05
3.7299e+05
3.2457e+05
4.1905e+05
3.4972e+05
2.2676e+05
3.5053e+05
2.5637e+05
3.0888e+05
2.3123e+05
2.8202e+05
2.5139e+05
2.7852e+05
2.0027e+05
2.3372e+05
2.3391e+05
1.2811e+05
1.6903e+05
3.7143e+05
2.5778e+05
2.4448e+05
3.4237e+05
3.5386e+05
1.8887e+05
2.2004e+05
1.8795e+05
1.6536e+05
1.6048e+05
1.8204e+05
2.1002e+05
2.7517e+05
2.193e+05
1.943e+05
2.2991e+05
1.85e+05
1.8356e+05
1.4062e+05
1.4115e+05
1.7153e+05
2.0181e+05
2.0762e+05
1.9449e+05
2.0911e+05
2.241e+05
1.7795e+05
97889
49169
78604
1.027e+05
1.525e+05
1.9576e+05
1.8163e+05
1.2304e+05
1.6549e+05
1.1028e+05
78786
53300
47440
1.0588e+05
1.686e+05
1.7859e+05
1.9377e+05
1.2212e+05
1.6617e+05
1.1348e+05
1.3275e+05
88404
69501
53169
76033
1.2362e+05
98650
1.1072e+05
1.1928e+05
54249
66879
52843
75332
96967
1.4713e+05
1.0968e+05
2.3547e+05
1.8337e+05
1.3149e+05
83667
72808
47447
36526
45409
62010
1.3033e+05
1.1454e+05
72080
57089
39010
34843
42288
38793
95235
95599
1.0915e+05
1.4904e+05
2.1341e+05
1.0572e+05
93284
78248
41031
33615
41735
33924
80579
74755
61416
54055
47150
32119
35736
96034
1.1237e+05
1.1415e+05
1.164e+05
1.3608e+05
82023
79863
74874
85743
77347
66245
63665
62328
62840
64125
52585
42007
25661
23579
37868
33421
41246
21925
56919
28159
48356
40745
59212
89944
71803
63280
64475
77760
94546
1.3228e+05
1.192e+05
1.008e+05
1.0686e+05
1.0038e+05
1.0235e+05
1.1209e+05
97960
93619
67032
65459
1.0947e+05
1.1082e+05
1.0304e+05
1.1304e+05
1.1004e+05
1.5525e+05
89287
1.0963e+05
1.1422e+05
1.5332e+05
1.0915e+05
1.223e+05
1.4655e+05
1.2792e+05
1.4487e+05
99037
93645
97651
1.046e+05
1.0754e+05
1.0273e+05
1.0132e+05
65804
62666
61395
62750
37582
55184
67022
68801
46010
64261
66405
83405
99375
95731
1.0584e+05
1.4053e+05
1.8462e+05
2.1223e+05
1.746e+05
1.6213e+05
1.3283e+05
1.1841e+05
1.7423e+05
1.4392e+05
1.1284e+05
1.1237e+05
1.3016e+05
1.2468e+05
1.3777e+05
1.1802e+05
98053
99198
98393
1.2734e+05
94243
93925
92212
1.4786e+05
1.7637e+05
1.3943e+05
1.3455e+05
1.4393e+05
1.5077e+05
1.6958e+05
1.8187e+05
1.6995e+05
1.221e+05
1.0382e+05
1.0196e+05
99676
92752
98765
71475
38334
41104
30512
40781
69223
67840
1.0625e+05
1.4576e+05
1.0965e+05
1.1476e+05
1.2161e+05
1.3416e+05
1.5511e+05
2.0014e+05
1.7799e+05
1.4824e+05
1.5476e+05
1.4153e+05
1.286e+05
1.1955e+05
96933
85167
36090
77206
91718
98332
74475
76276
61655
84783
79208
62530
56067
40078
48737
56500
67148
76321
53615
67011
75994
97367
1.205e+05
1.0466e+05
99714
1.0317e+05
92240
87635
85002
68269
49698
76496
89945
60951
63495
58520
69432
84135
96552
1.0553e+05
13684
49796
82389
78178
1.0849e+05
1.0782e+05
95849
71909
56309
38123
39509
57744
48338
62747
74945
87378
75565
78370
95044
1.0805e+05
85031
92052
74986
63675
67451
1.0048e+05
97560
74898
46116
67443
76988
90869
96416
1.0859e+05
1.0949e+05
98329
75986
87807
89301
1.0464e+05
1.1469e+05
48857
92146
79037
85741
77384
77644
91098
1.0039e+05
94235
94836
1.2333e+05
73490
67225
76390
1.0268e+05
73575
82735
78760
61871
93263
72288
57785
64205
60616
67778
67935
76388
96306
69685
38411
58455
48011
46974
58135
51808
58192
58245
40828
50854
88047
1.0748e+05
17909
1.0727e+05
1.0434e+05
86879
80433
1.1519e+05
5964.6
97893
84845
64090
59498
79126
84186
63444
78729
44674
86807
79859
66265
1e+10
1.0199e+05
1.1464e+05
1277.5
14682
83979
69788
86113
1.6505e+05
1.5542e+05
934.05
18319
1.3787e+05
1.7581e+05
1.8256e+05
1.5743e+05
1.2292e+05
1.0314e+05
97118
71442
65205
85011
77499
66211
53514
57961
74485
67958
65518
85257
70755
84495
85111
83985
84349
92503
65633
60330
63217
49036
51580
54370
58313
68021
67235
63967
67782
50029
52444
60538
67379
84833
83906
92964
92524
85690
81404
71972
60860
62509
72372
93380
1.0599e+05
99271
99586
90594
77712
88717
77241
87358
1.0676e+05
70784
57487
54042
69136
85204
73834
69090
96415
1.002e+05
1.0293e+05
1.0087e+05
93370
85635
80302
1.2286e+05
1.4449e+05
1.3085e+05
1.1584e+05
78041
73287
88705
92463
1.1046e+05
1.0754e+05
1.069e+05
90699
74851
72857
74086
1.0059e+05
1.0057e+05
98562
1.1042e+05
1.1606e+05
1.0491e+05
93986
84411
72745
86315
1.012e+05
1.0532e+05
1.1956e+05
1.4011e+05
1.4273e+05
1.3166e+05
1.1362e+05
1.0783e+05
1.1567e+05
89569
83116
75633
79891
1.0073e+05
1.2533e+05
1.2632e+05
1.0452e+05
82875
94044
84271
1.047e+05
1.2105e+05
1.5519e+05
1.5836e+05
1.6735e+05
1.0491e+05
1.0598e+05
1.2267e+05
1.0282e+05
93340
1.3189e+05
1.5704e+05
1.4643e+05
1.466e+05
1.376e+05
1.3312e+05
1.1438e+05
1.2207e+05
76129
81745
81629
1.0891e+05
1.5306e+05
1.3603e+05
1.2361e+05
94801
1.141e+05
91833
93332
1.1251e+05
1.0901e+05
1.1898e+05
1.3497e+05
1.4001e+05
1.4359e+05
1.4786e+05
1.3863e+05
1.4492e+05
93268
98038
73312
55805
51696
57979
1.2502e+05
1.7131e+05
2.4425e+05
2.4393e+05
2.2885e+05
2.0405e+05
51271
34763
36633
58072
84657
1.1059e+05
1.1225e+05
79526
75593
52441
38432
68767
1.6609e+05
1.6033e+05
1.713e+05
2.3385e+05
2.9253e+05
2.0159e+05
2.1499e+05
2.2622e+05
2.427e+05
2.5856e+05
2.257e+05
1.8096e+05
1.3336e+05
61522
76273
48003
37282
33766
1.6548e+05
1.6627e+05
1.8394e+05
1.9836e+05
1.9596e+05
1.8586e+05
1.5908e+05
2.3301e+05
1.7879e+05
1.5485e+05
1.5327e+05
1.5161e+05
1.6387e+05
32753
41498
67402
69160
64905
60006
35239
22588
74176
1.4318e+05
1.0934e+05
1.2132e+05
1.9056e+05
2.5458e+05
1.3016e+05
1.4081e+05
1.5846e+05
1.7617e+05
1.7182e+05
1.3455e+05
1.3789e+05
32424
33313
60494
76231
1.3433e+05
1.2081e+05
1.1232e+05
1.0965e+05
1.0302e+05
98121
1.7631e+05
1.9632e+05
2.7202e+05
3.3494e+05
2.9391e+05
60270
69147
1.0049e+05
1.2536e+05
1.4583e+05
1.6781e+05
2.3519e+05
73738
52424
2.2652e+05
2.027e+05
1.7191e+05
1.504e+05
1.2201e+05
97125
1.1897e+05
2.1364e+05
3.3498e+05
2.5532e+05
3.3461e+05
1.1801e+05
93373
1.2195e+05
1.3848e+05
1.3421e+05
1.4744e+05
1.6883e+05
2.2517e+05
2.0192e+05
2.188e+05
1.8692e+05
1.5482e+05
1.3709e+05
1.1424e+05
86058
1.146e+05
3.6327e+05
2.7076e+05
3.0696e+05
3.2241e+05
70752
61563
70896
89019
1.1498e+05
1.3477e+05
1.5657e+05
2.0853e+05
99600
1.0809e+05
1.1073e+05
97939
93984
1.4671e+05
1.2922e+05
1.0754e+05
1.6718e+05
2.3717e+05
1.0885e+05
76059
46634
72542
1.0263e+05
1.3174e+05
1.6554e+05
1.7534e+05
1.8236e+05
1.6514e+05
1.4129e+05
1.1171e+05
84169
57024
26934
1.1617e+05
1.5314e+05
1.5338e+05
2.1381e+05
2.0292e+05
2.0158e+05
2.0291e+05
1.8642e+05
1.8104e+05
1.9226e+05
1.4513e+05
1.6467e+05
99083
1.1837e+05
1.3769e+05
1.203e+05
1.2696e+05
1.6899e+05
1.7958e+05
1.6824e+05
1.697e+05
1.7042e+05
1.9444e+05
1.7928e+05
1.704e+05
2.2043e+05
2.0669e+05
1.4667e+05
1.4276e+05
1.312e+05
1.2907e+05
1.4528e+05
1.9708e+05
1.9301e+05
2.5366e+05
1.6088e+05
1.8349e+05
1.5532e+05
1.7059e+05
1.8613e+05
1.6279e+05
1.7146e+05
1.7287e+05
1.7496e+05
2.1837e+05
1.3032e+05
1.1125e+05
1.7872e+05
2.2009e+05
1.722e+05
1.1813e+05
1.8832e+05
3.1309e+05
2.0715e+05
1.9536e+05
2.6163e+05
1.763e+05
2.0271e+05
1.8372e+05
1.712e+05
2.0382e+05
2.441e+05
2.2742e+05
2.2229e+05
1.8334e+05
1.311e+05
1.6278e+05
1.8324e+05
3.4495e+05
2.3537e+05
1.7545e+05
1.8998e+05
1.5009e+05
1.9278e+05
2.5298e+05
2.3678e+05
1.5265e+05
1.4784e+05
1.5425e+05
1.6833e+05
2.3484e+05
2.0572e+05
2.2133e+05
2.8856e+05
2.2453e+05
1.958e+05
1.7836e+05
2.1975e+05
2.112e+05
1.5422e+05
1.5868e+05
1.6518e+05
1.2511e+05
1.5382e+05
1.9353e+05
1.8435e+05
1.8523e+05
1.443e+05
2.0906e+05
1.9113e+05
1.6731e+05
2.4357e+05
2.2466e+05
1.4998e+05
2.0653e+05
1.9842e+05
1.7929e+05
2.181e+05
2.0943e+05
2.5649e+05
2.1147e+05
2.668e+05
1.8979e+05
1.8648e+05
2.7166e+05
3.1069e+05
2.3464e+05
3.38e+05
2.3075e+05
1.4991e+05
1.7414e+05
2.0709e+05
2.3092e+05
2.4611e+05
1.9264e+05
1.515e+05
1.9625e+05
2.1594e+05
3.051e+05
2.5848e+05
2.9727e+05
2.5264e+05
2.3053e+05
1.9972e+05
1.9145e+05
2.3739e+05
2.1795e+05
2.0658e+05
2.1658e+05
2.244e+05
2.0053e+05
2.0869e+05
1.8582e+05
1.7669e+05
1.9425e+05
1.7908e+05
1.9249e+05
2.3764e+05
3.2947e+05
1.5167e+05
1.6429e+05
1.9562e+05
2.4378e+05
1.8771e+05
1.6157e+05
1.8473e+05
2.2862e+05
1576
42667
3.0544e+05
2.3776e+05
3.707e+05
2.5309e+05
2.3762e+05
1.8576e+05
2.6681e+05
2.341e+05
2.4365e+05
2.5806e+05
2.6772e+05
3.3789e+05
2.9105e+05
2.9719e+05
3.0238e+05
2.4595e+05
2.2758e+05
1.9112e+05
1.6943e+05
2.3848e+05
2.2e+05
2.1194e+05
1.7728e+05
2.2037e+05
2.6373e+05
2.0674e+05
2.4077e+05
2.0568e+05
2.3277e+05
2.2813e+05
2.3764e+05
2.1052e+05
2.3203e+05
2.6277e+05
3.3358e+05
3.5988e+05
3.0177e+05
3.1331e+05
2.3648e+05
1.9985e+05
2.4041e+05
2.4335e+05
2.2108e+05
3.7145e+05
2.8056e+05
2.3854e+05
2.8609e+05
3.0188e+05
3.1507e+05
2.6799e+05
2.1042e+05
2.0489e+05
2.893e+05
1.8203e+05
2.8807e+05
2.3913e+05
2.4229e+05
2.2537e+05
2.3274e+05
2.1289e+05
2.3434e+05
2.5283e+05
1.7685e+05
2.6324e+05
2.9308e+05
2.307e+05
2.4455e+05
3.1433e+05
3.1695e+05
2.9025e+05
3.1064e+05
2.445e+05
2.2801e+05
2.361e+05
2.3669e+05
3.0685e+05
2.6532e+05
2.0156e+05
2.7793e+05
2.7669e+05
2.8996e+05
2.678e+05
2.4505e+05
2.3222e+05
1.8067e+05
1.5803e+05
2.0187e+05
1.9576e+05
1.9147e+05
2.19e+05
2.5228e+05
1.9815e+05
1.7114e+05
1.9789e+05
2.1606e+05
1.9398e+05
2.2345e+05
3.4957e+05
2.4605e+05
2.5422e+05
2.3031e+05
2.2337e+05
2.5942e+05
2.9174e+05
3.5101e+05
2.3531e+05
2.2491e+05
2.7303e+05
3.283e+05
2.2628e+05
2.1787e+05
2.4496e+05
2.7231e+05
2.2815e+05
2.4802e+05
1.9339e+05
2.4765e+05
2.9375e+05
1.6892e+05
2.9727e+05
2.1122e+05
2.207e+05
1.6936e+05
1.5369e+05
1.5082e+05
1.9712e+05
1.9157e+05
1.951e+05
2.1125e+05
1.8886e+05
2.709e+05
2.601e+05
3.2101e+05
2.5126e+05
3.0665e+05
2.586e+05
2.2635e+05
1.7581e+05
3.3153e+05
2.0546e+05
2.2374e+05
2.5347e+05
2.0282e+05
1.779e+05
1.433e+05
1.5551e+05
2.8337e+05
2.0171e+05
2.3716e+05
1.9902e+05
1.7186e+05
1.9566e+05
2.4888e+05
2.6096e+05
3.5271e+05
1.9779e+05
1.746e+05
1.5251e+05
1.7078e+05
1.7146e+05
2.0027e+05
2.0703e+05
2.0912e+05
2.0884e+05
1.1669e+05
1.6433e+05
1.5144e+05
1.4668e+05
2.1837e+05
2.1069e+05
1.1616e+05
1.0034e+05
1.823e+05
2.3132e+05
1.2387e+05
2.4968e+05
1.473e+05
1.8265e+05
2.6443e+05
1.7209e+05
1.3168e+05
1.2868e+05
1.0867e+05
1.2026e+05
1.5322e+05
1.2558e+05
1.2104e+05
2.2411e+05
1.4894e+05
1.7014e+05
1.1096e+05
1.1858e+05
[truncated: 386 more rows]
