# Supplementary material for: Micro-mechanical fingerprints of the rat bladder change in actinic cystitis and tumor presence
Source: Commun Biol. 2023 Feb 24;6:217. doi: 10.1038/s42003-023-04572-0 (PMC9950451; doi:10.1038/s42003-023-04572-0)
Supplement: Supplementary file 4 — Supplementary data 1 [file 42003_2023_4572_MOESM4_ESM.zip › supplementary data graphs/lamina/2_XRay/Month 6/R141/Chiaro.csv]

8028.7
6203
8412.4
10554
6425.7
4508.3
4753.8
4377
5294.8
8694.2
38986
25336
30328
NaN
44703
1.1801e+05
1.2988e+05
1.3072e+05
1.2825e+05
1.1015e+05
NaN
1.102e+05
90825
96470
1.1835e+05
1.3463e+05
1.1556e+05
2.2489e+05
75750
74711
1.6148e+05
10243
37788
13257
11489
32226
43946
31367
26826
23725
36169
NaN
50621
NaN
1.2174e+05
1.1381e+05
1.5163e+05
89175
1.6608e+05
1.5062e+05
NaN
1.1042e+05
68174
88343
92221
78834
87170
2.625e+05
1.3526e+05
1.5262e+05
77603
38506
48975
38070
17355
13078
39929
35713
6857.3
21873
18588
11809
62277
NaN
73069
69947
98705
1.6423e+05
1.6537e+05
1.4494e+05
NaN
1.5872e+05
65114
85771
86507
1.9689e+05
87747
1.0045e+05
70688
56846
85685
39322
1.8836e+05
76599
32484
38116
30265
15927
16848
16356
11727
NaN
30655
NaN
41678
53481
66396
1.2379e+05
1.3462e+05
2.1731e+05
29594
75229
77380
83782
92457
1.09e+05
89138
48789
44715
32725
57063
53845
35269
25993
11663
3416
71031
53385
96785
70659
90737
1.0093e+05
1.2802e+05
86965
48199
46046
10227
65183
61238
55626
41825
30869
12672
37472
80231
71863
97500
1.1027e+05
1.2229e+05
63341
2535.1
9450.9
42744
93512
94285
71086
77900
84617
86640
79369
86250
81631
81424
61993
53528
43197
37379
52410
34399
25211
4662.1
18840
17626
11848
6762.3
8443
24725
8135.3
812.5
1988.6
2733.3
12583
26871
4298.7
6193.9
18587
2192.5
31426
18191
17765
4253.9
NaN
3209.5
3404
NaN
22735
19732
18491
NaN
3308.5
25621
55345
15821
11983
1703.3
2584.5
1360.7
NaN
33456
2832.4
25653
28408
6828.4
8436.5
26565
9935.5
11372
2891.9
4660.7
2433
63729
92848
85414
64569
89167
1.0085e+05
64137
99400
1.2413e+05
1.5611e+05
1.0092e+05
1.0479e+05
92288
2763.5
84815
1.4572e+05
2.0118e+05
2.2027e+05
1.8543e+05
2.0634e+05
1.4648e+05
1.0059e+05
98068
57474
17246
54052
40552
51938
76653
68114
1.0442e+05
98409
97091
90044
1.0602e+05
47358
71176
92916
68708
44179
42282
58222
81976
61334
1.0796e+05
95267
2842.7
1.0647e+05
1.3173e+05
1.1806e+05
2.8752e+05
2.0241e+05
1.8776e+05
1.5187e+05
2.2155e+05
96676
69080
17918
1.9902e+05
1.0312e+05
69049
49724
40051
83976
82361
86445
51885
53815
53317
70229
93437
51398
1.2173e+05
58587
92793
33571
63524
99070
1.1649e+05
2113.3
1.0313e+05
1.3762e+05
NaN
82570
1.4205e+05
1.8571e+05
3.8365e+05
3.4642e+05
2.7422e+05
69834
20737
1.2322e+05
43495
1.0818e+05
42880
79757
70779
55992
78184
85701
45657
51057
96550
91031
87297
1.8861e+05
56084
80620
1.0984e+05
42300
77304
1.2284e+05
6856.5
1.0675e+05
1.0741e+05
1.5123e+05
2.2929e+05
1.3879e+05
2.3774e+05
74515
2.1216e+05
2.6342e+05
2.1402e+05
30413
56532
85603
71952
44334
43942
23822
25372
74762
72870
44431
72474
1.2063e+05
43691
57923
1.9042e+05
41738
