# Supplementary material for: Micro-mechanical fingerprints of the rat bladder change in actinic cystitis and tumor presence
Source: Commun Biol. 2023 Feb 24;6:217. doi: 10.1038/s42003-023-04572-0 (PMC9950451; doi:10.1038/s42003-023-04572-0)
Supplement: Supplementary file 4 — Supplementary data 1 [file 42003_2023_4572_MOESM4_ESM.zip › supplementary data graphs/lamina/4_BBN/Month2/R143/AFM.csv]

2982.3
5756.4
6818.7
9024.8
8051.2
5615.4
6829
4803.9
1960.9
2522.4
3719.2
1826.2
2534
4129.8
7124.8
8216.4
6498.3
4757.4
4741.3
3298.4
1804.4
6486.8
2560.9
2160.6
11422
9079.8
9438.7
5942.3
2375.4
2075
3040.8
7349.3
10517
4461.5
8834.4
7939
11154
9691
7053.1
11792
25533
17760
4775.7
6269.1
13225
6451.2
6172.4
5169.3
3395.4
7350
4491
1924.9
2152.7
20450
14156
23931
13028
1995
12110
3439.1
3495.1
2441.6
7445.7
21398
8514.6
9944.6
7777.9
23106
29581
10327
12847
27472
18372
30295
3085.9
9923.3
9857
17644
18411
18985
1306.4
5402.4
8993.7
12466
4978.3
16722
9833.3
5818.1
7134.7
9417.2
19387
9114.1
7073.2
4497
6321.5
13631
10660
7657.3
6879.6
7826.7
10967
15701
6771.3
9293.7
23442
8535.1
19344
20397
13293
9408.7
13052
5607.2
3461.1
14309
24526
22983
17651
20934
21246
18414
7397.7
6396.1
9345.4
4922.1
9583.6
14857
9544.5
7020.1
8784.8
4789.2
3758
5282.1
16972
7274.1
2649
6636
8936.7
11274
14984
3649.5
6286.4
19004
19849
15348
11770
13891
14053
13126
18459
6290.3
4058.9
3292.2
5810.3
6249.3
8863.1
12683
12660
20202
11439
11087
13554
7681
5473.7
5172.5
23632
37430
15007
4599.8
2851.8
3910.5
2474.6
5074.5
6289.2
13383
14893
10303
5057
4908.2
4804.2
6385.3
6709.9
5459.1
4163.1
5856.2
17002
15298
6326.2
6765.9
4616.2
5957.7
13414
7641.3
11246
17164
26866
1568.6
4425
9674.2
7178.7
9311.5
12936
7364.5
17464
4121.9
5030.1
6240.8
8336.6
8230.9
6237.8
2392.7
2794
8414.1
8965.5
5939.8
6024.6
3141
2682.2
14885
4811.9
3902.4
4750.9
6087
6096.8
5306.5
6593.2
26877
71491
78614
81202
65834
63695
66566
51760
63092
54037
50109
37612
36855
34384
38859
56158
51122
59588
63313
70183
72116
56555
76370
65821
27490
20923
26120
22119
27908
82572
53476
67504
65812
60699
52294
53097
51960
41101
36187
42755
36201
49829
47396
50193
57562
61149
63805
72594
1.0819e+05
45387
33457
69003
71406
86861
1.3152e+05
1.1778e+05
1.0231e+05
80434
74067
73257
61376
51059
60785
38756
39204
38667
48389
62803
61934
62878
80087
79116
80141
1.2757e+05
1.4392e+05
1.4055e+05
90126
81963
1.096e+05
1.3177e+05
1.1888e+05
1.1607e+05
1.0352e+05
1.1071e+05
76956
93895
91784
88773
70583
65768
42160
56080
68465
94262
85745
1.0858e+05
76603
85983
84744
1.0879e+05
1.1015e+05
1.2249e+05
1.0403e+05
1.1293e+05
69047
59216
79764
1.2366e+05
1.3831e+05
1.0346e+05
1.3033e+05
92292
89504
1.0072e+05
1.0252e+05
1.1295e+05
43885
63119
98029
1.0124e+05
1.0015e+05
91526
74904
1.2164e+05
39873
1.5684e+05
1.5171e+05
55450
64855
1.3846e+05
1.3564e+05
79681
84994
1.0348e+05
1.297e+05
1.5065e+05
97205
72735
98630
90744
1.153e+05
1.1421e+05
84700
73845
89028
1.1113e+05
1.0493e+05
1.3264e+05
1.7831e+05
1.7333e+05
1.7619e+05
1.7291e+05
1.7284e+05
1.3838e+05
1.2756e+05
1.7757e+05
1.6098e+05
1.1047e+05
1.734e+05
1.6283e+05
1.5822e+05
1.3942e+05
1.0999e+05
83364
1.1251e+05
1.4957e+05
95750
92014
73027
46560
62106
53616
98848
1.0419e+05
76891
79999
58448
85565
63394
62572
62195
95176
92943
71147
57511
75044
80547
83451
67312
75992
57974
49206
45559
57843
57481
73130
60342
86669
68897
62557
72962
81199
87696
91935
45037
56790
78094
1.174e+05
66891
71109
68485
61348
67958
58654
60250
82678
46011
42477
42609
53703
61507
57574
62031
48292
64780
64021
70209
1.0305e+05
69584
50417
52338
87829
88331
74315
61402
50782
38233
32909
61635
58852
72199
56993
47087
67493
57648
74911
79048
62464
55282
53034
53060
49214
67384
78586
94582
80609
72716
73018
57911
77862
61660
68534
64506
75893
72718
1.0248e+05
89632
68586
64271
58845
80797
84292
93045
86632
72780
59853
29214
60971
71881
34345
73096
81403
84610
59994
51459
68490
19270
47643
63520
81540
1.0826e+05
78224
69867
68688
80632
85813
1.1162e+05
93470
75572
64135
35291
56978
43646
72518
65581
67505
72216
79763
40405
38372
56084
82097
1.0666e+05
89238
1.0329e+05
83223
93629
77923
95390
1.0216e+05
1.0374e+05
51632
54414
76288
66109
21196
24707
27052
33775
59108
94247
91656
1.1068e+05
1.5069e+05
1.1374e+05
1.0916e+05
1.1465e+05
1.3834e+05
98902
1.0098e+05
99679
1.2757e+05
88155
75869
46091
42247
31632
26875
26925
37242
41341
42595
44730
55726
65850
89131
81376
98375
1.021e+05
1.5308e+05
1.3557e+05
1.271e+05
1.1408e+05
92993
1.1153e+05
1.1226e+05
78834
88106
62839
47516
53424
43272
35726
36728
43508
50675
51454
1.0902e+05
85952
73047
98520
1.0852e+05
1.0005e+05
1.1586e+05
1.1697e+05
86582
1.2785e+05
1.7977e+05
1.1408e+05
1.0325e+05
92456
91775
76953
64532
66012
46459
50588
54443
52425
66029
71177
70862
89750
1.1997e+05
1.1095e+05
1.0657e+05
1.0837e+05
96812
99492
1.2361e+05
89036
89960
1.0549e+05
1.0628e+05
1.2051e+05
1.0175e+05
70007
63428
71061
74374
72932
81037
81593
61761
40642
66475
1.0176e+05
1.1351e+05
1.0055e+05
92158
1.1306e+05
1.3672e+05
1.3081e+05
1.2276e+05
1.6931e+05
1.0191e+05
89653
1.1252e+05
1.0473e+05
93098
64933
54708
67320
79214
58774
70044
73544
62202
59503
58934
1.0984e+05
80798
74995
80312
1.5175e+05
1.4396e+05
1.5148e+05
1.5616e+05
1.133e+05
1.1087e+05
41294
44271
50757
96980
85144
92286
77024
77550
71333
1.4237e+05
1.5943e+05
1.3108e+05
80892
72261
88364
62711
16574
16984
28996
23197
32623
41494
34879
29309
21828
24530
93290
1.1041e+05
1.1053e+05
1.2462e+05
1.2258e+05
1.2814e+05
1.073e+05
78719
1.2597e+05
1.1091e+05
1.065e+05
1.5093e+05
97489
93249
58695
31203
33075
41542
49152
35766
36969
48930
73482
76760
1.0569e+05
1.178e+05
1.4768e+05
1.2911e+05
1.0544e+05
36822
43293
17218
28258
48559
1.0131e+05
1.1999e+05
1.5075e+05
1.3451e+05
1.1909e+05
1.1788e+05
1.0141e+05
41763
59437
1.1405e+05
1.5244e+05
1.526e+05
1.8046e+05
1.1983e+05
1.4228e+05
1.1159e+05
1.0554e+05
17251
37822
25746
12896
16638
24028
33196
38756
58760
68080
1.0167e+05
63133
67402
76274
89491
1.0217e+05
69415
32839
59582
62018
31017
27387
43855
56236
55826
41037
27767
27281
31930
30951
35917
54648
63258
51086
34320
45683
66145
62598
34436
81863
62137
1.01e+05
1.2047e+05
85055
59631
40842
44490
59988
70073
55235
41681
48642
86531
1.0871e+05
1.0755e+05
1.0769e+05
1.0375e+05
1.1182e+05
88353
1.2311e+05
1.1804e+05
67101
66088
66831
94528
85745
96823
95939
95480
1.0343e+05
94834
1.0059e+05
1.016e+05
1.0242e+05
73971
82188
17177
17107
17208
17642
14914
13744
15194
17160
13259
9673.3
7360.3
5856.4
6394.6
9013.2
11183
13899
15561
12959
13349
14193
15264
17744
17023
14134
13213
18536
14136
14736
12325
13091
14658
15064
12016
10038
8741.5
6197.4
5998.5
7890.3
9599.7
9032.6
10308
12367
11784
11050
11283
12484
13070
11379
11917
11847
11562
10630
10486
11767
10369
7908.6
8934.3
9508.8
6081.4
5022.4
5647.7
8883.9
10014
9280.2
6492.6
9410.7
10931
12662
11300
11474
11615
12826
11848
9168.9
9684.5
9879.7
10584
9929.1
7731.5
8408.9
9244.7
8689.6
8533
7423
7325.2
9260.1
9302.5
7386.4
7163.2
8525.5
8729.1
8689.2
8896.6
8745.5
8460.7
8063
7910.2
7751.9
6514.3
7932.3
7813.4
7362.3
6971.4
7777.7
7968.8
8488.1
6831.6
6877.1
7570.9
7103
6643.4
7815.9
7261.8
7151.6
88660
1.1683e+05
99530
91376
66807
79884
91254
71781
73395
61024
80807
96697
76697
1.002e+05
70417
60452
68171
82519
83502
89711
75107
97195
98957
86643
81779
94351
99545
97531
1.1824e+05
1.0611e+05
69547
56197
68341
69220
60510
64891
72985
70273
82008
59327
62362
70466
86915
81156
78015
1.1409e+05
91244
83675
65196
1.1837e+05
78094
84267
83341
97221
52464
47039
1.0955e+05
72763
77980
68120
48604
63058
78393
82703
97110
70760
1.0582e+05
86514
97345
1.0624e+05
96699
60523
84582
83825
1.004e+05
1.3765e+05
1.0751e+05
1.3781e+05
86499
74867
63440
45540
41807
37692
33546
39435
43323
53491
63065
69032
85893
89669
86793
1.0063e+05
98092
85059
1.1199e+05
82302
90819
85384
82153
72590
63110
51313
49606
35487
31693
22901
25108
28421
32051
44174
50045
59884
72251
78167
67139
80151
83621
91583
83452
89014
1.0794e+05
51479
85641
64338
55224
53878
39438
36365
33144
24632
30679
39102
44835
51668
55704
66387
69532
1.0927e+05
73085
89018
92582
79378
64925
67471
1.488e+05
1.1128e+05
1.1042e+05
36455
52066
66535
72781
58404
48219
27900
34867
47596
58513
61374
74036
73095
69299
1985.9
1.3469e+05
1.1617e+05
74477
54468
55885
73204
96239
1.5401e+05
1.0148e+05
1.2408e+05
75022
49038
43126
49877
41464
32841
37362
52380
47813
39630
44186
91997
1.7734e+05
1.403e+05
1.53e+05
1.9628e+05
1.4701e+05
1.1735e+05
1.3771e+05
1.6781e+05
1.6194e+05
1.693e+05
1.0244e+05
1.3987e+05
1.1412e+05
1.0036e+05
1.1402e+05
83598
60349
37652
79786
93125
93230
1.4645e+05
1.5952e+05
1.439e+05
1.7222e+05
1.7332e+05
1.0814e+05
1.2061e+05
1.3988e+05
1.1201e+05
1.9768e+05
1.9748e+05
61733
47986
1.2051e+05
1.1562e+05
1.7878e+05
1.3978e+05
1.0939e+05
94011
93238
1.076e+05
83887
1.0185e+05
79071
75928
67978
79709
1.1695e+05
1.3477e+05
1.203e+05
94654
1.534e+05
1.8203e+05
1.6154e+05
1.9635e+05
1.2579e+05
1.253e+05
90810
95475
76581
80770
86789
86104
67184
65003
88632
46368
53342
86250
73655
70487
73533
83016
1.0536e+05
1.0519e+05
1.2293e+05
1.1628e+05
96670
1.3441e+05
1.3065e+05
1.0305e+05
83441
53597
58955
71905
59031
41428
63943
82036
77503
75701
35003
54011
53110
65097
54605
82229
1.1542e+05
91408
1.0605e+05
34847
15397
55675
34707
28790
35582
34011
41709
39724
35592
29232
28712
46644
45621
25904
24217
28411
34272
33716
37235
25923
27080
30316
68497
14046
79100
71488
31739
28432
23307
22352
22537
24470
26223
21963
39172
43704
33039
42593
27202
23690
22641
16872
17089
17866
20898
28826
61385
85768
92129
60922
36793
20727
20387
19406
18503
22729
33833
40201
35608
27368
29700
47943
45952
53459
46035
41132
25219
29785
41201
47406
54701
64068
9133.7
5281.3
43146
41054
41819
38099
50360
50415
47448
44035
36785
26171
24336
32651
30241
44683
50251
34880
30504
32874
36727
30595
20797
36023
32769
24442
32493
30941
34625
28444
26043
30445
27016
27837
23266
20616
15537
17709
22812
20606
23162
23994
21263
25996
28242
25752
28487
30537
21638
20026
16686
17911
18454
16985
15777
18612
18560
15812
14856
12615
11687
12395
15031
14933
14450
13747
14238
16851
15041
15290
16268
14712
64476
39876
34505
26500
33198
30765
29996
26090
11928
24040
15875
18762
37201
38635
32977
29896
22087
18543
16892
17190
10309
14709
13624
16907
12437
17972
19645
21007
11250
14826
18278
18594
14506
14652
18697
29549
27729
26837
32978
29731
33361
29679
31827
38197
33100
30223
16857
17084
16805
16607
22443
38102
34653
32186
43607
46685
34470
8387.5
2071.9
40486
47040
50170
57739
66848
21016
40471
31906
24172
39639
39188
33672
28518
32220
30892
29662
54074
50420
63996
52732
38454
34137
53961
55793
52955
42917
27942
18904
21702
20808
33314
35058
23397
16473
23517
36148
41348
38127
40589
42660
40786
34423
33509
34725
33328
39643
37961
12905
41376
40665
39819
30077
24354
20134
17189
34627
39151
27851
42028
35729
37156
39898
32346
22314
29066
28382
30612
31021
25536
27459
33310
28462
28238
28868
37939
38777
30306
26251
36188
34014
32819
25545
24740
26473
24840
25837
27823
25856
25965
25562
24468
21336
22489
20193
22633
19331
19774
18107
22431
21540
22951
22298
21881
20978
18064
17402
15436
15868
19470
20008
20897
27164
23494
21414
18575
22581
21319
18568
18855
17027
16045
52909
27997
32583
43682
93515
92254
96853
1.1714e+05
96475
72002
34558
29834
23335
26659
24917
20350
16322
18084
42561
28331
18652
16373
17960
23397
38000
35047
33575
32568
48336
48735
96857
58363
67676
25792
21615
33165
42083
36861
24120
15393
16903
19224
21336
16008
18366
16744
22414
33367
41493
31113
29253
25658
29501
57340
72685
70355
58059
29603
22631
26867
29865
34317
35549
31010
21285
21555
20886
28825
26097
32634
33976
28404
27185
27747
25159
23952
39849
53675
60229
36883
38003
37121
26375
22644
25692
30785
25809
37136
42283
37966
26881
40738
46016
39152
37633
34261
30569
28105
23179
25198
30103
27589
36156
30073
18661
14242
15674
21158
30649
32560
40898
45826
47488
42612
37390
38990
41718
40004
56139
41253
33394
23881
16560
27575
21575
17718
29792
38141
43254
35691
41829
29481
9065.2
7767.3
10853
12064
10761
10780
13466
11036
11800
12627
10095
9420
8451.5
11775
11080
11284
12591
10184
9907.8
11532
14537
11947
10471
8322.6
9546.9
13030
10306
15205
15443
13275
13452
12351
12762
12966
11626
9199.1
11493
12127
12284
11595
11714
12889
10478
13517
12245
11022
10076
11872
11341
10403
11271
9409.6
9424.7
13190
10775
10898
10684
10273
11210
11436
11512
11249
11587
10020
11516
12127
12234
8855.8
6651.6
13519
13270
9724.8
10745
12156
13238
10835
11186
10516
13713
10832
11807
12281
11514
12402
11494
12511
11797
15854
13113
16092
12098
10080
9987.1
11431
13199
11220
14002
14052
10883
9166.4
11387
13004
16535
14926
14339
13339
13870
11731
11414
12266
13625
12197
12547
11175
10667
9024.7
10046
13156
14036
12850
12665
13581
11491
9368.9
18192
25033
36109
60676
57586
62066
41221
43543
41613
40529
35917
35674
54022
41593
51049
52682
52967
65267
57890
51825
35433
19859
15290
17602
23379
32028
68235
56609
48470
60224
44442
59835
65669
59279
54611
48997
67828
68097
52382
40378
58285
51401
56994
54333
40044
27225
15586
24948
42648
52772
68916
56213
60093
55179
44404
44019
27809
77260
72200
72643
67472
61088
47520
48884
66079
63485
50596
59558
72656
46875
24536
22162
48227
47632
56688
56884
62440
66531
50212
62832
52738
19925
32619
28842
28726
42971
54046
63637
58061
70125
46970
47366
56521
40521
14198
34855
36454
53868
37781
38282
55178
63124
61096
23664
40498
24616
30261
28582
27883
41249
20721
58324
59293
52759
26859
55138
48620
52954
41709
39302
46096
38342
39328
48970
40009
76741
68004
49948
28501
29462
26714
27098
32817
25792
47945
41691
52741
53275
45927
37311
58666
44782
48155
19188
15586
16067
9539.3
9933.9
18849
14415
18088
10424
16597
20709
27260
18278
13660
11464
8873.4
12245
16633
14469
7240.5
5198.2
14540
12846
13436
4488.4
7462.3
10967
7597.9
8621.3
13341
19819
4534
5514.9
12249
12584
15172
8092.1
[truncated: 661 more rows]
