# Supplementary material for: Micro-mechanical fingerprints of the rat bladder change in actinic cystitis and tumor presence
Source: Commun Biol. 2023 Feb 24;6:217. doi: 10.1038/s42003-023-04572-0 (PMC9950451; doi:10.1038/s42003-023-04572-0)
Supplement: Supplementary file 4 — Supplementary data 1 [file 42003_2023_4572_MOESM4_ESM.zip › supplementary data graphs/lamina/4_BBN/Month2/R143/Chiaro.csv]

15734
15999
13692
8315.6
12626
11323
7997.7
10159
9782.2
4745.9
13018
17377
14262
12099
14129
12515
12709
8939.4
7912
8584
13732
19898
16022
13924
11879
15101
10554
13581
13438
10913
10807
7858.1
13364
10629
17840
15404
12368
12709
12813
13579
6938.5
14324
19203
18989
14549
11065
11409
3107.8
5280.7
4353.9
12263
13717
12427
16206
14395
12695
9564.7
11071
3149.6
4057.1
2573.1
3978.7
7983.9
12962
22945
4695
9027.9
16655
16548
12897
8248.3
NaN
NaN
NaN
5340
11704
14095
17504
26128
21296
14798
9706.5
6624.2
NaN
NaN
NaN
5954.8
13820
13680
18057
8111
4382.3
5684.6
NaN
3476.2
NaN
NaN
NaN
NaN
NaN
5325.5
3754.5
2679.9
NaN
NaN
1886.1
2543.7
NaN
NaN
NaN
NaN
NaN
NaN
NaN
NaN
NaN
NaN
NaN
NaN
2034.1
NaN
NaN
NaN
NaN
NaN
NaN
NaN
NaN
NaN
9785.1
8959.3
NaN
NaN
3404.6
1782.8
NaN
NaN
17374
5641.1
17786
1977.2
2362.9
3917.9
7822.6
8658.3
10305
8887
8080.9
10533
18011
8989.3
13131
9406.8
8219.1
7784.7
8611.2
10618
11930
15856
16679
10495
17595
12332
4620.7
5248
7705.9
12292
10291
12290
15441
12897
10022
9093.4
15774
19231
21234
18669
24426
5673
13942
6032.5
6643.2
11633
13194
16973
21732
23579
30626
26019
38485
5446.5
7609.7
7487.9
17053
26248
24703
23944
25415
38919
34525
6536.1
4806
7992.4
5375.5
5336.1
17946
23124
19268
15013
9797.4
13454
9617.3
12019
7309.4
18271
31444
29943
22244
19047
16522
7290.1
21935
9805.7
12341
11837
19588
18730
20517
18077
32471
37434
1.0322e+05
38936
31154
37485
38584
39256
40750
26854
71379
43007
86019
44501
38730
NaN
45245
39788
38013
79073
79989
41229
51821
41833
50110
55607
73892
97601
72691
26803
35057
74107
42882
66459
84356
89063
76817
47555
39861
34362
41225
43115
43692
44000
39338
30243
35331
42168
43028
41360
40067
