# Supplementary material for: Micro-mechanical fingerprints of the rat bladder change in actinic cystitis and tumor presence
Source: Commun Biol. 2023 Feb 24;6:217. doi: 10.1038/s42003-023-04572-0 (PMC9950451; doi:10.1038/s42003-023-04572-0)
Supplement: Supplementary file 4 — Supplementary data 1 [file 42003_2023_4572_MOESM4_ESM.zip › supplementary data graphs/lamina/4_BBN/Month2/R144/AFM.csv]

1.0611e+05
1.0278e+05
88352
1.0491e+05
1.3364e+05
81074
93159
84429
1.2419e+05
1.015e+05
1.1772e+05
84140
72181
90664
93207
60118
91119
94524
64458
1.058e+05
1.1409e+05
1.6524e+05
1.0944e+05
87671
80593
1.1863e+05
89888
99550
1.2166e+05
1.6401e+05
71889
1.05e+05
62042
73663
1.1378e+05
76734
95702
68987
1.0047e+05
1.0487e+05
65978
76835
1.3278e+05
84981
1.433e+05
79603
82257
1.3142e+05
71238
89174
1.1891e+05
1.1623e+05
1.0893e+05
1.0808e+05
1.3889e+05
88087
95613
93170
1.1377e+05
93711
45666
83186
1.1132e+05
88456
69736
75928
92462
88855
97891
1.1864e+05
98865
88753
1.188e+05
1.3319e+05
1.0939e+05
82256
1.3677e+05
1.0363e+05
1.14e+05
79743
97434
1.1054e+05
39371
38907
46961
44597
52254
94601
95464
72343
1.0111e+05
1.0787e+05
1.3224e+05
79653
74130
1.066e+05
1.6707e+05
92987
99458
1.2744e+05
80280
93519
78057
1.2264e+05
66060
43362
39702
34511
44839
46204
60438
53395
1.0768e+05
1.0891e+05
98653
1.2062e+05
1.0377e+05
1.1249e+05
85101
1.1952e+05
91454
1.0666e+05
88626
1.0651e+05
68929
83943
49595
40023
36180
49147
39701
41168
43442
54042
63737
87915
45554
98610
1.2637e+05
1.055e+05
88143
1.3287e+05
94245
1.6775e+05
1.0507e+05
99440
1.3634e+05
59210
60489
77570
62208
72365
35313
76384
1.3778e+05
1.0686e+05
74634
37739
63310
50495
65315
75742
88863
1.0264e+05
1.1204e+05
1.509e+05
1.4819e+05
1.2226e+05
1.2269e+05
1.0364e+05
1.0006e+05
83970
74199
58062
56893
39763
35523
20691
1.5512e+05
1.2565e+05
51114
65168
61869
80996
89647
82920
1.6555e+05
1.548e+05
1.4358e+05
1.7562e+05
1.9917e+05
1.3106e+05
77026
77730
99531
73221
51831
79708
48650
39175
1.47e+05
45240
60579
61887
80531
79682
70938
75314
1.4708e+05
2.4295e+05
2.7697e+05
1.5949e+05
1.7144e+05
1.8943e+05
1.2351e+05
92445
81148
76669
63928
44399
46703
58746
57471
61239
58948
69562
1.0099e+05
1.3667e+05
1.7533e+05
2.1924e+05
2.1026e+05
1.7332e+05
1.5839e+05
1.4154e+05
1.9471e+05
2.2535e+05
1.121e+05
1.9131e+05
1.2476e+05
63638
64802
85461
67508
76313
1.1425e+05
1.0915e+05
1.0869e+05
80164
2.1531e+05
1.1337e+05
1.3687e+05
2.6748e+05
1.7133e+05
92275
1.4545e+05
1.4652e+05
1.0595e+05
1.3167e+05
99407
2.1203e+05
1.8609e+05
2.0238e+05
2.3217e+05
1.7121e+05
1.2576e+05
85261
1.3145e+05
99874
1.4662e+05
1.1827e+05
2.116e+05
1.6766e+05
2.2929e+05
1.4997e+05
1.6562e+05
1.7389e+05
1.0948e+05
1.3614e+05
96547
60758
90145
1.2183e+05
85498
85915
70369
53673
53657
97254
60355
68559
1.0125e+05
90921
98610
79408
1.0221e+05
73744
1.2676e+05
85504
69182
64371
80173
67147
64986
58316
66417
1.0315e+05
61352
82314
77083
83637
1.0432e+05
68670
93415
72995
61175
92132
57064
51130
67951
68093
89321
53396
86298
75151
84289
86361
55215
45276
67355
79925
96034
63544
1.186e+05
68484
1.0363e+05
80965
80416
84372
65736
67176
56322
1.2964e+05
93945
98881
85487
80257
1.2186e+05
70793
56847
65986
1.2299e+05
55401
55016
45781
93991
77915
44700
49352
59535
67117
55561
63993
63756
95368
89897
1.1443e+05
1.0238e+05
85126
1.1272e+05
51077
74305
58933
83217
92364
99509
80927
96997
70363
98040
69631
98147
66774
54095
54525
82023
79638
90589
86768
89110
78562
85326
65960
71452
76702
73756
63838
88056
78251
63084
94349
69443
96504
1.0841e+05
87382
99434
98258
80582
53985
47437
52492
75618
84139
1.125e+05
84976
75559
1.0982e+05
72882
66494
32531
53506
1.0026e+05
56887
1.0056e+05
1.0353e+05
80018
57262
1.3243e+05
1.0257e+05
87445
1.0209e+05
65550
85911
36089
44829
34655
38933
80964
88556
28220
40446
57515
50461
46003
41686
74713
61900
76691
60667
86079
92474
65752
62866
58055
71137
40538
40709
41114
60137
52417
45073
43252
95725
82696
86068
71672
56758
34942
42269
47387
47339
46331
43437
43281
51835
67146
86979
71946
94394
70952
63929
52550
46024
64746
40087
42139
47122
39732
57746
42844
59549
66651
1.1985e+05
1.2715e+05
77585
1.0613e+05
87529
90394
89720
87187
69991
86147
91096
1.2008e+05
1.0053e+05
87135
86279
76869
63789
1.1881e+05
81978
56837
1.2351e+05
98256
1.0872e+05
73221
1.1218e+05
1.0225e+05
82695
1.3949e+05
88055
80382
94740
81863
91112
86637
1.4628e+05
1.1836e+05
75119
58843
99523
82572
97389
1.0326e+05
1.3751e+05
75954
1.0655e+05
58614
1.2677e+05
84647
1.0875e+05
1.5209e+05
75781
92119
1.2244e+05
63442
57521
1.5131e+05
1.2925e+05
1.1993e+05
1.2934e+05
1.1152e+05
1.0156e+05
78910
1.1221e+05
1.1036e+05
1.2709e+05
1.0521e+05
99520
74403
1.1778e+05
80264
82564
98319
69099
1.2377e+05
98664
1.0411e+05
88276
1.0336e+05
54337
73309
1.2379e+05
1.3619e+05
1.0016e+05
1.0575e+05
98749
83862
1.1745e+05
1.0963e+05
1.3011e+05
1.0584e+05
88997
89315
1.0215e+05
97225
1.7707e+05
90163
92640
1.2978e+05
1.0301e+05
1.1965e+05
80233
86559
1.1533e+05
68031
1.4105e+05
95461
1.3396e+05
95438
67793
1.1325e+05
70132
1.1723e+05
1.2505e+05
68769
1.0682e+05
1.0985e+05
78650
1.0936e+05
88550
99062
92762
1.0832e+05
75926
1.2288e+05
1.2639e+05
97217
1.1122e+05
71552
95629
77586
1.6173e+05
89521
87114
69670
1.2421e+05
81166
68252
1.0103e+05
68961
79448
79860
1.2231e+05
65911
98927
79928
95286
78738
98957
69868
63883
90809
1.2553e+05
73229
91888
79445
68979
1.2321e+05
92663
93647
76419
70241
67913
85265
1.3114e+05
1.2446e+05
93943
55578
31737
25673
59571
91505
81339
96375
1.2354e+05
92262
1.0607e+05
68053
1.0764e+05
60121
71507
79715
82975
86694
65583
1.1007e+05
82752
75610
92940
85760
69696
1.0748e+05
68900
25521
36714
51511
50973
57588
49270
34988
25061
41971
65255
92458
88576
1.0582e+05
80325
72055
58547
1.5073e+05
70807
78406
61879
47492
43663
96794
88332
1.0003e+05
72957
1.0601e+05
1.3437e+05
36842
69608
35849
39819
40622
77559
73923
34970
41144
43737
25099
33947
41981
26778
22827
26330
27382
25862
25939
20793
34241
34528
33051
34732
30284
24189
25353
24796
31023
62470
42579
23735
25962
27766
36538
37299
30855
36145
39670
29809
21455
23945
21394
24672
24094
27208
37737
28902
25552
32982
41805
30716
22830
24812
18395
22139
40534
43896
30564
31481
34564
27471
34358
16643
26889
26211
29095
22863
27370
20535
21303
24678
46885
34997
27870
23013
33938
30351
32409
26026
27193
29242
36172
21960
25507
28934
20686
15970
18027
29252
20295
20201
17332
24502
28860
24366
20833
22761
29592
33995
33298
40410
25180
33267
28556
29206
24058
16526
28812
26738
23479
28103
24133
18641
10430
15256
20735
22403
24304
34671
20632
23382
18374
39410
39638
24062
30239
28801
21333
10313
13124
34444
20523
29048
14684
16829
10855
10972
12745
9316
12323
14187
14575
18539
23009
19896
13617
24371
21260
23658
19918
39572
32880
53271
53086
45346
40488
62130
54135
66141
96639
65890
56711
71097
53912
45558
39177
54841
54777
46878
66829
32972
38043
19023
22800
28192
36619
44978
54376
56419
52918
38221
36413
81951
55427
74544
58285
1.0715e+05
46924
51412
41068
57878
49200
38324
38701
41728
19715
25283
29925
26939
26807
37922
80521
70370
63299
39316
47358
51870
62511
47554
80400
46721
64518
68200
44232
65537
56907
51061
53112
26497
27267
24166
24055
17794
34288
22662
29036
59694
57353
51463
62047
46987
46645
55916
36915
53401
66091
67736
53083
40356
34477
31765
23060
28993
23225
17515
15904
23785
28051
21332
20990
36568
35653
50231
49877
45195
60270
61762
71440
75804
56884
59640
44680
44466
32818
23128
22804
17051
19098
9503.1
15833
11123
8285.9
19136
27477
18751
25144
27464
32709
53145
46605
38364
60455
41508
49707
30135
19879
23999
21918
15656
19978
11010
11930
25041
6.6864e+05
6.1059e+05
4.3388e+05
4.4001e+05
4.604e+05
5.8663e+05
5.0597e+05
4.8713e+05
7.4169e+05
8.8261e+05
3.8122e+05
4.9296e+05
5.3725e+05
6.5353e+05
5.6843e+05
5.4949e+05
7.5729e+05
6.3758e+05
4.4115e+05
5.1894e+05
7.0856e+05
8.7479e+05
7.1279e+05
6.0377e+05
4.63e+05
4.9065e+05
4.8688e+05
5.8644e+05
6.7627e+05
7.7927e+05
5.9877e+05
7.159e+05
5.3653e+05
4.0103e+05
5.1505e+05
4.0599e+05
4.1829e+05
5.7072e+05
6.4783e+05
5.6607e+05
8.0868e+05
6.8508e+05
6.3927e+05
6.3469e+05
8.117e+05
6.9049e+05
6.0952e+05
6.9652e+05
5.8718e+05
5.1811e+05
6.0002e+05
7.4073e+05
1.0271e+06
5.9654e+05
8.1279e+05
5.853e+05
6.4412e+05
6.955e+05
7.2722e+05
6.6292e+05
4.9988e+05
4.8421e+05
9.6105e+05
7.4133e+05
4.9846e+05
5.6478e+05
7.4907e+05
7.5586e+05
7.047e+05
8.2113e+05
7.3836e+05
7.5183e+05
5.0052e+05
6.3498e+05
7.9905e+05
5.8582e+05
6.474e+05
3.9242e+05
5.1224e+05
6.992e+05
7.3539e+05
6.6514e+05
4.8041e+05
4.3863e+05
3.7608e+05
5.1518e+05
7.1049e+05
4.1888e+05
6.1216e+05
5.8963e+05
5.8411e+05
6.0616e+05
3.6905e+05
5.834e+05
4.6681e+05
3.5857e+05
3.1244e+05
3.0832e+05
5.2931e+05
5.806e+05
3.914e+05
4.0065e+05
3.1971e+05
1.0588e+05
5.3791e+05
6.6301e+05
6.2894e+05
2.7429e+05
3.8539e+05
2.8597e+05
3.8551e+05
4.9094e+05
4.694e+05
3.4919e+05
4.1602e+05
4.8127e+05
4.4192e+05
3.8627e+05
3.9317e+05
4.1819e+05
3.5657e+05
3.3202e+05
2.7755e+05
3.1289e+05
4.0441e+05
74841
2.5382e+05
3.3768e+05
3.9978e+05
3.8444e+05
3.5633e+05
4.3382e+05
3.0206e+05
3.4397e+05
4.46e+05
1.2717e+05
84983
3.0164e+05
1.0909e+05
1.1316e+05
2.7564e+05
3.2927e+05
3.8986e+05
82951
1.178e+05
38986
3.6179e+05
2.7933e+05
3.3061e+05
4.1114e+05
1.2545e+05
89578
1.1747e+05
1.433e+05
1.0454e+05
1.1639e+05
1.2483e+05
1.4188e+05
96096
84644
1.0243e+05
1.64e+05
2.4787e+05
1.1918e+05
96392
1.2195e+05
1.395e+05
1.3077e+05
1.0863e+05
1.4537e+05
1.1359e+05
81271
1.1023e+05
1.0015e+05
92567
74081
90449
1.1184e+05
99928
1.2809e+05
1.096e+05
1.3706e+05
1.9694e+05
1.3414e+05
1.17e+05
1.7253e+05
1.4896e+05
1.3121e+05
1.1435e+05
1.2879e+05
1.2428e+05
1.2905e+05
92382
1.048e+05
1.1412e+05
83851
82088
1.0098e+05
1.0306e+05
1.1171e+05
1.3238e+05
1.1353e+05
87005
94504
99196
98756
1.3622e+05
1.274e+05
1.2665e+05
1.0371e+05
1.4872e+05
1.059e+05
1.0648e+05
1.0013e+05
1.0162e+05
1.6677e+05
1.0366e+05
1.0566e+05
86618
84199
88941
91487
78891
80808
89986
88116
88958
1.1313e+05
1.3583e+05
1.312e+05
99163
1.2322e+05
1.0024e+05
1.4837e+05
92354
91094
1.5963e+05
1.0979e+05
1.6459e+05
1.152e+05
1.1279e+05
1.0522e+05
1.1122e+05
87740
88494
92402
99444
88235
81573
1.1438e+05
1.3332e+05
1.2836e+05
1.4435e+05
79924
93267
1.2079e+05
1.5537e+05
1.0748e+05
1.0276e+05
1.0184e+05
97904
1.4507e+05
79064
76769
83849
80541
95688
1.4598e+05
1.0137e+05
52842
56635
48334
1.2609e+05
93764
92839
92333
1.1856e+05
1.6763e+05
74574
94122
85510
1.0492e+05
1.4953e+05
1.439e+05
92603
71827
85056
1.3717e+05
1.3589e+05
1.391e+05
1.142e+05
70742
85724
72578
64019
41102
48305
39490
49650
55428
57982
39126
57428
41929
48080
46755
48857
57644
36411
59036
42964
63137
65910
57702
60959
46983
50894
40303
54917
57348
54565
76722
78092
66902
61253
40792
29435
57076
67041
48090
44021
33501
40120
44409
36978
51904
57145
48470
51382
64315
49571
72510
62202
81759
60002
91741
65292
77060
65803
87534
51366
51226
53339
63045
71364
52134
68363
73857
73592
97792
82364
1.0264e+05
82964
90858
61579
67317
99610
78827
60480
54812
43234
63918
82514
77664
46786
46622
58533
76733
55520
56236
60107
48598
69297
74109
58691
53912
51176
58772
35896
76078
51421
59936
81988
41549
67909
86442
28072
54303
39261
57888
51141
48511
57949
37642
44409
38453
64023
37059
42041
48451
64395
47299
53841
80697
62978
45933
59900
35466
25760
44096
47243
62998
67294
39197
44706
46815
27756
45102
20941
30900
48359
67125
59351
37607
67158
89790
75189
66095
1.3057e+05
83906
1.1068e+05
1.0304e+05
86274
75316
1.0187e+05
95657
1.3421e+05
1.0362e+05
86778
1.0441e+05
99826
76415
89691
90162
89886
1.0675e+05
58608
61474
94120
84501
65390
68956
99651
1.1659e+05
92147
60536
50477
52892
90762
95190
1.3447e+05
1.1713e+05
1.1329e+05
1.064e+05
84176
1.0604e+05
1.1394e+05
88516
93062
1.1813e+05
58660
60534
78788
69197
1.0069e+05
1.1769e+05
82088
93473
91614
92868
58682
76457
1.2367e+05
70215
95498
1.0008e+05
97164
1.2231e+05
1.0917e+05
1.2806e+05
92263
78674
78452
1.1622e+05
1.0675e+05
71136
85830
1.027e+05
1.1867e+05
81923
84691
1.0052e+05
74740
68865
88498
1.2843e+05
82556
97292
1.6533e+05
82667
1.135e+05
1.2291e+05
86807
79891
1.0376e+05
1.023e+05
1.3146e+05
1.1436e+05
82691
1.0313e+05
55752
79652
88769
99550
98722
1.1312e+05
1.1105e+05
1.1242e+05
1.036e+05
1.0974e+05
1.364e+05
1.0903e+05
86179
1.0322e+05
93000
67392
1.1928e+05
1.0534e+05
1.1611e+05
1.4665e+05
1.1328e+05
71441
1.2032e+05
1.0534e+05
1.4876e+05
1.0946e+05
87517
91864
1.0366e+05
1.0555e+05
1.4865e+05
1.2424e+05
1.6462e+05
1.3928e+05
1.0133e+05
1.2347e+05
1.1063e+05
1.1278e+05
83182
1.1191e+05
68018
1.0722e+05
1.0813e+05
1.0578e+05
96408
1.275e+05
91075
1.0708e+05
1.0824e+05
1.3071e+05
1.6814e+05
2.7193e+05
1.6197e+05
1.5804e+05
2.0296e+05
1.9869e+05
3.4402e+05
1.9402e+05
2.3318e+05
1.7887e+05
1.8155e+05
2.2111e+05
2.1111e+05
2.1543e+05
1.3787e+05
1.3097e+05
2.1454e+05
1.8996e+05
1.7875e+05
1.6596e+05
2.1386e+05
1.8848e+05
2.162e+05
1.4591e+05
1.3664e+05
1.8578e+05
2.5229e+05
1.4279e+05
2.1957e+05
2.233e+05
2.3729e+05
1.5382e+05
2.1659e+05
2.7136e+05
2.312e+05
2.7783e+05
2.2339e+05
2.4545e+05
2.3837e+05
2.3775e+05
1.7158e+05
2.3237e+05
1.999e+05
2.6774e+05
2.9705e+05
1.4228e+05
1.8736e+05
2.5542e+05
2.1613e+05
2.6616e+05
2.4096e+05
2.3614e+05
1.743e+05
1.937e+05
1.6624e+05
2.5312e+05
2.1063e+05
2.2448e+05
2.292e+05
2.3196e+05
2.1203e+05
1.944e+05
2.2552e+05
2.4934e+05
1.1892e+05
1.4996e+05
2.1635e+05
1.3944e+05
1.763e+05
1.6887e+05
2.5718e+05
2.8889e+05
2.1017e+05
2.5298e+05
1.8114e+05
2.171e+05
1.7997e+05
1.3616e+05
1.9777e+05
1.8506e+05
2.1549e+05
1.1849e+05
2.4516e+05
2.2233e+05
2.8523e+05
1.486e+05
2.5978e+05
1.9413e+05
1.4112e+05
1.8067e+05
1.656e+05
2.4449e+05
2.391e+05
2.4509e+05
1.7933e+05
2.3338e+05
2.1429e+05
2.308e+05
1.867e+05
1.7426e+05
2.1668e+05
1.7761e+05
2.0895e+05
1.5959e+05
1.0685e+05
1.338e+05
1.8007e+05
3.1861e+05
2.1329e+05
1.8102e+05
2.5656e+05
2.3663e+05
2.9277e+05
2.5114e+05
2.56e+05
2.0263e+05
2.0896e+05
3.2037e+05
2.1701e+05
58156
2.2114e+05
2.3099e+05
2.5963e+05
2.0283e+05
2.0474e+05
2.8857e+05
2.61e+05
4.1349e+05
1.9737e+05
1.9577e+05
2.0603e+05
2.357e+05
2.7526e+05
2.1682e+05
1.8629e+05
2.0115e+05
2.174e+05
1.9902e+05
3.447e+05
2.2081e+05
2.4718e+05
2.9466e+05
2.6741e+05
3.8546e+05
1.4165e+05
1.2225e+05
1.1827e+05
1.0831e+05
1.3544e+05
1.198e+05
1.3034e+05
1.1012e+05
1.8834e+05
1.2467e+05
1.2633e+05
95371
1.6441e+05
1.5514e+05
1.0903e+05
1.8237e+05
1.6746e+05
1.3035e+05
1.282e+05
1.749e+05
1.2588e+05
1.3074e+05
81944
1.8757e+05
1.6663e+05
86296
1.104e+05
1.939e+05
1.2856e+05
1.4541e+05
1.288e+05
89082
1.1763e+05
1.0933e+05
1.104e+05
1.4244e+05
1.6485e+05
1.5225e+05
1.4365e+05
85276
1.4016e+05
1.0337e+05
1.2209e+05
1.4321e+05
1.0482e+05
1.1786e+05
99815
1.1717e+05
83365
1.2478e+05
1.0008e+05
1.1769e+05
1.09e+05
1.1459e+05
1.2004e+05
1.8419e+05
1.1977e+05
1.383e+05
1.4631e+05
1.3294e+05
1.0325e+05
1.3068e+05
1.5489e+05
1.0308e+05
94134
1.4323e+05
1.3736e+05
1.7865e+05
1.3412e+05
1.8408e+05
1.7188e+05
1.0316e+05
1.6534e+05
1.0922e+05
1.499e+05
1.2679e+05
1.5019e+05
1.2441e+05
1.2445e+05
1.0972e+05
96382
1.1801e+05
1.0955e+05
82704
62958
84924
1.0217e+05
1.6065e+05
1.0902e+05
1.0109e+05
1.0345e+05
93215
1.4616e+05
1.3099e+05
1.4851e+05
1.7769e+05
86048
1.0981e+05
1.8512e+05
95323
1.2279e+05
1.1675e+05
1.013e+05
1.3055e+05
1.0074e+05
1.7008e+05
1.2411e+05
1.2587e+05
1.1214e+05
1.5607e+05
1.1685e+05
1.2312e+05
1.3027e+05
1.482e+05
1.5444e+05
82935
78638
1.5618e+05
1.9892e+05
1.2419e+05
1.369e+05
91658
83661
71593
73628
1.037e+05
1.0534e+05
1.6356e+05
1.426e+05
1.1404e+05
1.1164e+05
1.3992e+05
1.2565e+05
1.4049e+05
1.1055e+05
1.1696e+05
1.5156e+05
1.3314e+05
1.175e+05
61722
80645
73428
73721
1.0913e+05
1.4451e+05
1.5391e+05
1.1299e+05
90366
1.118e+05
84314
59400
50943
61808
31686
34519
81602
1.1097e+05
1.1342e+05
99571
88675
43883
69457
47803
64297
68878
44112
32916
36900
28486
25801
57426
67161
1.0078e+05
1.3467e+05
80980
88313
56938
24448
25561
27915
35109
34682
42131
50953
73079
48185
65749
57333
58145
80314
71744
54886
96020
55490
80832
40018
37989
41409
33971
23564
29088
52964
56441
86869
36169
42513
43043
28202
25085
32800
37697
34836
56064
91686
78471
60822
74147
62036
83521
87941
70476
59798
85464
51656
94883
1.2012e+05
62140
53272
43920
46386
42407
48853
40974
30017
40144
38839
48582
73749
66257
1.0015e+05
99680
76083
90760
57198
49905
69392
81231
77860
84282
48062
61317
61774
95178
91214
86289
73099
1.0579e+05
79475
1.38e+05
1.1939e+05
69422
50765
58916
52722
52529
77134
74241
97887
95033
83106
57371
[truncated: 1,041 more rows]
