# Supplementary material for: Micro-mechanical fingerprints of the rat bladder change in actinic cystitis and tumor presence
Source: Commun Biol. 2023 Feb 24;6:217. doi: 10.1038/s42003-023-04572-0 (PMC9950451; doi:10.1038/s42003-023-04572-0)
Supplement: Supplementary file 4 — Supplementary data 1 [file 42003_2023_4572_MOESM4_ESM.zip › supplementary data graphs/lamina/4_BBN/Month2/R144/Chiaro.csv]

25001
20282
22683
18280
21745
10345
12655
11841
18639
9792
10817
16594
12737
20364
20225
26321
22593
14420
24323
27345
10738
29768
23122
12553
27653
33865
30157
21522
18216
34180
26496
44824
15369
21913
27144
24097
29417
32001
20732
44490
20024
44264
17442
24582
39153
22294
46906
38052
26427
25206
38161
30790
12014
11045
24099
30126
31168
36043
36057
33298
34131
27432
36014
30571
25787
24569
29067
34538
42132
41217
17159
44194
33726
20845
31998
42695
37337
37834
62297
25436
33274
47621
38455
17031
32389
36026
46862
55582
31993
44725
39004
32662
35055
48368
35528
52246
35430
35850
44760
60617
59969
60882
41103
45435
43682
40639
42177
58543
40982
61066
52581
65603
65509
49173
80574
69416
46442
52504
40308
59554
89292
51846
59183
63705
65249
60954
67841
41979
75140
55308
57821
75947
81266
1.4239e+05
1.1043e+05
70247
78073
95382
1.0393e+05
87184
61593
43538
47823
1.0068e+05
65781
1.0374e+05
81122
70950
39501
43117
48413
43026
92384
99725
83224
83575
1.1063e+05
71889
1.0813e+05
97463
63173
60114
71493
97417
68733
75720
43404
1.197e+05
64178
69559
1.9143e+05
75760
1.4901e+05
92277
1.2924e+05
85574
99133
89574
55199
1.0391e+05
87579
66276
68533
68269
67113
94733
1.2475e+05
53901
47357
64116
99137
1.4217e+05
83448
1.004e+05
1.0542e+05
53045
62683
80415
38018
69448
1.4196e+05
1.1972e+05
1.402e+05
1.142e+05
88834
1.8903e+05
99383
98461
78996
1.3017e+05
95870
62087
1.4399e+05
89408
2.057e+05
68152
93681
70519
73345
74495
1.0338e+05
1.3926e+05
75862
1.1925e+05
66718
82498
2.1296e+05
42417
62391
63946
61934
67679
58977
77394
NaN
58609
40819
82136
64063
77162
1.498e+05
73527
1.1423e+05
1.123e+05
1.1513e+05
65344
1.1285e+05
74594
71717
58416
NaN
1.373e+05
1.007e+05
63906
1.6871e+05
79114
96693
52211
83559
45769
1.2348e+05
76415
1.3226e+05
1.869e+05
1.7809e+05
57573
1.2483e+05
92545
67971
NaN
1.4339e+05
95576
77518
1.708e+05
1.8411e+05
2.7076e+05
1.3324e+05
1.19e+05
1.7966e+05
1.1715e+05
1.3636e+05
1.2368e+05
1.1049e+05
2.1816e+05
77375
81742
1.49e+05
1.4555e+05
86922
1.4198e+05
1.0378e+05
95586
1.0043e+05
75928
62328
1.8545e+05
1.1367e+05
95787
1.1149e+05
1.5086e+05
1.1595e+05
87531
1.123e+05
1.2043e+05
1.0953e+05
1.5652e+05
1.2642e+05
1.6654e+05
1.0559e+05
1.367e+05
1.4489e+05
90129
84998
1.4442e+05
1.1734e+05
91995
1.254e+05
71580
83602
1.5051e+05
1.7755e+05
1.2653e+05
1.5932e+05
NaN
80072
1.3808e+05
1.749e+05
1.4178e+05
1.3064e+05
2.1623e+05
1.2758e+05
63348
1.4358e+05
1.5546e+05
1.1473e+05
93210
95459
1.0584e+05
59891
1.1338e+05
1.0434e+05
76484
90675
1.1135e+05
1.6649e+05
74346
1.0704e+05
96808
93946
1.3011e+05
53917
87362
86676
1.1691e+05
92443
1.0512e+05
93900
2.0103e+05
1.3012e+05
84530
41338
40550
31909
35759
80256
34402
2963.8
57405
52608
59574
54272
76212
71136
54997
61705
79583
52028
70268
46431
52252
45052
64472
42334
45601
42505
53905
57802
42891
52508
54005
50026
NaN
46722
71562
41390
75931
64610
84658
50128
86541
69505
74412
94886
87070
94242
54303
62775
52285
56466
36615
35954
90861
3228.3
1883.3
1569.2
NaN
9381.5
18839
11472
21040
16346
14773
23795
2790.4
13104
22240
30176
25203
25062
43385
32254
43374
29806
39726
2214.8
26866
25397
55546
39628
58950
48192
60578
41952
39692
55120
3004.4
39676
55427
39096
44022
51247
49357
48582
46240
69494
58155
2931.2
74896
58107
38471
51092
52637
65231
59181
32827
49351
70671
2763.2
45140
38993
75215
44249
51819
78468
75436
45847
93114
93592
2855.5
89521
1.1172e+05
70084
87443
52831
91740
62764
39035
69233
42885
2169.2
50487
60380
49967
32938
82667
2877.2
4267.6
2456.1
1239.2
2962.1
21223
11172
9581.9
10948
25267
21398
20179
5797.8
26106
28625
22280
30181
22872
29658
22277
35986
31346
38499
3078
35573
21819
43004
33167
51939
44345
39559
24553
46789
49350
2923.7
39041
42614
51604
52199
65154
75667
NaN
51147
77174
55029
3116
66906
NaN
37661
60664
54329
62283
48720
37322
44737
43149
2822.6
42937
82558
53110
45290
94284
71133
85350
58444
62764
62027
2893.6
1.0821e+05
87465
63608
95906
74295
71078
69891
42327
36122
54634
2087.1
79750
40992
63584
54747
1.1664e+05
2671.6
5391.4
2111.9
NaN
NaN
18809
16081
18333
24407
30031
17936
14270
6581.4
25714
32966
23569
33852
31988
27808
18550
42951
21979
30392
8561.5
25516
55203
27425
57390
34720
42157
60420
24052
30875
34093
6850.1
58840
1.0184e+05
57754
39176
65598
47224
59027
53629
41263
41267
8689.5
38506
51772
81900
61782
46613
52815
34256
45252
88769
50703
3078.5
55874
58505
53309
66774
77824
51599
67144
54058
53960
51810
2629
81055
34050
1.0149e+05
91225
1.0563e+05
72464
58673
78368
67583
56177
2463.4
59962
84772
46375
50274
54695
1873.6
12877
2944.9
1529.9
15169
20913
18674
17349
10056
17138
22119
23636
6203.2
25548
35575
14566
28420
29267
25534
31695
30040
20151
10130
32596
26335
38306
29837
28894
41290
8530.8
50254
16468
54849
70878
4574.1
2717.3
2540.4
1748.6
27515
57188
39315
40382
55294
55650
37195
40954
35696
60249
55345
62297
43200
71761
30004
65724
66437
61536
46924
63628
85071
72018
54743
65961
72162
66352
59748
57555
67310
72120
64575
59603
88373
91013
71595
52651
57787
1.0521e+05
78075
63097
1.2013e+05
59678
51921
1.2199e+05
1.071e+05
94471
64444
2991
1977.7
17586
8263.5
26061
19632
11785
21089
22144
23652
33036
17053
45148
61861
79860
85851
66299
54746
89981
67749
86626
1.0438e+05
95757
63149
NaN
87627
34616
68212
63459
79457
75441
1.2798e+05
77643
1.2943e+05
56832
1.3272e+05
1.0229e+05
94144
97583
1.1406e+05
75508
1.1999e+05
67580
87555
86361
56936
56084
50087
42078
53329
63646
59989
99131
1.3041e+05
91501
1.2103e+05
37300
2.0317e+05
1.0871e+05
89892
65230
85514
1.1023e+05
1.0468e+05
73574
82783
1.1649e+05
31083
1.1892e+05
52439
69013
61198
88749
1.1286e+05
1.0226e+05
78455
54205
39889
59747
92993
NaN
44233
1.3379e+05
90371
82362
84097
66855
58629
64843
94158
NaN
45588
NaN
NaN
NaN
57410
76573
52827
58016
80977
1.2483e+05
69355
83227
1.0202e+05
73919
80738
82195
75472
NaN
NaN
NaN
50880
48132
22363
55129
35418
1.2559e+05
93142
60932
2.5572e+05
96641
1.5107e+05
1.047e+05
69992
69799
65299
80679
51436
43337
42581
58796
1.2901e+05
58021
1.1569e+05
1.5073e+05
58977
1.0393e+05
1.4043e+05
90769
84910
79997
1.31e+05
1.0237e+05
1.5583e+05
86989
43639
61062
88797
76726
NaN
1.0963e+05
42776
95452
62503
61999
70006
74166
54588
78799
1.1262e+05
80106
60928
73491
11543
1.2572e+05
85905
36218
78764
83845
74937
96803
79006
70410
59516
55554
24072
NaN
NaN
NaN
85545
95952
74120
73116
80241
58631
57609
85554
82868
1.1988e+05
85428
1.0286e+05
1.0949e+05
63167
NaN
79855
NaN
6636.5
73429
1.6546e+05
1.6264e+05
77707
85933
1.2019e+05
93217
86736
5990.4
44217
1.6055e+05
NaN
NaN
49966
52383
74703
40437
86826
1.2125e+05
64659
1.3418e+05
84902
97680
1.7292e+05
1.0026e+05
74502
90836
1.0966e+05
1.0341e+05
49637
67988
88985
1.0049e+05
1.0878e+05
1.4832e+05
97000
1.0014e+05
1.0851e+05
90738
77464
1.1104e+05
93206
65437
72053
38253
87798
95247
1.0144e+05
81661
1.1067e+05
60612
91276
1.1091e+05
96739
86712
73824
1.2654e+05
72072
76543
47062
81828
70242
77308
57411
72644
NaN
60298
75615
86159
49535
58813
60806
1.5956e+05
87073
82207
1.3744e+05
91916
1.2699e+05
58128
63374
71809
4928.4
93973
1.7032e+05
1.451e+05
NaN
57131
54602
76349
53179
1.329e+05
41266
1.1381e+05
1.1037e+05
81058
1.3921e+05
89629
95091
87577
1.1324e+05
89422
1.5317e+05
49653
70379
71156
68034
93776
1.0569e+05
1.1328e+05
92337
89683
1.7987e+05
1.0878e+05
48301
1.4611e+05
1.1369e+05
69867
76843
22488
65336
96777
1.0245e+05
1.0573e+05
51504
1.1394e+05
71276
90482
97949
1.0378e+05
1.0056e+05
1.1222e+05
94254
75962
93822
72414
86322
90118
24871
37824
85890
99695
82524
1.337e+05
1.1371e+05
52194
97308
45070
31670
NaN
NaN
84424
43675
38509
1.0174e+05
88883
1.0708e+05
1.1095e+05
1.2988e+05
91302
51827
62647
85293
24543
62705
NaN
NaN
1.2738e+05
75968
41346
44644
75938
1.168e+05
86967
44721
1.3847e+05
90800
1.428e+05
89895
73604
82888
1.3007e+05
94669
72028
82288
68106
46271
78936
99213
1.4641e+05
1.3416e+05
1.0172e+05
1.0451e+05
1.4211e+05
80929
1.1882e+05
70955
1.9923e+05
1.3617e+05
97587
1.0244e+05
1.1088e+05
1.0495e+05
96783
1.0296e+05
88169
1.5386e+05
35917
1.07e+05
64513
89242
1.0358e+05
1.2929e+05
75773
1.0781e+05
1.002e+05
20658
48244
21597
42586
15798
44737
33936
43730
39554
39881
12643
36583
26007
31591
35455
49859
43348
32637
35317
33051
16199
26012
18829
39561
32192
37940
39966
42548
53834
53313
21786
23674
30123
26562
NaN
41133
34711
49895
26247
45063
21922
32858
23006
29445
33239
62427
36547
45062
45362
34293
31464
29041
25250
48248
51053
45802
80970
51982
71482
42782
29349
36758
50539
30192
41213
58173
50633
63008
56229
43388
19281
29931
30770
NaN
31042
36444
31796
50787
76116
49788
27859
36116
42759
39023
38216
55251
37182
32575
58382
42453
22788
47784
41238
45508
48727
45567
59870
49798
47131
47009
38255
36862
56646
72804
55881
34500
60783
33740
56916
38783
54027
53337
36804
46617
55339
57633
34143
47593
44141
38632
63412
59216
50828
40253
45861
36555
53663
32433
60994
53564
40400
51772
49086
53935
68439
69814
43755
41123
55779
43523
69063
46648
42453
44488
48229
33306
58184
41165
38264
40775
43799
62802
61175
48263
54050
37817
39468
40497
57956
46820
42618
49929
47643
49441
35670
43500
61325
34679
58570
76681
32081
67258
44534
24915
22410
38980
47379
67137
83945
35453
50187
79467
51354
57100
37196
15390
27117
50997
53571
99100
38396
73214
43803
43672
92393
14720
21773
66294
56936
68404
79868
45738
59745
37075
49042
60285
42300
34426
27185
47039
83774
46871
60193
38221
58340
35441
34858
33481
32697
37405
82052
63431
68515
59802
62543
1.0792e+05
49101
32225
44591
43410
46086
93012
86329
87014
20766
72604
38306
46457
64745
46622
1.0126e+05
55438
55082
73859
54025
68474
1.1111e+05
1.1293e+05
58310
42736
37606
9439.7
82433
75494
87866
87371
82337
29108
76096
54390
64801
34337
78828
80908
72605
50719
55440
74615
46135
56524
79817
34526
72702
77246
54434
92038
67159
51389
23849
47300
33654
25218
72958
1.1594e+05
86781
77773
66881
85991
35060
30748
1.2546e+05
25335
94571
75295
70028
80507
72635
33760
25377
43818
35376
22485
78915
1.1448e+05
74308
67770
52081
42799
22490
23308
84064
55224
1.0521e+05
79267
82090
60487
27382
26906
51648
22299
36577
76489
84966
71353
75989
70056
69386
86696
75404
60456
51091
83067
77002
61892
76258
76737
75822
1.1112e+05
98219
73380
38763
1.0945e+05
1.2831e+05
1.0088e+05
71443
72675
60874
84268
60199
89623
34691
94817
73393
92991
80270
58343
59820
64649
52886
88424
74407
77199
60390
80857
86457
1.0854e+05
64428
1.0687e+05
85010
59987
