# Supplementary material for: Micro-mechanical fingerprints of the rat bladder change in actinic cystitis and tumor presence
Source: Commun Biol. 2023 Feb 24;6:217. doi: 10.1038/s42003-023-04572-0 (PMC9950451; doi:10.1038/s42003-023-04572-0)
Supplement: Supplementary file 4 — Supplementary data 1 [file 42003_2023_4572_MOESM4_ESM.zip › supplementary data graphs/lamina/4_BBN/Month4/R145/AFM.csv]

32910
34092
26209
23167
52383
55618
35615
40797
47070
48387
43475
47044
36643
38109
31726
32307
49268
28107
21634
40353
50462
37721
30142
23656
37516
33081
43326
58019
25390
23602
27633
27451
34195
45566
41697
43220
40477
33936
34040
30941
28879
24814
26980
24015
49053
43507
44116
35032
31071
37960
70445
29433
24782
21220
26526
29505
41739
44478
52868
33053
30112
59036
47052
48361
35266
22698
24094
31167
38878
49905
52977
39749
46379
40342
42480
38953
37673
40608
37722
33141
39036
50948
49347
64482
51358
57040
55872
39997
30719
39642
31979
44719
42973
41432
49939
12416
10333
28687
47192
36482
34238
42212
31695
36484
59782
43986
65905
51882
90226
56685
43721
37327
47115
34543
46323
38786
47505
46472
20430
12922
17608
22873
51860
49197
38979
36337
64109
46959
52585
60193
55211
41204
50931
41159
43956
40483
64645
49028
75721
73420
62518
67594
35563
25593
1.6454e+05
1.5688e+05
1.5727e+05
1.6045e+05
1.5988e+05
1.4665e+05
1.3848e+05
1.5135e+05
1.573e+05
1.6323e+05
1.6655e+05
1.2682e+05
1.2654e+05
1.4306e+05
1.4358e+05
1.6017e+05
1.8219e+05
1.4957e+05
1.6819e+05
1.7519e+05
2.1655e+05
1.7055e+05
1.4644e+05
1.7869e+05
1.8165e+05
1.7562e+05
1.7733e+05
1.9189e+05
1.8655e+05
1.7264e+05
1.8864e+05
1.8283e+05
1.6254e+05
1.8838e+05
1.6729e+05
1.0597e+05
1.4619e+05
1.5257e+05
1.4028e+05
1.7054e+05
1.924e+05
1.8915e+05
2.2656e+05
1.8409e+05
1.5364e+05
2.2234e+05
1.5811e+05
1.6348e+05
1.7238e+05
1.4559e+05
1.6852e+05
1.6051e+05
1.9224e+05
2.2731e+05
1.4927e+05
1.7568e+05
1.5065e+05
1.4566e+05
1.6528e+05
1.6033e+05
1.7382e+05
1.949e+05
1.8861e+05
1.9372e+05
2.3875e+05
1.5127e+05
1.7146e+05
1.9407e+05
1.765e+05
1.6574e+05
1.9747e+05
1.6062e+05
1.5786e+05
2.0064e+05
2.0769e+05
1.7092e+05
1.7338e+05
1.4974e+05
2.0164e+05
1.7441e+05
1.7539e+05
1.7081e+05
1.7376e+05
1.7945e+05
2.1548e+05
1.3086e+05
1.4707e+05
1.3801e+05
1.9308e+05
1.4406e+05
1.6152e+05
1.4719e+05
1.534e+05
1.8137e+05
1.4244e+05
1.2835e+05
1.8348e+05
1.7571e+05
1.7526e+05
1.1899e+05
1.3835e+05
1.3839e+05
1.664e+05
1.3876e+05
1.3097e+05
1.1528e+05
1.5494e+05
1.9187e+05
1.7837e+05
1.6371e+05
1.6803e+05
97375
1.0693e+05
1.227e+05
1.1246e+05
1.2175e+05
1.3565e+05
1.6453e+05
1.6081e+05
1.746e+05
2.1933e+05
1.6672e+05
1.9755e+05
2.4804e+05
1.4301e+05
1.2486e+05
1.3741e+05
1.4348e+05
1.2434e+05
2.0081e+05
1.7275e+05
1.8352e+05
1.3753e+05
1.7739e+05
1.2589e+05
1.1404e+05
1.434e+05
1.0886e+05
1.5725e+05
1.0579e+05
1.6421e+05
1.8787e+05
2.0323e+05
2.0599e+05
1159.3
1051.8
613.66
1176.7
896.78
798.45
970.84
1061.9
1576.5
1096.8
1337.2
704.2
982.85
598.72
450.83
532.65
515.94
558.68
525.09
599.15
1197.1
1996.1
1046.2
2317.7
2071.3
1508.2
622.12
648.72
354.58
688.08
924.16
1086.7
1120.2
1110
656.43
170.08
1113
507.24
1444.7
969.61
990.15
814.67
921.49
1580.5
602.64
324.1
866.63
1012
838.35
902.15
847.04
856.23
501.24
675.98
702.47
613.15
779.9
1008.5
1127.6
693.17
1395.5
994.55
957.8
1384.6
893.59
919.58
541.28
532.81
461.12
481.42
649.62
1783.9
1845.7
1649.6
1516.2
862.11
1276.4
1222
1821.7
1499.3
1218.4
1195.6
1302.3
1618.5
1410.4
1497.3
663.02
1347.3
923.12
698.55
1138.8
1493
451.72
1024.7
1443.8
2260.1
2235.3
2136.9
1611.3
1520.5
17264
18362
23441
23410
44612
46167
43037
50579
51415
31017
31183
44777
36535
32550
27217
74266
66332
58229
30750
47216
28664
15374
16663
21574
19152
13334
31959
33354
43643
40627
44644
61325
39013
32837
34200
37206
52688
47514
40265
51384
48912
58449
37692
30449
38908
28953
22335
20305
21134
29408
30231
48604
17913
22812
40662
40445
45368
41672
49624
54991
32181
37308
43193
39603
43379
38115
27246
26745
35878
26210
25055
25562
13750
7895
11172
36711
24614
22272
28754
39914
39512
47774
39594
32875
26074
42110
45798
51661
54148
38522
28352
21115
35351
8213.6
8503.3
9686
9284.8
15868
19269
30067
25201
19082
37023
35192
39701
46326
48103
31080
57791
51398
57882
38151
44625
37225
13297
24475
32829
16777
9858.2
9140
8026.4
12333
15313
25422
61348
15037
37256
42620
49675
60537
45716
36507
59203
52831
50645
42522
36988
31949
35521
34752
14844
11474
9995.3
9916.7
18616
13656
19112
20560
23094
7825.5
15459
12879
26790
22984
29834
15136
14651
14700
9638.2
11686
15128
9995.9
17769
27279
21296
16428
9847.4
24180
13326
8679.1
11076
22868
15588
24008
16224
9465.7
6930.5
17493
7590.8
14290
21771
14466
4573.9
8925.2
7695
17560
10175
24746
14762
12070
12600
7127.4
7566.7
24678
17126
16022
12378
14040
15545
38827
15458
14186
16643
7470.1
8056.1
19432
11418
19418
28664
15817
7640.1
10227
11051
9631.5
15288
11224
12837
10834
19991
12478
17661
29369
16006
9626.6
10887
27618
33535
22621
11754
13672
17265
15229
19658
13105
9320.1
17443
12469
9628.8
10951
5883.8
11889
31713
35375
8579.7
7169.1
19104
17994
6306
6227.8
9481.7
10483
13430
17993
16786
27408
25916
18707
8173.9
5927.7
10228
11269
19130
18092
3487.9
4628.8
17709
15788
5970.9
6461.8
5919.5
9497.6
13135
22729
25757
15674
13332
11729
9548
5823.7
7182
5049.2
20135
11431
7334.5
11966
21956
18933
8826.2
9939.9
6556.7
3555.7
5528.2
10172
8366.8
13441
9029.5
8718.1
8876.8
14142
15424
17785
10571
12183
8946.9
9216
7865.2
6324.3
8067.5
9472.4
12771
11191
11173
13814
7997.2
12706
9969.6
8909.6
10134
9681.5
8179.5
7631.6
7192.8
6980.1
8300.9
11251
10905
9662.3
11181
11597
16500
15290
11766
11587
9530.8
10916
15417
15772
21846
19556
8834.1
10015
10483
12435
12971
17173
13425
14068
13360
15825
20098
20586
19344
15996
16757
20243
17277
14228
22138
13524
13652
15242
15739
9224.8
13588
10220
10638
9953.6
12909
18748
15205
13122
5742.8
6006.3
12943
16775
14797
15467
17733
15408
16432
20335
12190
9213
9306.3
8399.9
17460
19439
19287
23973
26647
21263
13370
9391.5
16396
13111
15714
18058
13999
12038
9972.4
14480
13632
17260
13681
21923
14757
19931
14882
18370
19648
25315
34098
35390
37151
32331
37754
49036
20858
35008
31455
41159
33955
57784
44069
28399
16101
24038
33907
27722
25933
35331
37478
35665
39882
33371
9943
12137
53635
31998
29603
1.1393e+05
88777
1.0529e+05
74250
1.0861e+05
1.4854e+05
1.0973e+05
99196
62391
76345
55858
97082
94431
98228
75969
89413
1.037e+05
1.8441e+05
1.2782e+05
51835
60061
68861
1.2043e+05
1.3286e+05
1.4783e+05
88392
83408
1.27e+05
78207
69682
69314
1.1239e+05
61590
85731
1.2024e+05
1.1455e+05
98317
93325
1.0838e+05
54175
88875
97668
1.2646e+05
96912
1.1144e+05
90699
1.7234e+05
1.1191e+05
1.294e+05
90666
59302
1.5221e+05
92247
93905
1.2555e+05
1.3103e+05
75881
99438
1.0451e+05
99153
1.1071e+05
1.0009e+05
91152
52200
71245
82698
1.0892e+05
1.2655e+05
1.1764e+05
79746
1.3302e+05
1.4024e+05
1.2507e+05
1.3237e+05
91698
81185
1.3483e+05
94236
1.1557e+05
1.484e+05
85333
1.238e+05
1.2925e+05
1.0983e+05
94260
74956
47232
95046
1.2082e+05
87890
79973
81155
59601
56838
90484
89481
87630
97825
1.1168e+05
86095
1.1023e+05
90407
96087
98633
1.2315e+05
1.6389e+05
1.4987e+05
1.2997e+05
1.1271e+05
91489
70323
98558
1.1507e+05
90051
1.0652e+05
52303
54725
48779
54684
55288
58417
36343
31437
21467
29631
46496
56525
74946
68078
69426
85573
92537
1.1732e+05
98321
1.7361e+05
97971
1.2947e+05
92682
77032
66522
48716
44807
60403
56254
36801
22496
20836
20516
22555
19373
1.0927e+05
1.2146e+05
1.2613e+05
1.1924e+05
1.164e+05
1.139e+05
1.1312e+05
89834
90812
92008
62631
81612
95380
1.322e+05
1.0514e+05
1.4733e+05
1.1794e+05
1.2293e+05
1.052e+05
60210
76697
70634
87960
86880
92919
92889
76384
96066
1.3608e+05
1.0481e+05
68032
51981
85778
75659
1.0349e+05
1.1459e+05
93644
99674
82846
83597
87355
1.3234e+05
1.6845e+05
1.4896e+05
1.1266e+05
66272
68324
60185
69149
69477
79570
82572
67936
71412
69245
69256
1.1311e+05
73097
65080
63118
69988
1.0233e+05
70538
90838
86405
93734
1.0286e+05
1.0906e+05
1.2153e+05
1.1797e+05
94254
87300
45670
58304
42815
43865
62656
75851
68053
66683
62382
54814
1.0547e+05
1.3112e+05
1.0604e+05
92340
1.0068e+05
66500
71404
75040
98702
1.0434e+05
82274
92802
97296
1.0394e+05
72410
78817
84887
75666
51072
50432
44996
33257
35103
40527
51067
47454
54079
75864
75177
1.0657e+05
1.0998e+05
1.0206e+05
1.1807e+05
99682
90729
76946
52082
61795
66143
81163
59712
75199
82702
53722
72639
51768
51193
59472
64795
70691
69743
61300
47382
53869
44621
48345
52640
59212
64129
49681
70334
83931
93968
90185
97707
1.1741e+05
1.1237e+05
1.4819e+05
87407
66364
96943
1.1468e+05
1.4473e+05
1.6176e+05
1.3223e+05
1.4829e+05
1.4843e+05
1.8467e+05
1.8732e+05
1.3909e+05
1.9233e+05
43509
2.4202e+05
2.014e+05
2.246e+05
2.4298e+05
3.1622e+05
1.9736e+05
2.4087e+05
1.7426e+05
1.4835e+05
1.6345e+05
1.6772e+05
1.1722e+05
88664
1.0445e+05
87133
1.0174e+05
78889
1.1429e+05
69142
77507
1.1014e+05
1.1357e+05
1.3232e+05
1.5929e+05
1.322e+05
1.1582e+05
1.5551e+05
2.2811e+05
1.8154e+05
2.2619e+05
1.689e+05
1.6434e+05
1.422e+05
1.5817e+05
1.6282e+05
1.4949e+05
1.3235e+05
1.2108e+05
1.2742e+05
1.0929e+05
67365
80914
78405
47569
63276
58732
56539
47726
50152
65653
71821
76503
71622
85941
94383
1.3494e+05
1.4777e+05
1.3815e+05
2.0805e+05
1.2355e+05
1.2664e+05
1.3804e+05
1.3649e+05
1.6808e+05
1.5231e+05
1.1367e+05
61848
64117
59697
73683
58710
75440
75231
50052
57979
51219
55716
47029
42328
64614
86626
90713
67322
66723
77232
75454
94622
1.1041e+05
1.2596e+05
1.068e+05
1.2244e+05
1.3503e+05
1.0115e+05
1.1072e+05
1.1314e+05
98803
94462
1.0642e+05
90149
82875
98000
82620
63151
40256
41879
39700
61596
83823
1.1845e+05
83653
83138
1.0683e+05
1.1875e+05
1.0778e+05
1.2223e+05
87798
1.1698e+05
91287
91602
88055
1.1849e+05
1.1474e+05
96861
1.1675e+05
1.1292e+05
83193
60379
76759
67252
45360
4347.4
5709.7
5428.1
7866.4
7295.7
9235.2
7696.9
6825.7
5811.2
5632.3
6546.8
6712.9
5617.9
4647.8
4609.6
4530
5050.9
8527
9128.6
7940.9
7369.6
7244.4
6679.2
7581.2
8985.8
8553.1
8719.2
7887
7078.9
8162.7
7604.5
3848.8
3675.8
4000.3
4396.9
5370.2
4276.7
4070.6
3697.6
3448.9
4065.1
6377.8
8273.6
8903.6
8871
10845
9511.9
10623
10933
11120
11624
9238.5
8421.3
7216.8
4912.9
3382.6
3544.2
3814.6
4115.3
4806.8
5632.4
4874.9
4762.1
4556.4
4834.5
5623.1
6906.3
7760.8
9946.4
11834
12287
12953
5236.4
14306
11569
7990.5
8475.3
6432.9
6448.3
7159.9
7400.4
7023.9
8110.4
9647.8
11225
9708.5
9233.4
9292.6
9600.7
11667
8723.9
18775
16867
15422
16092
19583
15359
11606
8421.4
8405.4
11980
15266
14900
13123
11525
10133
13113
15816
14102
14264
12661
9497.1
8832.6
9687.8
8749.5
12409
20754
20865
15643
14252
12839
9021.8
5059.7
5707.7
7950.3
10333
10032
13010
13462
10994
13416
12870
7751.7
5276.3
5170.6
5726.2
4550.8
3848.6
3581.4
8339.5
14747
17359
7641.7
10109
9241.7
9001.3
9045.9
8546
8836.1
8093.2
7551.9
9762.8
9385.9
10779
10555
9600.4
9582.5
8388.5
8986.6
8551
8177.6
7955.3
9831.4
14106
13554
10798
10863
14015
13214
13689
10948
10629
9476.8
9820.5
8344.5
8361.1
8644.1
11748
9823.5
7765.7
7817.7
10677
11510
12153
11688
10558
13074
13550
12270
6246
5051.5
8221.4
11079
14114
12588
13125
11669
11866
9952.3
7531.3
8317.4
10280
10278
8595.5
8292.9
11572
12100
13701
15221
16093
14017
10835
8601
7318.4
10267
11063
14200
17546
18261
14718
15009
13256
10612
7927.9
8394.1
9460
11050
9412.9
9445.3
11025
15333
17024
19673
18530
17955
13541
10846
12413
12245
17059
16330
20521
18543
6382.4
16977
14840
11842
9417.2
8295.5
9168
9173.8
8180.1
9321.4
12260
14651
15670
18163
17971
16815
14838
6120.9
8614.6
15280
19257
14438
12689
13307
11365
10690
9805.2
8185.4
10286
9399
11036
10502
11644
11736
14840
16007
16528
6980.8
6635
4103.1
3853
3910.8
4199.6
4489.4
2916.5
7325.8
6463.3
4941
6836.7
7587.1
5036.9
4037.4
5315.3
5468.5
4488.2
10320
5924.3
5257.8
6218.7
4578.4
3473.3
3819.5
5972.5
5790.1
4440.6
5885.4
6849.8
5455.6
8298
3364.8
3646.9
4899.1
5006.3
7336.8
8466.6
4488.5
6140.2
4957.7
9374.4
9316.6
7231.8
8649.2
9515.8
5276.6
4593.4
7717.4
8707.6
6585.4
4281.4
5232.9
6752.5
5965.4
4144.6
5639.5
9458.4
6060.4
7080.5
7486
5057.3
6848.3
5778
12122
9640.7
8041.6
6974.8
6388.9
8122.6
8573.7
5840.6
7381.6
8161.5
7100.1
8689.2
8630.5
8905.3
5929.6
5158.7
5501.1
6184.1
7261.9
9616.1
10111
9372.6
9586.7
7579.5
8908.2
8760
8696.6
8896.2
6497.9
8473.2
6555.7
8983
10768
8454.5
6000.5
12843
8589.9
9572.2
10783
9865.8
5815.3
6649.4
8565.5
5831
10986
12790
11615
13842
12201
7038.3
11164
10648
6068.8
10162
10217
14482
12713
7554.8
9761.9
15104
8367.7
11201
6426.5
13611
16960
7927.1
6079.3
6791.7
7440.3
8959.2
10964
11547
8339.2
10303
9685.6
17957
12059
15760
18265
8054.8
14730
10277
10185
15574
15915
22722
12213
15297
13491
9222.3
7740.4
20595
12054
5905.2
6881.9
17037
11001
8038.4
8839
12813
10767
9215.9
17704
17211
16501
11553
10757
7370.4
7689
8749.6
7844.5
7528
12268
14551
6147.1
8161.7
8025.1
5449.3
5289.9
4642.8
7722.4
6753.9
7041.3
9181.1
13543
13159
381.43
3907.7
3108.3
4171.5
6203.2
4068.9
3630.1
1793
2514.5
1865
4067.2
8214.5
10506
9702.8
6337.8
6561.8
3335.4
4484.6
3199.5
2365.1
6589.8
4870.6
3794.4
6623.9
6406.5
6800.9
4729.6
2251.3
2783.4
4541.1
2137.6
5379.3
5534.7
6758.4
4437.1
2522.9
2258.7
3279.8
2937.2
2839.5
2563
3409.2
2476.3
2436.6
3513.1
3546.1
5022.4
4544.5
1677.4
2539.4
1317.5
3496.1
2283.6
2264.2
2897
2736.5
2321.3
1227.1
4744.2
4390.8
5146.2
2381.5
2051.2
3478
3881.4
3948.4
4299.7
2498.8
1282.4
3429.3
4229.1
3096.5
2955.4
2648.8
2734
4195.8
5630.6
5423.4
2685.1
3655.1
2407.3
2624.1
3177.1
3923.4
2108
2125.1
2086.6
3040.9
3478.4
3440.5
2246.6
2358.7
3378.2
3246.2
2344
1175.8
2135.4
2794.1
4420.2
3674.3
5086.7
7302.9
10577
6776.6
7206.3
3511.5
4507.1
3851.1
3516.7
3523.1
2465.5
3319.4
2932.1
3148
4608.1
2020.8
4160.8
4126.6
2282.7
2648.6
3171.2
3729.5
5414.2
5210.1
6374.8
4482.3
5849.7
5904.6
5918.8
4178.9
3759.3
4446.1
4844.5
5474.9
4125.7
3919.5
3117.9
7294.4
8386
9913.2
5108.8
10310
10098
10554
5626.4
9715.5
13225
12596
5183.6
7116.8
8214.9
10097
8937.6
8300.8
5749
8607.4
6568
10631
7092.4
7142.3
5994.4
6819.4
5863.5
10945
10132
10519
9006.5
4509.1
6475.9
6864.5
5122.4
10376
12468
17648
7612.3
10887
4568.7
4492.1
8215.9
12880
14300
8795.2
8866
4397.4
8638.6
8557
2882.7
8346.8
5525.8
4760.6
6142.8
5687.5
12692
9100.6
10754
20530
18640
17945
15008
14030
7894.9
9191.4
5951.6
6082
9783.2
6378.9
6453.6
10598
11311
24513
20164
15346
7731.2
10010
6104.4
4584.1
5546.8
5990.7
7557.6
8063
11725
8352.1
8102.4
7224.3
5858.1
5676.7
6293.5
7366.4
9409.7
12919
17173
18286
11211
13201
11955
16660
23030
7359.5
8590.5
4750.9
8316.2
11675
10770
13347
7285.5
8773.9
5969.9
5577.3
3437.5
21176
16765
9907.4
14808
9113.9
13944
8801.5
6314.9
10946
[truncated: 1,695 more rows]
