# Supplementary material for: Micro-mechanical fingerprints of the rat bladder change in actinic cystitis and tumor presence
Source: Commun Biol. 2023 Feb 24;6:217. doi: 10.1038/s42003-023-04572-0 (PMC9950451; doi:10.1038/s42003-023-04572-0)
Supplement: Supplementary file 4 — Supplementary data 1 [file 42003_2023_4572_MOESM4_ESM.zip › supplementary data graphs/lamina/4_BBN/Month4/R145/Chiaro.csv]

16028
27421
12671
16765
20605
11072
12156
21149
22552
28013
26880
28844
35081
38652
31473
31918
32520
34046
43536
35649
49701
37847
38880
49511
44003
37289
33774
28089
30135
33187
47170
65937
44697
48144
45865
42048
34847
67351
54201
52912
61109
72892
77053
46109
57994
94866
82629
74909
65799
60132
1909.8
52697
71337
56220
40534
67472
1.4318e+05
87945
65923
48912
57914
3355.1
32885
33062
25801
17504
16988
22187
2834.6
3756.1
4582.6
1757.3
7553.2
8678.1
35916
1957.5
37472
75922
78119
41990
43777
81628
84035
45452
59811
57234
2408.8
23399
37602
35951
37323
9366
20445
4349.5
5162.7
5704.1
5830.4
17430
28147
20582
2326.4
36815
59451
65014
87011
86287
1.0193e+05
73814
65553
62752
66717
3954.6
80184
41755
41470
50611
29643
19593
5116.7
5623.3
28801
36933
15773
25913
20942
27397
32095
22512
21636
25751
19662
38512
26372
30785
19917
52803
14593
38197
36660
62012
42350
22048
47342
62748
39748
85132
81923
77252
1.1719e+05
59848
25432
51336
87986
78401
1.6079e+05
1.4662e+05
1.5786e+05
1.0524e+05
54883
91653
11588
13004
12424
5769.6
4393.9
7766.4
10629
10272
14425
20316
18118
20325
24231
19764
29298
4117.8
18289
27652
18546
NaN
9614.4
10656
10518
6539.9
18222
25184
3951
27826
20251
22731
44515
30643
34945
40743
27249
NaN
5064.3
3762.8
NaN
3556
2961.8
2492
NaN
2578.8
2817
2046.3
2212.2
3018.7
3107.2
3132
2626.2
3372.3
1748.9
1090.8
1414.6
1353.9
2433.8
NaN
13450
17156
18498
12909
4244.4
13770
NaN
2658.1
3783
10323
13297
14803
11827
11022
24208
4610.8
12255
7655.2
7216.2
6783.7
6342.1
5389.1
6811.3
9000.4
9931.8
10314
4305
8137.2
6206.5
4247
11813
14433
13802
14790
28251
37956
31271
3933.9
17119
25943
24295
17066
22812
9166.8
5723.2
2809
6534.5
11151
3845.5
17236
12621
11996
27006
22973
33143
35765
26024
22306
NaN
3589.2
6504
3317.2
2339.6
3817.9
2359.5
3885.2
2654.9
2534.2
NaN
10602
12578
2417.1
36471
NaN
NaN
2763.7
2153.5
2684.4
3329.3
3473.4
3874.4
4392.6
4386.9
3346.9
1923.4
1102.8
1930.8
2608.3
2258.8
11069
15398
15938
5875.9
3059.2
3107.1
5517
5565.7
12743
4655.1
16047
12515
14680
18356
13837
5893.9
14865
8545.3
5868.8
829.13
4441.1
11717
2086.7
8580.6
6294.2
3407.4
7405.6
7487.3
8601.6
14622
24722
24355
22909
14373
17132
26444
18067
15143
8529.2
NaN
3214.9
8163
3293.2
7950.3
7012
12427
26823
16078
35788
31185
16272
2893.9
3501.3
1734.1
3337.6
3124.6
3240.2
4093.6
4189.4
3764
3774.8
3453.6
3067.2
2679.8
NaN
1615.8
1917.6
2273.9
5189.9
4578.8
11871
17976
27333
6154.9
4729.3
NaN
6373.4
4324.5
4651.9
8739.2
9635.8
NaN
7551.1
16223
18365
14582
NaN
20732
11232
13486
7488.2
NaN
NaN
NaN
4616.7
8933
10442
2298.8
3865.8
6192.2
5728
9479.6
6706.2
8042.3
12757
3664.4
3121.8
11152
2903.1
15139
25801
36324
31458
37100
19377
14195
18344
NaN
NaN
3377.1
5333.2
10737
26784
26996
22060
20612
22969
35641
4293.1
41458
3307.7
NaN
3351.1
NaN
4284.4
3743
4235.7
4914.4
5416
4861.2
4247.9
4002.9
3824.8
2550.7
NaN
1310.3
1952.3
2245.9
8339.6
11024
23955
15664
18322
12271
3825.3
1976.5
7908.3
6133.1
7035.2
8703.6
6029.7
1808.1
10708
9304.6
14466
18018
1912.2
14214
6964.4
15617
11868
6797.2
NaN
2419.5
8381.6
5845.4
11075
3517.7
12207
10948
7107.7
4789.9
4992.3
7177.8
9097.3
11239
12494
4892.8
3667.9
14859
11686
28280
32723
25246
4848.8
24596
21498
13446
8546.6
3383
8399.5
13839
34793
35655
28672
27433
29212
NaN
NaN
49165
3626.4
1.2373e+05
3936.9
4898.1
4554.8
3146.9
1392.4
3061.4
17968
22118
31501
21390
16294
8965.6
6879.4
9785.7
3591.5
4628.5
7665
9258.3
7334
7121.9
7193.3
5879.9
6765.2
7876.6
6407.4
7933.1
9595.6
1419
918.66
5329.5
6949
6690.8
12423
15312
10505
9767
6753.5
12803
8761.2
10450
14282
23402
41593
42626
16886
7729.8
13119
18705
29154
24899
29312
30449
20731
13767
19305
24042
40299
45082
46919
34207
45884
42407
65375
16313
66701
50110
26526
58337
27760
1455.2
9293.2
13145
74064
87082
21048
65627
21461
67462
83604
67704
51025
29099
36461
35787
42221
6801.8
16870
23574
42967
46278
37339
9977.6
21596
26986
45600
42034
20156
37550
37281
24260
8539
43448
51241
38702
29419
57178
63741
33933
70929
37821
24365
12143
19317
29855
19536
13573
18089
27324
29331
29831
43018
47259
37534
17417
30172
31747
32196
30776
41375
41199
37486
36157
44799
33590
58200
32214
47812
50314
19453
1915.7
8108
13215
69679
70740
5764.3
58132
54513
46874
55811
62499
35644
27510
21424
48324
39406
25056
11267
30231
67753
49150
43462
16980
18087
53944
26827
36253
23570
20183
29816
20483
14501
58720
55365
53236
70637
69676
76409
27516
78515
23199
27925
21117
23934
33317
21948
29344
35286
41805
52743
29311
33061
41273
36281
37626
36866
41916
34457
50523
33890
40883
46110
33140
35882
32011
49157
44859
22185
73110
25082
4488.5
5983.7
9644.9
73280
79252
29606
69247
49087
57557
68143
57565
26557
37380
35374
56455
43467
32017
65992
71524
54952
48101
44465
43088
10553
28314
24703
34512
19262
29627
26833
35778
18771
30197
22811
54116
60064
42953
43058
23910
45812
26788
14836
5054.2
16875
20923
30760
35312
38608
41495
36516
25813
23836
48610
16800
54129
25763
32251
10250
46478
32529
12321
30561
34959
33124
30206
53706
69891
35183
60662
28311
3021.7
7084
8193.6
53414
80578
36981
59971
43950
41903
59569
26582
46650
49206
24731
14429
66222
43072
99219
4343.2
48209
60681
49872
34856
23206
33877
27065
25730
30491
27472
36939
30591
14301
19835
14083
29996
53199
45550
44979
17817
42235
28623
24310
58325
22503
2572.1
21588
28616
41882
34565
39248
42860
33100
20352
22707
12903
37569
36638
26571
29752
26641
40443
39408
38928
30788
37352
54306
35313
32850
51599
24911
49106
49300
26147
4656.3
6456.8
55842
83577
41687
35932
83738
71292
59658
