# Supplementary material for: Micro-mechanical fingerprints of the rat bladder change in actinic cystitis and tumor presence
Source: Commun Biol. 2023 Feb 24;6:217. doi: 10.1038/s42003-023-04572-0 (PMC9950451; doi:10.1038/s42003-023-04572-0)
Supplement: Supplementary file 4 — Supplementary data 1 [file 42003_2023_4572_MOESM4_ESM.zip › supplementary data graphs/lamina/4_BBN/Month4/R146/AFM.csv]

3297
3669.9
5929.5
1525.4
3942.5
3402.4
4520
3256.9
3680.9
1730.2
4884.5
3285.2
2756.4
2313.6
4226
3149.7
3400.1
3316.1
2277.7
3296.6
4075.3
2376.4
3002.8
3367.4
2463.1
2427.1
2190
2565.9
2438.8
2464.7
3483.3
3512.8
2960.4
3446
2718.5
2391.5
2460
2707
4387.6
3636.8
4277.7
4488.7
1541.7
1712.7
3062.7
2773.8
2191.4
2433.8
2113.4
2754.4
3587.1
2212.6
3872.7
3434.8
3197.5
4055.7
3923.1
5141.3
1108.9
4396.8
4370.6
1268.7
3886.8
2395.1
3393.4
1899.4
2622.1
2298.7
1541.5
1407.1
2765.8
1951.5
3625.5
3234.9
3706.6
3851
2236.6
4657.5
4009.4
3265.9
3113.8
3449.3
2915.8
3380.9
2949.3
3233.9
2613
3048.7
3394.1
3256.3
3503.2
2887.6
3912.4
1456.3
4328.6
3324.2
5753.7
5194.8
2940.8
3944.1
5036.8
2736.5
2777.3
4310.5
3689.1
3682.4
4768.1
5196.4
1246.4
3881.9
3352.3
1510.2
1088.2
1329.2
1376.7
895.44
794.8
547.39
1236.2
1300.4
1352.3
727.83
853.27
1164.5
1357.5
692.21
744.46
629.58
687.55
1002.3
1142.5
1659.1
207.8
193.36
811
1340.8
1183.3
832.92
668.28
576.69
811.43
945.73
1106.6
656.7
811.02
1108.7
893.76
1130.9
946.48
548.62
548.62
397.44
844.9
996.84
797.88
727.63
735.84
575.44
677.05
594.84
571.95
599.25
419.01
311.3
856.12
769.29
421.84
391.9
675.46
911.51
927.1
694.36
781.46
749.03
547.81
821.52
577.3
581.15
491.9
407.24
742.6
315.33
236.39
803.14
510.91
529.64
474.6
604.77
884.08
1e+10
1e+10
1e+10
1e+10
1e+10
1e+10
1942.6
2536.3
4176
3169.4
5917.4
5217
4941.6
4514.4
2603.5
3352.6
4750.4
3486.3
5674.6
4404.3
4380.4
3520.1
2434.8
2569.8
2339
1801.5
2645.5
2843.9
2660.9
2856.8
3270.1
4857.9
4600.8
4867.3
5753.6
4177.8
3562.3
2590.2
3601.7
4050.7
3399.1
4547.4
3798.1
3559.8
2694.9
3080.4
2613.6
4169.6
4203.4
3340.5
3674.3
4041.3
2948.6
3615.4
4526.6
4073.4
2803.7
2753.7
5352.2
3462.4
2772.9
2757.7
3674.9
2882.8
3755.2
4581.2
5335
1255.1
2539.6
3263.4
2598.5
3987.4
1937.3
2847.4
2937.2
3100.3
2367.4
2150.6
2064.8
1759.1
1177.4
813.33
1042.8
1357.5
2292.8
2554.5
2248.4
3334.3
3255.5
3047.7
3078.5
2605.6
3138.6
2829.7
3481.8
2883.1
3439.4
1806.7
1545.9
1245.2
1594.6
1718.2
2036.1
2078.7
2273.1
4986.5
3765.5
3127.6
2594.9
2704.3
2899
2441.7
12697
7621.4
10424
13590
20930
14814
18178
12169
7680.6
9572.4
9207.2
12516
10538
11160
13432
12992
14307
15815
18059
17633
10401
9816
12088
14378
12460
13217
10169
13367
13904
16473
17118
14740
12421
11024
10576
10630
9719.6
7459.7
6345
9355.1
16592
13013
13916
17900
12211
11897
15433
15101
18909
18665
9219.1
13337
16645
13789
14322
14927
11316
8505.3
5440.6
9115
10527
11186
13309
9633.8
5755.8
10490
13473
15255
14752
19392
20098
15056
9209.5
12006
19150
19298
18116
18612
23057
16792
17902
20760
14333
11218
10048
13581
16384
16141
16194
17410
12269
20699
16913
18185
18901
20022
18785
18668
18010
19269
19657
25423
22127
15437
19345
15239
10431
10724
7456
13444
19350
20188
17829
19406
9816.4
20203
27189
24650
9745.5
18680
23576
18858
24938
20526
17518
20150
19875
23944
16509
12342
13271
11751
14733
12510
11900
18838
18132
20081
17390
15288
10783
4696
17266
19576
33929
32207
33972
39638
28705
25260
37251
45919
33654
27558
20238
22145
20849
29001
38911
28996
25886
30147
37897
30038
29560
40133
33303
34392
39113
28606
19939
33385
34122
23641
24801
25525
35263
28185
26920
28300
35289
36016
35203
33187
28162
30598
32810
42878
46343
45900
29965
16791
42246
42220
30411
39228
36446
46867
36397
35893
30838
20940
22446
27635
27089
22561
35572
37228
35096
35828
32600
47659
49345
49339
36069
31294
55058
46361
49916
56452
34827
35200
28539
33423
32258
27168
27641
24242
28297
34904
43920
27421
23852
24441
28388
35090
42821
48623
45017
30513
63589
48243
47359
44892
36789
37698
24892
32861
41653
23475
28599
18464
21297
23290
31519
47777
52230
45715
62451
70157
28018
21481
16935
20776
2739.5
23908
28093
16770
21110
20232
16490
12926
22836
20271
14421
15049
20200
21867
27743
21765
20618
16153
12319
14155
12441
10367
7939
9973
13290
12713
20235
18402
23577
23503
20640
15564
19855
16190
20538
14976
15828
15510
16016
16437
12609
12757
8937.9
6356.5
7008.2
9058.2
8166.2
8860.4
16766
15207
17177
15701
17486
13592
13563
17896
21556
23216
17066
11891
17638
16936
14463
16569
10240
11835
13238
9731
8912.2
5898.9
9550.8
11514
13954
12740
16201
18051
17566
19829
13602
17592
20959
28257
20401
17179
11083
16397
13138
11123
10828
13331
10478
7443.4
5540.3
4390.8
5947.3
8105.4
9566.2
8566.1
11271
12810
12212
18612
17865
14794
13614
14588
16072
15842
15249
14484
14268
12414
11426
9456.4
8638
6292.3
4963.9
3831.3
6014.9
8760.2
12465
15888
13922
13170
14441
12923
14056
12379
15556
13152
16445
16599
15710
17261
15193
12599
15858
11005
7518.1
3864
3533.2
814.9
3641.6
2820.8
1369.1
1430.7
1680.7
2076.1
3009.1
3813.6
4043.6
3862.5
4408.9
4202.6
2512.7
5616
1e+10
1226.9
6410.1
5539.6
351.2
516
6047.1
3901.8
4180
4102.8
3427.8
2616.5
2688
3204
5302.8
6862.5
1414.2
8357.1
2293
4772
1007.3
3280.8
4696
5580.9
7566.8
5462.4
1000.9
1706.1
895.46
7633.6
3994.8
4228.4
4462.7
4611.9
4936.4
5438.1
5208.8
3624.2
4049.3
1492.3
7967.1
2725.1
2653.9
2109
637.19
657.79
1793.3
3633.3
6013.6
6649.3
5686.9
5064
4014.4
3225.6
5108.3
5036.8
3121.5
1189
4478.9
5178.1
6273
6491.2
4890.4
3879.6
7878.3
907.85
1166.2
5151
4670.7
4590.4
4800.7
4518
6925.4
6070
7812.5
5349
5471.1
4972.6
2560.8
1398.7
3069.4
1646.7
1744.2
3263
4287.6
1378.7
5331.7
6573.9
6048.6
4727.1
5291.4
4967.3
5993
5351.6
4075.7
3545.9
2661.1
1699.3
1899.3
2376.3
2037.6
1412.2
2528.7
2104.5
5097.7
5214.6
4866.7
2366.8
2780.9
3935.4
3979.7
5538.6
5228.6
3365.6
1179.7
1477.9
1328.9
1806.1
1255.4
1574.5
3996.1
3084.7
3457.1
5431.7
5342.4
6148.9
5635.4
6453.8
5836.4
5170.8
6241.8
5400.2
5265.1
5550.6
6460.2
5667.8
3220.7
5120.9
6079.1
5800.5
7299.8
5291.9
6556
7151.9
7010
6407.7
4558.2
4048.6
5179
6848.6
6086.1
6334.8
8059.4
6886.3
6711.1
6303.5
7717.7
2086
5935.5
7596
5554.6
6980.4
6220.1
5821.3
5998
6217.3
2833
8957
2665.2
3860.5
2785.5
4084.5
5731.5
6818
5949.8
6005.6
6151.6
6121.6
5613.5
6884.8
6796.3
10254
20290
12498
10239
18421
13540
10675
14563
8784
7225.4
5467.1
8404.5
5909.3
6163.1
11686
11024
9809.7
13158
2158.6
10198
12334
8257
7511.6
6303.1
10981
14986
12340
14557
8571.2
12574
14419
8896
6952.3
14514
18545
12553
8091.5
23544
11299
9661.7
10758
12880
16204
11363
11997
18060
12851
13368
13601
9858.9
9778.6
10673
10677
6354.8
5454.8
15347
15823
13860
15619
12885
6324.5
12500
10650
11213
4864.1
7057.4
5931.4
7174.5
5675.3
4920.6
11033
8743.7
9693.9
6710
6564.2
13916
12748
10650
11026
9708.6
10725
12915
4186.6
13461
10997
10017
11445
7683.7
8330.6
8466.6
10202
10363
11239
7949
9825
8467.7
11087
14537
16688
13820
12000
14827
13708
10646
8967.7
11073
10965
8852.4
7994.7
8709
8202.8
10730
14158
12392
7683.4
5158.6
15509
12659
11421
1.3648e+05
1.4154e+05
2.6337e+05
2.1519e+05
1.4041e+05
2.1358e+05
1.4971e+05
1.9168e+05
2.2031e+05
1.5777e+05
1.5384e+05
1.2782e+05
1.2341e+05
1.583e+05
2.2556e+05
1.9664e+05
1.4455e+05
1.3014e+05
1.2884e+05
1.5968e+05
2.7738e+05
2.4323e+05
2.2995e+05
1.8236e+05
1.3574e+05
1.3143e+05
1.7224e+05
1.6551e+05
1.7422e+05
1.5776e+05
1.5292e+05
1.3945e+05
1.7629e+05
1.7626e+05
1.5854e+05
1.6477e+05
1.6044e+05
2.1543e+05
2.2269e+05
1.1751e+05
1.9592e+05
1.4612e+05
1.3482e+05
1.5081e+05
1.3932e+05
1.9967e+05
2.0937e+05
2.3328e+05
2.6488e+05
1.5969e+05
1.7088e+05
1.0756e+05
1.5465e+05
1.5206e+05
1.9169e+05
1.2147e+05
1.2695e+05
1.522e+05
1.8137e+05
1.351e+05
1.2012e+05
1.0078e+05
1.0233e+05
1.2364e+05
1.5347e+05
1.5064e+05
1.6423e+05
1.7769e+05
1.0559e+05
87116
1.0996e+05
1.0718e+05
83939
78625
2.9255e+05
1.0977e+05
97913
1.0659e+05
1.0305e+05
1.0673e+05
80188
91014
1.0353e+05
1.1041e+05
1.012e+05
1.0718e+05
76632
89139
1.07e+05
1.3936e+05
79730
96779
96513
93731
96626
86914
1.0093e+05
94422
85550
85418
1.092e+05
96077
1.1305e+05
99385
1.2472e+05
1.3757e+05
1.2208e+05
93032
90204
94664
1.1219e+05
1.1238e+05
1.1123e+05
1.0707e+05
92472
1.0936e+05
81359
78868
76996
74593
72883
77146
84410
76301
80963
83777
87805
95537
1.1095e+05
1.0946e+05
1.2226e+05
1.383e+05
1.2738e+05
1.1564e+05
1.0807e+05
1.2082e+05
1.0869e+05
1.0808e+05
85375
78030
91335
93991
89343
89923
75538
60669
68870
79428
61924
63897
42489
59418
1.0838e+05
1.2309e+05
1.1457e+05
1.0552e+05
1.1124e+05
1.4108e+05
1.4422e+05
61886
80710
93253
94702
90740
1.0891e+05
77007
1.213e+05
98583
67371
76135
69988
73959
1.4828e+05
1.4689e+05
1.5825e+05
1.1494e+05
95003
76232
1.0539e+05
61429
1.0256e+05
1.2289e+05
1.5614e+05
1.0633e+05
99372
94721
1.1497e+05
37771
53885
42402
85469
90770
75572
74025
97810
1.2559e+05
98759
58166
1.5209e+05
80943
61241
46262
11694
7549.1
1.1013e+05
1.1346e+05
85146
1.3461e+05
1.9644e+05
1.6017e+05
1.4446e+05
1.527e+05
1.0573e+05
1.1278e+05
1.2653e+05
85564
10093
12059
21193
75815
76808
1.1068e+05
1.4174e+05
1.2544e+05
1.3719e+05
2.1249e+05
1.8649e+05
1.9503e+05
1.1628e+05
1.0977e+05
82474
16158
15209
11976
90715
87441
1.0796e+05
95166
1.2344e+05
1.677e+05
1.39e+05
1.4854e+05
1.3628e+05
1.6035e+05
90149
94024
10738
18162
20380
84155
1.1265e+05
1.3897e+05
2.2859e+05
2.4759e+05
2.1668e+05
1.4913e+05
2.0116e+05
2.06e+05
1.3035e+05
87347
92934
22554
23338
28340
62810
96761
1.524e+05
1.4871e+05
1.4904e+05
91583
1.1065e+05
1.2756e+05
1.7233e+05
1104.2
88703
71617
41389
31375
30093
88346
95674
1.4064e+05
1.878e+05
1.769e+05
1.5079e+05
1.1193e+05
1.456e+05
1.7236e+05
1.2296e+05
1.0086e+05
71436
62109
51975
55557
65386
1.0292e+05
98063
1.2185e+05
1.0162e+05
1.2754e+05
29504
29179
28524
27986
28567
28815
27902
26476
25917
27739
31818
35858
39913
42904
40041
36266
33098
31812
30387
29500
29213
31403
35657
39939
39671
34688
31547
31010
32900
33820
31004
26829
24118
22870
22572
23540
24890
24172
25079
26991
29699
31093
35667
40754
41299
39234
39173
37728
39054
41059
45381
53579
56627
53250
46313
45195
44046
41403
30154
28710
27760
27090
25519
24780
23826
24741
26320
27576
30524
38779
47381
50871
46155
43459
43802
42756
43276
45646
48694
50378
55102
61453
66438
74378
84596
76600
64767
56116
49840
48220
45690
43982
43934
44120
43277
41447
39711
37550
35133
34094
33015
33232
33139
33510
34138
34582
35924
36214
34807
32926
33092
36318
35979
33661
33688
34805
36660
37689
38421
39913
42651
43367
43651
45695
47352
45144
43146
40496
2850.5
3793.7
3645.1
4007.2
4228.5
4281.8
5115.8
5423
3703.8
3576.1
3821.2
4586.7
3367.5
4093.3
3896.7
4111.3
3691.5
4936.7
4032.5
3719.1
3586
3346.7
3718.4
3001
2819.8
2971.3
2847
2979.3
3005.1
2932.3
3235.9
3482.2
4193.5
3298.9
3221.9
2615.6
2559.4
2876.8
2796.9
3449.7
3447.4
3684.3
2927
3137.4
2611.7
2337.5
2244.3
2331.3
2608.2
2537.3
2489.5
2254.8
2490
2510.2
2826.8
2329.1
2523.9
2260.6
1982.3
1938.4
1911.3
2190
3041.8
2551.9
2256.9
2592.2
1953.4
2212.5
3491.1
3113.8
2320.6
2074.8
2688.6
3892
3540.3
1927.6
5165.3
2286.2
1818.5
2044.6
2111.1
1797.2
1607.6
1825.3
2674.7
2939.7
3438.8
3540
3831.7
3615.5
2965.3
2961.8
2528.5
3231.3
2861.6
2956.3
3716.8
3657.7
4249.5
3851
2783.6
1971.5
1671
1559.7
1147.6
1317.5
1663.2
2369.2
3013.8
3271.8
3493.2
3516.2
2825.4
2571.9
3104.3
3281.2
3349.9
2681.7
1825.7
1181.7
1525.1
950.77
1070.8
1261.9
1198.3
2081.3
2601.1
2993.7
2427.6
2802.9
2791.2
3189.4
2865.1
3109.9
4349.2
3539.4
3595.1
2776.4
1332.4
3149.6
3288.9
2062.7
3305.8
2212.4
2055.2
2987.9
2684.8
2582
2882.4
2780.6
2283
2676.6
3574.4
1904.9
5089.6
4319.2
5166.9
4800.3
4275.3
2346.8
2432.6
2886.6
3219.6
2579.3
2550.1
2455.8
2607.8
1691.5
1887.6
2467.3
2264.3
2337.5
2973.8
2753.4
3534.2
3535.4
3021.3
3186.8
2741.3
2409.4
2892.1
3326.7
2161.3
1840.8
1850
1904.9
2362.3
2193
2126.7
2496
1532.5
2567.9
2353.3
2169.2
1995.4
2505.9
2972.5
2487.2
2743.9
2047.1
2504.4
2214.3
2945.2
3259.2
2075.2
1896
2291.3
2119.8
2284
2051.8
1802.8
1953.7
2432.3
813.76
2226.1
1880.5
1544.2
1298
3059.8
1218.8
2986.5
2791.8
3168.3
3157.4
1867.8
1313.2
1514.5
5459.2
1924.2
2372
2298.7
1845.6
1101
940.23
1643.6
2043.7
2194.4
1959.2
1440.9
1653
2707.3
1160.2
2293.9
1399.7
2517.3
2286.9
1545.8
1539
1908.7
2336
2367
3216.1
4324.2
886.73
615
1164.6
1290.5
2371.5
1934.2
1248.7
3185.6
2170.1
3774.1
4839
2278.3
6508.3
4578.5
6837.3
9287.2
8802.6
1795.2
9065.3
10104
9277.4
6926.8
7887.9
4065.5
2925.9
1416
4079.1
2454.3
1979.9
2356.8
2832.5
3716.8
4310.6
4246.1
3127.3
10414
4239.9
11696
3897.6
7024.8
9205
3026
6491.4
12342
8701.6
2500.4
5468.8
3199.1
3828.2
1987.3
1597.9
3462.2
2706.6
10109
7224.1
5972.1
3262.7
3322.4
2757.1
2338.2
5156.6
2295.6
1837.8
1980.7
2151.2
2169.8
2910
4419.6
6743.2
2681.4
1425.6
3209.4
4174.4
6643.6
10085
5101.2
3869.8
3804.5
5531.1
5670.7
4094.1
2973.7
1648.2
1643.6
2806.7
3105.1
3630.1
3158.9
4271.4
6365.3
10673
4335.8
5056.7
4188.9
8193.1
7583.9
6959.2
4451.4
4737.6
7455.6
2842.6
3942.8
4486.8
2662.6
3106.6
4603
5400.1
5356.4
3590.4
3216.7
5838.3
7037.6
1688.3
1921.2
2524.3
6019.9
6316.2
1591.5
2101
2521.3
2718.4
527.92
779.57
2489.2
1612.7
5095
3789.4
3935.4
3301.3
2708.8
1878.8
406.95
2367.2
3425.9
3919.6
3482.9
2286.3
1210.7
1239.4
3370.1
1448.9
2283.3
3335.2
1998
2529.6
2209.1
4044.2
3491.2
1854.8
839.79
3617.4
2409.2
2123.2
1845.5
2578.6
2224.4
2223.5
2272.4
2079.4
2754.2
2749.4
2899.2
1389.5
1057
1940.8
1629.6
3282.1
3099
2600.1
2801.1
4068.1
3090.9
5259.3
3817.4
2954
3910.9
3126.7
1608.6
2493.4
2469.9
2327.5
1867.7
1783.1
2633.1
2134.3
5091
3329.1
3175.6
2214.8
1958.6
1838.9
3060.4
1333.5
3292.4
2632.1
1844.1
