# Supplementary material for: Micro-mechanical fingerprints of the rat bladder change in actinic cystitis and tumor presence
Source: Commun Biol. 2023 Feb 24;6:217. doi: 10.1038/s42003-023-04572-0 (PMC9950451; doi:10.1038/s42003-023-04572-0)
Supplement: Supplementary file 4 — Supplementary data 1 [file 42003_2023_4572_MOESM4_ESM.zip › supplementary data graphs/lamina/4_BBN/Month4/R146/Chiaro.csv]

727.33
5349.4
4978.6
1811
4330.1
6444.8
1207.2
NaN
290.88
1237.6
1131.2
1368.6
NaN
1433.9
699.46
1784.3
2266.1
4732.2
4309.8
4728.2
NaN
7549.4
4577.3
NaN
2861.7
4464
3370.9
2140.2
3971.2
3762.6
12672
23187
21744
10025
1177
19819
4439.5
2873.3
4159.6
10145
NaN
910.4
NaN
NaN
NaN
753.38
NaN
956.12
1313.9
2539.9
932.86
1799.7
9163.8
10617
667.59
12667
NaN
NaN
908.38
NaN
NaN
1587.7
2583.2
3853.4
3758.1
6883.9
29897
14596
9146.8
8235.1
7236.6
1782.9
5644.4
2934.8
3702.4
3168.3
2460.6
4166.1
7078.5
520.41
3599.5
3434.3
NaN
NaN
3607
3890.1
NaN
4108.1
NaN
NaN
760.16
NaN
3760.1
4623.2
9086.5
7562.8
4703.2
3423.1
NaN
6070.6
4106.1
1308.6
NaN
4220.1
NaN
4684.1
2670.7
1780.3
5369
8543.4
6460.4
NaN
1781.7
6575.6
6373.3
5084.5
NaN
8269.3
4585.7
4683.5
3985.9
3235.8
2935.4
1752.4
2415.2
3908.8
3883.3
2937.3
461.28
4801.7
7109.3
3831.2
NaN
NaN
5070.5
NaN
NaN
5618.1
5573.8
NaN
NaN
3442.2
6479.5
4296.9
3933.2
4347.9
NaN
4742.8
6833.5
6729.9
1121.2
NaN
1277.3
2079.1
6127.7
10465
4775.7
12239
6471.2
5773.9
6892.9
1355.1
7967.1
7145.9
4987.6
3273.5
6207.2
6020.3
3456.3
3880
6941.6
7071.6
1432.4
1775.3
2572.2
3873.2
4785
NaN
4850.4
5897.1
6610.7
4318.3
NaN
4964.3
3971.9
4805.8
4908.4
5283.1
910.9
NaN
3915.7
4145.5
3580.7
NaN
5851.6
5048.7
5152.9
3197
3403.1
771.69
2640.6
8162.2
4361.9
8188.5
8531.5
6919.5
6171.1
6023.1
4196.5
9710.6
1830.3
9326.3
4424.4
NaN
3984.5
4698.9
3288.1
4012.4
5130
8558.5
6746.7
1951.9
3277
5325.6
3214.5
5456.5
NaN
4785.6
4289.6
5624.4
NaN
3688
NaN
3155.4
5275.3
4680.7
3445.8
620.83
5466.8
3033.2
3300.6
2974.4
1811.9
NaN
3682.3
5285
NaN
2102.9
1000.6
4762.9
11966
11060
10113
5961.2
8460.2
6817.3
4801.3
4876.6
6873.2
1347.7
13660
NaN
8413.4
8333.3
18288
6894.3
4721.3
6906
6796.3
5608.7
2032.8
3486.1
4177
2929.2
3596.4
1328.9
3603.5
3607.8
5149.1
4984.5
4603.9
NaN
4276.1
4506.6
4018.6
NaN
1164.1
5506.8
5472.3
3694.9
3376.5
2364.9
525.36
NaN
NaN
3834
5644.5
1411.8
6651.8
9952.8
11118
8795.9
5899.6
5939.2
7167.9
6156.7
5237.1
7502.2
1269.6
NaN
17008
9586.8
13113
7723.3
4659.8
10875
NaN
4315.8
4836
1470.1
3650.1
2998.6
883.09
1145.9
941.28
2703.2
3816.8
3323.2
4038.2
6563
NaN
NaN
3064.8
4966.3
NaN
868.67
NaN
4736.6
5024.6
2902.3
3375.7
2651.7
11523
4611.7
4839.2
7553.9
NaN
7306
5294.4
6076.2
5234.2
5740.6
6218.3
9226.2
4964.2
12622
5617.7
NaN
NaN
8142.9
15117
14261
7264.6
4691.8
3844.8
4380.2
10876
NaN
1080.2
1280
2906.5
3039.2
1989.6
NaN
5074.7
4756.6
3469.9
4437
3757.2
2988
3070.3
4454.6
4945.7
5511.2
NaN
5857.5
6668.9
10531
3715.4
NaN
NaN
5590.2
4889.1
4375.2
4129.5
NaN
5927.9
7695
6534.8
9758.4
9293.7
6330.9
9602.5
9547.9
11789
4934.2
NaN
5337.6
6068.2
NaN
10170
6024.2
4269.2
7056.2
5216.9
5074.5
NaN
NaN
NaN
1427.9
2928.7
4626.8
NaN
3096.9
3420
2259
3070.9
2552.5
NaN
3387.2
3691.9
4788
3681.4
NaN
3339.4
5084.5
5531.7
NaN
NaN
6062.9
6303.6
NaN
10562
9948.1
NaN
NaN
9428
10208
7318.6
8624
9506.3
6100.3
13963
7862.8
10715
443.21
5414.4
6509.7
10285
6665.2
6112.4
7954.6
8721.9
7782.6
4763.2
8461.3
395.35
1270.1
1926.2
662.47
NaN
NaN
1641.4
4025.2
2618.3
5457.7
4141.7
3696.6
3700.3
NaN
35584
21674
14957
57180
68094
22501
30381
32462
40799
37994
39992
36869
65938
49494
51402
62320
64759
40895
39690
71200
61309
34267
28943
39785
44184
50386
65513
12160
27061
33378
55219
37424
28851
37683
28819
25070
31108
38132
31478
38504
51662
59301
38645
30999
35127
29080
19032
28445
30278
9347.2
NaN
NaN
NaN
NaN
3381.5
5830.3
7564.9
7491.5
NaN
6719.7
6093.7
9260.2
12989
12350
28576
27225
28946
35910
30382
NaN
31844
16226
16506
29715
17394
NaN
NaN
NaN
NaN
2036
1931
2998.7
NaN
NaN
NaN
3242.8
2895
NaN
2617.3
NaN
NaN
NaN
NaN
NaN
NaN
NaN
NaN
3893
3491.1
NaN
NaN
2547.3
3389.3
2185.9
2219.4
NaN
2372.9
NaN
2685.3
3095.9
2373.4
NaN
3763.6
4863.8
2410
2497.6
NaN
NaN
2798
5512.6
7187.8
4923.8
NaN
4279.3
5400.7
7208.9
8511.8
15977
23642
21818
31563
30442
27917
NaN
33449
19738
19459
14748
23904
NaN
NaN
NaN
NaN
NaN
NaN
2801.2
2170.7
1766.9
NaN
NaN
NaN
NaN
NaN
NaN
NaN
NaN
NaN
NaN
NaN
NaN
NaN
3445.5
NaN
NaN
NaN
NaN
NaN
NaN
2506
NaN
3448.2
NaN
2834.8
4415.6
3583.5
NaN
3860.7
3166.5
NaN
NaN
NaN
NaN
3536.7
5569.5
7531.1
NaN
NaN
4293.6
8055.4
6478
5986.8
13248
21291
21664
28443
30212
30234
1746.5
24313
24146
24424
23012
25411
NaN
NaN
NaN
NaN
NaN
1810.5
3668.5
2210.7
2646.8
2448.1
3733.2
3366.6
2789.4
NaN
NaN
NaN
NaN
NaN
NaN
NaN
2531.3
4382.1
4779.6
4501.5
5421.4
NaN
2154.4
3342.1
2375.9
2377.2
6905.7
3051
3412.8
3153.6
4585
3799.9
NaN
6611
9085.6
NaN
4372.6
6190.7
7038
4981.7
4273.9
7599.5
9524.1
NaN
6354.7
12867
19714
20827
23722
42888
24101
33342
40137
38141
2200.6
30664
11034
18878
20337
20496
NaN
NaN
NaN
NaN
3313.7
4648.1
7752.6
NaN
NaN
4083.9
2836.9
5236.7
5971.7
6723.1
8350.9
7340.4
3866.5
3823.9
2773.5
3390.2
3836.1
3941.7
2674.5
10570
22778
21336
23246
32522
25953
36591
29226
9803.8
12551
18814
NaN
1819.6
2434.5
2779.9
5138.4
6273.6
4957
4857.1
4483.1
4318.8
1537.5
NaN
NaN
NaN
3799.6
5198
2081
3122.8
NaN
2625.1
2030.4
4503.5
7015.6
2847.5
4465.9
NaN
1804.7
21675
1888.2
13278
1513.3
1205.5
1434.9
NaN
2120.2
2273.6
2690.7
5785.6
7855.2
5641.5
5291.1
4647
NaN
NaN
NaN
NaN
4776.4
4667
13278
12208
4420.2
4473.3
NaN
2560.1
2308.3
709.98
NaN
5032.4
2400.7
2132.7
4666.5
3087.6
8651.4
4647.4
8061.3
7191.9
1467.2
7100.3
7995.9
7246.8
9268.4
9936.8
8099.1
5739.3
640.2
1898.9
1648
2676.7
1583.7
1199.8
1024.1
8116.5
3699.8
5038.4
15794
24326
25046
33088
27538
43682
39237
26480
36416
18600
23610
27819
29018
6027.6
4146.2
6358.2
5114.5
2180.7
1775.9
5703.4
8854.2
4385.8
5297.5
5094
4015.8
4157.4
2417.1
7151.2
5183.9
1508.9
NaN
4715
9747.3
5110
8521.3
16891
22522
34816
36617
25288
23250
37055
39124
32967
20474
20047
20621
36243
NaN
1576.2
1844.7
5989.3
6830.2
7031.6
415.6
1058.8
3319.5
4441.6
10582
9979
3982.1
3400.5
4428.6
1914.9
NaN
NaN
2427.3
3642.8
2492.3
1575.9
6276.9
1289.8
2890.5
2095.9
1559.8
NaN
1593.9
NaN
1698.4
1698.5
5257
6944.8
5563.6
6818.6
4348.1
5368.3
5214.8
2059.7
NaN
1311.3
1857.8
3072.1
3896.7
8187.4
11322
5125
5481.9
4063.2
7504.6
NaN
2746.6
2583.3
4427.9
4150.9
NaN
47861
20708
4051.6
6312.7
8323
14512
25689
17361
16306
12029
13454
42661
17287
17551
6314.3
5609.4
15223
18384
15578
6471.1
7262.4
10338
61784
8266
10344
1715.8
46650
47563
63253
42837
22771
15786
32422
27428
9761
7307.7
6294.7
16794
31234
14245
17079
18072
24013
41768
2631
12137
7369.8
13257
13872
20785
18814
5979.7
13681
10983
45174
8520.1
11856
NaN
56402
50088
66387
60217
23662
19282
28577
31550
5820.3
5558
4722.7
6217.9
15159
16837
19697
30838
14711
36623
19634
14629
14092
6233.8
NaN
17762
20215
17314
13367
17362
35354
14877
10223
7158.9
35330
59830
37469
73698
66939
43139
22454
6054.7
9103.8
9163.4
59278
22780
33377
38872
52936
62176
21008
48954
26644
36064
20534
19538
8463.4
18996
12081
13312
NaN
20304
9165.4
21821
14219
8597.3
21788
8794.7
11627
20825
18195
NaN
27806
43244
45674
64430
45093
50225
44036
NaN
419.63
NaN
2596.6
9275.9
7667.3
17053
NaN
13688
15675
36781
NaN
16824
32002
27570
19780
19877
NaN
NaN
27556
51898
60638
83258
56470
32447
50605
47293
40709
18124
NaN
24426
17515
13173
26138
41067
22169
10614
14088
22281
19764
NaN
34746
36476
41479
33632
62533
52994
93011
28661
45899
39561
843.49
42966
27063
12168
12216
22385
24349
9185.3
1431.8
5194.9
7734.2
15954
22341
35209
NaN
35662
50423
32005
18360
47575
422.1
NaN
15234
14264
NaN
NaN
12423
20520
18239
23112
35373
NaN
46368
NaN
25898
63906
14434
427.37
26689
37983
29847
24936
11646
15682
