# Supplementary material for: Micro-mechanical fingerprints of the rat bladder change in actinic cystitis and tumor presence
Source: Commun Biol. 2023 Feb 24;6:217. doi: 10.1038/s42003-023-04572-0 (PMC9950451; doi:10.1038/s42003-023-04572-0)
Supplement: Supplementary file 4 — Supplementary data 1 [file 42003_2023_4572_MOESM4_ESM.zip › supplementary data graphs/lamina/4_BBN/Month4/R147/AFM.csv]

40787
39527
54949
39219
46160
27340
30746
31055
41991
42299
29748
46976
35912
29868
26003
19649
34942
26024
35921
34705
31727
21595
26420
25659
10233
8792.6
18880
14966
15515
38835
34057
24320
19241
14459
15853
18827
14922
8226
11383
27259
17277
16204
9908.7
17744
26481
8739.5
5420.9
15794
23076
22018
35408
21714
21387
15890
28346
21602
18414
28889
26044
38364
21820
20766
39739
20643
29493
23740
17933
24728
27343
29743
23601
25348
25933
23098
47748
43237
31344
20259
23517
34059
27952
35361
19429
31338
38491
21121
26416
15445
15083
33312
14240
18586
20366
34671
20851
31425
29041
20251
11240
14288
21204
24206
20668
11445
14020
15497
12134
16642
19346
21014
16931
17002
14095
16717
13239
21473
19199
14780
15288
16349
14895
18114
13875
19867
22535
26216
15049
18931
20414
19308
13822
13479
12419
15290
11839
18893
14775
16320
12618
15298
18248
15396
15732
17453
20775
20154
15457
17812
10413
13675
14411
14598
18539
13837
19653
22437
23419
14422
13759
16907
11235
11516
12826
18110
26369
17422
13675
12115
13002
10999
10298
9316.7
16535
10871
21607
15329
11037
12005
11464
15201
15302
12085
12858
15753
13705
20764
15189
16689
15278
13955
17728
14590
17517
14231
23158
12214
17626
21780
15742
16820
23030
30146
20772
17001
17241
11139
9670.2
12483
21573
25371
27014
20994
17951
10587
13453
36438
29471
24358
27827
18564
22403
35328
35515
28014
31376
44026
20634
19346
33932
30673
21641
18198
39574
27716
25514
31300
44251
33272
53010
28993
22032
36496
39116
35515
28721
31195
29247
36617
33022
17558
27768
34416
53065
50634
27913
38123
38076
32774
42972
31151
28833
34779
34643
42342
38265
35890
36331
42841
34908
41856
48069
63286
38644
40896
34993
32900
42774
44290
33490
32369
26187
29695
38275
47735
44989
41286
45596
42262
39667
42846
41953
37777
50956
37841
35892
39992
42938
32844
34971
16682
18259
12679
13609
18548
14939
15236
21701
19425
15805
14706
10162
19491
11586
16171
20017
21844
16725
13946
12054
13879
15902
18267
13530
22274
17118
16941
18365
14865
17845
12398
19640
18968
20081
16154
15032
17749
15250
18962
13822
14891
14797
14059
15628
16689
16778
14467
15125
13188
17541
11315
10342
11776
14269
21355
25175
20444
17630
18726
14636
18817
8427.6
11716
15283
11204
16213
11796
23557
14873
10861
12531
12087
13322
13089
14434
16003
18105
17657
17770
15965
14836
13913
14676
13041
15062
10809
6810.6
11945
12806
11902
11358
11943
10186
12453
12841
13602
17457
15486
14684
20766
18990
18575
22096
28737
34148
53751
83216
79962
60318
76617
19343
14590
16472
24430
28741
40671
71966
31906
23843
28747
37629
41130
55119
60925
52187
45796
58865
43979
52887
40094
40225
24852
20360
28850
29352
32153
24813
28659
29938
30764
26826
18671
19741
25384
20385
18212
19989
21317
27579
25837
29756
25588
34536
41474
53923
68427
74883
58564
40205
41563
82058
70601
48464
48665
57367
65146
74981
51220
39639
33052
32204
21531
24374
21414
33897
32734
30005
35985
26217
30546
19731
26586
32693
41183
18333
30445
33270
45736
26758
28221
22689
15433
25384
27062
15467
12314
28167
33657
34232
27496
33939
44081
24499
40447
30174
57075
39960
38244
43291
55925
40443
59241
46907
50818
43178
30139
35192
32645
38915
20582
30914
30536
21914
26541
31821
37183
28628
37786
33299
38606
36520
24845
28946
33473
23035
33564
32037
29744
27334
26470
30265
32565
22391
20628
26933
22878
27681
24204
25106
26718
21769
20880
25444
22876
25005
23195
29259
30634
18736
22421
34478
30257
24648
27099
25301
19435
20204
22625
35276
21516
27383
28661
19917
20568
24032
21224
18999
22975
28610
30774
26643
27042
22842
24195
21740
19974
22951
29184
23203
28882
25146
23901
16076
19252
28896
24105
23865
23574
20462
19232
21455
10865
12078
13722
25422
28556
36750
30790
14669
9525.1
10078
9746.8
10980
11429
11769
18415
27137
15821
10299
9378.5
8431.1
11404
11816
17784
19368
15495
24281
11193
10914
12969
11116
10367
10126
10528
17221
10476
15831
22333
13672
10041
8133.8
14307
14652
14702
13207
16525
21839
26922
13829
10682
9587.9
10603
10371
11914
18197
11133
11361
13650
15404
14378
13397
12510
13827
17662
16633
12635
12045
15486
20105
10828
9130.1
17758
19773
16705
21613
14719
9081.1
8382.4
8244.8
9774.9
13177
15438
11339
9011.3
7549.6
7723.9
14256
23360
20467
23720
18410
15518
17633
20376
20165
13515
11599
9295
9554
12031
13559
50780
45091
70828
64920
54148
90903
79874
79756
92295
79003
1.0108e+05
87410
98873
86594
84375
70737
70275
65782
55894
62421
42050
72439
34197
64584
88084
91616
1.1316e+05
99685
85512
1.177e+05
98578
91317
1.0107e+05
90464
81169
74405
54935
58580
66025
48236
54928
57072
66575
64505
59561
55053
1.0594e+05
72361
98624
75091
78455
72466
64688
1.028e+05
53600
59013
89133
53483
51772
45778
66097
49062
49685
79881
54981
68170
1.0247e+05
70290
65811
76696
96766
1.0918e+05
69651
1.1101e+05
84950
63336
75887
50807
43541
62193
58117
69578
57705
64453
62196
63090
93263
1.0591e+05
1.133e+05
1.0726e+05
89279
1.0595e+05
1.158e+05
93350
61404
46424
48451
67331
1.1944e+05
76214
37704
19191
13341
16823
25892
25865
14261
13382
19825
14308
13279
33114
41666
18843
15247
15884
16018
10986
20535
20137
12945
26739
37907
33335
15989
25421
21274
16399
37970
33626
12649
10103
15609
20360
18380
15734
12544
12714
12889
13802
7675.5
10063
31955
19066
27419
29105
32344
15357
23696
39849
27663
24268
16793
14953
9367.7
11427
9072.9
15869
13819
21099
16184
23002
20252
9730
17392
21055
25011
14474
17908
21945
34762
40714
35924
24699
25819
25470
32216
32728
22979
23999
15429
17072
28981
11672
14867
15889
15800
17931
17813
26138
28151
20923
14938
19804
28724
14566
13719
15037
20116
15581
14323
28712
20049
20378
17643
17272
16143
15418
14431
22512
23195
18971
19537
17680
23067
25071
32516
14461
18801
19853
16681
31929
30271
23828
37576
31243
21256
16348
32086
29057
26663
18532
20412
30669
41437
29576
22313
27516
40921
77465
35660
43160
38982
12204
63984
92365
75091
36354
26548
19530
13299
14930
28700
32168
37113
61541
29080
22613
19592
10233
9558.7
10925
16780
15789
13901
14726
35780
27397
9670.9
13985
13868
14915
24240
19507
14588
9126.6
14356
21444
20692
31021
22676
25909
17598
15176
10886
13575
13278
18355
18234
11789
14186
14274
10044
15646
9701.7
14555
13283
17485
13093
14437
13835
23015
21420
25009
18442
13873
16083
9709.1
6280.3
7358.9
9755.1
3808.6
9115.1
12357
10722
8723.5
15397
14878
16065
18305
21681
10876
9821.9
15913
4110.8
11673
15960
13363
7596.2
10193
17437
16528
9037.6
11684
5547.8
12278
14915
7629.8
3821.9
4792.3
6025.7
5320.1
6484.6
13477
15846
7746.6
13708
14896
5036.6
7199.2
7259.2
10848
11559
12769
15103
14775
13893
14481
11685
9816.8
10572
15026
23898
14621
23942
19311
17958
13904
9798.9
11353
9061.5
12643
17964
12824
14196
15215
20795
18084
18657
17664
18311
22372
25165
27194
30763
30024
30576
28975
28362
19527
27726
26659
23881
21332
28439
26160
29014
27390
27390
22479
21440
24024
23738
33914
24551
20728
29780
26667
26078
30603
31428
33016
23818
21920
31116
24537
31433
25801
23051
25768
35233
21156
19089
23299
31532
26192
23265
28354
24321
24776
28576
31441
28630
30647
24891
25309
14467
14630
20460
20445
18066
24021
22099
26754
21184
17000
12975
15931
22022
23000
22695
30585
21802
23692
23637
19899
18303
19590
20415
14152
18590
17830
18782
20163
20217
19836
19241
19166
20754
18697
22033
23490
23189
20884
19412
17931
17490
20267
16781
18739
19727
16050
22536
29147
27153
27113
32980
27777
32753
31576
38611
50528
44504
34709
32436
26530
32039
36136
31076
28836
26179
25095
21583
23224
27596
29882
32638
27336
31506
31552
33491
49741
26533
30522
33959
27694
30810
25672
27486
34536
29949
27110
21907
22918
32691
32972
25673
28670
30768
25729
30493
41873
27050
29914
28682
24190
29452
30762
34268
32802
39971
25495
25394
24308
37785
37251
28137
24058
25108
29079
32657
31130
28306
26871
27801
24913
23958
21468
20560
29502
32086
28440
20374
30478
19090
23829
21226
22807
18897
22003
19670
19682
18718
17584
15697
14048
15978
20385
20324
23183
21544
24384
11112
10041
11892
14767
18519
12227
4678.5
6492.7
17817
20531
20667
18421
5984.1
5489.8
12096
18446
14754
12749
10774
9969.1
11249
14477
17120
19912
20682
14839
4750.6
6764.8
16937
18216
22035
19752
10657
6919.8
14616
19978
26633
18759
13727
11164
14881
17034
20253
19744
19187
14656
9621.5
12193
15038
19185
22087
16257
11030
4726.1
12366
15595
12038
22491
18908
15926
12930
15896
16279
15735
14220
5207.5
4110.1
7333.1
12849
13951
15999
12795
7150.7
4326.1
7100.8
15172
13331
12125
15765
12175
17632
10593
9714.8
12243
15156
16990
16478
15342
18572
14949
22448
17348
17274
18622
18181
17195
12728
12126
14454
16694
16741
5792.2
10002
17320
19381
11317
14309
8825.2
6666.1
7301.8
13661
11448
20164
17323
12228
6382
18247
17944
9180.2
11552
16286
22556
16674
15353
14520
6676.1
13739
11187
14249
10671
10078
13099
16453
15955
10546
5464.6
13721
14147
5811.4
7996.6
13989
16977
6878
7862.7
8999.9
12066
20509
15700
12715
9039.2
6021.3
14188
15724
16634
15434
15528
16145
17809
18388
19994
12290
5994.5
6361.8
9535
10105
17073
9275
8184.3
6152.7
12990
19840
16526
14964
12441
15242
14313
12617
6016
5020.6
5641.4
8922.3
6029.6
7462.7
5153.2
13521
13975
18645
22615
49310
21790
18541
19661
23202
24767
25331
28671
34634
38472
41959
52296
59465
50059
39975
40925
53260
77492
44920
36001
32191
33878
53117
62137
50638
56174
52914
46350
48682
52590
63859
32323
30274
30433
27545
35611
34847
29964
24965
21832
20393
24129
41369
40985
41969
49324
56092
38656
28628
20565
16288
12909
11417
13900
16346
16923
15713
16139
18278
16850
14402
12868
12047
12395
12763
13616
14743
15248
16793
22209
25625
23597
16265
13021
12733
12191
9182.9
14905
25284
31302
32766
33399
36717
40764
39977
34608
23001
13942
8421.1
6303.9
7818.9
14415
15284
16582
32444
45854
39671
16470
18236
25878
44867
53046
68711
65526
47578
51897
51597
52799
47000
37208
30108
31157
32889
29516
22269
15853
13184
17798
21964
37512
