# Supplementary material for: Micro-mechanical fingerprints of the rat bladder change in actinic cystitis and tumor presence
Source: Commun Biol. 2023 Feb 24;6:217. doi: 10.1038/s42003-023-04572-0 (PMC9950451; doi:10.1038/s42003-023-04572-0)
Supplement: Supplementary file 4 — Supplementary data 1 [file 42003_2023_4572_MOESM4_ESM.zip › supplementary data graphs/lamina/4_BBN/Month4/R147/Chiaro.csv]

1.4612e+05
2517.9
1.2738e+05
1.521e+05
1.0005e+05
64687
48827
84365
47868
74666
54459
32803
3035
6704.9
2898.7
11832
20654
26352
22055
77226
2404.1
NaN
42446
51961
72483
64887
77459
31589
33545
35272
37780
2213.1
18297
60251
1.0212e+05
1.1649e+05
1.194e+05
1.4481e+05
1.1786e+05
1.5977e+05
1.5492e+05
97711
2351.3
1.0758e+05
1.6398e+05
1.2925e+05
70785
68797
82545
64692
47926
67688
55543
2558
34181
3778.4
3514.7
12245
15747
20229
1704.8
24037
46613
57720
80238
58016
49212
30272
23589
20202
5306
2612.5
5722.2
12322
33649
48974
1.1192e+05
1.8215e+05
70430
1.0365e+05
1.3014e+05
1.2539e+05
2806.5
1.1779e+05
1.5798e+05
90766
53084
67265
62177
54606
69201
83241
74131
1897.4
31189
2792.4
5050.4
8281.4
22062
22480
2734.2
34119
32849
65563
41927
26075
31663
27120
14256
2427.6
25253
2448.5
12091
NaN
21311
31548
20031
1.1443e+05
96235
1.1894e+05
1.0492e+05
1.1474e+05
2995.5
1.14e+05
1.2008e+05
88192
58593
49411
54310
63907
56542
77003
73233
3226.3
68087
3231.4
3279.8
5753.5
20820
25602
14627
11747
44599
46050
97811
1.5464e+05
59660
67888
85751
1.5067e+05
1387.6
5582.4
2447.4
3718
7416.8
11692
8197.7
9596.8
11916
9020
3261.3
7585.7
3453.4
6229.4
9322.4
10238
13663
14328
9517.2
8107.1
8579.7
11919
9281
17378
15116
17646
8972.3
12130
10926
9767
13857
15246
16677
16000
13652
10278
6161.7
9936.9
12748
14736
13615
13889
11532
15969
11019
14079
4747.7
10945
17658
20451
18574
14843
10217
16270
8022.6
14333
8022
11758
19555
16622
18608
7447.8
20062
11722
14980
16047
14585
10922
16305
13959
18586
20037
16948
31324
20786
26904
25080
28016
22492
24426
21631
35173
29655
31902
28823
35374
32561
29302
23757
31545
21170
43741
35151
35151
31435
39541
36017
35361
30295
40490
37761
42529
51394
35802
44223
29953
36542
40535
30612
41289
44740
56055
53857
52822
37971
26040
25723
35018
38384
53095
56997
35908
48235
59772
36586
48501
32255
33650
52434
34274
42336
48574
34986
43188
33515
43261
47140
39118
43673
47192
56513
54636
29663
23769
29558
46379
44680
44904
34901
40158
44966
69059
52114
44386
28663
38182
49664
57442
57561
56019
35789
75339
29870
22751
36968
35216
51008
66334
84195
98624
26090
71614
4772.3
1726.3
40473
55829
44982
87890
68849
53247
41876
94439
9659.6
39352
48283
53321
33205
57473
83851
91864
33214
29311
35316
19061
35774
38285
81147
46392
72553
84262
2754.2
1.271e+05
1.0849e+05
1.2124e+05
1.2466e+05
1.3948e+05
1.2599e+05
66385
1.4614e+05
1.8607e+05
1.5901e+05
2928.5
1.4339e+05
1.015e+05
75410
60322
40644
54812
69963
62790
61367
38475
3010.1
1972.7
1900.6
2122.2
NaN
1537.5
1865.3
2246.9
2660
2127.9
6247.2
6052
4478.8
5510.7
3717
1730.7
2298.9
4130.7
10607
11784
8118.1
5329.7
13019
18602
24296
11361
3168.3
30528
34060
34059
25703
36670
58138
62026
19011
31652
47484
2306.4
79000
1.2093e+05
1.0354e+05
1.3339e+05
99016
1.1754e+05
1.6285e+05
1.756e+05
1.907e+05
1.1979e+05
2785
1.4572e+05
22433
61554
70727
62665
36606
49312
92047
39157
35992
1812.8
1742.8
2443.1
1551.6
1303.7
1967.1
2317.7
1770.8
2708.7
