# Supplementary material for: Micro-mechanical fingerprints of the rat bladder change in actinic cystitis and tumor presence
Source: Commun Biol. 2023 Feb 24;6:217. doi: 10.1038/s42003-023-04572-0 (PMC9950451; doi:10.1038/s42003-023-04572-0)
Supplement: Supplementary file 4 — Supplementary data 1 [file 42003_2023_4572_MOESM4_ESM.zip › supplementary data graphs/lamina/4_BBN/Month6/R148/AFM.csv]

4644
5323.6
6383.8
8054.4
7369.4
4420.4
7198.4
7287.6
7194.4
4990.1
8229.2
12532
10272
5277.5
4476.6
5331.1
7202.7
7313.4
4882.4
3734.6
4592.7
10470
10948
7778.4
6536.8
6624.4
5667.2
5094.5
5030.9
4537.2
6209.7
5396.9
4707.7
5599.6
6151.6
3968.2
4644
4176.6
2453.1
3441.3
4744.3
5483.7
7395.1
8814.5
8328.6
11307
9807.6
5108.5
5043
6431
7418.7
8470.8
7625.7
6670.5
5956.8
9839.8
11737
9404.9
10137
8179
5826.1
4265.5
3830
2702.1
3769.9
3503.8
3863.8
5906.3
6451.5
4209.5
3185.4
4315.4
3308.2
3456.3
4238.8
6953.4
9045.6
11519
11067
13111
9146.9
6793
7201.9
8568.3
9722.3
10824
9738.9
8270.6
7716.1
8958.3
13964
12416
12661
9223.3
7468.9
3857.8
4035.9
3375.3
3947.7
2473
3264.4
5611
5808.1
3735.5
2867.3
2748.3
4354.2
3136.8
5518.7
9295.3
11337
13177
13746
14708
8489
8309.3
9051.1
11209
11323
11681
12227
10238
9457.6
8846.4
14659
14360
13047
13261
10850
6814.5
3405.4
3283
2640.7
4387.7
4187
5782.1
6688.1
5103.4
5250.1
2423.8
4077.3
5614.3
8468.3
11777
17003
14153
15607
14708
9207.2
9556.4
11027
14307
11617
7661.6
8392.8
11200
14620
14047
15233
13208
13510
16350
13065
12728
12375
11961
15747
16068
12114
10805
11180
8092.3
7694.3
6733.5
6872.9
7357.5
6199.4
9569.4
9506
11721
11272
12920
16396
17121
13606
12856
15646
16756
11362
11233
11751
12470
14566
17447
18899
16115
16947
15682
14828
13468
13131
11966
14276
14163
14807
15010
15054
17742
17804
12580
11601
9881.8
11129
13731
12973
14636
16078
17121
15322
13918
12673
12091
13049
12728
8602.2
9824.3
10701
9565.2
9954.2
11976
11256
12821
12957
19132
19684
15631
14486
19607
26751
26466
25720
13679
11241
12197
12607
9982.6
8554.8
9438.2
10094
13384
15660
13035
13400
11270
10915
13702
20069
23932
27310
26268
28441
17829
18886
21248
19140
17790
11623
14027
14424
14834
19502
16333
16190
16191
17548
17665
15192
16118
15451
15005
20842
21073
24701
21784
18670
12941
12717
11962
12979
14409
15867
20743
15854
13468
15394
11654
10760
5134.7
5145.5
2652.6
5020.5
3164.6
8065.8
10100
8848.7
8434
5361.8
6082.9
7958.3
6781
4870.6
5710.3
7408.8
10213
8575.4
6533.9
3810.6
5246.4
5792.5
4647
6588.5
6061.6
5037.9
5092.1
4737.4
3639.1
7399.5
7245.5
7967.7
5640.3
5794.7
4798.7
7036.7
7172.5
5319.9
9445.4
7278.7
7577.1
6334.5
7102.5
6439.4
6147.6
4971.5
4713.8
8190.1
7810.6
4965.2
6784.1
6358.9
7471.8
6904.2
5942.6
9281.3
9426.7
10090
4181.9
4866.4
8517.1
4020.9
6168.9
9147.7
9244.6
5394.6
9014.8
6574.2
5015.8
6297.1
7305.5
7328.4
7553.3
8910.1
5687.5
3750.3
5996.8
9589
7447
8973.4
6921
4437.1
4377.7
10601
11054
4102.5
8577.5
5966.7
7435.3
5863
7866.5
7652.1
4440.4
5977.5
6134.3
5884.2
6998.2
6889.2
5884.5
3329.1
6941.2
6720.9
7171.4
5970.7
14493
16498
7475.9
10402
7513.4
8600.2
9389.3
15172
7163.7
5115.3
7089.1
6628.2
4128.2
6703.9
6716.2
6714.6
4823.2
4754.5
6711.2
7800.3
8737.9
5049.6
6695
8201.9
12356
8105.2
7913.5
9486.8
12374
11326
7962.2
9893.6
8535.1
6282.1
3811.2
10548
13325
4309
4020.5
3478.6
1.0115e+05
70889
33021
37969
15289
7348.1
9106.5
16353
37080
45377
98898
46267
16339
8679.5
9085.5
6083.8
7435.9
13399
5710.9
45515
1.1166e+05
72827
80379
1.0449e+05
46794
37535
8277
12819
7894.9
8597.6
5758.8
11348
10072
9609
9598.9
33815
41782
1.4866e+05
73749
1.2425e+05
91957
1.0899e+05
48749
34734
8899.2
6306
10566
14425
7243.5
7703
9767.5
9672.8
11267
10115
8654.1
25906
8131.9
28768
69171
1.1279e+05
78992
99761
87231
1.105e+05
61091
37743
24398
23249
13177
11137
9933.8
9681.7
9159.1
16306
14213
20259
39201
37191
53239
67621
1.0143e+05
69321
1.1284e+05
75303
1.1232e+05
49734
63200
39636
19492
18404
11762
6961.4
10846
20803
32856
31192
56267
47135
80730
71691
63047
66502
81929
23849
43488
50699
68738
61729
33565
18160
14547
8503.8
11339
17980
31132
56370
56393
33660
46613
24821
35867
40517
36490
42599
46364
43633
21968
8626
9531.2
11423
30843
20845
10376
13465
14153
11412
47136
31503
25768
28343
39077
41022
42537
43942
29819
29828
39646
26016
13933
17341
19475
26281
30241
40234
46421
43385
36078
42854
31648
23418
21142
23354
17915
33606
42088
35764
42269
35699
20456
21739
25213
27710
44695
28444
50817
45263
48043
45810
38135
43573
55229
55744
55726
65451
37420
46017
44392
41799
45103
34427
67541
67635
81428
68445
54562
57518
68392
44876
75106
48088
42225
64232
77884
86247
67151
45616
41156
52915
57979
73172
57794
49438
62597
58462
82872
69207
63068
60870
57034
66925
72191
57214
62849
82880
58470
59436
49881
54407
50641
48617
57507
43038
58433
59476
72269
65876
62438
44877
5245.1
5384.7
6657.8
8214.6
9168.9
9776.7
5889.3
3021.4
5275.9
6183.6
7709.6
8452.5
8186
6759.7
6372.6
6149.8
3504.4
7818.3
6886.8
5458.9
5224
5885.6
6166.3
7957.6
9478.3
5954.5
2689.9
2949.5
4734
4843.2
3948
5727
4446.9
4981.8
5076.5
4941.5
3142.5
4978.8
6114.1
2838.2
3633
4626.5
5070.9
8478.4
7696.4
5202.5
5870.2
5344.2
5246.8
5404.1
6046.1
4071.6
5359
5134.3
5292.6
4257.5
5059.9
6443.7
3810
6145.3
8746.7
8399
7707.1
6914.7
8446.4
8419.7
8295
10187
11965
10715
7879.2
8384.8
7365
6758
6554.9
3211.3
6700.6
6663.1
7462.6
6510.6
8239.8
4487.4
5483.8
6312.4
7132.9
8597.8
9032.8
11576
13861
10223
11454
10614
8322.1
8969.1
6116.1
5175.4
4801.6
5065.4
4473.2
6390.4
10742
12808
8734.9
3598.3
6087.8
5133.4
5506.7
4837.2
6994.5
6342
6419.4
10587
11641
13145
12383
8793.9
6810.1
5652.8
5389.9
5447.6
6529.1
5514.7
7029.5
5454.3
9473.6
38881
55945
57474
37755
2023
39743
37146
34727
14661
15234
11197
29923
34793
47080
51284
52103
29608
47344
59088
42555
32357
27792
38834
65234
46020
38943
63690
46653
31184
24325
14394
9152.4
10249
15904
11653
19609
23549
29852
44433
59499
40156
62743
53627
50857
46629
38124
52616
40933
29793
26746
27963
16123
17339
24596
27795
39904
20556
18382
23849
22046
47775
26337
59378
57150
41102
46503
35496
55717
59381
49191
32401
22590
17545
24339
23685
30946
25905
32918
30010
30112
24777
16394
19280
21707
48989
65025
61871
54067
38998
45613
48542
62926
56316
45427
30767
22908
28933
24232
19895
31165
19189
18881
37593
35035
25147
29601
23265
39876
33163
39447
46443
47075
29381
35822
37397
40855
49985
36208
34761
35137
25888
31305
38626
47346
56912
50625
54514
42393
52447
32640
39400
30430
28674
56508
46672
43213
38069
13444
20893
19254
17554
16633
21024
23458
24545
24250
26719
26979
35217
44239
57248
41153
31052
24626
22315
18576
20707
22762
17894
20136
18687
33769
21013
20734
24996
37258
25230
27064
32345
62500
54813
35869
37508
56734
32878
28066
79601
79437
68565
59355
43610
40381
24406
24528
41888
72348
64040
73127
84944
92452
93213
94619
1.0051e+05
79651
44157
74706
94121
85789
85479
77213
61061
92054
1.2074e+05
1.3619e+05
1.6756e+05
1.9962e+05
1.279e+05
1.4202e+05
1.7249e+05
2.1877e+05
2.0729e+05
1.8244e+05
1.6399e+05
1.4866e+05
1.3401e+05
1.5803e+05
1.0718e+05
1.8184e+05
1.2505e+05
1.2273e+05
1.6364e+05
1.5513e+05
1.5394e+05
1.2023e+05
1.2546e+05
1.6794e+05
1.36e+05
1.5521e+05
1.8308e+05
1.91e+05
1.5975e+05
1.8642e+05
1.5918e+05
1.2097e+05
1.3062e+05
1.4208e+05
1.8837e+05
1.8266e+05
1.6888e+05
1.249e+05
1.2143e+05
1.4399e+05
1.249e+05
1.2651e+05
1.4401e+05
1.4402e+05
1.3445e+05
1.0352e+05
1.3237e+05
1.3078e+05
1.3597e+05
1.0058e+05
1.5503e+05
1.516e+05
1.6842e+05
1.8139e+05
1.3272e+05
1.1493e+05
1.384e+05
1.3297e+05
1.3592e+05
1.742e+05
1.4798e+05
96168
1.2097e+05
1.0408e+05
18591
24864
1.5489e+05
1122.1
13858
13307
21795
1.9813e+05
1.357e+05
1.8839e+05
1.9625e+05
2.0911e+05
2.0332e+05
2.239e+05
1.8912e+05
89728
91667
68392
47189
67594
1.0216e+05
98481
77804
67632
86303
66139
65948
56014
54335
54549
54458
76976
88898
94624
80756
93103
64462
70560
87379
1.1812e+05
1.1072e+05
79236
1.133e+05
87956
1.2349e+05
86591
75465
79482
69872
46683
59105
41363
54996
70234
1.0337e+05
1.0053e+05
74220
38977
97323
1.0992e+05
98675
89983
1.0787e+05
77472
1.0523e+05
1.0262e+05
1.1385e+05
1.0232e+05
73891
96886
1.1392e+05
1.0239e+05
80078
57747
57817
48025
44628
84107
1.3599e+05
93542
91169
1.0359e+05
86642
88430
1.2742e+05
1.2164e+05
88601
94239
95473
1.1302e+05
96301
76341
1.0963e+05
91133
1.2258e+05
98022
79307
43410
55315
1.0379e+05
84552
56700
1.2837e+05
1.143e+05
1.0177e+05
1.1079e+05
88942
1.4199e+05
90000
1.0104e+05
1.0134e+05
74299
96177
1.0058e+05
87636
82382
73125
1.0286e+05
1.5479e+05
78685
94541
96987
93512
81381
1.0219e+05
1.0405e+05
64136
92115
1.1148e+05
87561
67441
50680
97142
89764
75495
81945
78620
89887
60344
55754
70120
65118
87915
76911
1.045e+05
90723
85510
84137
95276
86340
83147
77460
72420
42959
92625
1.0394e+05
90344
1.2103e+05
1.2633e+05
87394
1.0968e+05
1.1571e+05
94116
1.2278e+05
1.109e+05
1.2514e+05
1.1381e+05
92864
44696
21295
49701
91606
1.1762e+05
1.1851e+05
98734
1.3334e+05
1.0999e+05
1.2101e+05
1.1911e+05
1.2091e+05
1.0229e+05
1.0634e+05
1.346e+05
1.1312e+05
1.238e+05
1.4103e+05
1.2338e+05
82479
1.0983e+05
1.1926e+05
92679
27957
19175
23716
43784
94102
1.1025e+05
1.0088e+05
1.0906e+05
1.139e+05
1.1092e+05
1.0838e+05
1.0936e+05
1.1982e+05
77540
99330
1.2938e+05
1.068e+05
1.1146e+05
1.1786e+05
1.0945e+05
55601
84586
1.018e+05
87911
48567
19859
1.1105e+05
53375
98079
95487
1.0064e+05
43558
65378
1.1548e+05
1.1839e+05
1.2955e+05
1.0604e+05
1.0632e+05
1.1443e+05
1.2111e+05
1.3339e+05
1.1886e+05
65110
53924
47881
89606
84059
1.068e+05
99164
89283
98085
92054
1.3308e+05
1.148e+05
1.0858e+05
1.0895e+05
48330
36541
1.0003e+05
1.0241e+05
1.1739e+05
1.2521e+05
1.0514e+05
1.2389e+05
98982
1.1389e+05
85814
1.2132e+05
86983
1.3564e+05
1.2309e+05
1.0025e+05
96015
1.076e+05
1.239e+05
91724
99129
86096
53886
95795
99917
1.0901e+05
1.084e+05
1.1333e+05
1.1718e+05
1.2486e+05
1.2946e+05
1.0608e+05
1.0016e+05
1.2407e+05
83677
46485
35276
37592
41959
91168
1.1637e+05
1.137e+05
1.2761e+05
1.1407e+05
44712
43942
32506
27715
21321
48359
86331
1.1718e+05
1.0334e+05
1.3488e+05
1.5255e+05
1.2945e+05
1.5037e+05
1.6435e+05
1.2998e+05
1.5222e+05
1.3423e+05
1.0052e+05
1.4765e+05
1.597e+05
1.5805e+05
1.4824e+05
1.9486e+05
1.3558e+05
1.5318e+05
1.6042e+05
1.4116e+05
1.1317e+05
1.4575e+05
1.6745e+05
1.4409e+05
1.4261e+05
95645
1.0683e+05
1.3229e+05
1.2013e+05
1.3672e+05
2.0173e+05
1.4572e+05
1.2386e+05
1.3432e+05
1.0051e+05
1.7263e+05
1.7039e+05
1.8165e+05
2.1072e+05
1.8244e+05
1.6724e+05
1.5124e+05
1.5373e+05
1.0085e+05
1.3357e+05
94551
1.1315e+05
1.6954e+05
1.2922e+05
1.1684e+05
1.1327e+05
58312
1.1309e+05
1.9525e+05
1.7025e+05
1.6807e+05
1.0028e+05
1.362e+05
1.838e+05
1.983e+05
1.7025e+05
1.9019e+05
2.0532e+05
1.931e+05
1.346e+05
1.4655e+05
1.6686e+05
1.4785e+05
1.3284e+05
1.1484e+05
1.2273e+05
1.5366e+05
1.6281e+05
1.682e+05
1.218e+05
78878
1.3619e+05
1.5734e+05
2.0534e+05
1.688e+05
1.4316e+05
1.686e+05
1.2028e+05
2.4989e+05
1.9309e+05
1.5689e+05
1.7877e+05
1.6612e+05
1.3863e+05
2.1171e+05
2.2564e+05
1.4542e+05
1.666e+05
1.9154e+05
1.8648e+05
1.3583e+05
1.4352e+05
1.4485e+05
83265
1.3456e+05
1.2124e+05
1.6833e+05
1.5886e+05
1.4973e+05
1.7268e+05
2.0576e+05
1.6578e+05
2.1631e+05
1.8021e+05
1.2879e+05
64022
1.6184e+05
1.4965e+05
1.6868e+05
2.0929e+05
1.553e+05
1.4744e+05
1.5854e+05
1.6417e+05
1.6655e+05
1.9172e+05
1.6604e+05
1.1194e+05
1.1382e+05
1.8272e+05
1.7994e+05
1.5496e+05
1.6266e+05
1.6162e+05
1.211e+05
1.5247e+05
1.7861e+05
1.6949e+05
1.7286e+05
1.727e+05
1.3898e+05
1.6529e+05
1.5643e+05
1.5803e+05
1.1646e+05
1.2217e+05
1.0689e+05
1.2512e+05
1.3679e+05
1.8569e+05
1.606e+05
1.5851e+05
1.5033e+05
1.0149e+05
1.0421e+05
1.3138e+05
1.8835e+05
1.8051e+05
2.0418e+05
2.5569e+05
2.0838e+05
1.6646e+05
1.4905e+05
3.1913e+05
1.8017e+05
2.6252e+05
1.9468e+05
2.4195e+05
2.4701e+05
2.2824e+05
1.625e+05
1.5266e+05
1.4233e+05
1.2365e+05
1.6752e+05
1.5641e+05
1.5601e+05
1.4127e+05
87385
1.2762e+05
1.8836e+05
2.5507e+05
2.3298e+05
2.4818e+05
2.7392e+05
2.2334e+05
1.7498e+05
1.5346e+05
1.7292e+05
2.2521e+05
2.4257e+05
2.0658e+05
2.4272e+05
2.0682e+05
2.1543e+05
1.567e+05
1.6427e+05
72269
89240
1.3957e+05
1.2238e+05
30593
77691
1.5317e+05
1.7298e+05
1.7525e+05
2.0127e+05
1.7388e+05
1.6485e+05
2.3405e+05
2.0181e+05
2.5411e+05
1.5741e+05
1.7842e+05
1.4993e+05
1.1339e+05
2.336e+05
1.8596e+05
2.2368e+05
1.7684e+05
1.022e+05
96986
59554
77267
69651
79596
93064
74171
1.9024e+05
1.9641e+05
2.0958e+05
2.1119e+05
1.2265e+05
94772
1.6153e+05
1.4403e+05
1.8603e+05
2.1042e+05
1.3236e+05
48707
2.3495e+05
2.0258e+05
2.0946e+05
2.0421e+05
1.4726e+05
1.5726e+05
1.1034e+05
1.0905e+05
1.3517e+05
1.1117e+05
1.0383e+05
1.2251e+05
1.9236e+05
2.0301e+05
1.7984e+05
2.3393e+05
92559
1.9813e+05
1.4844e+05
1.8047e+05
1.9367e+05
1.968e+05
1.29e+05
2.0846e+05
1.7765e+05
2.0403e+05
1.9774e+05
1.1659e+05
72625
93784
99586
73160
47647
75520
92127
85279
91167
1.1845e+05
1.3401e+05
2.542e+05
1.736e+05
1.5556e+05
2.0908e+05
1.575e+05
1.9679e+05
1.8036e+05
1.5217e+05
2.0205e+05
1.5782e+05
1.9479e+05
1.2675e+05
84479
76481
69656
75243
40275
87960
1.1511e+05
63592
79448
1.3795e+05
91814
78397
1.2237e+05
86698
43564
78517
42577
1.1529e+05
1.2044e+05
1.4268e+05
1.2394e+05
1.5641e+05
1.188e+05
1.5053e+05
1.8285e+05
1.6435e+05
1.3273e+05
97699
1.3088e+05
1.6091e+05
1.557e+05
2.1509e+05
1.9863e+05
2.221e+05
1.9334e+05
1.2091e+05
1.0784e+05
1.6854e+05
1.4533e+05
1.2688e+05
1.0614e+05
99384
1.088e+05
1.6079e+05
1.2336e+05
1.2355e+05
1.3448e+05
1.5235e+05
2.0884e+05
2.0439e+05
1.6566e+05
1.4898e+05
1.4654e+05
1.1981e+05
2.3054e+05
1.0209e+05
1.8558e+05
1.7598e+05
1.4302e+05
1.3366e+05
1.1246e+05
1.4066e+05
1.6868e+05
1.0666e+05
1.4101e+05
1.1032e+05
1.0602e+05
2.4677e+05
1.4561e+05
1.7461e+05
1.6014e+05
1.6147e+05
1.4125e+05
2.2208e+05
83332
1.8294e+05
1.7764e+05
1.3513e+05
1.4373e+05
1.115e+05
99710
91771
69771
1.4016e+05
1.1825e+05
1.3078e+05
1.3977e+05
1.077e+05
74473
1.2079e+05
1.331e+05
1.0822e+05
1.3654e+05
85621
56240
70473
66760
69680
57652
1.2034e+05
1.1186e+05
60090
63983
56458
57656
40068
44023
48200
46687
50795
87706
1.6725e+05
1.2585e+05
61890
40328
44838
56604
43138
48434
38896
44611
43563
36115
22930
27227
39523
39707
62684
68393
87567
83747
81969
87503
1.0459e+05
49997
29494
64367
1.4733e+05
83686
71678
58174
1.0289e+05
1.0935e+05
1.0148e+05
93322
80671
89715
80681
83260
1.1342e+05
1.2107e+05
91237
80702
80136
68581
63823
49892
55138
55877
61891
77013
1.0005e+05
71824
65219
78090
74936
82936
89218
91639
90726
89828
1.0554e+05
91098
1.064e+05
1.0734e+05
88913
91861
97181
98032
89046
83190
91075
88088
83398
80276
1.0662e+05
1.0102e+05
97710
98422
1.0388e+05
1.0999e+05
96330
85404
1.0736e+05
92914
1.0064e+05
94117
1.1045e+05
92094
1.0109e+05
89553
92010
88458
95781
84632
82454
87553
96317
1.1475e+05
1.0167e+05
95763
89059
92679
89140
81514
71599
78363
86834
99475
97103
91311
1.0272e+05
82781
97587
80816
83402
97422
1.0351e+05
87281
1.0143e+05
1.0662e+05
1.1493e+05
99926
94676
97421
1.0651e+05
86282
75814
88380
74699
70232
82477
66894
63442
63472
61664
56051
51064
45028
55388
71211
64090
71657
69652
76547
78373
89645
63468
60984
69748
72333
58908
54271
44761
42284
40643
45069
45615
61312
53883
49878
50396
38736
30368
29552
30890
33184
37098
49172
59712
64606
25031
23895
28327
47558
54940
45760
41971
39391
27468
32775
32744
39818
1.0609e+05
76717
1.195e+05
60477
64631
1.5397e+05
1.3783e+05
65430
65303
1.1268e+05
1.1466e+05
1.7156e+05
1.2519e+05
1.2394e+05
79641
70989
47259
1.2477e+05
85573
95493
1.228e+05
1.0534e+05
91653
1.0344e+05
93929
1.0538e+05
1.3571e+05
1.115e+05
1.42e+05
1.2688e+05
1.5612e+05
1.093e+05
95584
94813
50001
1.0939e+05
1.4666e+05
55561
1.0493e+05
1.1055e+05
1.1147e+05
1.0492e+05
1.1032e+05
1.0219e+05
1.0894e+05
1.0319e+05
97972
89679
86245
1.0268e+05
1.1079e+05
99095
1.024e+05
[truncated: 235 more rows]
