# Supplementary material for: Micro-mechanical fingerprints of the rat bladder change in actinic cystitis and tumor presence
Source: Commun Biol. 2023 Feb 24;6:217. doi: 10.1038/s42003-023-04572-0 (PMC9950451; doi:10.1038/s42003-023-04572-0)
Supplement: Supplementary file 4 — Supplementary data 1 [file 42003_2023_4572_MOESM4_ESM.zip › supplementary data graphs/lamina/4_BBN/Month6/R148/Chiaro.csv]

16380
32226
29458
24650
13872
15397
11788
10461
15832
37540
62422
48273
25467
17526
25656
25850
16886
13143
23741
25922
22847
36405
42994
16803
25041
27353
19804
24351
22605
33130
21061
64064
24362
35208
20074
30146
28136
26253
43619
55354
39987
1.1892e+05
23519
25498
32239
42794
32445
34435
63704
44913
35685
1.1815e+05
26629
28581
28431
52413
25949
44226
49051
53691
30870
72405
41460
26811
27549
19543
46866
45037
64683
1.0259e+05
21588
1.1118e+05
13844
21944
28013
18993
54132
57594
53554
1.0154e+05
23090
1.6542e+05
18554
20538
18079
26533
43459
49821
40565
53929
19610
NaN
15267
18226
30201
31512
34704
37507
49598
44822
28131
47865
26041
30127
39960
43451
48448
1.2315e+05
52363
53023
98039
34525
30688
63740
42860
53567
52024
35673
23359
42814
29735
64808
39657
33602
38637
41234
41043
43278
42873
53182
33405
1.0318e+05
31710
32633
89742
45092
44242
44541
10556
1.0489e+05
31239
1.0253e+05
32434
33434
39440
35251
45273
38364
1.0534e+05
1.0109e+05
31196
31886
40158
32749
28705
39938
38820
1.0984e+05
39389
67824
49816
33676
29252
33858
32221
38031
35269
39402
75351
53377
35090
52063
37849
31958
35744
38367
43041
31453
1.0419e+05
39864
55048
53971
32986
24059
27784
34782
1.3909e+05
91024
1.0679e+05
54431
36737
22466
32802
33163
38045
1.2041e+05
60024
78717
85272
81189
1313
5625.9
7751
7663.4
3921.3
6933.4
3917.9
5131.3
3367.5
2884.2
50245
NaN
30381
NaN
868.38
1053.1
1669
2689.8
3339
1915.7
1578.1
5944.8
4324.2
7136.2
5491.3
6835.3
9985.5
7454.5
4352.5
3384.1
5442
6251.9
4536.6
4382.8
2395
2381.3
4157.4
5306.8
3849.1
6953.2
3027.3
5719.3
4839.8
5034.5
12606
5930.9
7776.7
4863.6
4387.7
8931
6798.8
7687.9
7986.8
8800.7
9092.4
5750.2
6521.1
4006.5
8205.6
8533.3
4770.5
4986.3
6734.2
5127.7
6912.2
5066.5
11468
7615.4
8134
9540.8
12091
8121.8
13341
10778
11000
10438
27805
9751.3
11959
10517
2046.5
10579
NaN
NaN
11488
6281.4
5536
5418.6
11344
10444
8207.7
28291
12659
24932
17590
35755
20336
21260
18941
30539
15929
15983
14462
19536
14471
35208
18585
13403
10738
16641
37292
31144
27309
14369
21887
24416
35408
13770
20669
17151
20084
13392
33022
14302
17317
24321
24891
13459
14333
13748
17481
18551
18857
35335
29426
19007
30438
23646
18234
32356
27629
18661
15393
21659
8570.2
12632
23481
11075
24831
14616
33746
24744
17929
15058
19650
12482
12825
16423
17129
16578
21607
15873
20317
7777.7
12108
19209
23480
33299
15635
16822
26364
20538
25089
26786
19968
7345.2
9514.9
22814
19743
19981
19250
27027
14655
34011
4408.4
13894
21202
23986
21022
23972
21953
27881
26029
25435
23834
9266.6
NaN
17443
20387
34232
23808
33816
19649
24074
8860.6
23508
22201
24455
21677
24435
28738
48459
34289
12872
30215
20418
26745
28601
30224
30571
42293
27767
16487
25050
25434
35161
35461
23122
25683
33227
19099
19626
24457
31396
28105
22387
28155
25272
36154
32119
33721
27839
33754
14965
16876
31905
20508
20329
16661
15440
27863
37443
34713
29707
29414
21705
30281
27331
28594
29221
30034
36213
19352
27179
14569
31741
23650
24469
24192
16905
32151
26188
38277
22274
15865
23316
42941
29446
38996
34239
19768
21667
32477
27914
26299
27383
24234
25417
22955
26661
20792
22645
17679
NaN
10915
17361
21238
46448
23843
17351
34697
22096
39450
26095
15582
21788
20651
33284
32093
32128
26472
NaN
NaN
NaN
NaN
11463
20165
27831
21139
10956
19470
70786
36677
39394
8774.7
20361
NaN
33658
28066
28018
29042
1596.3
NaN
6749.3
5434
4463.5
14550
31070
31975
17372
27535
24742
12463
23556
19622
36301
NaN
27859
39126
NaN
3414.3
12848
16445
13653
14718
14567
15888
19414
19494
15190
48749
3468.7
86740
13529
14385
23528
11809
39395
28056
15993
6795.4
12827
14350
16374
21411
14876
12924
21396
12448
12077
42309
8349.5
NaN
8837.2
12605
NaN
12080
23844
19163
18175
11527
12632
16571
14800
13099
13585
12781
16148
16347
17556
33405
15022
46236
13532
16678
20757
14146
16068
13838
17414
11693
13561
20148
24052
15547
13689
17728
17711
12540
12580
24693
18144
13814
13384
17812
13376
13404
9834.4
13711
16275
12426
12808
16845
15987
24474
11501
19228
25518
18562
30696
17308
14450
20434
12886
12831
12619
10107
10675
15104
10441
14582
9998.9
13379
13856
14582
12571
10393
26547
33309
NaN
28626
17835
12343
15312
14248
11807
10374
10870
6152.6
8697.6
23673
12478
16937
11999
9603
11583
11829
21824
58386
NaN
41782
18124
17459
22716
18251
20036
12446
9797
6605
5962.7
25333
12881
11636
16466
13349
21382
17840
NaN
65037
NaN
