# Supplementary material for: Micro-mechanical fingerprints of the rat bladder change in actinic cystitis and tumor presence
Source: Commun Biol. 2023 Feb 24;6:217. doi: 10.1038/s42003-023-04572-0 (PMC9950451; doi:10.1038/s42003-023-04572-0)
Supplement: Supplementary file 4 — Supplementary data 1 [file 42003_2023_4572_MOESM4_ESM.zip › supplementary data graphs/lamina/4_BBN/Month6/R149/AFM.csv]

73208
63084
86920
92458
1.112e+05
1.1516e+05
88307
83388
1.1428e+05
87236
1.0519e+05
1.4092e+05
1.266e+05
1.6893e+05
1.3647e+05
1.3316e+05
1.2578e+05
91703
85966
97811
70142
50394
75572
66871
53270
56036
55378
59377
65230
74216
84297
1.0054e+05
1.4415e+05
1.4319e+05
1.5675e+05
1.2235e+05
2.0442e+05
1.8007e+05
1.1641e+05
91293
99106
79827
37095
40118
61601
68343
52521
58321
74736
60556
68043
61235
54616
67835
44609
55774
92119
1.1654e+05
92649
1.2924e+05
95076
1.2893e+05
98047
81692
74635
52616
49210
82372
79688
67260
69404
70500
77837
80543
77041
78455
1.0474e+05
81854
75988
58686
77948
63771
63440
67527
63862
55045
50002
95647
67093
67960
97330
64277
85176
81346
87234
86499
78559
78192
59145
64709
73938
83210
70770
71415
88561
66029
75052
1.1101e+05
77844
70841
62681
59293
63249
74009
67828
73865
91592
95923
85581
1.0027e+05
66425
62054
98727
70701
80396
75085
64738
79715
72865
78575
1.0835e+05
75148
94648
92845
1.0124e+05
84468
71121
65088
70916
87370
83097
65174
62289
82259
64249
66052
53495
56987
44881
49707
41400
30192
35895
30929
25141
34358
32438
36473
46231
64242
59378
75877
73445
78540
84777
70139
58463
37984
67666
75442
89487
1.1137e+05
1.1002e+05
1.2268e+05
73607
56580
47930
50926
34721
69383
82326
83920
1.0782e+05
1.3146e+05
1.5198e+05
1.1177e+05
85736
1.0154e+05
94136
65500
44549
25904
29952
61164
71425
79985
1.0418e+05
1.0451e+05
1.2812e+05
1.3135e+05
78206
1.0564e+05
1.005e+05
1.1711e+05
1.0923e+05
1.3531e+05
1.2401e+05
1.1802e+05
84453
55362
54963
69669
58127
61707
43924
51553
54731
56831
52595
52160
76779
97881
1.0609e+05
1.0003e+05
1.1192e+05
1.5703e+05
1.8927e+05
1.3149e+05
1.1488e+05
87889
82047
83941
83568
69214
65967
64564
63271
54988
57703
60223
65365
50040
60765
64465
64924
84417
40581
86541
77703
90369
88734
1.1271e+05
94805
90676
92508
61199
82203
65053
62679
68229
67572
71233
66143
53098
58271
66855
91403
85602
59380
73095
1.0285e+05
62479
68211
82054
87101
1.0453e+05
73163
73171
73094
94190
60656
84272
80792
64622
64458
63140
60894
71579
73973
55003
63674
35220
63974
74030
55168
59460
44048
53667
91769
38046
48788
39055
50478
61026
41832
44092
33360
24262
31355
83181
63173
53702
41587
31829
28860
37907
47701
48167
71952
53564
51863
35877
35040
73795
67101
54077
46681
61846
57490
44904
50816
33937
49265
78561
74084
51173
58815
45485
50574
48470
63830
56965
45401
50817
42557
63520
61469
43110
77981
72157
63131
57631
52339
57264
42451
29262
33034
17850
26264
24446
36582
44767
47248
56512
71072
58768
50905
55680
54281
37818
60230
68924
51189
61211
50852
32910
47187
43113
25328
36539
28274
24256
22235
41137
55099
45659
44808
36867
55827
59453
67229
56690
54830
71137
66637
57881
58479
27379
16330
31537
41602
40227
59050
49871
42155
41336
37752
34696
29618
33438
67765
45901
48967
46486
55741
34651
52529
69034
30391
32732
38698
46938
41595
53546
61586
45032
34892
44530
73197
82591
66964
38921
32045
23417
22510
30009
34208
75301
77311
37799
33546
45899
75067
85498
48807
21467
7385
36574
47003
34659
27011
28954
3883.9
29864
26276
25284
27127
37195
27903
23800
34589
73143
90876
95766
1.0047e+05
54659
36483
30305
20851
34933
38814
35641
8595.3
10269
21403
48260
51404
46759
49268
52587
74521
7716.9
1.1935e+05
1.0702e+05
1.434e+05
1.6383e+05
55949
3874.2
47576
49186
73150
71085
51757
36346
21947
10681
22948
22077
39374
50140
76457
80493
21703
19711
1647.2
1.6628e+05
77545
1.5241e+05
53817
30237
43806
18330
29153
52459
51686
32387
84732
72512
60016
43642
42533
55848
9617.1
27792
1.1556e+05
1.4533e+05
3738.4
9776.1
54964
53811
78735
1.0839e+05
89667
1.1409e+05
1.6472e+05
1.054e+05
1.622e+05
1.4667e+05
1.0162e+06
4.7358e+05
6.0836e+05
92795
90302
67990
88194
47911
1.055e+05
12037
52070
59267
48115
51324
83837
44580
58742
94597
6.6138e+05
1.5418e+06
6.542e+05
4.3813e+05
5.4777e+05
90697
69535
3.7377e+05
47815
1.1566e+05
84127
11725
30747
22291
2717.7
36595
45339
24843
60277
65126
36168
14348
1.7358e+05
1.8614e+05
3.5781e+05
3.5489e+05
2.1595e+05
4.9043e+05
1.8838e+05
77305
87043
30016
34822
65661
23229
48040
54578
17171
31760
17481
52507
45827
19659
22941
1.469e+05
4.5966e+05
1.4829e+05
2.0878e+05
1.1741e+05
97440
2435.7
2.451e+05
25201
24762
47087
26504
13785
10854
74350
5.8545e+05
1.1403e+05
73883
18743
3.5205e+05
5525.8
36121
28771
34366
23791
41824
2.0369e+05
73470
82889
1.1986e+05
42645
83623
96627
36336
30005
34001
38379
51731
53902
28787
40472
42038
56216
55837
47704
45948
71495
74494
89424
39318
32132
28312
26549
27673
36452
42778
33211
32169
32581
37748
42175
28354
32356
41219
57971
45005
49450
58129
38880
37754
35081
41807
42151
18378
33678
30465
43488
36328
68033
53569
49229
44036
33366
24476
28746
32012
38247
29730
38286
48451
51407
62510
73133
81455
30977
36229
37552
47733
37246
27879
29789
41710
66274
52842
44829
30070
38538
53098
80077
47813
55093
36788
34790
43804
48548
31290
47331
38097
41701
42838
33783
31863
40221
49832
59084
41956
55095
41158
49488
57382
54728
58689
44260
39298
36265
47510
40937
51692
39917
41527
41088
50492
49939
50095
28223
53754
69215
41592
54428
38052
48262
60797
63827
58972
49127
52003
58038
45419
41919
56176
51357
51113
45012
38379
42598
42597
34784
36723
46940
47793
37257
27856
35477
52351
61853
54333
36832
31950
27233
28925
32092
25573
21569
25724
26162
38359
41648
47963
36264
34895
50665
44380
52767
77809
73858
94104
83067
69969
57751
65797
60374
65606
71657
69509
57599
59807
91911
66315
78666
70099
66549
75784
75228
65610
78480
72562
80066
76954
64193
65235
66734
68258
60366
63777
53736
62287
57428
61210
59322
48928
58034
58424
60119
56460
53948
67307
58792
76338
64801
58329
63821
78522
82261
51292
67501
67969
64260
61833
55611
54182
55240
46221
55156
61721
51582
63358
74473
69605
56763
61441
63428
62807
67309
52501
64687
56917
76961
62032
59865
68354
52871
70070
77196
77029
82063
94997
59804
69537
50512
71015
71683
90397
85276
65075
59614
63382
61116
66179
50170
31260
52743
48762
53267
64853
83664
73597
84818
69459
76227
69311
60499
72997
75529
63759
77110
67340
55011
54481
50563
50983
49767
56695
60888
60715
75882
51080
54995
77198
62962
99091
56895
68821
53545
73711
54456
39159
31385
44102
41972
51704
54374
45430
70342
68638
41942
42652
47006
86503
58478
36543
36751
42359
37271
57318
54222
46388
54911
34904
16010
24583
57713
86507
61899
37229
52297
49763
73400
52127
61601
58616
43775
45115
46688
54577
38877
24805
44019
48633
60847
60171
52150
48748
40825
49705
45565
45513
52637
65687
51238
47936
64756
52196
66750
57574
56061
49410
51339
51596
43151
45976
35761
45596
47920
40561
57962
47195
47953
52726
58347
62212
53392
50200
61386
61974
67345
58927
46728
44765
69893
50745
62072
47395
51826
43278
25267
41162
33333
23331
22769
29951
40629
66169
55520
50508
38979
57065
43177
52662
61741
60090
51812
49404
37185
38503
34340
64394
60265
33571
25475
25488
18821
16752
17312
14584
29948
37178
40630
44506
42293
43079
53889
49299
48686
47793
58392
51022
55131
56068
56846
43740
33337
27084
12593
8537.4
12259
42299
46117
43832
67554
51676
75673
70275
64141
64931
71735
51400
62339
69939
68398
62117
58522
61976
62295
52598
59153
71496
54266
41728
33258
49854
41726
53510
57241
56256
56559
61858
52632
63652
60756
80398
66807
65907
67204
80266
56788
52095
84257
66921
44995
45780
63676
52642
31929
59364
62823
55084
45739
68868
62857
56144
59602
64349
65384
68205
74013
62023
71639
51423
60966
55840
64155
54684
63327
59589
46296
54949
60387
67359
69543
58251
69754
59539
57844
61108
49563
52526
42335
55915
62575
46771
39284
39832
48289
56843
50420
70098
59907
50581
49214
60961
53345
54582
58420
53155
51689
57810
53167
57291
59583
50249
48690
45884
35373
29162
42765
52402
45066
53919
46880
54100
52089
53185
53262
52785
55114
56154
43492
52933
41171
50321
61810
63856
49543
50069
53951
40427
41482
39780
37728
41876
41040
52259
58166
47941
50867
34159
37809
36082
25259
30586
64412
71523
66610
51347
63734
1.4102e+05
87822
41296
44534
63312
62274
49910
65845
77988
78127
93385
44041
54743
74772
74138
78957
76735
70599
67869
1.0022e+05
86661
69763
1.1588e+05
90180
73366
79410
26580
78715
87738
70639
82562
68461
1.4488e+05
1.0087e+05
1.2357e+05
73647
80365
98486
79288
74833
74116
72893
84330
1.0184e+05
98265
83361
77059
65124
69434
53748
63410
62188
78224
52754
77635
73705
50469
59477
73173
79637
77564
61333
81375
82018
72253
70561
68298
85847
59411
75707
55085
51502
45067
29450
53137
65702
64616
75380
74743
77997
41261
39346
17434
32664
73289
63219
61974
70097
91200
90144
66966
68091
87977
64257
35394
29032
46833
80300
67320
68979
58641
65718
50597
65493
77699
70252
52092
45535
56576
72354
67608
74992
72220
90030
46733
55029
57786
58257
65973
58091
84118
73660
76982
61429
66734
65568
64656
70903
66424
76932
76813
55921
51815
36923
51954
63610
96519
34225
38017
62587
61494
75907
76632
61683
55935
64472
52849
55790
46166
48317
51660
58706
47676
52877
57451
62882
83446
55420
46925
40060
18265
28292
39348
52000
46065
88486
44814
46526
37238
32105
47558
43644
59710
90298
56632
40023
33270
46574
42682
43590
51471
55058
48585
29977
34823
16945
35645
43530
50832
58316
42018
41055
43047
41985
49327
56175
61817
60479
54067
49623
31276
27552
30160
35114
60908
61312
40997
31936
17105
27707
36031
47020
48273
57533
45961
34106
38232
33630
37706
41167
50303
49582
49550
46562
39036
36534
31958
50147
61050
59311
59070
46636
26409
34387
40827
55066
52199
48679
36881
34100
31538
33454
30916
34402
38424
35728
41116
30941
17233
19467
23885
27823
35963
40529
43983
70169
43799
50423
62594
54220
37410
36771
32737
21797
15163
20834
27044
22035
22239
23808
27606
28537
19975
22344
23904
27614
35501
41191
44212
47731
53356
67281
85676
1.1032e+05
1.0133e+05
91921
1.1985e+05
1.1837e+05
1.0323e+05
96874
1.0685e+05
1.3398e+05
1.2575e+05
1.0797e+05
93873
90435
91405
94584
1.167e+05
96942
72408
63702
67821
79468
71916
57574
66865
65326
54141
58162
72499
86377
1.256e+05
89415
88986
70056
1.1233e+05
80435
85184
82574
1.0507e+05
1.0712e+05
78701
57563
57976
66485
56801
54211
45141
74002
60687
88828
64562
51276
57819
60064
1.0992e+05
89114
1.1182e+05
92399
88285
69584
73196
1.4047e+05
81838
85979
77918
65688
70605
95290
76697
93744
77385
1.0037e+05
88309
79347
84086
77608
68944
77880
85651
88118
1.0294e+05
60696
58998
68976
88326
1.0764e+05
95289
91703
73246
67779
80330
77971
1.0625e+05
83467
84786
1.014e+05
82002
97804
71947
73373
84622
92195
1.0329e+05
1.0147e+05
94096
1.0506e+05
79812
81330
1.1766e+05
1.0521e+05
80851
83798
88774
94007
94738
96780
1.0415e+05
98281
95784
1.0153e+05
93457
98255
98628
69278
94128
96755
77716
1.1638e+05
1.0799e+05
1.0021e+05
87523
92512
1.3549e+05
1.0728e+05
90427
1.0432e+05
1.0894e+05
91075
67576
1.1298e+05
78859
90048
1.0578e+05
99026
1.0644e+05
1.3209e+05
1.3154e+05
1.1426e+05
1.4068e+05
1.5421e+05
1.4815e+05
89350
62193
58077
44956
61503
62210
1.1663e+05
1.0196e+05
1.4059e+05
1.2668e+05
1.2975e+05
2.0135e+05
1.4538e+05
1.4782e+05
1.0802e+05
1.0827e+05
1.4061e+05
1.3544e+05
1.249e+05
1.5939e+05
1.6246e+05
2.1128e+05
1.481e+05
2.0488e+05
1.5985e+05
1.1381e+05
1.7767e+05
77888
1.3386e+05
1.5909e+05
1.3224e+05
1.4657e+05
1.3397e+05
1.2408e+05
2.0048e+05
1.1294e+05
1.179e+05
86955
1.4641e+05
1.1942e+05
98015
1.525e+05
1.2397e+05
1.1552e+05
1.3782e+05
1.3485e+05
1.2765e+05
1.9491e+05
1.3442e+05
1.3998e+05
1.426e+05
1.4682e+05
1.4498e+05
1.3952e+05
1.4674e+05
1.1281e+05
1.8208e+05
1.1185e+05
1.1738e+05
1.2703e+05
1.0951e+05
1.5631e+05
1.4754e+05
1.2865e+05
1.6537e+05
1.1904e+05
1.114e+05
1.2849e+05
1.265e+05
1.1681e+05
1.3795e+05
1.0726e+05
1.2315e+05
1.5106e+05
1.5849e+05
1.0853e+05
1.6707e+05
1.4432e+05
1.6055e+05
1.1234e+05
1.2316e+05
1.4336e+05
1.1959e+05
1.6691e+05
1.6185e+05
1.0487e+05
1.0399e+05
1.2334e+05
97131
1.1432e+05
95943
1.1959e+05
1.4095e+05
1.2993e+05
1.1281e+05
1.1451e+05
1.1773e+05
1.3488e+05
1.2536e+05
1.9237e+05
1.4524e+05
1.6651e+05
1.495e+05
1.1207e+05
88493
1.1671e+05
93116
1.4145e+05
1.1939e+05
81238
99341
62673
1.7739e+05
1.3028e+05
67250
1.0478e+05
1.7058e+05
1.6736e+05
1.0551e+05
1.5753e+05
96287
1.2399e+05
1.7945e+05
1.3076e+05
1.2741e+05
1.6394e+05
1.4123e+05
1.702e+05
1.3453e+05
1.0529e+05
1.0855e+05
1.3755e+05
1.1982e+05
1.0266e+05
1.1646e+05
1.6059e+05
20140
30036
22461
18975
18478
19156
17899
15072
16111
17334
18933
21992
21955
19989
23804
23056
24940
23893
23611
23092
29823
28194
24367
26142
20376
18104
15720
21584
16401
18178
15824
24342
23548
21906
19829
25858
24336
19791
23198
27287
19526
21706
23396
20344
19822
19243
19582
18915
17012
18215
15770
15528
25229
25732
20552
20404
18172
27593
25873
15997
20305
20178
18009
22157
22901
29882
29171
30181
27591
25399
20776
17480
21534
24630
24664
20157
22186
21197
15706
17833
21511
24664
21013
19671
22933
25493
25380
24868
25304
21408
34551
21703
22733
20601
21022
25725
18390
21717
20031
25185
24819
23733
20049
18391
21132
20635
25699
28371
23244
16617
27099
18887
32738
20983
21338
20111
21726
27418
28347
25099
30390
20459
19089
22849
20651
18411
20418
18122
21472
16529
15322
16008
42543
24654
17744
22542
19958
1.5704e+05
1.6848e+05
1.1751e+05
1.1991e+05
1.369e+05
1.1952e+05
1.1099e+05
1.0713e+05
1.0161e+05
1.1977e+05
89294
1.0949e+05
1.1134e+05
1.5093e+05
1.4419e+05
1.3303e+05
1.7226e+05
1.5082e+05
1.6689e+05
1.2933e+05
1.1623e+05
1.409e+05
1.3513e+05
1.0741e+05
1.1745e+05
89218
1.7105e+05
1.2326e+05
1.0718e+05
1.2782e+05
1.2208e+05
1.1194e+05
1.8965e+05
1.9813e+05
1.2876e+05
1.9013e+05
1.8511e+05
1.4534e+05
1.3346e+05
1.4108e+05
1.3358e+05
91421
86789
88104
1.1544e+05
1.3073e+05
1.0488e+05
74009
69205
1.4786e+05
1.7061e+05
1.5287e+05
2.1015e+05
1.8472e+05
2.5303e+05
1.4253e+05
1.5121e+05
1.9845e+05
1.2932e+05
95314
93898
1.2744e+05
1.8147e+05
2.2204e+05
1.5811e+05
1.1921e+05
1.7425e+05
1.7416e+05
2.1578e+05
1.6822e+05
2.601e+05
1.6186e+05
1.6282e+05
1.8149e+05
1.3819e+05
1.1912e+05
1.4095e+05
2.1358e+05
1.3753e+05
[truncated: 218 more rows]
