# Supplementary material for: Micro-mechanical fingerprints of the rat bladder change in actinic cystitis and tumor presence
Source: Commun Biol. 2023 Feb 24;6:217. doi: 10.1038/s42003-023-04572-0 (PMC9950451; doi:10.1038/s42003-023-04572-0)
Supplement: Supplementary file 4 — Supplementary data 1 [file 42003_2023_4572_MOESM4_ESM.zip › supplementary data graphs/lamina/4_BBN/Month6/R149/Chiaro.csv]

45106
38006
27771
26189
30485
31793
31614
27114
21286
28458
84854
28330
55938
39509
25554
61153
67488
41862
46902
21983
24168
64650
27715
20084
69741
62183
25064
29584
26557
14958
9212
49596
4318.2
46483
20106
20358
29530
22863
20382
52026
