# Supplementary material for: Micro-mechanical fingerprints of the rat bladder change in actinic cystitis and tumor presence
Source: Commun Biol. 2023 Feb 24;6:217. doi: 10.1038/s42003-023-04572-0 (PMC9950451; doi:10.1038/s42003-023-04572-0)
Supplement: Supplementary file 4 — Supplementary data 1 [file 42003_2023_4572_MOESM4_ESM.zip › supplementary data graphs/lamina/4_BBN/Month6/R150/AFM.csv]

1.2301e+05
1.1943e+05
1.1969e+05
98342
1.4675e+05
1.2954e+05
1.9812e+05
1.7809e+05
62052
1.524e+05
1.845e+05
2.3014e+05
2.6431e+05
2.596e+05
2.078e+05
2.0184e+05
2.5001e+05
2.9921e+05
1.8198e+05
1.7945e+05
2.189e+05
1.9917e+05
1.4243e+05
79711
83059
80434
88137
1.9162e+05
1.3485e+05
1.3242e+05
2.1669e+05
1.6766e+05
89084
1.3035e+05
1.2335e+05
69640
1.6696e+05
1.4631e+05
1.2367e+05
1.4554e+05
2.4387e+05
2.0787e+05
1.2251e+05
1.2271e+05
1.5045e+05
1.584e+05
1.534e+05
1.1192e+05
2.0614e+05
1.4504e+05
1.7387e+05
1.5618e+05
1.8993e+05
1.7063e+05
1.3076e+05
1.4882e+05
1.7296e+05
1.3921e+05
2.0454e+05
1.356e+05
1.7466e+05
1.3128e+05
1.333e+05
1.355e+05
1.8582e+05
1.6802e+05
1.8352e+05
2.1701e+05
2.5882e+05
3.0506e+05
2.5479e+05
2.0452e+05
2.0737e+05
2.8633e+05
3.3727e+05
2.9321e+05
2.2547e+05
3.4104e+05
3.4715e+05
3.9141e+05
2.8345e+05
1.3624e+05
1.699e+05
1.5773e+05
2.4881e+05
2.1208e+05
1.3633e+05
2.122e+05
5.0816e+05
3.959e+05
2.4709e+05
2.1093e+05
1.7308e+05
2.4598e+05
1.3124e+05
1.9616e+05
1.5188e+05
1.3809e+05
2.428e+05
1.8114e+05
2.1474e+05
2.6263e+05
1.9434e+05
3.9435e+05
3.4159e+05
2.481e+05
3.107e+05
2.9479e+05
2.9798e+05
94081
1.3416e+05
4.1775e+05
2.8321e+05
1.0992e+05
2.7248e+05
2.7113e+05
3.2467e+05
2.848e+05
1.6677e+05
2.7707e+05
3.5781e+05
1.9648e+05
2.0883e+05
3.4341e+05
3.3567e+05
3.6134e+05
3.4967e+05
1.3258e+05
3.472e+05
1.711e+05
88922
76692
1.0164e+05
2.0807e+05
2.7158e+05
4.2325e+05
3.0762e+05
3.9876e+05
4.93e+05
3.1868e+05
3.6008e+05
3.7751e+05
4.9574e+05
4.1435e+05
1.4614e+05
1.4391e+05
1.3141e+05
2.3837e+05
1.9173e+05
1.0673e+05
1.6554e+05
1.4169e+05
1.6913e+05
1.0452e+05
1.2621e+05
1.5317e+05
1.6631e+05
1.6202e+05
1.4363e+05
1.5264e+05
1.5425e+05
2.0407e+05
1.3953e+05
1.9928e+05
2.4309e+05
2.8229e+05
1.046e+05
2.1842e+05
1.9074e+05
1.626e+05
1.9574e+05
1.6068e+05
1.8612e+05
2.3688e+05
1.6681e+05
1.6194e+05
1.2035e+05
1.5257e+05
1.5711e+05
1.6692e+05
1.7492e+05
1.4451e+05
1.6365e+05
1.142e+05
1.2957e+05
2.2292e+05
1.7405e+05
2.386e+05
2.7732e+05
2.4522e+05
2.1207e+05
1.9523e+05
85888
2.7415e+05
2.7449e+05
2.4564e+05
1.9414e+05
1.6393e+05
1.8389e+05
1.4004e+05
1.5907e+05
1.7834e+05
1.5725e+05
2.0336e+05
1.7863e+05
1.5887e+05
1.0644e+05
2.5619e+05
1.9427e+05
2.6802e+05
1.644e+05
1.2664e+05
1.4403e+05
1.8977e+05
2.577e+05
1.8827e+05
2.5218e+05
1.6563e+05
1.3248e+05
2.0296e+05
1.5671e+05
2.8895e+05
1.9654e+05
2.1646e+05
1.7276e+05
2.7638e+05
1.8845e+05
1.187e+05
2.9039e+05
1.4744e+05
1.2705e+05
1.5853e+05
1.676e+05
1.7905e+05
1.8248e+05
1.5907e+05
1.8801e+05
1.6254e+05
1.8242e+05
3.2495e+05
2.4889e+05
2.9928e+05
2.1192e+05
1.8295e+05
1.1266e+05
1.7402e+05
1.4573e+05
2.7507e+05
1.6927e+05
1.5051e+05
1.2719e+05
3.6147e+05
2.4848e+05
2.2886e+05
2.7096e+05
1.5758e+05
1.9776e+05
2.0637e+05
2.0992e+05
1.8233e+05
1.5449e+05
1.6291e+05
1.4637e+05
2.0457e+05
4.2046e+05
3.3499e+05
3.0292e+05
2.5004e+05
3.2979e+05
2.2737e+05
2.5605e+05
2.4451e+05
1.4246e+05
1.3756e+05
1.6367e+05
2.129e+05
2.339e+05
1.9419e+05
2.1349e+05
1.8433e+05
1.7859e+05
1.6219e+05
2.0016e+05
2.1404e+05
2.1817e+05
1.6676e+05
1.9198e+05
2.1409e+05
1.4936e+05
1.7394e+05
55989
1.0789e+05
62792
94131
72446
2.1394e+05
1.6554e+05
86940
1.0387e+05
1.1082e+05
1.2483e+05
1.1233e+05
1.5227e+05
1.7867e+05
1.0289e+05
1.075e+05
1.5387e+05
62681
48338
36106
98478
85677
1.3394e+05
72182
68926
86662
70145
74270
77826
1.5372e+05
1.6026e+05
41051
43931
1.6802e+05
81512
97050
85206
1.3132e+05
1.0331e+05
1.1007e+05
92704
1.0465e+05
86540
72342
81590
69987
1.2989e+05
1.4672e+05
1.2672e+05
1.1529e+05
1.0937e+05
1.0568e+05
93526
1.5322e+05
1.3894e+05
1.7341e+05
81243
49564
71828
1.2049e+05
76283
1.3509e+05
72144
97916
80822
68264
78919
85389
51311
40085
81731
75337
62092
79494
80590
36378
1.3717e+05
1.2454e+05
1.6264e+05
79671
95051
63905
1.1309e+05
84047
1.4107e+05
1.4783e+05
1.858e+05
1.1985e+05
71541
67487
74077
1.3167e+05
1.5728e+05
1.1183e+05
72698
30332
78814
93265
84260
1.0479e+05
40278
60951
67285
1.6113e+05
91775
1.273e+05
1.4123e+05
1.2392e+05
1.227e+05
72883
68254
62414
57212
1.102e+05
1.3209e+05
82226
97573
94812
1.2003e+05
1.2889e+05
1.0102e+05
2.1875e+05
60724
66441
66101
80448
1.1582e+05
95319
1.9247e+05
1.4078e+05
74476
92181
1.4033e+05
62137
58173
71097
91161
85489
1.4866e+05
92921
67190
74236
1.1965e+05
1.3093e+05
58894
1.021e+05
1.1677e+05
1.6856e+05
1.2017e+05
70666
48847
59890
65438
76671
92109
79201
94607
82418
1.1721e+05
1.0917e+05
96747
1.221e+05
1.0709e+05
77967
1.005e+05
65420
71336
1.3526e+05
1.0171e+05
1.418e+05
59847
1.5655e+05
2.1546e+05
1.8935e+05
1.8761e+05
1.2708e+05
1.7722e+05
97988
51931
1.8672e+05
3.0906e+05
98202
3.3538e+05
2.0645e+05
1.7692e+05
1.2731e+05
1.7583e+05
1.6595e+05
1.9364e+05
1.7717e+05
1.5266e+05
1.7437e+05
2.0445e+05
1.6691e+05
1.4706e+05
1.9295e+05
2.417e+05
3.0737e+05
3.9117e+05
1.9699e+05
42233
47864
1.5286e+05
1.3803e+05
1.5314e+05
1.9066e+05
1.5817e+05
1.8685e+05
1.9517e+05
2.1926e+05
2.0591e+05
2.0729e+05
1.0491e+05
86920
86189
85187
1.1445e+05
1.4634e+05
2.1585e+05
3.8832e+05
1.7832e+05
1.6828e+05
3.6124e+05
1.5245e+05
2.0586e+05
1.4399e+05
1.6549e+05
1.287e+05
1.084e+05
83193
1.5053e+05
1.4096e+05
1.0327e+05
1.4515e+05
1.3409e+05
1.8978e+05
1.2158e+05
97974
89202
1.2811e+05
2.2998e+05
2.1805e+05
1.7776e+05
2.0255e+05
1.4952e+05
1.451e+05
2.8255e+05
1.6824e+05
1.8198e+05
2.0473e+05
3.0997e+05
2.325e+05
2.9768e+05
2.315e+05
1.4878e+05
1.1637e+05
1.2702e+05
1.9736e+05
1.6766e+05
2.2609e+05
1.0462e+05
51714
70831
1.0234e+05
2.2277e+05
1.5328e+05
1.3771e+05
1.3999e+05
1.6535e+05
1.6632e+05
1.5211e+05
1.2213e+05
1.0194e+05
1.8538e+05
1.9395e+05
1.5175e+05
1.2687e+05
1.9544e+05
1.9869e+05
2.3553e+05
2.1094e+05
2.2993e+05
1.6388e+05
1.1992e+05
1.83e+05
18625
11248
15467
17505
22166
21214
20379
22507
24166
25550
21867
22927
17039
20999
38744
24302
22276
23965
22834
17564
16332
20024
17865
18097
13791
25332
31522
29050
23735
16680
20264
30349
21535
20344
41237
39883
57443
20229
20147
14524
15815
16127
23461
10644
7135.4
19961
17435
13218
21793
20641
18154
17301
31426
38135
20412
13010
15089
15231
16278
16407
21146
28686
26996
32089
29579
24873
37609
24297
27035
25495
29260
28635
43545
28014
32148
42792
42623
34958
29961
19826
24795
29208
37848
19352
25386
32953
47078
44308
39604
41167
33741
44494
41201
15489
15383
21778
13061
11180
43347
39632
41629
34402
41456
41165
27321
36940
20668
32971
46588
40330
36047
30401
37497
13926
7666.5
6018.5
14575
24221
20477
13418
8057.4
13507
38452
32982
34214
38710
48985
18664
21478
26052
17930
20034
44537
37435
29720
20584
11458
8709.7
10452
19957
32237
36234
27928
34522
44198
52726
81918
73801
1.087e+05
83732
1.1165e+05
1.0507e+05
90720
57858
52682
54333
51187
41938
31250
21284
15783
18072
25250
36717
67569
85587
70428
69627
67056
74088
1.0204e+05
83484
75239
76891
1.0174e+05
90064
68151
57727
42228
32684
22946
39125
38158
32333
48541
39550
46169
70429
1.1072e+05
95419
1.1069e+05
66495
60350
77972
54619
32315
25214
39757
34517
28490
38378
40733
42391
42486
28037
19161
29346
44062
62486
78602
63865
88980
1.1222e+05
88367
71711
50736
47588
36484
30408
46370
33482
43562
37488
48503
62805
62918
87633
78316
74070
1.1424e+05
1.0486e+05
87124
1.3191e+05
1.1562e+05
1.1631e+05
75931
83283
89093
71939
54774
52732
55263
60927
83463
76718
64842
70971
85779
1.3956e+05
91467
68892
51846
61283
1.0077e+05
87045
71611
77913
82762
68578
58405
80212
1.2553e+05
71499
74275
80470
86517
72315
76109
97237
88095
66345
1.0997e+05
1.0095e+05
86602
74796
71431
77845
85511
89336
1.1514e+05
96380
1.2849e+05
1.1524e+05
54590
65198
69646
68678
70633
69946
89537
1.0434e+05
1.7217e+05
1.139e+05
1.8229e+05
1.8251e+05
2.2789e+05
1.5609e+05
1.2014e+05
1.3919e+05
1.2675e+05
1.1169e+05
1.4836e+05
1.1697e+05
2.1016e+05
1.1776e+05
1.2268e+05
97505
3.4236e+05
2.6595e+05
3.1288e+05
1.1574e+05
1.3921e+05
1.238e+05
1.8442e+05
1.4614e+05
1.9572e+05
1.8228e+05
1.7343e+05
1.8888e+05
2.6079e+05
1.8941e+05
3.933e+05
1.4074e+05
1.2852e+05
98632
97383
1.4239e+05
1.2352e+05
1.801e+05
1.4603e+05
1.6071e+05
2.0847e+05
2.064e+05
2.0631e+05
1.8084e+05
1.6069e+05
1.2731e+05
1.309e+05
1.3147e+05
1.3108e+05
1.2577e+05
1.2495e+05
1.5791e+05
1.4659e+05
1.4697e+05
1.667e+05
1.3895e+05
99287
1.1876e+05
1.1497e+05
1.2341e+05
1.0607e+05
2.4434e+05
1.0102e+05
1.1821e+05
1.6238e+05
1.906e+05
2.012e+05
1.6781e+05
1.9655e+05
1.3545e+05
83952
1.7418e+05
2.324e+05
1.6354e+05
1.8702e+05
2.0974e+05
2.6456e+05
1.0976e+05
1.6266e+05
1.6123e+05
1.25e+05
1.0233e+05
1.3253e+05
1.576e+05
1.4697e+05
1.9742e+05
1.5122e+05
84494
1.154e+05
1.0804e+05
1.5752e+05
1.1239e+05
1.3775e+05
1.4819e+05
1.4406e+05
2.0607e+05
1.7141e+05
1.5023e+05
1.8265e+05
1.4304e+05
1.3648e+05
1.4647e+05
1.8098e+05
1.4982e+05
1.2175e+05
2.3344e+05
2.2246e+05
50689
43102
1.2822e+05
1.6478e+05
1.5636e+05
94154
1.7191e+05
1.1169e+05
1.5826e+05
1.3076e+05
1.2704e+05
1.5445e+05
2.3775e+05
3.0949e+05
1.3323e+05
1.3043e+05
1.6142e+05
1.6577e+05
1.7233e+05
1.5822e+05
1.0351e+05
1.9526e+05
93868
1.405e+05
55266
1.6771e+05
1.567e+05
1.0832e+05
1.0975e+05
1.5559e+05
1.1057e+05
1.9736e+05
1.247e+05
1.5042e+05
2.5823e+05
2.3776e+05
1.501e+05
1.4767e+05
71783
1.5804e+05
1.9773e+05
1.2167e+05
39247
87787
1.5017e+05
83598
94405
73728
2.08e+05
1.5215e+05
1.2641e+05
83835
98693
90552
80385
1.0143e+05
1.7131e+05
85220
90347
1.0193e+05
1.495e+05
1.5229e+05
1.7638e+05
26411
58204
1.5907e+05
1.1404e+05
68077
93216
1.0423e+05
77037
1.1894e+05
1.6902e+05
1.2828e+05
1.2449e+05
1.685e+05
1.0906e+05
57392
1.0227e+05
1.0206e+05
72984
55270
75025
99580
57278
44355
67449
69206
52167
66294
90680
1.4615e+05
46377
69033
1.0202e+05
1.1511e+05
1.7931e+05
1.5437e+05
94687
1.0147e+05
75785
87918
1.6263e+05
1.6998e+05
99468
53107
62690
83796
51157
83497
59974
71699
1.0068e+05
68307
53306
1.2439e+05
1.2597e+05
70011
87593
1.6217e+05
1.5811e+05
1.565e+05
1.5544e+05
1.5107e+05
1.501e+05
1.0584e+05
50697
67563
38537
28278
59767
95729
1.1529e+05
1.0344e+05
81530
1.1669e+05
72910
40543
56438
56827
90498
53045
73082
1.0502e+05
1.6721e+05
1.6634e+05
1.4158e+05
89097
70334
69938
68483
54618
64299
41640
22390
91123
60308
73595
1.4129e+05
29613
1.2869e+05
77622
52876
43930
86382
80707
73276
17248
98261
1.1804e+05
47102
84331
1.2239e+05
88916
1.1979e+05
85200
92864
81209
40169
31628
51346
1.7676e+05
1.1212e+05
1.0687e+05
1.7959e+05
1.6021e+05
1.3024e+05
1.0787e+05
1.3378e+05
1.8788e+05
2.4138e+05
1.9641e+05
1.3607e+05
4.1548e+05
3.0844e+05
2.5161e+05
1.3886e+05
1.8955e+05
68582
1.4803e+05
2.3017e+05
1.4941e+05
1.9732e+05
1.6615e+05
1.4874e+05
2.3893e+05
1.5608e+05
1.668e+05
1.6699e+05
1.8118e+05
1.6455e+05
1.5693e+05
94866
66717
1.8475e+05
2.6979e+05
2.1693e+05
3.4347e+05
1.6381e+05
1.2696e+05
76388
1.1153e+05
1.5675e+05
2.0355e+05
1.4828e+05
1.6541e+05
2.0712e+05
3.0224e+05
2.6801e+05
1.4089e+05
1.4853e+05
1.914e+05
1.3701e+05
1.2377e+05
1.8936e+05
1.7244e+05
1.5572e+05
1.9373e+05
1.3918e+05
1.4789e+05
2.0361e+05
1.1295e+05
90335
2.0403e+05
2.2245e+05
1.9072e+05
1.903e+05
1.7534e+05
1.8885e+05
1.3101e+05
1.6836e+05
1.0494e+05
1.2629e+05
1.5286e+05
1.3166e+05
1.6455e+05
1.6832e+05
1.8061e+05
2.0348e+05
2.936e+05
1.8364e+05
1.9997e+05
1.9829e+05
1.8144e+05
1.7017e+05
2.1328e+05
1.5476e+05
1.6824e+05
1.6232e+05
2.0948e+05
3.1946e+05
2.3102e+05
2.0574e+05
2.0669e+05
1.5506e+05
1.9385e+05
3.227e+05
94425
1.0001e+05
1.1354e+05
1.1582e+05
1.2383e+05
2.8754e+05
2.1615e+05
1.7228e+05
1.5628e+05
1.9112e+05
2.4468e+05
1.2424e+05
1.4347e+05
1.189e+05
1.5688e+05
88701
1.6807e+05
1.9749e+05
2.03e+05
2.0075e+05
1.9081e+05
1.7652e+05
1.596e+05
1.7158e+05
1.9744e+05
1.4693e+05
2.4367e+05
3.0058e+05
1.5105e+05
1.4508e+05
1.068e+05
47195
1.1125e+05
1.6376e+05
1.8067e+05
1.7644e+05
1.6641e+05
1.5457e+05
1.947e+05
1.4492e+05
44071
1.3165e+05
1.5361e+05
1.2857e+05
99268
2.679e+05
1.1488e+05
1.5192e+05
14461
17700
34901
83646
52893
7188.6
23966
37222
36831
15384
31903
60250
47017
40615
15341
30762
32057
63363
51450
39961
54890
56105
15116
21298
35103
77995
59256
76886
86337
53000
73289
87339
74570
80398
59301
52404
47046
60952
48019
42295
38647
54125
51859
38094
32484
35809
40020
81185
45636
48615
48566
65626
93805
43244
1.1072e+05
66565
71344
75491
77169
72428
37863
1.1204e+05
81798
95129
1.3204e+05
18907
51264
1.0997e+05
98374
34763
84508
1.0696e+05
49822
32864
18045
24962
33053
30505
14996
60185
46491
60441
33062
33212
19057
58888
59796
56568
36790
41016
59343
54669
32514
24128
32674
46719
58738
88254
58009
48902
89375
26852
68484
71049
58390
77208
81217
44299
69817
46838
67783
53336
39957
52184
46249
55153
69973
79134
94086
60062
60122
80949
65840
1.0172e+05
87480
56063
67097
55319
89690
52075
58286
31972
60308
52303
1.0244e+05
1.0333e+05
70738
68633
62794
57873
69114
69331
52252
64603
5.0264e+05
6.4203e+05
5.5364e+05
3.841e+05
4.2354e+05
3.0066e+05
2.7109e+05
1.7308e+05
1.0819e+05
1.1539e+05
1.3182e+05
1.4282e+05
1.8728e+05
2.343e+05
2.4894e+05
2.2593e+05
2.2618e+05
2.9251e+05
2.6025e+05
2.8998e+05
4.1244e+05
2.8853e+05
5.9684e+05
5.7989e+05
2.6327e+05
2.363e+05
2.5812e+05
1.6747e+05
2.8992e+05
3.0698e+05
2.8644e+05
2.0655e+05
2.3209e+05
2.9263e+05
2.0906e+05
2.083e+05
3.106e+05
3.1164e+05
2.1166e+05
3.6079e+05
3.8456e+05
2.8355e+05
2.7945e+05
2.4037e+05
2.4531e+05
2.3758e+05
3.1378e+05
2.152e+05
2.3358e+05
1.8632e+05
2.1926e+05
2.764e+05
3.1486e+05
3.1389e+05
3.2148e+05
2.6674e+05
3.3073e+05
1.7786e+05
1.8415e+05
1.4495e+05
2.6808e+05
2.8596e+05
2.8802e+05
2.6548e+05
3.0274e+05
3.1162e+05
2.7711e+05
3.4156e+05
2.9155e+05
3.3499e+05
3.1873e+05
2.7813e+05
2.6535e+05
2.7124e+05
2.1302e+05
4.6856e+05
5.3997e+05
2.8955e+05
2.8778e+05
3.4129e+05
3.4293e+05
3.225e+05
6.8144e+05
3.5359e+05
2.552e+05
9.1127e+05
2.3272e+05
5.0789e+05
3.3406e+05
3.6927e+05
3.4605e+05
2.2093e+05
2.992e+05
2.8233e+05
3.825e+05
2.6923e+05
3.8822e+05
3.4355e+05
3.4658e+05
3.4483e+05
2.4682e+05
2.6438e+05
2.626e+05
3.7826e+05
2.0441e+05
2.5367e+05
3.9503e+05
4.2035e+05
3.1276e+05
1.8617e+05
2.754e+05
3.3644e+05
2.2451e+05
2.685e+05
2.6181e+05
2.1497e+05
5.2256e+05
3.4012e+05
4.7186e+05
6.0775e+05
6.555e+05
4.2139e+05
3.7672e+05
2.6452e+05
1.748e+05
1.4766e+05
2.3797e+05
2.2926e+05
2.2557e+05
1.9675e+05
2.9353e+05
2.0958e+05
2.1632e+05
2.0227e+05
2.3592e+05
2.1201e+05
1.8238e+05
2.6495e+05
2.2214e+05
2.8787e+05
4.0021e+05
3.8576e+05
5.3744e+05
3.9032e+05
