# Supplementary material for: Micro-mechanical fingerprints of the rat bladder change in actinic cystitis and tumor presence
Source: Commun Biol. 2023 Feb 24;6:217. doi: 10.1038/s42003-023-04572-0 (PMC9950451; doi:10.1038/s42003-023-04572-0)
Supplement: Supplementary file 4 — Supplementary data 1 [file 42003_2023_4572_MOESM4_ESM.zip › supplementary data graphs/lamina/4_BBN/Month6/R150/Chiaro.csv]

38867
48327
45893
51575
60451
41550
24077
38443
45287
38884
63151
29034
47329
27560
58397
53925
60819
65047
26427
34318
41547
58584
32829
62759
56630
35907
42839
46415
30204
45974
31544
21028
34365
30000
24176
29017
25454
31443
23121
22493
23702
26182
19424
19268
12008
25735
33089
27969
68146
21300
22188
15527
28569
28350
16499
15500
14314
15636
26799
14343
29697
31634
29867
23455
17175
15537
11976
14127
11976
16809
17628
11193
22550
31493
21899
13676
9393.1
14354
16905
11271
24523
19484
13037
16627
12232
8655
17149
7553.1
13692
17648
11709
15753
12650
10629
7927.6
7015.6
10621
9140.9
10192
20172
14878
13523
8644.3
9998.8
13645
6729.6
13814
22801
12662
19959
7899.8
7152.9
8533.1
10159
8199.9
9258.1
9969.7
7000.3
9394.1
13399
8774.2
10295
3147.5
4886.9
3579.1
3944.5
6490.7
7238
7389.7
10669
5660.5
6033.5
7937.1
3242.3
3576.9
4603.6
13511
9241.1
8900.6
6583.3
7342
7217.4
4067.2
5173
6239.2
9081.6
8608.8
8030.3
4992
6645.7
8527.3
10270
9852.7
7774.8
4157.4
4621
7371
4372.1
11960
8326.3
11373
11716
5361.1
6101.9
9035.2
3992.8
11866
10756
11771
6472.9
8290
14222
5431
5140.5
7373.2
5586
5695.9
5505.7
7739.8
9939.6
4085.7
15051
4550.4
5960.4
9281.7
6904.4
9704.7
9875.6
10027
7262.8
4424.4
21697
3675.8
10695
5341.5
5403.6
11196
5450.7
6551
19917
3761.8
14493
3501
8083.8
4493
3167.2
12065
5438.5
3384.2
12750
6493.3
16613
4911.8
5112.9
5121.7
5958.2
11178
5818.9
8835.9
6055.2
10898
5713.5
6640
9034.5
8695.5
10102
10358
10937
10545
2522.5
6241.6
9400.7
9780.4
9966.7
12301
3452.4
10077
7479.7
6999.5
7219.5
5106.9
NaN
5079.3
12347
8944.5
4470.4
3238.4
10189
NaN
NaN
2758.3
NaN
5535.9
3319
3884.7
3421.8
3495.2
8970.5
8744.3
12682
1238.3
3342.1
2634
6166.5
3477.1
3804.9
13188
7553.3
4800.8
3679.4
3361.2
1499.2
2667.9
2105.9
2096.1
3161.7
893.13
3649.9
NaN
4258.2
5462.2
NaN
3669.7
2332.3
3953.7
1940.4
6906.4
5962.2
3671
2986.5
5771.1
5167.2
4499.3
4143.2
3881.1
2255.3
6302.6
11065
16364
10117
3644.2
31100
7419.5
8016.4
5096.8
7034.5
4121.4
2332.3
16915
21941
NaN
37923
6460.8
5539.5
3961.2
6180.8
6902.3
2523
3866.1
30083
3222.5
NaN
38092
NaN
4161.9
5579.6
4492.5
2907.4
4124.4
34444
NaN
35279
558.94
2036.1
6164.1
6306.5
6631.5
8483.9
6178.7
23951
NaN
38982
2598.3
752.69
2575.5
5338.7
5870.6
6485.6
5514.4
13674
NaN
19793
NaN
NaN
2370.9
4931.4
3548
6294.7
6020
13354
NaN
28694
NaN
NaN
1433.7
3259.8
3630.7
3014.3
2717.9
8871.2
11210
8016.1
12998
10978
11498
25751
34259
34623
35951
24684
16406
15621
9232.3
17798
12942
13436
17049
16169
26874
16498
15571
18790
9163.6
6938
11587
11771
17150
18074
15143
14251
19793
20531
10846
11918
17158
20929
14930
27739
22914
16320
22259
14816
26706
17453
16497
17777
29064
25629
25608
20008
38025
30641
17805
32533
16980
15090
18654
28121
23603
15668
25607
26271
42860
17592
25767
30730
24153
22693
21793
18353
27636
29998
18883
25406
36374
34879
16230
19101
16697
22716
30952
33273
26061
26376
32383
33423
28525
23198
20950
24537
22658
21998
24744
30431
35732
35324
22505
20239
26691
29085
30338
26806
29204
28946
25159
26729
16668
20702
25451
21932
28695
36311
26088
35088
22327
37594
32055
13261
17452
27830
24526
54484
13446
20841
23966
17104
26405
NaN
NaN
17455
19816
38671
13310
9243
16874
17993
16497
14160
17029
22381
21100
12906
40188
18891
9993.6
11874
10799
16217
23313
32176
35402
33635
36991
17178
16134
10170
4079.6
15439
24428
66401
