# Supplementary material for: Micro-mechanical fingerprints of the rat bladder change in actinic cystitis and tumor presence
Source: Commun Biol. 2023 Feb 24;6:217. doi: 10.1038/s42003-023-04572-0 (PMC9950451; doi:10.1038/s42003-023-04572-0)
Supplement: Supplementary file 4 — Supplementary data 1 [file 42003_2023_4572_MOESM4_ESM.zip › supplementary data graphs/muscle/1_CTRL/Month2/R160/AFM.csv]

98071
1.1061e+05
61882
57333
81995
84599
62114
1.0347e+05
1.3381e+05
98679
83004
1.07e+05
1.1505e+05
1.0907e+05
50558
57426
45186
37602
75698
1.1786e+05
1.3051e+05
28938
44143
69473
81165
1.076e+05
1.8805e+05
1.0117e+05
1.3891e+05
57840
95145
1.0554e+05
1.2141e+05
1.35e+05
35280
88103
82501
55526
88096
72443
47933
38095
78674
83222
1.1653e+05
75671
84396
80887
96225
56407
77964
1.1081e+05
1.0276e+05
63892
54596
99212
76968
67279
34601
41753
8507.3
1.0568e+05
78552
82971
1.372e+05
57463
88094
1.1862e+05
91676
58147
53490
94214
1.193e+05
1.2187e+05
69707
76404
99037
88388
83744
13214
18167
22393
74113
88234
52105
71011
82784
1.0848e+05
69113
70557
92191
76240
53175
16351
23698
82794
59371
64966
10720
19164
17671
12897
78723
75416
80565
28016
21843
26990
66846
94350
97394
61947
44568
1.0733e+05
92054
95048
53701
78354
37267
47182
58694
43543
75028
60548
94127
47505
67521
96726
73719
1.3874e+05
1.0598e+05
67433
85006
56819
50737
75098
1.023e+05
84159
97218
91437
61501
59634
51622
64241
42632
38532
56577
1.0697e+05
1.0058e+05
1.0945e+05
1.4312e+05
1.2143e+05
1.2454e+05
90580
58618
59191
36756
88576
55142
45345
31082
40568
59183
76010
1.0558e+05
56402
1.6246e+05
1.2008e+05
77989
1.2601e+05
88209
1.1553e+05
1.5765e+05
1.472e+05
1.0111e+05
98457
81801
61555
70560
1.2729e+05
1.2573e+05
67318
1.047e+05
1.1196e+05
1.4152e+05
1.2079e+05
1.2319e+05
63709
39795
1.0837e+05
1.7277e+05
49128
87554
32049
98067
1.0893e+05
1.3667e+05
59647
83945
51132
86021
49367
76920
87464
1.2426e+05
94746
1.6958e+05
81856
1.0471e+05
1.0297e+05
73161
89885
1.1479e+05
47081
1.2944e+05
82550
47243
83514
62782
81207
5543.4
44464
61610
87876
1.1784e+05
47310
90594
1.2006e+05
68284
1.3506e+05
1.2475e+05
70911
57371
1.1127e+05
1.5324e+05
1.7931e+05
1.0108e+05
63700
55455
1.1097e+05
62341
75753
36876
1.0715e+05
1.1007e+05
1.1401e+05
2.1868e+05
80672
77518
12838
58570
1.244e+05
86273
76028
1.4348e+05
1.7055e+05
87367
55816
72626
87340
53158
46602
30407
20724
36704
1.6296e+05
68461
1.3234e+05
1.1049e+05
94101
1.0668e+05
1.0812e+05
1.0973e+05
65161
1.1211e+05
62789
47877
35212
66688
17329
56765
39786
59093
1.1718e+05
1.0908e+05
1.0191e+05
1.6237e+05
96973
1.1768e+05
1.5391e+05
77399
1.0488e+05
1.049e+05
1.3196e+05
85802
91936
58324
1.3025e+05
33172
43699
55783
58833
42327
79007
1.2888e+05
1.7469e+05
20301
77732
87452
70049
46388
13370
69142
74903
81547
77752
49371
55986
41459
50608
75558
1.4862e+05
1.0611e+05
1.2784e+05
1.5339e+05
76035
1.1122e+05
1.0753e+05
94265
1.0417e+05
1.601e+05
1.5519e+05
393.76
1.8213e+05
1.3733e+05
1.4593e+05
59710
1.2586e+05
99310
1.3351e+05
1.3237e+05
58996
1.6294e+05
1.675e+05
1.6043e+05
1.7031e+05
1.5222e+05
24090
9454.4
2.4104e+05
2.4326e+05
3.056e+05
1.2097e+05
2.0228e+05
92572
2.1831e+05
1.4092e+05
90052
1.7525e+05
1.2064e+05
1.1065e+05
1.1784e+05
1.8947e+05
2.8744e+05
1.8065e+05
88542
82481
23626
29306
5245.3
23357
21235
40800
95703
58963
41831
1.4763e+05
2.4123e+05
1.4918e+05
1.9061e+05
1.6505e+05
1.538e+05
1.6237e+05
30786
1.4447e+05
23452
1.6947e+05
15120
72955
17465
10001
9096
20719
82267
47077
42453
1.8181e+05
1.9101e+05
1.5525e+05
1.4398e+05
1.5952e+05
1.3513e+05
40576
1.1721e+05
46524
46244
42859
39033
83258
46473
6212.9
1068.8
2836.4
18373
1.1816e+05
1.3906e+05
1.3242e+05
41932
79726
72418
80808
56844
98427
90522
81164
1.0415e+05
1.1573e+05
95201
1.2229e+05
82133
1.7957e+05
95476
70486
85494
1.4357e+05
2.0901e+05
1.8968e+05
1.8465e+05
92491
1.425e+05
1.2516e+05
1.5047e+05
1.6642e+05
1.1372e+05
1.2715e+05
1.4744e+05
91526
84423
71510
2.1415e+05
36937
42717
29778
66665
67562
41957
55943
53037
48165
29746
51250
57456
51922
98764
40421
52665
46328
50318
1.2676e+05
1.0502e+05
39876
50739
53904
43378
38676
39616
56905
58707
50671
59928
50062
44591
41883
40428
51590
56703
36934
33475
42255
46190
24948
97020
83459
61759
44431
38774
52559
61087
39734
39286
76412
68084
76224
53945
62994
92609
96279
63778
92166
55509
48249
97752
81660
85789
95443
61531
56705
38505
32984
27849
73741
81380
1.0151e+05
93075
71791
86448
81653
83886
1.0891e+05
38005
40720
1.0259e+05
81088
80596
82474
82046
84897
87182
65347
73949
67164
66748
81930
93056
82072
81565
65780
77690
73210
19653
25056
65288
67410
71684
72932
1.6802e+05
1.3664e+05
1.3299e+05
1.0861e+05
77018
45493
68538
52901
2.7279e+05
2.1244e+05
46610
1.0254e+05
53160
1.8215e+05
1.5976e+05
1.4356e+05
82810
1.2932e+05
92624
95742
58482
64168
23014
77046
23945
82415
45347
1.2186e+05
99837
70119
1.2037e+05
1.9181e+05
2.1087e+05
1.1451e+05
3.1707e+05
1.2807e+05
78187
1.8898e+05
1.9209e+05
2.0909e+05
3.1045e+05
2.4281e+05
2.4021e+05
3.1551e+05
2.0921e+05
1.7744e+05
65000
1.2189e+05
1.1134e+05
66186
90119
19261
80859
14959
1.0914e+05
1.1007e+05
1.0693e+05
1.3012e+05
74554
1.9686e+05
2.2216e+05
2.6041e+05
3.0718e+05
3.3048e+05
2.4303e+05
1.9795e+05
2.1098e+05
2.8099e+05
1.6399e+05
2.4315e+05
1.6858e+05
2.5053e+05
2.3147e+05
2.27e+05
2.0878e+05
75247
1.1391e+05
1.2929e+05
1.0118e+05
92243
15441
37698
57437
68119
91964
1.3959e+05
98199
97291
2.6703e+05
2.2495e+05
3.6083e+05
2.7858e+05
99983
2.2553e+05
1.0936e+05
4.2273e+05
2.5285e+05
3.4548e+05
2.6621e+05
1.3608e+05
2.6994e+05
3.6428e+05
2.2347e+05
2.5372e+05
1.8669e+05
1.362e+05
1.3311e+05
1.042e+05
76890
72065
32599
52991
74736
59175
1.142e+05
1.2463e+05
1.7791e+05
1.7025e+05
2.7767e+05
3.1146e+05
2.8203e+05
2.4483e+05
3.2044e+05
3.7923e+05
83934
1.5225e+05
2.3443e+05
2.5101e+05
4.4206e+05
4.0242e+05
2.1065e+05
3.1217e+05
3.2843e+05
3.1118e+05
1.5181e+05
1.5095e+05
1.1286e+05
1.1673e+05
92972
53261
93316
39123
1.0948e+05
1.1238e+05
1.1656e+05
1.3757e+05
1.1412e+05
2.2711e+05
2.8531e+05
3.2254e+05
1.4623e+05
5.5273e+05
4.7243e+05
2.0964e+05
2.1053e+05
2.8384e+05
3.0397e+05
4.7217e+05
6.1751e+05
7.9812e+05
2.1751e+05
1.9349e+05
1.559e+05
83902
1.2889e+05
1.2374e+05
1.1334e+05
95318
62189
1.3878e+05
73677
90984
1.1251e+05
1.1654e+05
1.1023e+05
84665
1.2552e+05
2.1922e+05
4.1206e+05
7.1555e+05
6.2529e+05
4.5269e+05
4.4607e+05
1.7336e+05
77932
1.3006e+05
5.639e+05
5.2689e+05
6.3256e+05
9.0403e+05
2.1454e+05
1.0132e+05
91713
1.019e+05
1.0207e+05
1.0763e+05
80530
1.0398e+05
1.2539e+05
83839
1.1938e+05
79186
1.0666e+05
96476
87649
1.9984e+05
1.1564e+05
2.2794e+05
8.3959e+05
6.4225e+05
4.1509e+05
38188
54934
95334
27912
35826
13606
34752
32275
40396
27453
30304
30456
44448
28989
34252
39158
29856
22848
26557
26021
11012
15960
11278
47920
35142
46336
25285
48922
53020
35664
25564
38724
61247
65997
39784
28967
37950
70071
44008
15937
16089
25050
13277
5902.8
14130
41476
63164
57910
29292
39538
48094
44029
54467
46135
58920
38939
43806
30147
27632
26295
45385
10842
33894
31292
54821
53321
35990
16131
24161
36708
32725
30299
56731
45748
46425
38290
48594
46699
33222
29584
29908
47860
42309
31713
79773
52666
78991
35531
36831
60107
60634
31747
5784.2
11339
28804
36060
40529
41245
34664
22016
11062
17495
38779
50886
74473
59177
37915
41658
30765
53288
48913
68536
29944
8929.2
22691
21855
20416
20408
9009.6
18257
17314
10933
30858
63620
46483
59775
51224
37504
49688
50084
79386
36905
65815
69164
48336
60546
55898
54639
55000
55861
56124
48931
70014
51863
49999
55122
62632
50188
40957
45510
54463
17360
58894
44914
70997
41445
56618
51382
51396
49068
62618
52795
56873
45638
44895
55852
50795
54860
51657
43322
44232
46675
51235
65760
55498
51595
47067
54426
48515
54480
51361
49047
39633
47936
53543
57097
58278
63454
49570
40992
36023
46804
16870
51777
46675
53502
61400
54886
50787
56528
54168
55104
67290
67454
56060
43350
44654
47930
50148
49873
35360
44061
47241
58151
54034
60087
50952
68816
59218
43259
53292
61765
53185
49893
55873
56979
47337
48705
52754
79519
58079
55448
47146
55946
58630
91323
82356
50486
65455
50211
49800
41195
53632
50113
52909
62358
50197
35739
35515
34104
50618
58949
70800
81924
92170
54452
44202
44402
1.0986e+05
16649
12865
1.6749e+05
2.4054e+05
1.6503e+05
2.1652e+05
3.1788e+05
12254
19017
19626
1.9646e+05
2.0571e+05
1.2429e+05
1.2997e+05
1.0948e+05
1.1355e+05
1.0196e+05
1.2558e+05
1.3295e+05
2.1958e+05
1.8569e+05
2.6248e+05
2.7137e+05
2.2381e+05
2.724e+05
2.5278e+05
3.3384e+05
3.1718e+05
3.8285e+05
3.3032e+05
2.5637e+05
2.1595e+05
49648
1.9891e+05
1.3853e+05
95441
1.031e+05
1.4022e+05
2.2328e+05
1.4015e+05
1.9248e+05
1.8015e+05
1.9306e+05
1.4746e+05
1.6911e+05
2.578e+05
3.1984e+05
3.1315e+05
2.64e+05
3.8665e+05
3.8061e+05
2.734e+05
3.0565e+05
2.9538e+05
90447
1.708e+05
2.274e+05
2.7326e+05
2.924e+05
1.5401e+05
1.1633e+05
1.7457e+05
1.786e+05
1.5899e+05
1.8822e+05
1.9892e+05
1.8788e+05
2.6767e+05
2.5369e+05
2.9037e+05
3.3269e+05
3.3047e+05
2.0571e+05
1.6643e+05
54601
2.2574e+05
2.6433e+05
66564
1.2032e+05
1.8047e+05
86954
58490
1.6055e+05
1.3188e+05
1.6987e+05
1.2229e+05
2.0442e+05
1.9973e+05
1.36e+05
70898
86935
78898
1.0165e+05
1.6469e+05
58130
28034
29915
58280
96900
78017
61324
38443
40898
64437
99183
1.2374e+05
90361
81810
85779
1.3657e+05
2.2682e+05
97137
1.1535e+05
1.3274e+05
1.9493e+05
2.1562e+05
1.0844e+05
92763
31565
25882
34317
65402
84292
2.2139e+05
2.2181e+05
1.1099e+05
1.536e+05
63774
90419
69909
1.4135e+05
56072
51870
45583
64603
55974
48027
71396
50286
43855
43534
40324
55398
44686
40481
49344
53338
39999
44556
46851
48066
36387
51949
44213
27714
42637
42544
19316
17306
18548
21539
14844
19481
31949
30475
30549
15751
17875
9756
37286
11423
14752
19440
14255
9483.1
39422
46850
78445
1.7126e+05
1.5635e+05
2.0427e+05
1.6137e+05
1.2607e+05
1.8039e+05
1.8362e+05
1.9219e+05
1.4003e+05
1.8378e+05
1.1863e+05
49247
39332
55026
48400
40574
47389
1.3322e+05
2.1361e+05
1.3776e+05
1.8322e+05
2.112e+05
1.7871e+05
1.8902e+05
1.7765e+05
2.1827e+05
92992
2.8426e+05
1.5884e+05
48703
37835
39746
38224
35084
58883
2.4101e+05
2.7069e+05
1.8495e+05
2.1447e+05
1.882e+05
2.1919e+05
1.4105e+05
1.6148e+05
1.7295e+05
1.5705e+05
3.396e+05
3.0566e+05
82916
36642
34520
40033
44017
95217
2.4548e+05
3.1331e+05
2.0498e+05
2.0238e+05
1.5243e+05
1.1917e+05
1.4929e+05
1.8191e+05
1.6524e+05
1.966e+05
3.6188e+05
3.0908e+05
1.1678e+05
41382
43956
50422
1.1535e+05
2.9248e+05
3.3009e+05
2.2644e+05
98300
2.0484e+05
1.1662e+05
1.6353e+05
2.6162e+05
1.6947e+05
2.105e+05
3.6737e+05
90464
1.1872e+05
46194
38384
39596
55839
1.1489e+05
4.4564e+05
3.2863e+05
1.9609e+05
1.5443e+05
1.6554e+05
1.4125e+05
95196
1.3557e+05
1.2765e+05
2.2171e+05
2.632e+05
5.2866e+05
87864
61389
43326
45771
84669
87967
3.4769e+05
2.747e+05
2.4169e+05
2.2163e+05
1.7437e+05
81900
1.4011e+05
1.438e+05
2.2548e+05
1.846e+05
3.5691e+05
3.1015e+05
91689
95918
43624
45910
88561
1.0724e+05
2.7479e+05
3.5705e+05
1.817e+05
1.7169e+05
1.56e+05
1.2301e+05
64674
1.8295e+05
2.3092e+05
1.7597e+05
2.229e+05
3336.9
81678
67797
55583
61293
67841
87809
1.5693e+05
1.6253e+05
67699
1.75e+05
1.9859e+05
1.2768e+05
14382
9832.9
9017.2
6497.9
7551.1
5024.1
8889.8
12183
15913
19328
17547
21413
23527
22794
8550.7
5423.3
5885.1
5176.4
6150.1
6493.3
9530.1
5900.2
8857.4
5620.5
8026.9
3877.4
12975
15566
22319
15856
15355
15567
22731
32158
22401
16780
19929
21836
16671
12743
14178
13070
12191
18123
20934
20180
9587.6
17288
32967
31491
17699
13717
22647
24042
18209
14798
12391
14650
13145
17441
25426
26255
17195
47805
42367
47586
48408
19849
23312
25653
16109
14342
17229
15056
22671
16394
29435
23114
52504
38244
38830
36189
24530
23264
28258
21887
19912
19963
19272
20774
20847
28461
31447
24785
32994
22700
14037
30115
23254
20471
16560
24627
21779
25126
20683
22651
18611
15892
13431
25566
27105
11022
21860
23138
27988
26802
14802
16419
7547.4
25293
17231
15521
20693
18193
16560
23285
16372
15933
24135
22675
63824
75879
43819
95079
56640
90607
1.0576e+05
76893
1.0262e+05
86730
70117
67629
88359
86150
80660
1.3913e+05
61175
49458
57178
56382
53018
69078
87409
97420
81620
62875
84918
62492
64276
73274
83341
1.0088e+05
86064
1.1165e+05
78116
68724
59769
39213
41166
54621
56973
58874
74201
76077
1.1368e+05
75417
1.0354e+05
1.1946e+05
1.4202e+05
1.0674e+05
85006
79352
51964
55500
68542
47965
43053
53459
63463
60585
45379
44000
52619
74776
1.1962e+05
94273
86931
1.2748e+05
89622
72833
1.0115e+05
72998
64998
60640
41588
42004
54025
52458
27924
29646
31851
33977
47554
56633
61954
50203
83926
94939
77500
48534
60560
66354
57347
40122
22024
34585
39337
35463
23520
22056
20142
30796
49549
51957
83901
74657
93056
63824
75879
43819
95079
56640
90607
1.0576e+05
76893
1.0262e+05
86730
70117
67629
88359
86150
80660
1.3913e+05
61175
49458
57178
56382
53018
69078
87409
97420
81620
62875
84918
62492
64276
73274
83341
1.0088e+05
86064
1.1165e+05
78116
68724
59769
39213
41166
54621
56973
58874
74201
76077
1.1368e+05
75417
1.0354e+05
1.1946e+05
1.4202e+05
1.0674e+05
85006
79352
51964
55500
68542
47965
43053
53459
63463
60585
45379
44000
52619
74776
1.1962e+05
94273
86931
1.2748e+05
89622
72833
1.0115e+05
72998
64998
60640
41588
42004
54025
52458
27924
29646
31851
33977
47554
56633
61954
50203
83926
94939
77500
48534
60560
66354
57347
40122
22024
34585
39337
35463
23520
22056
20142
30796
49549
51957
83901
74657
93056
59354
57737
1.0941e+05
58430
29980
80840
57749
82951
82809
2.2121e+05
1.1696e+05
1.9299e+05
1.503e+05
3.0395e+05
1.1025e+05
80848
34955
88623
60362
87273
40483
38586
48245
72305
65789
47183
49617
78575
71499
95651
42966
62197
1.3015e+05
1.8959e+05
3.6135e+05
2.7534e+05
3.6337e+05
1.4167e+05
45184
38500
59894
78370
66167
68502
64437
54797
55718
55916
52462
56557
80114
90264
49618
81326
96500
1.0299e+05
71905
47661
93602
1.4493e+05
1.6253e+05
87884
82851
87817
80440
1.0223e+05
1.5244e+05
90544
1.24e+05
85846
53271
57622
1.472e+05
1.1081e+05
67216
78459
74291
92629
1.0577e+05
1.3372e+05
1.2292e+05
66188
74357
39734
25299
52177
56060
97506
1.3121e+05
1.1988e+05
1.2948e+05
94032
77035
85991
1.5888e+05
88659
1.4328e+05
1.3866e+05
2.2397e+05
76895
72108
88340
1.0085e+05
1.1295e+05
82883
1.1173e+05
53994
63682
1.0683e+05
1.2082e+05
1.1937e+05
98317
1.1991e+05
1.1001e+05
1.1147e+05
78001
22571
1380.8
1.3009e+05
9649.5
28616
1.09e+05
1.6649e+05
1.0425e+05
1.1775e+05
93947
80453
1.0355e+05
1.1789e+05
63026
2.0648e+05
2.2083e+05
3.1197e+05
1.0011e+05
1.4625e+05
91236
1.2144e+05
1.1631e+05
1.5533e+05
1.1836e+05
82064
1.7285e+05
38336
29097
25107
46751
92518
90353
12677
1.5455e+05
1.115e+05
91582
85697
1.1676e+05
95530
2.8448e+05
1.0557e+05
72477
94583
75746
1.0383e+05
2.413e+05
1.5966e+05
1.7374e+05
1.0926e+05
90550
58895
44220
48154
30546
53060
1.0389e+05
1.4071e+05
2.4036e+05
90748
1.2804e+05
1.5641e+05
1.0985e+05
1.0678e+05
61684
47483
42330
1.4226e+05
1.0295e+05
92110
78311
96734
1.3017e+05
1.5817e+05
1.5606e+05
1.7365e+05
98665
1.5452e+05
1.0707e+05
1.5244e+05
2.042e+05
1.7544e+05
79244
1.1058e+05
85021
1.1485e+05
1.0754e+05
31044
61247
37433
53660
53162
66223
1.0343e+05
1.1279e+05
69787
94641
89510
1.4966e+05
1.8772e+05
1.6207e+05
84190
96639
1.6329e+05
1.9435e+05
1.3971e+05
1.5018e+05
1.5213e+05
1.1914e+05
72903
70159
58037
70897
1.4218e+05
1.0576e+05
35831
40057
1.4207e+05
1.0217e+05
68701
84504
88261
79930
1.0877e+05
1.7799e+05
1.4366e+05
1.3906e+05
2.4314e+05
1.9343e+05
1.0846e+05
81359
2.0428e+05
1.9052e+05
1.7076e+05
1.0679e+05
67367
90569
68065
57170
85095
1.3588e+05
35780
1.4792e+05
1.1956e+05
1.0986e+05
84118
66158
76179
83849
1.0688e+05
1.4985e+05
1.388e+05
18529
69516
90319
1.1245e+05
88681
1.5507e+05
1.8093e+05
2.1269e+05
1.5882e+05
1.0113e+05
65652
71789
70831
85501
1.2505e+05
1.2818e+05
85754
1.0652e+05
62777
64237
50402
1.0621e+05
1.4769e+05
1.4574e+05
1.8671e+05
1.6396e+05
1.6631e+05
1.1582e+05
81817
55627
45593
1.2395e+05
1.8784e+05
2.0573e+05
1.4566e+05
1.6598e+05
93168
61603
[truncated: 162 more rows]
