# Supplementary material for: Micro-mechanical fingerprints of the rat bladder change in actinic cystitis and tumor presence
Source: Commun Biol. 2023 Feb 24;6:217. doi: 10.1038/s42003-023-04572-0 (PMC9950451; doi:10.1038/s42003-023-04572-0)
Supplement: Supplementary file 4 — Supplementary data 1 [file 42003_2023_4572_MOESM4_ESM.zip › supplementary data graphs/muscle/1_CTRL/Month2/R160/Chiaro.csv]

4140.1
2129.1
21736
25832
39442
23665
16628
3495.2
3254.2
4700.6
17186
4472.2
17327
20779
1447
2769.1
3641
NaN
9936.6
26049
5904.9
3507.4
20152
4953.8
29524
22681
13423
17301
17634
14247
18323
11635
11728
21148
25638
29831
28303
24884
26893
24481
26686
49771
30697
36766
31351
23570
34644
39850
33930
40180
55767
28833
35557
40948
36725
47875
37432
26237
48940
62349
49658
52197
49280
45696
27529
40630
42575
44763
44594
67296
74065
57674
72554
64954
32837
26334
48038
62248
35902
52183
60151
72217
71783
58391
54382
60050
51406
29597
61106
58373
70350
50570
65359
38272
47944
79404
64382
64324
90915
1.0904e+05
64883
73729
57123
1.0549e+05
87893
72102
84719
86603
71184
97638
79415
74622
74114
36849
46500
43561
23649
35923
81032
79774
86214
78894
1.5977e+05
1.2244e+05
1.0369e+05
61988
94368
1.3683e+05
1.2513e+05
88813
86478
58511
57287
80500
57052
56204
64560
65241
50902
27030
64031
95517
64621
59846
60556
73585
55221
75599
81429
53093
77388
48976
43669
1.1079e+05
72877
86214
58792
39233
93837
72623
68465
77250
10658
64751
NaN
1.0949e+05
97534
65747
15584
13610
1.0492e+05
52319
63049
57729
14463
33718
20261
18390
81285
88140
62320
68947
NaN
51811
48415
32480
37690
45861
33237
32642
36543
46236
40192
35233
32445
43661
50061
47445
31980
34267
45311
27754
20646
53047
35817
24670
24927
50431
51830
43414
32997
26446
31857
33501
45087
12853
20527
27632
36347
39597
11649
30882
17276
15745
15244
22719
29917
20115
26582
23310
20688
26364
17411
4895.5
22378
17688
24806
27338
16040
18073
27751
10134
19782
21780
22347
19972
12813
25344
18563
30401
22098
31528
6971.7
12855
12448
16066
6836.8
9039.7
20642
8802.4
9794.9
15734
24852
24369
17198
13362
21405
21079
18279
18074
23612
20593
24466
21279
22044
21870
21944
22621
21602
21401
23439
23164
17231
27745
20659
21946
16033
17788
13331
24057
22845
11362
14050
17749
22446
22776
19888
15772
12690
18839
27954
19742
9841.9
9424.7
2183.4
9282.1
15226
16481
13778
9466.5
13454
13015
6951
5217.1
8002.6
6881.2
14968
8083
3211
6160.5
10072
19557
3014.7
13659
637.32
2676.2
35229
11588
22076
6378.1
14482
30629
7940.9
9435.7
7031.9
29904
1610.6
524.71
812.29
8233.5
30974
12262
18147
2156.1
1034.7
9614
18305
23982
21302
20007
1840
18478
1540.8
8859.6
687.38
1444.9
14113
8363.8
11260
1131.2
12694
10330
6515.8
NaN
2884
2677.2
1463.9
NaN
450.32
NaN
NaN
1149.4
