# Supplementary material for: Micro-mechanical fingerprints of the rat bladder change in actinic cystitis and tumor presence
Source: Commun Biol. 2023 Feb 24;6:217. doi: 10.1038/s42003-023-04572-0 (PMC9950451; doi:10.1038/s42003-023-04572-0)
Supplement: Supplementary file 4 — Supplementary data 1 [file 42003_2023_4572_MOESM4_ESM.zip › supplementary data graphs/muscle/1_CTRL/Month2/R224/AFM.csv]

9801.2
8719.5
13059
39017
11301
7242.2
39599
53280
20473
19992
11669
19580
40435
55254
45498
39272
31950
52555
64010
17140
36946
16045
8595.4
11417
16284
8095.2
10723
12645
10020
37208
32497
37847
34084
24439
37524
40347
24876
36120
18989
19931
5382.3
28126
25705
29309
23956
25577
49053
17599
15721
42056
11177
10090
35571
38134
32514
21823
47123
15423
32710
57810
48711
57293
22435
25574
67510
43469
50510
31542
36864
43159
40429
17411
13496
30835
15255
14816
10649
14320
13024
48572
66645
70128
72449
37451
47290
43012
10686
13998
11466
37056
43887
60884
94004
66922
10922
16265
13511
13411
12838
11377
14098
17339
15995
14741
9809.9
46803
35115
27013
39408
33239
11988
14476
16545
44019
11486
44298
35836
16016
13338
7303.2
14066
13214
16430
15781
10675
14310
18020
14760
13286
9638
15001
14592
14667
13395
10143
15019
11254
29532
11148
14215
15029
11447
9271.8
15576
13499
14267
13977
12411
16676
14759
11571
31808
21179
24067
25999
22171
26298
27890
26338
31532
28540
33446
28992
31335
33843
31912
41532
43796
38557
31271
29395
27983
25700
27372
29921
27078
31689
33225
28220
28268
28591
26533
25947
29332
36911
47782
61338
51246
36726
43098
45540
64557
48998
53524
45921
35927
29277
27065
26729
31565
26501
28338
34132
24578
24033
22693
29290
26964
22879
24245
28941
39086
41897
44692
47947
33012
24389
34542
37977
37423
30185
25882
20152
20831
23916
27007
23363
19282
14853
13599
15352
20308
18662
16003
18211
20436
25101
26026
34399
31614
43419
43320
36792
39815
36343
24862
25470
19159
19283
16026
14560
16344
19360
17247
14423
14752
16604
16073
14665
15076
15876
17073
18385
23866
28255
22497
31634
26524
43445
18489
20561
25141
17256
16462
15260
13773
13803
14460
19054
16385
20858
13623
12803
14293
16171
17399
17599
20192
20904
23929
46385
36657
18805
24240
22082
22569
18645
15912
15792
12887
13754
17080
1.0759e+05
57244
57383
54664
59437
42218
1.2598e+05
95208
28953
17595
19779
26111
39780
43781
18430
20576
20906
23890
51614
95868
52496
61764
46135
60430
57882
1.0799e+05
98575
50101
70540
54917
61431
70878
73203
76341
19237
20661
20890
49449
32935
19501
21506
16449
20091
1.0202e+05
89107
45176
43509
68173
60863
1.5238e+05
1.3868e+05
75831
49997
38174
38789
63091
82900
90311
65178
16468
18657
42914
35730
19381
31306
1.2739e+05
70222
63511
54470
46263
55526
52589
69234
1.0501e+05
1.111e+05
1.0016e+05
79863
68813
60880
58424
60078
64213
95991
1.0158e+05
13650
37348
35647
37940
25563
26617
99742
1.1485e+05
1.1239e+05
62219
42988
60549
61667
1.2366e+05
1.4814e+05
1.6068e+05
1.5654e+05
1.4261e+05
94140
1.0697e+05
79610
65856
70865
81282
1.5192e+05
1.2201e+05
52949
44692
44841
42177
47861
49691
28110
80910
1.3771e+05
92930
1.1049e+05
1.0222e+05
1.2807e+05
1.1552e+05
1.8804e+05
1.2013e+05
97163
75835
1.0566e+05
1.1114e+05
1.2767e+05
1.4035e+05
61191
55974
51137
65432
99696
1.2035e+05
1.3098e+05
1.3603e+05
1.3913e+05
90017
1.2119e+05
1.1651e+05
1.1415e+05
60650
60228
1.2946e+05
1.082e+05
55811
55533
56405
56717
1.057e+05
89716
99160
21537
34351
24858
25962
15562
31683
24803
23615
22471
20756
13775
14230
10778
20049
33866
42758
34157
49203
52339
19887
20508
21177
27815
23580
20206
20460
20284
22801
19137
22031
22536
21373
24666
29828
18804
22025
21897
24776
26816
28761
21635
23309
28196
21134
23444
25972
23170
28583
17966
15677
17359
22365
19279
15408
25859
25019
17432
13083
16779
15658
20711
17382
17228
18053
15946
15505
23202
44139
28075
17310
15997
15927
16359
17560
16086
13360
18134
14965
28463
25647
26742
14372
16040
29873
80046
91297
66249
41657
58905
34675
50613
81995
1.3029e+05
1.6695e+05
87529
1.7497e+05
1.3885e+05
1.2329e+05
1.8371e+05
91419
27298
40944
46209
65203
47647
51897
54522
40503
61122
41162
50546
67692
48526
64223
1.0447e+05
68298
79844
86746
59791
39171
49810
79770
1.5978e+05
1.018e+05
1.1407e+05
99327
54799
59888
51957
47015
15298
23987
50977
51650
43347
33066
30319
29478
32988
38774
45623
58937
46808
39313
44869
35260
27026
45394
43776
67298
46172
48655
55441
40947
30154
42122
42463
42992
46973
44961
39827
40467
44803
38254
45763
33952
23854
18784
40691
39424
54484
60855
1.101e+05
44133
68358
79892
80608
40397
60862
30632
21174
24529
30973
35217
25579
31872
44868
39842
63795
51981
76548
93642
39017
42047
52153
55800
80957
52240
51441
84001
65984
84793
71109
72201
1.0504e+05
88406
1.222e+05
1.1376e+05
76984
71918
51467
40162
43264
33575
30829
38711
45280
26617
28581
88321
79632
96401
1.1597e+05
1.0367e+05
91437
66065
59788
52581
55109
53142
37719
40241
38737
53918
56993
39368
56949
46656
73667
49583
59008
38697
89557
1.3227e+05
69613
92934
84120
64325
51215
55606
65013
1.5251e+05
1.1007e+05
1.2839e+05
1.2199e+05
2.1651e+05
1.5914e+05
1.6544e+05
2.5326e+05
1.8609e+05
1.8491e+05
1.2616e+05
1.4492e+05
1.7623e+05
2.3376e+05
2.1767e+05
1.7155e+05
1.9126e+05
1.4194e+05
1.5484e+05
1.7479e+05
1.831e+05
1.5139e+05
2.0467e+05
1.8175e+05
2.0958e+05
1.6094e+05
2.1068e+05
1.8992e+05
1.3553e+05
2.476e+05
1.4035e+05
1.251e+05
87737
59097
89327
97352
1.5555e+05
1.8033e+05
1.4139e+05
1.4773e+05
1.8297e+05
2.0923e+05
1.867e+05
2.0179e+05
2.6408e+05
2.3409e+05
2.7568e+05
2.9991e+05
2.7107e+05
1.7775e+05
1.5007e+05
1.5474e+05
1.2876e+05
1.6567e+05
1.7766e+05
1.4392e+05
95889
1.1618e+05
89005
1.0113e+05
1.1907e+05
1.7537e+05
1.3988e+05
1.4504e+05
1.352e+05
1.4974e+05
89246
1.0702e+05
2.9262e+05
2.442e+05
2.6014e+05
1.1645e+05
79089
1.0082e+05
2.2968e+05
1.5364e+05
1.6794e+05
1.5525e+05
1.4253e+05
1.4238e+05
1.3764e+05
78006
44375
1.7396e+05
1.8676e+05
1.1385e+05
1.7612e+05
2.1876e+05
89334
1.7091e+05
79601
1.068e+05
85130
1.4257e+05
99019
88544
63632
78167
1.4025e+05
1.1491e+05
1.4102e+05
1.5354e+05
2.1791e+05
2.1331e+05
2.1756e+05
1.4785e+05
1.644e+05
1.7645e+05
2.19e+05
1.7138e+05
1.6339e+05
2.007e+05
1.5939e+05
1.6747e+05
1.1552e+05
89788
93143
55784
1.7936e+05
1.6525e+05
1.3582e+05
92151
1.0973e+05
2.068e+05
1.2562e+05
1.3424e+05
1.3006e+05
2.5447e+05
1.4059e+05
1.604e+05
1.5421e+05
1.8675e+05
1.9313e+05
1.5788e+05
1.3898e+05
1.3196e+05
1.4796e+05
1.0276e+05
94195
1.0827e+05
2.3738e+05
1.7661e+05
1.9152e+05
1.5361e+05
92786
96750
77962
1.7517e+05
1.1771e+05
99175
1.0115e+05
1.7596e+05
2.0448e+05
1.7333e+05
1.0247e+05
79695
83801
71005
57497
56711
1.5223e+05
1.2066e+05
84201
68581
82675
1.0625e+05
1.2249e+05
1.212e+05
1.4556e+05
37113
59019
80213
1.1799e+05
1.8775e+05
1.1754e+05
1.1418e+05
73313
55481
1.3114e+05
1.2146e+05
97666
76332
39127
32892
64351
72930
1.1399e+05
96908
1.1929e+05
63160
1.0131e+05
1.0036e+05
1.2742e+05
70819
29958
53753
65091
76831
98172
1.598e+05
1.0612e+05
44369
35920
25330
29627
35164
44191
1.1021e+05
1.1351e+05
1.2026e+05
63555
45434
40759
48912
64386
76448
71878
87988
79495
71017
52806
94231
59261
47115
49365
47868
30459
45098
62853
66417
70949
84972
75183
62683
86858
63403
79492
57151
57122
49169
34997
36341
47298
47061
37732
47258
36929
45456
53850
61259
32703
41088
38080
52819
68649
72011
1.0905e+05
1.0321e+05
43614
56937
62599
35114
46868
32907
27006
44152
56706
45374
38226
30550
40193
51208
42389
44433
38135
35596
82935
84654
1.065e+05
1.0886e+05
93795
85832
99211
1.0806e+05
75871
50642
51387
47216
46708
74586
56772
45467
40552
35727
2017.9
61641
28144
94991
59363
89421
35448
34817
31050
18051
55224
81957
36775
29373
37392
31864
33588
87962
88798
79519
66124
65097
91518
1.0957e+05
55208
52167
66115
88822
1.0225e+05
31256
32255
30949
74623
63047
70176
44871
52102
42251
63517
93607
37162
59567
77635
43980
30844
49570
67099
37140
37494
19054
35010
45766
1.0211e+05
1.4351e+05
65793
83061
52556
45429
76828
1.1496e+05
30937
32462
48096
66441
77364
1.5653e+05
2.5128e+05
81800
27289
43505
42864
44938
50914
19184
1.1374e+05
94626
85059
95670
65129
49998
38951
67476
96372
1.0857e+05
46506
79925
83834
70379
1.0429e+05
88601
42590
2.0012e+05
14289
25400
36579
31905
28544
1.6225e+05
31117
42509
72970
73840
74860
64632
77802
82472
51253
57505
42927
74443
41024
58387
64460
47076
68504
52474
77900
76829
29590
33076
52019
57276
33053
60521
78575
48053
43236
87435
71632
58365
64603
53085
83552
76052
67672
1.5732e+05
63321
57289
57720
49049
39573
46312
31729
38067
23910
92950
75537
34844
42709
64337
1.4516e+05
70698
85169
78201
48819
69672
58421
39067
56187
49925
48460
49535
38719
40618
1.0975e+05
68513
55594
31944
54279
66426
74987
89611
70746
38442
32265
46110
76679
37420
85936
47884
63766
85515
44842
1.2735e+05
55184
54067
41519
49714
57469
67050
91381
1.1026e+05
2.2676e+05
85114
64190
57343
58813
58203
50899
88020
1.0961e+05
1.1455e+05
1.023e+05
62131
47301
55795
74730
85831
2.655e+05
2.0695e+05
1.6845e+05
1.4338e+05
2.1993e+05
1.7659e+05
1.5724e+05
57917
42763
40180
24441
1.4346e+05
96952
1.3638e+05
2.2091e+05
1.8098e+05
40471
42966
1.8545e+05
1.4147e+05
1.7968e+05
1.3201e+05
81575
2.0308e+05
1.1103e+05
1.3031e+05
1.8804e+05
2.1213e+05
2.4561e+05
1.9431e+05
2.0754e+05
1.1634e+05
1.5423e+05
1.5624e+05
2.2389e+05
2.1761e+05
1.9124e+05
2.0759e+05
2.0191e+05
1.5784e+05
1.1585e+05
1.9554e+05
2.2625e+05
1.155e+05
1.8563e+05
1.6163e+05
1.2906e+05
2.2989e+05
2.1223e+05
1.8653e+05
2.0123e+05
1.7051e+05
1.6203e+05
1.9217e+05
2.3255e+05
1.9042e+05
2.2883e+05
2.4139e+05
55560
1.3886e+05
1.7433e+05
1.4828e+05
2.05e+05
2.4198e+05
1.718e+05
2.061e+05
2.3016e+05
1.4367e+05
2.3959e+05
2.5676e+05
1.7525e+05
1.7227e+05
2.2851e+05
2.3212e+05
2.3584e+05
2.2669e+05
2.0842e+05
1.9479e+05
1.9972e+05
1.9032e+05
3.0679e+05
2.3342e+05
2.3274e+05
1.971e+05
2.537e+05
2.032e+05
2.0948e+05
2.2528e+05
2.423e+05
2.3562e+05
1.973e+05
2.2147e+05
1.9399e+05
1.1481e+05
1.5314e+05
1.0814e+05
1.4e+05
1.1432e+05
1.5189e+05
1.1103e+05
1.1469e+05
1.368e+05
1.5074e+05
2.1797e+05
1.5615e+05
1.3757e+05
1.5832e+05
1.9661e+05
1.8047e+05
1.9852e+05
2.0052e+05
1.8583e+05
1.6426e+05
1.5397e+05
1.764e+05
1.5559e+05
1.4154e+05
1.3018e+05
97325
1.5793e+05
1.4891e+05
1.8603e+05
1.168e+05
1.3325e+05
1.5455e+05
1.4158e+05
1.4364e+05
1.7784e+05
1.6102e+05
2.7752e+05
1.7552e+05
1.6869e+05
1.1169e+05
1.4978e+05
1.4729e+05
1.6755e+05
1.6568e+05
1.9206e+05
1.6452e+05
1.6341e+05
2.6024e+05
2.4936e+05
1.6931e+05
1.548e+05
1.7185e+05
1.6374e+05
1.9135e+05
1.3243e+05
1.4119e+05
1.176e+05
1.6621e+05
1.7077e+05
1.6236e+05
1.5167e+05
1.6364e+05
1.6996e+05
1.2976e+05
1.713e+05
1.6187e+05
1.5759e+05
1.3981e+05
1.4512e+05
1.5786e+05
1.3138e+05
1.2303e+05
1.1266e+05
1.4066e+05
1.676e+05
1.5301e+05
1.4187e+05
1.7591e+05
2.0201e+05
1.6548e+05
1.6816e+05
1.4246e+05
1.3043e+05
1.3386e+05
1.4535e+05
1.2185e+05
1.1747e+05
1.7405e+05
1.3611e+05
1.3535e+05
1.0757e+05
1.4544e+05
1.2415e+05
1.555e+05
1.5547e+05
94722
1.1362e+05
1.1432e+05
1.0647e+05
1.7128e+05
1.5754e+05
1.4106e+05
1.9667e+05
1.5281e+05
1.1969e+05
1.2213e+05
1.4202e+05
1.1708e+05
1.5087e+05
1.268e+05
1.5586e+05
1.1713e+05
82923
1.1487e+05
1.3439e+05
1.299e+05
1.1932e+05
1.5701e+05
1.3892e+05
1.293e+05
1.0218e+05
1.1801e+05
95785
81339
91252
1.3309e+05
1.3512e+05
1.648e+05
1.1037e+05
1.5125e+05
1.1722e+05
1.54e+05
1.4139e+05
1.2749e+05
1.1385e+05
1.3926e+05
1.1617e+05
1.0553e+05
1.2927e+05
1.5602e+05
1.4656e+05
1.4041e+05
1.2953e+05
1.5465e+05
1.3797e+05
1.1798e+05
92439
1.3301e+05
1.2638e+05
1.215e+05
76936
1.5754e+05
1.2138e+05
1.3583e+05
1.1755e+05
1.153e+05
1.4739e+05
91870
72888
60048
1.0376e+05
95981
78936
1.0299e+05
1.0701e+05
1.0682e+05
1.0529e+05
90698
1.0473e+05
85331
76831
1.522e+05
1.609e+05
1.7916e+05
1.2696e+05
1.2521e+05
1.5083e+05
1.5893e+05
1.1867e+05
1.0666e+05
1.1593e+05
1.4631e+05
1.5014e+05
2.0159e+05
1.7808e+05
1.6547e+05
1.9681e+05
1.5348e+05
1.8146e+05
1.328e+05
1.0823e+05
90442
73413
87103
1.4009e+05
1.3431e+05
72963
59954
87378
1.8667e+05
2.0427e+05
1.3922e+05
1.5831e+05
2.0592e+05
1.8382e+05
1.7989e+05
1.765e+05
1.3604e+05
96483
89945
69744
90727
1.5747e+05
1.1264e+05
1.546e+05
1.3001e+05
93548
2.0367e+05
1.4366e+05
1.7645e+05
1.9317e+05
1.2433e+05
74067
93559
1.0836e+05
78684
70864
87254
1.8071e+05
1.7314e+05
1.7921e+05
1.9259e+05
1.4661e+05
98953
95760
1.0128e+05
80193
76145
47800
58414
38002
61170
65294
74420
42098
41255
1.1944e+05
1.3381e+05
1.4063e+05
2.6217e+05
1.7966e+05
1.6007e+05
1.7807e+05
1.6543e+05
91411
2.0153e+05
1.6485e+05
1.7595e+05
1.4745e+05
1.9657e+05
1.5771e+05
94805
85700
87518
68853
86287
81682
70114
66466
39933
31333
47344
76192
83801
59258
54271
72666
38084
59428
49505
1.4692e+05
1.2246e+05
2.205e+05
1.5464e+05
1.4368e+05
1.6086e+05
2.0929e+05
1.9203e+05
1.3086e+05
1.2584e+05
52546
60284
68706
53849
57294
71464
62294
57174
31033
22781
42198
76587
67426
80558
98766
95193
1.0747e+05
76886
70791
63501
50530
55447
98262
88062
1.1211e+05
1.1057e+05
74999
98485
66200
73355
79657
96244
90535
1.1108e+05
1.2027e+05
1.1472e+05
96741
69793
61751
52384
53321
60757
59046
85302
1.1682e+05
1.1305e+05
1.2492e+05
1.4426e+05
1.0135e+05
66014
66396
87301
1.5617e+05
1.3081e+05
1.1724e+05
1.1386e+05
50166
49360
69119
62832
65806
63970
68811
79713
99218
1.1283e+05
1.1622e+05
1.7474e+05
91687
80502
72889
1.0688e+05
1.3798e+05
1.4438e+05
1.4758e+05
1.4196e+05
55160
69009
65946
60971
80953
54379
59324
71321
86828
95159
1.2855e+05
1.0571e+05
1.2939e+05
75850
1.0088e+05
81899
62731
63151
53254
39995
40259
47194
47906
64672
55725
46296
44553
44881
41176
49201
49305
62559
51048
1.0497e+05
76917
58364
53676
57988
44122
54488
45404
56786
49650
62411
1.2377e+05
78775
67555
58010
55151
48986
49509
60331
59047
78822
53595
66360
57289
48133
49795
57847
50838
59730
90988
1.2049e+05
1.1153e+05
89491
81492
60134
53667
55751
38738
50111
45422
53953
55165
41038
54045
40760
59536
65806
67321
78413
84998
96969
1.3907e+05
1.0251e+05
58495
39221
9485.3
23700
34525
10942
7823.4
12340
4488.5
8374
9207.3
5881.5
14411
22176
74716
59198
46499
35325
55148
1.1563e+05
1.3749e+05
76253
31966
1.0345e+05
1.1882e+05
44561
42320
36206
44347
8481.5
7051.3
9559.6
12565
7511
14104
24321
61373
33651
55819
59063
98659
75999
71374
61302
1.057e+05
1.0084e+05
1.3324e+05
74729
54948
93764
47957
80995
27196
16158
24232
6895.8
11698
20341
62337
20672
35916
81126
61590
33443
72941
75512
64382
25364
25691
75590
48737
90455
91415
47416
1.2169e+05
42960
63936
69609
16553
30840
71738
45199
66578
75847
71492
68144
84620
77983
77411
46618
90758
92814
96656
50871
59591
45014
28354
80684
57121
46829
49795
52659
66010
41362
64213
38922
61963
52926
57888
32735
51074
83913
70884
1.5468e+05
75585
99404
61314
54479
46623
68842
54099
53614
80323
82184
38433
55859
27813
91358
48710
39681
29916
45870
73443
75542
76818
68480
42435
51285
80670
53172
75513
68745
48092
49004
41419
16184
11074
9673.3
11051
16257
10945
8707
7168.6
10991
15043
13895
14230
13381
15336
21208
70099
54913
80749
47544
57147
65447
68446
82148
69203
71152
83707
71210
61369
47171
62276
71885
75663
73330
79323
81624
77866
78964
48337
19948
27037
75449
79627
71758
83901
84739
96645
83350
76813
75782
47472
69969
77803
90727
96901
85374
5874.3
77511
99405
46720
70042
85888
91788
1.0472e+05
73751
81992
73845
72754
53239
78257
82768
86438
1.0221e+05
74299
79563
86294
83965
76180
57377
1.021e+05
79535
58411
59422
59136
83191
57403
64358
88516
98515
72363
81913
1.1284e+05
98354
90336
96276
72828
47854
59313
45870
40750
[truncated: 194 more rows]
