# Supplementary material for: Micro-mechanical fingerprints of the rat bladder change in actinic cystitis and tumor presence
Source: Commun Biol. 2023 Feb 24;6:217. doi: 10.1038/s42003-023-04572-0 (PMC9950451; doi:10.1038/s42003-023-04572-0)
Supplement: Supplementary file 4 — Supplementary data 1 [file 42003_2023_4572_MOESM4_ESM.zip › supplementary data graphs/muscle/1_CTRL/Month2/R224/Chiaro.csv]

69957
56090
40888
49218
70609
54621
94168
94090
55954
82459
90633
1.5581e+05
1.1942e+05
1.226e+05
1.5172e+05
48281
1.0501e+05
1.1119e+05
90065
1.0897e+05
2.4675e+05
1.4694e+05
2.3707e+05
1.1895e+05
1.7082e+05
1.2308e+05
1.4064e+05
2.8779e+05
2.4036e+05
1.3434e+05
2.0032e+05
2.568e+05
2.8204e+05
2.2662e+05
1.4311e+05
2.4107e+05
1.7833e+05
1.9807e+05
2.0734e+05
2.1069e+05
1.6934e+05
1.4002e+05
1.6581e+05
1.8029e+05
2.2604e+05
1.0948e+05
1.4069e+05
1.3187e+05
1.7528e+05
1.5081e+05
1.0996e+05
1.632e+05
82235
2.239e+05
1.3049e+05
1.7915e+05
1.6504e+05
1.125e+05
1.5102e+05
1.6371e+05
1.7123e+05
2.8028e+05
1.7155e+05
1.9424e+05
1.9843e+05
1.7629e+05
2.3426e+05
2.0142e+05
2.2997e+05
2.0726e+05
2.124e+05
1.645e+05
1.476e+05
2.6093e+05
1.8063e+05
1.566e+05
1.727e+05
1.2843e+05
1.5045e+05
1.7496e+05
1.8214e+05
1.3409e+05
2.7547e+05
1.7163e+05
92389
1.3791e+05
1.5872e+05
1.633e+05
1.4251e+05
1.3126e+05
1.7793e+05
1.9634e+05
2.3693e+05
2.5861e+05
2.1116e+05
1.8244e+05
1.4169e+05
1.6608e+05
1.7006e+05
1.5839e+05
1.7952e+05
1.2748e+05
1.3393e+05
2.1287e+05
1.8366e+05
1.5092e+05
2.2299e+05
1.5918e+05
2.0715e+05
2.8068e+05
1.0507e+05
2.9013e+05
1.5289e+05
3.2507e+05
2.0112e+05
1.8805e+05
NaN
4.003e+05
3.1211e+05
1.2066e+05
3.6707e+05
2.8946e+05
2.965e+05
3.2964e+05
3.7542e+05
2.6749e+05
1.9432e+05
1.8655e+05
2.5656e+05
2.5698e+05
2.8333e+05
1.9106e+05
1.7476e+05
3.6393e+05
3.2026e+05
4.3125e+05
2.2902e+05
2.5586e+05
3.8158e+05
2.5579e+05
1.865e+05
2.2562e+05
4.0189e+05
1.5327e+05
3.3781e+05
4.1032e+05
2.3911e+05
2.174e+05
1.9775e+05
2.4216e+05
1.9996e+05
2.245e+05
1.5923e+05
2.5477e+05
3.6404e+05
2.8128e+05
2.5785e+05
1.2645e+05
1.7101e+05
1.7024e+05
2.31e+05
2.104e+05
97844
1.7666e+05
2.7711e+05
1.7995e+05
2.459e+05
1.5668e+05
1.9172e+05
1.5023e+05
1.513e+05
86355
1.8177e+05
1.4408e+05
1.6438e+05
2.257e+05
1.2189e+05
1.3565e+05
1.7242e+05
94036
1.1941e+05
1.3642e+05
92515
1.4058e+05
1.5651e+05
1.381e+05
1.2737e+05
1.1409e+05
1.3156e+05
1.0458e+05
2.0951e+05
1.7555e+05
92093
94544
92000
1.0651e+05
1.1334e+05
1.6601e+05
1.5324e+05
1.1102e+05
1.1894e+05
1.7847e+05
97874
1.2042e+05
1.2519e+05
1.7251e+05
1.6474e+05
1.2037e+05
1.1372e+05
1.2852e+05
2.7827e+05
1.6798e+05
1.1936e+05
69061
80253
66495
1.89e+05
1.5075e+05
1.8437e+05
91476
1.6461e+05
1.1768e+05
84689
1.6814e+05
90444
39490
1.1076e+05
1.492e+05
1.944e+05
1.7809e+05
NaN
56257
77653
38932
1.0876e+05
79353
35020
43812
89906
1.0165e+05
NaN
69107
64956
88598
NaN
1.5236e+05
NaN
87906
64423
41669
1.36e+05
2.0592e+05
4.9956e+05
1.1203e+05
1.5246e+05
3.3612e+05
4.7329e+05
5e+05
2.1111e+05
2.4288e+05
2.0162e+05
2.952e+05
2.9684e+05
1.7606e+05
2.9694e+05
5e+05
3.0382e+05
4.3797e+05
2.2039e+05
1.8531e+05
3.2376e+05
4.0618e+05
3.0866e+05
3.1137e+05
3.0555e+05
1.9442e+05
2.7863e+05
3.2941e+05
4.2342e+05
2.9492e+05
5e+05
2.8818e+05
3.2336e+05
4.409e+05
NaN
4.5272e+05
3.4355e+05
3.119e+05
3.3604e+05
3.633e+05
2.0888e+05
2.0464e+05
3.0706e+05
2.7302e+05
2.2722e+05
2.304e+05
NaN
3.7552e+05
4.1459e+05
3.9461e+05
2.5579e+05
2.0522e+05
1.9985e+05
2.9008e+05
4.8377e+05
5e+05
4.2515e+05
NaN
2.3972e+05
1.1609e+05
1.0731e+05
1.2995e+05
1.7087e+05
91971
1.526e+05
1.9423e+05
1.8026e+05
1.0914e+05
1.7714e+05
96651
1.116e+05
1.3894e+05
1.3931e+05
74525
1.7028e+05
1.4275e+05
1.0363e+05
1.0523e+05
1.4942e+05
1.1583e+05
84804
1.7699e+05
1.0791e+05
1.2794e+05
1.005e+05
92384
1.0131e+05
1.9028e+05
1.4519e+05
1.149e+05
1.2038e+05
92100
1.6917e+05
1.5826e+05
1.0696e+05
1.4254e+05
1.256e+05
1.1494e+05
1.548e+05
1.3405e+05
2.3099e+05
2.1096e+05
1.7721e+05
2.0432e+05
1.4884e+05
1.0502e+05
1.192e+05
1.2889e+05
99270
1.2947e+05
69695
1.4233e+05
1.4907e+05
1.6241e+05
1.0215e+05
1.1721e+05
93776
1.2093e+05
1.9965e+05
1.2442e+05
1.8055e+05
49487
1.3759e+05
1.7856e+05
1.1191e+05
1.9272e+05
1.1092e+05
1.4248e+05
1.0636e+05
88412
1.8221e+05
2.003e+05
1.2514e+05
1.9145e+05
1.4282e+05
1.2962e+05
93008
98620
NaN
3.1757e+05
1.772e+05
1.9848e+05
1.5655e+05
72019
2.1577e+05
1.2197e+05
2.9923e+05
2.7885e+05
2.5067e+05
1.238e+05
2.4525e+05
2.4239e+05
2.3338e+05
3.3788e+05
1.9002e+05
2.633e+05
2.958e+05
1.9356e+05
2.4051e+05
3.9436e+05
3.4904e+05
3.7769e+05
2.6728e+05
2.4746e+05
2.473e+05
2.9691e+05
4.5323e+05
3.146e+05
3.3315e+05
3.2481e+05
2.4289e+05
2.0421e+05
3.4471e+05
3.4733e+05
2.1319e+05
1.9659e+05
1.266e+05
1.9615e+05
3.7396e+05
3.3842e+05
3.9759e+05
3.5839e+05
4.276e+05
3.7484e+05
4.1666e+05
2.5801e+05
3.7205e+05
3.4253e+05
3.0711e+05
5e+05
4.4163e+05
3.1366e+05
4.8056e+05
3.5945e+05
4.1533e+05
4.8383e+05
5e+05
3.2211e+05
5e+05
2.8247e+05
89474
3.3705e+05
4.9975e+05
5e+05
3.5109e+05
2.948e+05
1.1978e+05
1.4704e+05
3.0866e+05
2.2826e+05
99045
5e+05
3.4487e+05
2.9128e+05
1.1095e+05
1.1707e+05
71153
93804
62090
3.993e+05
1.4709e+05
2.4479e+05
1.7916e+05
2.1214e+05
2.4831e+05
1.7091e+05
1.6264e+05
99275
70929
1.3791e+05
1.2328e+05
61947
33413
2.3147e+05
66435
91892
1.8181e+05
43839
2.3128e+05
1.7663e+05
98911
87922
40074
1.7123e+05
82874
79528
1.0745e+05
NaN
NaN
32284
NaN
1.2221e+05
4777.6
NaN
1.034e+05
NaN
NaN
14616
NaN
NaN
NaN
3748.7
NaN
NaN
1.7084e+05
NaN
NaN
6615.1
3242.9
NaN
NaN
NaN
NaN
1.9713e+05
1.1897e+05
NaN
NaN
NaN
435.58
NaN
1.9195e+05
578.22
38238
51045
94555
1.135e+05
1.4372e+05
2.0532e+05
3.2839e+05
4.3235e+05
1425.5
2.6871e+05
3.752e+05
1.9693e+05
1.889e+05
2.0255e+05
3.0861e+05
3.1038e+05
2.5736e+05
1.5626e+05
1.0493e+05
2937
35558
12657
13780
17082
35818
46068
41367
1.9543e+05
3496.3
NaN
39715
1.0189e+05
1.053e+05
1.348e+05
1.4123e+05
2.2682e+05
1.6841e+05
2.2905e+05
2.545e+05
2862.3
2.5451e+05
2.1058e+05
1.4136e+05
2.0046e+05
1.9532e+05
1.9662e+05
1.9321e+05
2.097e+05
1.421e+05
7282.4
NaN
8432.3
11479
32055
36198
32753
73942
1.9713e+05
5363.8
1.0099e+05
93328
1.2274e+05
2.0464e+05
1.3876e+05
1.2855e+05
1.3866e+05
1.706e+05
2.5386e+05
2.9225e+05
6973.5
2.0126e+05
2.2298e+05
1.4628e+05
1.8994e+05
3.0759e+05
2.9876e+05
2.0083e+05
1.576e+05
1.5888e+05
2.0659e+05
38248
65249
19713
22632
31985
21024
89859
84030
9571.1
1.0868e+05
1.3221e+05
79668
1.3169e+05
97634
1.1826e+05
1.2851e+05
1.741e+05
2.7256e+05
2.6885e+05
11613
3.7903e+05
1.9279e+05
1.6555e+05
1.8249e+05
1.8565e+05
2.0838e+05
1.9718e+05
1.3994e+05
1.9402e+05
1.5878e+05
21687
66385
25533
42518
40696
71250
1.1369e+05
92999
5522
87450
1.734e+05
1.1854e+05
1.8339e+05
1.8965e+05
1.395e+05
1.0872e+05
2.1739e+05
2.3299e+05
4.4687e+05
29816
2.7303e+05
1.4916e+05
1.4941e+05
1.6949e+05
1.8661e+05
1.5816e+05
2.5246e+05
1.1957e+05
1.6839e+05
1.4221e+05
43915
1.2655e+05
50047
44634
36940
62393
1.3689e+05
28973
8244.5
98336
1.9211e+05
1.9286e+05
1.4328e+05
1.1027e+05
52046
55185
46797
73257
99756
2.0609e+05
1.948e+05
2.1312e+05
1.1425e+05
1.2548e+05
1.5257e+05
1.8717e+05
1.4476e+05
57215
1.1492e+05
51984
92475
51690
1.9284e+05
2.509e+05
32275
1.6727e+05
79566
47166
10960
1.7143e+05
2.2181e+05
1.7357e+05
2.801e+05
1.5775e+05
2.3043e+05
1.9142e+05
2.561e+05
35669
1.021e+05
2.0368e+05
1.222e+05
1.7226e+05
1.703e+05
68837
59528
61508
19480
28185
21971
67871
1.2267e+05
2.105e+05
3.4148e+05
1.8204e+05
1.7106e+05
1.4168e+05
1.9455e+05
1.0019e+05
1529.3
1.3948e+05
1.8002e+05
2.8085e+05
2.4846e+05
2.1825e+05
2.1339e+05
2.3236e+05
3.1741e+05
26579
2.19e+05
1.3571e+05
1.3681e+05
1.0475e+05
1.3463e+05
1.5607e+05
65951
1.0725e+05
1.736e+05
1.7565e+05
34730
53161
86729
62063
63773
56275
74885
1.0786e+05
1.8912e+05
2.3307e+05
1.4435e+05
74801
1.4786e+05
91341
81803
1.3226e+05
1.1474e+05
98292
89015
1.7156e+05
1.0348e+05
1.2899e+05
1.0518e+05
80423
91402
1.0256e+05
99023
1.2217e+05
88200
1.2652e+05
1.8808e+05
1.134e+05
1.7018e+05
2.3221e+05
1.8482e+05
1.6306e+05
2.7104e+05
1.1995e+05
70388
97334
2.2037e+05
1.7917e+05
1.4317e+05
1.854e+05
1.4357e+05
1.5242e+05
1.8326e+05
2.2084e+05
1.766e+05
1.0102e+05
3.1971e+05
1.4221e+05
3.4172e+05
1.7111e+05
1.2549e+05
1.2624e+05
2.6718e+05
2.2362e+05
2.068e+05
1.3906e+05
1.4685e+05
1.9779e+05
1.747e+05
1.9619e+05
1.2261e+05
2.2895e+05
1.7211e+05
2.4224e+05
1.7953e+05
2.4978e+05
2.6659e+05
2.0819e+05
1.6316e+05
2.6567e+05
1.1945e+05
2.2665e+05
1.6331e+05
1.0315e+05
2.736e+05
2.3484e+05
NaN
1.8926e+05
1.4939e+05
2.4108e+05
1.3009e+05
2.2321e+05
1.6726e+05
1.2172e+05
2.1831e+05
2.9417e+05
1.5793e+05
2.3429e+05
92349
1.6347e+05
1.0229e+05
1.0614e+05
1.2887e+05
1.4466e+05
1.2093e+05
1.4067e+05
1.1475e+05
79988
1.1359e+05
93379
1.4366e+05
1.031e+05
70497
95146
65399
92367
1.1602e+05
1.3432e+05
96155
86822
75925
89352
61257
83543
72777
1.5548e+05
97215
62621
59570
60558
82620
1.4565e+05
75420
1.0561e+05
96521
96138
70021
11317
18201
18747
17474
NaN
7682.3
NaN
1.0997e+05
8996.5
74842
81852
64464
85082
34511
68357
13835
22569
16911
12275
NaN
NaN
NaN
NaN
NaN
NaN
NaN
8559.7
84631
79485
87971
85541
1.0701e+05
76141
47006
16844
16129
22324
10583
6391
NaN
704.86
NaN
NaN
NaN
46535
28239
15155
45692
74399
1.2323e+05
1.5273e+05
46765
58014
23104
19639
7034.2
11821
NaN
NaN
NaN
29835
NaN
97322
12543
11561
41884
58191
99816
1.2707e+05
54099
67242
74659
20903
5342.5
NaN
8440.8
7450.8
NaN
3237
NaN
NaN
20219
14311
7031.8
12945
42391
94963
2.0786e+05
66530
45981
11161
18890
NaN
8869.6
6856.4
3997.6
NaN
NaN
71560
1.0442e+05
45207
NaN
8149.1
11693
NaN
71862
1.2241e+05
1.2436e+05
94138
58420
46388
29938
18159
NaN
13618
7758.5
NaN
NaN
NaN
11142
7789.9
47223
1.1088e+05
55618
56370
22878
8793
7260.3
11446
12276
63023
7599.7
4625.9
7427.6
593.21
1.0893e+05
1.5368e+05
29033
2725.4
NaN
15410
56433
56190
62212
1.8922e+05
94698
38915
71285
13728
14978
13293
10921
10365
6955.2
5579.1
14315
2968.3
NaN
NaN
48594
41882
53008
16652
50013
47422
68917
47910
83288
51334
1.5786e+05
97545
1.3543e+05
1.5504e+05
88771
1.9553e+05
1.4816e+05
1.1918e+05
1.416e+05
60912
1.0264e+05
1.141e+05
1.4196e+05
1.0171e+05
1.4097e+05
1.4706e+05
1.5443e+05
1.44e+05
1.0184e+05
1.4595e+05
1.058e+05
1.0274e+05
1.8805e+05
1.2046e+05
2.3808e+05
2.1606e+05
1.2863e+05
1.3563e+05
2.0864e+05
1.0979e+05
1.5723e+05
1.5585e+05
1.4349e+05
1.666e+05
2.0923e+05
1.8604e+05
1.308e+05
1.3809e+05
1.8687e+05
2.1566e+05
1.4848e+05
1.0069e+05
2.0095e+05
1.5239e+05
1.2599e+05
2.2872e+05
2.6634e+05
1.7915e+05
2.9704e+05
1.3655e+05
1.8413e+05
74592
1.2391e+05
95161
1.8707e+05
94341
85884
1.3331e+05
1.2628e+05
1.1893e+05
1.4047e+05
1.3299e+05
1.2022e+05
82417
96695
1.1936e+05
1.3747e+05
1.4435e+05
1.0733e+05
1.3352e+05
1.248e+05
1.1226e+05
1.4695e+05
1.4922e+05
1.9115e+05
1.5007e+05
1.1225e+05
1.5947e+05
1.2671e+05
1.3134e+05
1.3365e+05
1.5052e+05
1.898e+05
1.9872e+05
1.1355e+05
1.1058e+05
96621
79021
1.026e+05
1.4185e+05
2.8084e+05
88775
1.8073e+05
74410
50959
46007
77302
63152
78475
89061
2.4683e+05
2.4787e+05
2.8819e+05
1.8156e+05
1.1638e+05
3.194e+05
29933
89697
1.4493e+05
1.5075e+05
1.9704e+05
NaN
1.0088e+05
1.7409e+05
3.8359e+05
33287
1.848e+05
19519
1.7713e+05
3.0626e+05
3.5792e+05
2.6613e+05
2.0585e+05
1.9802e+05
1.4569e+05
1.5406e+05
1.9563e+05
1.2353e+05
3.4549e+05
2.1481e+05
2.8987e+05
1.0393e+05
1.3689e+05
11580
3.8124e+05
2.7267e+05
2.583e+05
2.6257e+05
2.0609e+05
2.0062e+05
2.2258e+05
1.1443e+05
3.7419e+05
29872
NaN
2.528e+05
1.5983e+05
2.9563e+05
2.0918e+05
1.1549e+05
2.8958e+05
9610
3.9589e+05
2.7598e+05
4.0966e+05
3.7637e+05
2.3575e+05
4.0274e+05
2.1098e+05
1.027e+05
21731
96821
1.4563e+05
1.4007e+05
1.4364e+05
3.0092e+05
1.2283e+05
2.6294e+05
2.1471e+05
17051
4.5839e+05
4.0503e+05
3.3598e+05
2.7769e+05
4.2241e+05
2.3495e+05
1.7034e+05
1.3567e+05
16637
60751
1.6082e+05
NaN
2.292e+05
1.3287e+05
2.7296e+05
2.9182e+05
4.1451e+05
1.9955e+05
3.0318e+05
4.6508e+05
NaN
5e+05
2.7082e+05
2.1973e+05
76151
22528
31121
1.4463e+05
1.2393e+05
1.3417e+05
1.5116e+05
2.1776e+05
3.7314e+05
8413.1
3.5759e+05
4.6378e+05
1.4691e+05
14119
3.3275e+05
2.3613e+05
2.0696e+05
27185
48593
1.0571e+05
1.4445e+05
1.7093e+05
2.3233e+05
2.5972e+05
2.0659e+05
3.9175e+05
NaN
1.4379e+05
1.5135e+05
14130
3.1568e+05
2.2417e+05
1.4347e+05
3.3689e+05
3.719e+05
1.85e+05
1.2548e+05
3.5671e+05
21703
26453
46769
98113
1.7245e+05
2.2111e+05
2.9193e+05
95061
1.0805e+05
1.1842e+05
1.5844e+05
1.4687e+05
2.0904e+05
1.8404e+05
1.926e+05
1.2091e+05
1.435e+05
1.5292e+05
64492
1.316e+05
1.8144e+05
1.8616e+05
1.8361e+05
1.784e+05
1.9333e+05
1.7505e+05
1.9491e+05
1.8489e+05
2.6469e+05
1.1748e+05
1.9852e+05
1.5545e+05
1.9751e+05
2.5561e+05
2.5662e+05
2.1215e+05
3.1141e+05
2.3545e+05
2.085e+05
2.3505e+05
1.3236e+05
2.3852e+05
2.1095e+05
3.3829e+05
2.516e+05
2.1175e+05
2.5442e+05
3.4656e+05
2.464e+05
2.4943e+05
2.0739e+05
NaN
1.6341e+05
2.0913e+05
NaN
1.2627e+05
NaN
1.4762e+05
NaN
1.1257e+05
NaN
1.5118e+05
77698
97923
NaN
NaN
1.1512e+05
2.2425e+05
1.6521e+05
1.7085e+05
1.0823e+05
95864
1.9199e+05
1.6291e+05
3.1859e+05
2.7251e+05
NaN
NaN
1.5767e+05
NaN
1.564e+05
2.1544e+05
2.7135e+05
98983
NaN
NaN
NaN
3.0243e+05
1.5871e+05
1.9114e+05
1.3399e+05
3.1338e+05
1.4688e+05
3.9788e+05
1.5593e+05
NaN
NaN
NaN
1.3391e+05
1.1385e+05
1.6588e+05
1.03e+05
52219
92553
3.5998e+05
2.3538e+05
1.9458e+05
2.002e+05
NaN
NaN
NaN
NaN
NaN
NaN
NaN
NaN
NaN
NaN
3.006e+05
NaN
NaN
NaN
NaN
NaN
NaN
1.3729e+05
NaN
2.3536e+05
NaN
NaN
NaN
NaN
2.3821e+05
NaN
NaN
NaN
NaN
NaN
NaN
95748
2.9191e+05
NaN
NaN
NaN
NaN
NaN
67755
NaN
1.471e+05
1.3775e+05
96546
1.856e+05
1.4376e+05
91387
91286
1.1643e+05
1.3956e+05
47761
76787
1.0117e+05
1.5114e+05
77906
89506
76878
1.5394e+05
1.0816e+05
1.4434e+05
1.1239e+05
54508
2.6705e+05
55684
52694
55632
55724
54693
77149
50821
74992
1.9603e+05
1.5309e+05
2.2313e+05
1.7088e+05
1.1069e+05
2.9019e+05
1.8874e+05
1.7075e+05
2.2999e+05
2.8488e+05
1.1844e+05
1.6515e+05
1.5648e+05
2.8707e+05
NaN
87235
2.384e+05
1.2693e+05
4.0927e+05
1.6487e+05
2.396e+05
2.614e+05
2.3972e+05
2.1915e+05
71846
1.072e+05
1.3994e+05
3.8431e+05
3.4314e+05
2.2966e+05
1.2829e+05
2.2122e+05
1.249e+05
1.1438e+05
1.1498e+05
1.3785e+05
1.9512e+05
71146
1.9999e+05
4.2745e+05
3.4379e+05
2.1992e+05
2.369e+05
2.6336e+05
76722
1.8625e+05
1.7219e+05
1.7511e+05
1.6881e+05
1.8508e+05
2.166e+05
70914
2.5734e+05
1.76e+05
1.4373e+05
1.4455e+05
1.592e+05
59331
1.2038e+05
1.2266e+05
25591
1.3125e+05
2.4815e+05
1.4303e+05
2.3985e+05
63170
47333
42081
71619
2.2297e+05
1.0216e+05
51882
70221
60502
1.2892e+05
NaN
79445
NaN
62297
27086
86137
80117
1.3953e+05
1.3316e+05
67402
NaN
75355
36019
1.2584e+05
59410
78596
53721
80862
49533
88378
93667
92549
56282
1.4752e+05
1.3262e+05
1.6645e+05
88924
90354
1.3917e+05
1.1168e+05
1.0065e+05
92573
69416
36276
49076
1.3163e+05
1.1249e+05
51942
88665
83771
62013
56308
97692
77630
69279
60334
83498
43526
35687
67947
39261
77177
1.1983e+05
1.3566e+05
87422
47268
1.0104e+05
1.8301e+05
74988
1.2092e+05
83258
80084
87379
97074
2.2991e+05
30802
2.2146e+05
9038.5
1.0245e+05
1.0342e+05
67003
58261
69320
1.2426e+05
1.5133e+05
37004
10364
29616
89860
1.4982e+05
1.3898e+05
1.0957e+05
1.8997e+05
90985
2.0599e+05
NaN
1.0164e+05
5895.4
81570
1.1871e+05
64593
62019
86667
1.0387e+05
62059
1549.1
78376
1808
55628
74909
61881
75319
82888
98001
1.347e+05
95199
NaN
1.0778e+05
2809.9
13741
46162
77046
15193
89545
1.6732e+05
91971
NaN
10110
47812
92374
NaN
71603
89157
95885
54593
NaN
31145
66358
47889
82040
67280
50255
65171
44701
1099.7
NaN
40994
3443
26994
49228
60124
63652
99652
70353
1.0529e+05
NaN
68787
1518.9
35597
61368
53754
1.0579e+05
62925
67526
77952
NaN
96439
5656.7
1.1151e+05
1.0636e+05
76933
42594
70594
90225
45478
