# Supplementary material for: Micro-mechanical fingerprints of the rat bladder change in actinic cystitis and tumor presence
Source: Commun Biol. 2023 Feb 24;6:217. doi: 10.1038/s42003-023-04572-0 (PMC9950451; doi:10.1038/s42003-023-04572-0)
Supplement: Supplementary file 4 — Supplementary data 1 [file 42003_2023_4572_MOESM4_ESM.zip › supplementary data graphs/muscle/1_CTRL/Month2/R226/AFM.csv]

72315
1.0201e+05
1.4668e+05
1.1823e+05
1.4647e+05
1.9455e+05
90551
1.0974e+05
46930
41071
46759
59256
40950
75970
87063
80196
59802
69638
97849
1.7821e+05
2.0013e+05
1.1843e+05
2.0655e+05
92780
92742
1.1806e+05
1.0206e+05
1.4346e+05
92291
1.2165e+05
1.4732e+05
2.1223e+05
1.0902e+05
1.9028e+05
1.1623e+05
36571
60621
82242
94360
1.1349e+05
1.5186e+05
1.2491e+05
90331
80188
1.069e+05
1.319e+05
1.6091e+05
1.5204e+05
1.1279e+05
94042
1.063e+05
1.2354e+05
79932
66628
91595
1.925e+05
1.6315e+05
1.8088e+05
51649
88469
1.3627e+05
1.2658e+05
1.2801e+05
49293
71022
1.2467e+05
1.4619e+05
1.6213e+05
1.5938e+05
1.7984e+05
1.0771e+05
79296
1.0299e+05
1.8569e+05
1.7414e+05
63149
95846
1.0182e+05
1.1546e+05
94682
95033
77278
1.1607e+05
89580
45183
1.1298e+05
1.0376e+05
1.2939e+05
1.24e+05
1.4358e+05
1.4081e+05
1.5019e+05
97964
2.1183e+05
98743
1.0758e+05
1.1116e+05
97274
80664
92246
81748
1.1832e+05
1.369e+05
1.7718e+05
1.8707e+05
1.3478e+05
74855
1.214e+05
1.1799e+05
90612
77148
1.1897e+05
89003
39684
1.1289e+05
1.0789e+05
1.2081e+05
1.6666e+05
1.1833e+05
1.1167e+05
70686
1.2411e+05
1.124e+05
1.4345e+05
1.3753e+05
2.0015e+05
85728
1.0855e+05
1.1984e+05
1.8924e+05
2.0031e+05
66688
1.1029e+05
1.2157e+05
1.1482e+05
1.352e+05
1.1155e+05
1.8673e+05
1.5087e+05
1.2132e+05
1.05e+05
92820
1.0326e+05
78936
85792
1.1132e+05
1.2998e+05
1.4522e+05
1.0607e+05
95370
1.2618e+05
1.4904e+05
1.9048e+05
1.387e+05
1.3696e+05
1.1115e+05
1.3194e+05
1.2671e+05
1.3721e+05
1.3183e+05
1.4776e+05
72645
1.4276e+05
1.5383e+05
1.5833e+05
1.3191e+05
1.704e+05
79490
84134
1.2384e+05
1.9964e+05
1.4181e+05
1.3608e+05
1.6321e+05
1.3887e+05
99229
2.0073e+05
78577
99304
1.1895e+05
1.2206e+05
1.2286e+05
1.3234e+05
1.2288e+05
1.1656e+05
2.3173e+05
3.2795e+05
2.9108e+05
2.1959e+05
1.3543e+05
1.0787e+05
1.4702e+05
2.4867e+05
1.2957e+05
88331
1.4344e+05
81091
1.8966e+05
2.4219e+05
1.6926e+05
1.534e+05
2.015e+05
2.2345e+05
1.9977e+05
1.661e+05
1.16e+05
1.646e+05
1.7647e+05
75061
53838
67294
54613
62684
87076
1.154e+05
1.1662e+05
74302
84950
1.0053e+05
1.2659e+05
1.0016e+05
1.0439e+05
2.0382e+05
2.3662e+05
1.6661e+05
1.8665e+05
2.3741e+05
1.6867e+05
1.6083e+05
1.5019e+05
1.5314e+05
1.8811e+05
1.5447e+05
1.7078e+05
1.7326e+05
2.4692e+05
1.8482e+05
2.7923e+05
2.3298e+05
1.7633e+05
1.0961e+05
95243
1.3982e+05
1.794e+05
1.0215e+05
63769
1.0291e+05
56602
55486
95881
62883
2.0027e+05
1.3717e+05
1.3636e+05
1.6547e+05
1.172e+05
98392
2.0697e+05
2.1815e+05
1.8054e+05
2.0503e+05
2.4165e+05
2.4005e+05
1.9273e+05
1.722e+05
1.8364e+05
1.3073e+05
78998
77496
80431
62897
64242
64621
46314
66820
80533
84574
47153
27025
79817
55826
86846
82798
1.3024e+05
80269
87376
73858
61704
92448
51993
48980
50537
41660
69779
98018
70787
66515
80937
84979
88082
68919
63687
69115
74624
60130
59662
74287
92182
79479
40435
61142
54389
73805
59826
47961
1.046e+05
80264
75473
72722
82174
64402
67683
83671
89398
90582
74662
88751
1.0013e+05
1.2052e+05
78771
1.0193e+05
83893
69476
49440
64773
68154
77446
56308
71494
1.1899e+05
57821
1.0214e+05
1.2298e+05
1.0418e+05
1.4059e+05
1.2463e+05
1.0109e+05
80216
81061
1.0754e+05
99461
1.3511e+05
41916
1.4159e+05
1.119e+05
88702
66138
61276
37037
58339
72771
71691
1.233e+05
99411
1.1927e+05
1.6131e+05
1.5668e+05
1.2622e+05
1.1632e+05
1.393e+05
1.5881e+05
1.8349e+05
1.7072e+05
1.607e+05
1.5437e+05
2.0441e+05
89812
61381
49537
29752
95285
1.0213e+05
89146
2.1823e+05
1.0666e+05
1.0587e+05
1.7037e+05
1.407e+05
83751
87875
90436
79059
78035
1.025e+05
96253
1.1946e+05
1.0588e+05
82214
1.3636e+05
1.73e+05
2.0066e+05
1.6684e+05
1.3414e+05
83719
1.1065e+05
1.2482e+05
1.1595e+05
1.074e+05
1.1491e+05
1.2059e+05
1.1302e+05
1.133e+05
99989
1.0453e+05
91400
1.1221e+05
1.3127e+05
1.3353e+05
90796
92967
1.4001e+05
1.7279e+05
1.8273e+05
96263
1.2634e+05
1.0924e+05
97303
1.5236e+05
2.0291e+05
2.9116e+05
2.3262e+05
1.4856e+05
1.4722e+05
1.821e+05
2.4793e+05
2.872e+05
1.9787e+05
1.3783e+05
96893
1.2204e+05
1.211e+05
1.418e+05
2.067e+05
1.4306e+05
1.4406e+05
1.4253e+05
1.5735e+05
1.0331e+05
1.245e+05
1.1506e+05
1.9302e+05
2.1903e+05
2.5714e+05
2.2689e+05
1.6718e+05
2.3752e+05
2.6843e+05
2.3181e+05
1.7971e+05
2.8361e+05
2.6273e+05
2.5903e+05
1.1785e+05
72313
96423
1.2792e+05
1.1374e+05
1.0157e+05
86192
1.0663e+05
1.1158e+05
84056
96483
2.8475e+05
1.4698e+05
3.286e+05
1.8987e+05
2.0142e+05
3.2235e+05
2.2622e+05
1.8008e+05
3.6697e+05
4.0689e+05
2.3083e+05
1.9195e+05
1.6995e+05
2.6664e+05
1.1393e+05
1.2603e+05
1.0431e+05
76660
1.4465e+05
1.1216e+05
1.2758e+05
3.2698e+05
1.4188e+05
76433
95852
2.5242e+05
1.6216e+05
2.4829e+05
3.678e+05
3.1066e+05
2.242e+05
2.3932e+05
2.3049e+05
2.273e+05
1.6518e+05
2.5102e+05
1.7309e+05
1.1264e+05
1.9162e+05
1.426e+05
2.2952e+05
3.2633e+05
1.6503e+05
2.2822e+05
1.7453e+05
1.4734e+05
1.6599e+05
1.5866e+05
2.0016e+05
1.6688e+05
1.5489e+05
1.5276e+05
1.2035e+05
2.008e+05
2.0323e+05
1.1834e+05
1.8048e+05
1.5957e+05
1.5885e+05
1.205e+05
91736
1.4697e+05
1.8988e+05
1.1246e+05
2.0781e+05
2.5429e+05
1.6641e+05
1.5287e+05
1.4784e+05
1.1942e+05
2.357e+05
1.9823e+05
1.0965e+05
1.5828e+05
1.6638e+05
1.1175e+05
1.5198e+05
2.5464e+05
1.8465e+05
1.4664e+05
1.1438e+05
1.0923e+05
1.6352e+05
1.6513e+05
1.904e+05
1.0841e+05
1.334e+05
1.1865e+05
1.8889e+05
2.1491e+05
1.7703e+05
91639
1.5426e+05
1.2157e+05
1.1383e+05
54021
59930
97136
94227
1.3036e+05
90915
26919
2.233e+05
1.6635e+05
3.1319e+05
89620
86279
86040
89485
69964
41170
1.0371e+05
88414
1.0958e+05
1.2954e+05
1.1251e+05
1.0281e+05
1.1406e+05
89861
52011
49696
79609
53455
62491
2.8203e+05
1.8113e+05
2.1271e+05
95706
75876
1.3462e+05
1.6238e+05
1.12e+05
1.042e+05
45800
87493
1.6335e+05
1.1646e+05
1.048e+05
1.0089e+05
1.1011e+05
1.221e+05
1.3989e+05
2.0278e+05
94178
40311
73043
1.7007e+05
89954
97122
73057
90496
1.0725e+05
77731
62184
65017
1.7208e+05
92191
46184
1.1412e+05
1.5731e+05
1.3593e+05
1.0815e+05
1.0534e+05
1.0374e+05
1.3438e+05
1.9552e+05
1.8757e+05
1.2095e+05
52407
94151
45715
80056
86322
1.1419e+05
96735
99894
1.2271e+05
1.0178e+05
61404
68808
94999
35357
1.044e+05
1.2633e+05
1.6864e+05
1.7474e+05
1.2456e+05
1.1611e+05
2.1652e+05
1.8916e+05
1.4021e+05
67459
99844
1.512e+05
73373
83264
1.0652e+05
1.2097e+05
1.0717e+05
1.0179e+05
1.2858e+05
88065
88120
69256
39679
1.3083e+05
66213
1.7841e+05
1.3643e+05
1.692e+05
91417
2.3892e+05
1.2638e+05
1.8259e+05
1.3294e+05
73472
1.9195e+05
57066
91960
1.2766e+05
1.0425e+05
1.2256e+05
1.3016e+05
99593
95313
95261
97151
89354
64998
89417
66922
1.0144e+05
1.0827e+05
1.3834e+05
1.9621e+05
68209
46107
58808
51714
80714
69433
87981
73488
1.2699e+05
1.1341e+05
1.1001e+05
1.2867e+05
71733
71232
46927
67671
66084
73321
59181
73891
57162
59683
61115
60323
75148
65837
89826
1.0532e+05
1.4744e+05
1.2066e+05
1.353e+05
1.5136e+05
1.0304e+05
56997
71337
70010
54434
73217
55636
53073
72304
41740
60471
95386
81288
53552
65076
78130
1.3264e+05
1.251e+05
1.3222e+05
1.2549e+05
1.05e+05
75709
82690
83866
91256
71979
46825
45644
63656
45586
81866
83215
70808
93952
83212
1.3409e+05
1.7324e+05
1.9805e+05
1.0752e+05
1.9156e+05
1.7062e+05
75668
1.0175e+05
74649
72362
78598
42007
53378
56280
77323
69184
96670
80671
79401
98053
1.1475e+05
1.689e+05
1.4004e+05
1.7997e+05
1.2493e+05
91882
62947
95348
85213
75729
88959
76818
52405
63678
96415
76022
66412
68931
87137
86864
98895
1.6144e+05
2.1986e+05
96774
1.2817e+05
90425
65573
49708
64243
89820
65153
71896
73928
69822
86478
66511
82068
75980
52643
1.1125e+05
1.036e+05
94594
1.3593e+05
1.3001e+05
1.0406e+05
91086
1.6578e+05
79294
68914
99045
57116
78589
74203
69377
80212
86535
74371
74816
1.1613e+05
1.0073e+05
1.0026e+05
90148
1.7501e+05
80185
1.0487e+05
1.8909e+05
97484
1.0435e+05
87660
2.6702e+05
2.6627e+05
2.1115e+05
3.07e+05
2.288e+05
1.7485e+05
2.0027e+05
2.3263e+05
1.4536e+05
1.2107e+05
2.468e+05
2.3464e+05
1.7239e+05
1.6737e+05
1.8054e+05
2.4665e+05
2.1721e+05
1.4042e+05
1.6703e+05
1.1646e+05
1.8422e+05
1.2959e+05
1.7673e+05
1.7006e+05
2.2821e+05
2.0851e+05
2.1157e+05
2.0506e+05
2.1596e+05
1.1667e+05
1.4008e+05
1.3973e+05
1.8489e+05
1.7361e+05
2.3859e+05
1.9993e+05
2.6496e+05
1.4247e+05
1.9279e+05
2.5686e+05
2.021e+05
1.0452e+05
1.4085e+05
1.4919e+05
2.3442e+05
2.7309e+05
1.0639e+05
2.039e+05
1.4007e+05
2.5132e+05
1.7006e+05
1.7858e+05
1.2818e+05
1.3912e+05
74035
1.0264e+05
1.3243e+05
1.6684e+05
1.4983e+05
1.344e+05
1.512e+05
1.2487e+05
1.1359e+05
1.9505e+05
1.5967e+05
1.7266e+05
1.8768e+05
2.0437e+05
1.9113e+05
1.8648e+05
2.434e+05
1.774e+05
3.2106e+05
2.9531e+05
1.4428e+05
1.366e+05
1.6086e+05
93478
96069
1.0658e+05
1.9747e+05
93363
1.0432e+05
1.3958e+05
1.8332e+05
94779
47086
1.3929e+05
2.0284e+05
1.0796e+05
1.8912e+05
1.6432e+05
1.1902e+05
1.8243e+05
1.6846e+05
2.2557e+05
2.3186e+05
1.33e+05
2.0232e+05
3.0226e+05
1.495e+05
1.2516e+05
1.5656e+05
1.1851e+05
1.2318e+05
1.3891e+05
1.8592e+05
1.919e+05
1.6706e+05
2.2968e+05
2.0309e+05
81723
1.0648e+05
1.2193e+05
1.5669e+05
1.3872e+05
1.2285e+05
1.5963e+05
1.3828e+05
1.3625e+05
1.4316e+05
1.981e+05
2.2831e+05
1.7582e+05
1.4397e+05
2.1996e+05
1.3703e+05
1.6303e+05
2.3599e+05
1.9917e+05
74081
1.1586e+05
1.6042e+05
1.5e+05
2.224e+05
2.4418e+05
1.984e+05
1.5269e+05
1.4591e+05
1.862e+05
1.5725e+05
1.4187e+05
1.419e+05
1.2628e+05
1.3255e+05
2.0045e+05
2.4356e+05
2.3685e+05
1.2305e+05
1.6766e+05
1.9533e+05
1.9626e+05
1.5991e+05
1.3285e+05
1.2131e+05
52141
73519
1.8221e+05
1.6971e+05
2.0642e+05
1.8073e+05
1.5033e+05
1.1268e+05
99741
99508
1.1835e+05
1.2963e+05
1.7016e+05
1.2107e+05
1.9174e+05
1.458e+05
1.4671e+05
1.2667e+05
1.2665e+05
1.3419e+05
1.6056e+05
70801
99938
1.9635e+05
1.5849e+05
1.3997e+05
1.8041e+05
1.8241e+05
2.3527e+05
1.1137e+05
2.3688e+05
1.7742e+05
3.3276e+05
1.7174e+05
2.4735e+05
2.2968e+05
1.996e+05
1.8348e+05
1.9831e+05
1.4175e+05
2.0935e+05
1.7016e+05
2.5856e+05
1.9463e+05
1.7177e+05
1.5098e+05
1.7687e+05
1.7657e+05
1.2531e+05
1.3093e+05
1.133e+05
1.5333e+05
1.6143e+05
1.3683e+05
1.7492e+05
2.2326e+05
2.7437e+05
1.6098e+05
1.3653e+05
2.3833e+05
1.8932e+05
1.9476e+05
2.6131e+05
2.6176e+05
2.2382e+05
1.9736e+05
1.5798e+05
1.56e+05
1.4395e+05
1.8052e+05
2.2113e+05
1.6356e+05
1.3629e+05
1.4203e+05
1.2527e+05
1.2014e+05
1.3201e+05
2.0305e+05
1.7224e+05
1.403e+05
1.7877e+05
81154
2.2415e+05
1.4267e+05
1.4746e+05
1.7385e+05
1.4703e+05
2.1457e+05
76097
1.1972e+05
2.3556e+05
1623.1
2.0494e+05
2.041e+05
1.9082e+05
2.2184e+05
1.1419e+05
1.9316e+05
1.5562e+05
2.6343e+05
2.5544e+05
1.6786e+05
1.7055e+05
1.6362e+05
1.2852e+05
90716
1.4038e+05
1.1395e+05
1.6053e+05
1.1532e+05
1.5762e+05
1.1755e+05
1.1369e+05
1.8092e+05
1.4759e+05
2.0572e+05
1.1774e+05
1.8989e+05
6014.4
1.6286e+05
2.4942e+05
2.1109e+05
2.5211e+05
2.9161e+05
1.7929e+05
2.2332e+05
1.8395e+05
2.0057e+05
1.8497e+05
1.8109e+05
1.2609e+05
1.845e+05
1.2082e+05
1.5771e+05
1.2388e+05
1.8587e+05
1.1472e+05
96468
1.459e+05
1.4258e+05
1.5286e+05
1.7509e+05
1.8294e+05
1.4558e+05
3.3346e+05
1.9304e+05
1.5139e+05
2.3798e+05
1.9149e+05
1.4157e+05
1.6292e+05
1.8617e+05
1.6675e+05
1.3244e+05
1.1279e+05
1.3529e+05
1.5066e+05
1.6493e+05
2.3176e+05
1.3802e+05
1.6006e+05
2.2198e+05
1.6057e+05
2.1402e+05
1.982e+05
1.5935e+05
2.3132e+05
1.7377e+05
1.8057e+05
2.3712e+05
1.8532e+05
1.7161e+05
1.5474e+05
2.0044e+05
1.1604e+05
1.7537e+05
1.701e+05
1.9309e+05
1.9486e+05
2.0588e+05
1.3797e+05
1.828e+05
1.3886e+05
1.4129e+05
1.7676e+05
1.7218e+05
2.2388e+05
1.7347e+05
2.0407e+05
2.0896e+05
1.7055e+05
1.6968e+05
1.6616e+05
2.1658e+05
1.8206e+05
2.4945e+05
1.9282e+05
1.3132e+05
1.5876e+05
1.4691e+05
1.863e+05
2.0757e+05
1.7396e+05
1.8584e+05
3.0001e+05
2.0486e+05
1.7631e+05
1.8252e+05
1.6614e+05
95239
2.0045e+05
2.8441e+05
1.8754e+05
1.6439e+05
1.6936e+05
1.554e+05
1.7921e+05
1.823e+05
1.896e+05
1.4033e+05
1.9529e+05
1.4146e+05
1.9275e+05
1.2463e+05
1.3949e+05
1.5215e+05
2.0492e+05
2.2325e+05
1.8333e+05
2.6582e+05
2.0344e+05
2.5873e+05
1.6823e+05
1.6878e+05
1.7983e+05
2.1781e+05
1.6204e+05
2.1031e+05
1.3223e+05
1.746e+05
1.766e+05
1.9112e+05
1.6755e+05
1.3367e+05
2.0791e+05
2.3539e+05
2.1419e+05
1.9466e+05
2.1043e+05
2.1776e+05
2.2662e+05
2.4227e+05
1.9014e+05
1.8929e+05
2.6869e+05
2.3518e+05
2.7508e+05
2.1783e+05
1.4514e+05
1.6584e+05
2.0615e+05
1.7806e+05
4.0014e+05
2.1834e+05
2.4804e+05
1.6665e+05
2.2765e+05
2.673e+05
1.5851e+05
2.0931e+05
1.7056e+05
2.1802e+05
2.7479e+05
2.4381e+05
1.7719e+05
1.8405e+05
2.19e+05
2.2011e+05
2.3761e+05
1.3404e+05
1.3288e+05
1.7319e+05
1.4151e+05
1.2571e+05
1.3702e+05
1.7133e+05
1.4864e+05
1.7913e+05
2.3968e+05
2.8213e+05
1.9653e+05
2.3652e+05
1.9757e+05
2.3423e+05
2.0478e+05
9906.9
22235
6571.5
45125
91353
1.5709e+05
1.0193e+05
1.0615e+05
59872
1.0629e+05
2.8847e+05
2.1308e+05
63448
23533
27658
10453
18922
25204
20131
9131.8
43014
77711
1.5022e+05
1.5045e+05
1.7344e+05
90688
53659
1.1115e+05
1.3437e+05
1.6804e+05
1.8477e+05
1.1042e+05
89386
26226
5895.4
22198
6815.8
25558
58793
94644
1.4816e+05
1.1632e+05
1.1317e+05
1.0337e+05
1.3337e+05
1.2266e+05
1.0327e+05
1.2125e+05
52379
47046
9947.2
3727.9
12926
31844
25058
18138
17004
47139
76882
1.1258e+05
1.0334e+05
66119
99316
1.101e+05
1.3209e+05
83966
95920
72708
50589
44730
52805
47963
60610
1.2696e+05
50096
63260
67801
75524
82959
69174
1.0647e+05
77823
49287
65192
48627
1.9277e+05
1.1341e+05
22545
11684
20760
26697
1.0062e+05
1.2419e+05
66702
51908
39888
45378
29297
26825
1.3748e+05
1.9835e+05
55551
1e+10
1.2129e+05
2.4558e+05
2.4908e+05
70959
1.0903e+05
922.79
50012
66557
46778
69398
33918
50754
61546
56343
66620
59501
1.2149e+05
1.2896e+05
1.481e+05
1.0216e+05
1.0627e+05
1.8037e+05
2.0508e+05
1.8156e+05
1.4509e+05
49599
20863
23471
24861
25844
29877
52045
31741
76899
91116
1.6099e+05
3.7036e+05
1.7632e+05
1.5719e+05
93515
56511
31104
81830
19630
52749
49687
1.5675e+05
77910
1.3561e+05
1.2294e+05
99624
29206
1.6407e+05
73231
1.5078e+05
1.1995e+05
84970
57887
55432
1.2803e+05
33026
24380
1.0008e+05
1.3924e+05
1.8296e+05
1.6054e+05
65975
64991
1.0747e+05
14128
53666
49748
91397
19342
27127
46225
55329
54912
1.1669e+05
99488
1.3758e+05
1.5167e+05
51353
51966
16371
54046
72969
23096
49468
82265
53664
1.0542e+05
1.4811e+05
1.0914e+05
1.4656e+05
2.128e+05
14075
58358
72898
62726
20672
59071
61429
12000
26948
58057
22679
19477
18464
58665
91194
26816
85176
33157
19302
46891
45642
78827
56486
94228
1.8833e+05
85400
72089
70571
1.0172e+05
54846
92630
1.0772e+05
39556
1.1234e+05
1.1939e+05
75662
98594
87174
1.2265e+05
1.6217e+05
48827
49401
64719
29019
55924
1.1734e+05
1.4203e+05
89829
96055
1.9149e+05
89255
41392
62055
63948
54323
1.3695e+05
78530
1.0453e+05
91417
61533
38774
98347
35820
1.1361e+05
86299
46304
1.831e+05
1.6894e+05
41422
32789
90680
98242
99340
1.052e+05
41057
87303
1.9854e+05
1.1124e+05
73950
68765
53713
48728
77126
1.0531e+05
91353
1.1626e+05
90718
56549
51506
1.4858e+05
82136
1.0663e+05
99505
85609
98966
56526
85627
1.3063e+05
97361
95621
55033
70954
1.1216e+05
88862
1.2758e+05
53777
55989
1.8225e+05
82603
1.3353e+05
1.0973e+05
68440
91250
70321
89340
96446
71391
59953
1.043e+05
1.4522e+05
1.7374e+05
1.2143e+05
1.3844e+05
1.3556e+05
76797
99542
68493
66203
90692
1.0253e+05
99725
1.0585e+05
1.091e+05
81598
1.1096e+05
1.0057e+05
89189
1.0777e+05
1.2565e+05
1.4492e+05
1.0671e+05
56444
61400
64871
62825
69583
1.0249e+05
99845
84081
94452
81032
57739
59604
70114
1.0063e+05
67294
45913
61394
65686
1.1371e+05
1.0708e+05
85293
87786
54484
60284
89302
63512
60905
57176
59738
49312
75885
68657
73896
79272
1.0944e+05
95642
67412
51369
58527
93141
1.0258e+05
99770
45315
1.1573e+05
1.45e+05
1.0873e+05
90779
70315
60011
83925
26387
88336
76682
1.0844e+05
1.1896e+05
1.0323e+05
1.0502e+05
90581
92114
93579
1.2715e+05
1.0203e+05
1.0298e+05
87272
1.5828e+05
58558
72284
1.2455e+05
32862
43994
55387
38177
41311
86808
1.0066e+05
1.3915e+05
1.074e+05
82563
73837
1.0588e+05
2.2221e+05
95985
13798
1.2108e+05
97546
89714
1.4533e+05
1.4838e+05
1.0315e+05
1.3942e+05
1.1318e+05
91435
1.4491e+05
1.1089e+05
81334
1.253e+05
1.5596e+05
67548
68741
1.6597e+05
44736
1.2913e+05
1.6903e+05
2.015e+05
1.2053e+05
1.7881e+05
1.0861e+05
77898
82192
69637
44763
1.6199e+05
1.3552e+05
1.857e+05
1.1929e+05
1.49e+05
1.1793e+05
1.7265e+05
1.0655e+05
1.2788e+05
90894
93622
1.2394e+05
85326
76832
1.1168e+05
1.1027e+05
1.1956e+05
1.2107e+05
1.9072e+05
1.1577e+05
1.0003e+05
77416
1.1565e+05
1.1649e+05
1.0347e+05
1.5873e+05
1.3543e+05
1.2055e+05
1.031e+05
98246
1.1995e+05
83613
1.0012e+05
1.0863e+05
1.3548e+05
99684
77706
49017
86003
92204
46566
68369
1.0028e+05
97980
1.0111e+05
55382
70609
69519
1.2846e+05
58686
1.0351e+05
1.5576e+05
1.119e+05
1.452e+05
1.444e+05
95852
82516
88097
1.0916e+05
86896
88117
1.0481e+05
1.0098e+05
1.461e+05
54662
67880
1.5761e+05
1.3955e+05
1.1769e+05
49012
74666
1.1393e+05
81253
80094
1.0973e+05
1.2079e+05
1.3597e+05
1.2019e+05
1.9116e+05
83229
1.6562e+05
74731
1.1182e+05
1.1476e+05
1.2588e+05
1.1598e+05
1.1862e+05
1.3974e+05
93071
99858
2.0463e+05
80721
1.3293e+05
1.7534e+05
1.2604e+05
2.2293e+05
94597
1.038e+05
1.128e+05
87638
1.2499e+05
1.3614e+05
80046
78405
1.0778e+05
68921
74245
1.1524e+05
1.6268e+05
2.0269e+05
1.4287e+05
93132
95566
1.5268e+05
1.3374e+05
1.378e+05
83628
90896
1.2105e+05
1.0671e+05
99347
98833
1.4977e+05
1.9902e+05
91376
1.4035e+05
65312
58332
1.1274e+05
1.0424e+05
1.5071e+05
1.8029e+05
1.0345e+05
1.6258e+05
1.3882e+05
83623
2.3115e+05
87685
1.2079e+05
92938
52012
1.0132e+05
1.4391e+05
1.2619e+05
1.374e+05
1.2791e+05
1.6943e+05
1.6557e+05
1.7256e+05
87203
2.2177e+05
4.4629e+05
69935
1.3509e+05
1.7471e+05
1.2623e+05
62832
90968
77755
1.2123e+05
80240
1.4411e+05
1.0488e+05
1.1822e+05
1.0004e+05
51048
30237
44824
95294
1.4008e+05
70885
85511
1.9443e+05
3.3163e+05
54256
1.4314e+05
1.7309e+05
1.3979e+05
1.1789e+05
1.4884e+05
1.0168e+05
78635
93778
70792
1.3709e+05
94787
1.4325e+05
1.3158e+05
1.0408e+05
1.1787e+05
1.0722e+05
1.171e+05
1.7924e+05
1.0626e+05
1.7623e+05
1.5403e+05
71420
91099
1.314e+05
76698
96528
1.9871e+05
1.2793e+05
65948
56155
47811
81704
83322
1.4587e+05
1.5604e+05
1.2105e+05
1.0365e+05
96728
1.1168e+05
1.9263e+05
88234
94706
1.521e+05
1.1617e+05
22296
1.0508e+05
1.6178e+05
46368
63402
48443
1.2258e+05
80095
1.4954e+05
18621
19050
62466
87250
1.0162e+05
41228
66885
[truncated: 11 more rows]
