# Supplementary material for: Micro-mechanical fingerprints of the rat bladder change in actinic cystitis and tumor presence
Source: Commun Biol. 2023 Feb 24;6:217. doi: 10.1038/s42003-023-04572-0 (PMC9950451; doi:10.1038/s42003-023-04572-0)
Supplement: Supplementary file 4 — Supplementary data 1 [file 42003_2023_4572_MOESM4_ESM.zip › supplementary data graphs/muscle/1_CTRL/Month2/R226/Chiaro.csv]

2.4086e+05
NaN
2.6472e+05
1.6299e+05
1.0842e+05
17161
88309
70709
1.0024e+05
51848
1.9418e+05
94878
2.3285e+05
2.6905e+05
2.4662e+05
2.9799e+05
7538.6
2.6801e+05
1.7131e+05
18759
3.0212e+05
2.3014e+05
3.0005e+05
1.1999e+05
NaN
3.6811e+05
1.5462e+05
86636
83558
59215
NaN
50176
1.4372e+05
1.8592e+05
2.2058e+05
1.8943e+05
2.3909e+05
2.4513e+05
40083
1.5485e+05
2452
4.2108e+05
3.3985e+05
3.7372e+05
1.1009e+05
1.2815e+05
NaN
4.3098e+05
1.8691e+05
16152
65846
18213
97119
1.4835e+05
2.4021e+05
2.1877e+05
2.6791e+05
1.8322e+05
27061
3.9211e+05
76667
3.0197e+05
2.8847e+05
2.0155e+05
3.0571e+05
2.722e+05
3.2924e+05
3.6043e+05
1.2014e+05
NaN
2715.7
95502
92432
47802
1.5185e+05
2.8813e+05
2.5217e+05
2.3462e+05
2.0735e+05
2.9066e+05
2747.6
3.5335e+05
1.0805e+05
2.5207e+05
3838.4
3.1026e+05
2.3094e+05
1.9624e+05
3.643e+05
2.3108e+05
2.6634e+05
3.8204e+05
2.5504e+05
83441
11767
79081
73052
83645
71155
1.6654e+05
2.6912e+05
2.32e+05
2.6218e+05
2.5445e+05
3.5163e+05
62284
71481
NaN
3.1655e+05
2.4236e+05
1.6946e+05
2.7379e+05
2.6439e+05
2.2347e+05
2.4194e+05
1.732e+05
64825
7617.8
1.157e+05
51031
1.7015e+05
2.3782e+05
2.4512e+05
2.5828e+05
2.4783e+05
2.5481e+05
3.5189e+05
2.5511e+05
NaN
2.5783e+05
4.0132e+05
3.7362e+05
3.546e+05
3.4445e+05
2.6309e+05
1.5361e+05
1.1022e+05
75478
7033.5
88942
1.146e+05
61808
43553
1.4271e+05
1.8133e+05
2.4825e+05
2.557e+05
2.3864e+05
1.7844e+05
3.8979e+05
54208
84195
2.2118e+05
2.4126e+05
NaN
3.2103e+05
1.8405e+05
2.7461e+05
NaN
2.2326e+05
3.3718e+05
92148
1.1865e+05
13163
69913
40520
1.2988e+05
1.7956e+05
2.3975e+05
2.5924e+05
1.0712e+05
1.8795e+05
1.4155e+05
1.5285e+05
94669
1.5985e+05
1.4659e+05
1.6149e+05
2.0411e+05
1.4449e+05
2.2566e+05
1.2942e+05
1.2411e+05
1.3473e+05
1.3751e+05
2.2202e+05
1.8011e+05
2.626e+05
38796
1.577e+05
2.4692e+05
98685
1.3607e+05
61908
83768
2.1896e+05
1.4826e+05
1.9443e+05
1.7292e+05
1.7752e+05
61943
1.5603e+05
67573
2.9321e+05
2.2549e+05
2.185e+05
1.534e+05
1.3791e+05
3.0638e+05
1.5741e+05
1.5392e+05
1.834e+05
3.0242e+05
2.7718e+05
2.6763e+05
1.605e+05
1.7296e+05
2.3469e+05
2.0094e+05
1.6574e+05
1.666e+05
1.68e+05
2.1662e+05
2.4057e+05
1.4985e+05
2.2186e+05
2.3573e+05
2.5362e+05
2.0656e+05
1.7722e+05
2.1592e+05
74113
1.8164e+05
1.0133e+05
2.096e+05
94554
1.3931e+05
1.5165e+05
92209
2.0912e+05
1.6522e+05
91617
2.1776e+05
1.7338e+05
1.6293e+05
1.1237e+05
65589
91004
81773
37830
1.2117e+05
81627
1.9776e+05
97538
1.7265e+05
98911
28595
1.4822e+05
1.6583e+05
1.7192e+05
1.4031e+05
99756
1.0238e+05
1.6739e+05
1.8194e+05
1.3202e+05
1.0238e+05
59101
1.51e+05
49547
1.8585e+05
1.004e+05
1.49e+05
96582
1.3699e+05
1.4923e+05
1.1457e+05
1.2577e+05
85428
1.1737e+05
2.6046e+05
95296
1.9397e+05
41991
1.3036e+05
1.85e+05
74107
72532
40675
75555
1.2346e+05
1.2933e+05
86029
45384
14228
46152
28355
46459
65727
68486
35704
NaN
60010
1.5592e+05
26373
53284
94608
1.2654e+05
1.2525e+05
56353
62265
38561
40473
86474
1.9806e+05
1.452e+05
2.4307e+05
2.4239e+05
1.7631e+05
64288
1.9331e+05
83413
1.8002e+05
1.5401e+05
1.4051e+05
2.4214e+05
1.5218e+05
1.4018e+05
1.2772e+05
2.4116e+05
1.2935e+05
90270
1.8341e+05
1.6919e+05
99583
80171
1.1053e+05
1.1443e+05
1.6746e+05
1.8603e+05
75501
75681
74678
80504
1.1011e+05
94989
67790
62266
63389
58052
31076
19462
40343
31710
30711
34987
58169
48677
59361
35822
10393
13514
15308
NaN
13356
8209.2
15687
13184
8832.6
10606
1.0723e+05
22502
41575
1.1773e+05
1.057e+05
85312
1.2416e+05
92506
1.6538e+05
1.6509e+05
28056
1.46e+05
76536
1.1327e+05
73211
79387
96397
1.3033e+05
15728
31521
1.5585e+05
17609
1.0482e+05
1.738e+05
1.7351e+05
87991
80133
1.4479e+05
1.4484e+05
NaN
44685
1.4472e+05
1.3085e+05
95445
34878
67540
92103
1.5433e+05
1.3033e+05
69778
33753
57898
2.1468e+05
42544
2.0399e+05
1.1015e+05
22519
1.355e+05
1.2689e+05
2.017e+05
1.4495e+05
1.7406e+05
1.5093e+05
1.2537e+05
2.113e+05
51487
1.2154e+05
1.2874e+05
63983
66601
1.3584e+05
21539
25540
1.1657e+05
1.865e+05
1.2478e+05
92755
98001
1.4187e+05
1.1367e+05
1.6041e+05
1.4885e+05
1.7002e+05
1.2595e+05
1.4057e+05
2.2487e+05
1.5148e+05
55277
1.3037e+05
1.2736e+05
92144
79416
79588
1.229e+05
73783
47923
30530
95461
1.061e+05
22077
1.4058e+05
1.0951e+05
21041
94095
1.0883e+05
1.953e+05
2.2537e+05
2.5294e+05
3.8976e+05
1.8828e+05
60987
1.3937e+05
1.52e+05
98198
1.1789e+05
86489
1.1376e+05
1.2963e+05
81770
1.3229e+05
1.8053e+05
79430
91401
2.5204e+05
1.3403e+05
1.1553e+05
1.2806e+05
18144
NaN
NaN
1.8521e+05
3.6591e+05
1.8703e+05
1.8732e+05
1.5141e+05
49574
1.002e+05
68820
1.1002e+05
67473
91376
93083
1.662e+05
78617
NaN
3.5717e+05
NaN
1.543e+05
91241
2722.6
1.4485e+05
NaN
1.1853e+05
98732
81351
1.0144e+05
81961
48862
87853
94615
2.6197e+05
96587
1.3427e+05
1.5712e+05
1.2059e+05
1.5071e+05
1.9646e+05
1.5834e+05
2.1981e+05
1.6003e+05
1.4178e+05
1.2767e+05
1.1978e+05
1.3535e+05
1.334e+05
1.5924e+05
1.489e+05
1.1531e+05
1.3011e+05
1.2966e+05
2.8708e+05
2.019e+05
61898
2.3735e+05
2.0177e+05
1.3315e+05
1.6497e+05
1.2214e+05
2.6375e+05
1.9486e+05
1.8916e+05
1.5044e+05
1.5924e+05
2.4001e+05
97325
1.5247e+05
2.2508e+05
2.9947e+05
1.6967e+05
2.0493e+05
2.5495e+05
2.798e+05
2.4974e+05
1.6284e+05
2.9493e+05
2.797e+05
2.0026e+05
3.1432e+05
3.4148e+05
2.3051e+05
1.9268e+05
1.6264e+05
2.1885e+05
3.5294e+05
3.496e+05
3.4555e+05
1.959e+05
3.0559e+05
2.6683e+05
4.0447e+05
1.931e+05
3.6168e+05
1.3099e+05
2.2971e+05
1.6806e+05
3.0394e+05
2.8887e+05
2.5652e+05
1.3484e+05
2.6665e+05
1.117e+05
99727
1.4064e+05
1.7244e+05
1.1774e+05
1.517e+05
1.4026e+05
1.163e+05
88639
1.0767e+05
1.1581e+05
1.8203e+05
1.2577e+05
1.5661e+05
1.2442e+05
1.0541e+05
1.0029e+05
1.1378e+05
1.1391e+05
1.6917e+05
1.6418e+05
1.0147e+05
1.1258e+05
93673
1.0525e+05
1.2705e+05
97834
1.3107e+05
1.6127e+05
1.5584e+05
84730
1.0537e+05
1.3234e+05
1.6023e+05
88206
1.0193e+05
1.6439e+05
1.3176e+05
1.255e+05
1.7195e+05
80460
91961
71192
91648
95538
1.0229e+05
36669
69754
83673
62699
20376
18919
18599
24551
33422
56693
71553
61526
43106
35539
40178
19576
28915
36951
4507.9
12173
17413
NaN
55220
64917
86436
50417
48285
68471
86923
61198
33279
7565.1
72667
58691
42162
17478
33910
26146
37914
66203
NaN
35864
43210
83576
49046
69758
5523.3
30933
81910
46008
40249
15514
13719
8866.4
27083
36894
76237
69757
65797
60815
37058
13747
16255
34061
NaN
56548
31287
24126
10875
19955
21873
84047
60901
85871
62398
45255
68153
56488
95156
73683
46445
45598
11213
17487
25331
1392.6
NaN
18379
7794.3
NaN
NaN
14698
16645
35665
69746
41441
48450
65136
45393
38294
NaN
51965
59605
70317
50332
30164
21056
15623
13341
23643
7888.6
961.57
NaN
NaN
50308
NaN
NaN
14000
32890
30569
34020
62597
57019
48909
68478
56627
63896
72309
49384
32122
11392
41635
26985
3242.2
425.83
NaN
5306.8
26221
18199
17772
NaN
386.34
15921
17432
41266
35452
44387
22531
44010
73723
63767
4826.1
75859
1.1077e+05
72677
50242
47661
20901
15509
22807
8127.2
16782
697.95
NaN
85281
81156
1.0541e+05
1.1236e+05
45990
54671
92194
90652
1.2491e+05
1.7023e+05
70277
55450
1.18e+05
1.086e+05
1.0423e+05
1.3462e+05
1.2237e+05
45865
2.0488e+05
1.3823e+05
1.2696e+05
1.1046e+05
1.8955e+05
1.7091e+05
1.8992e+05
1.1222e+05
1.7135e+05
1.0391e+05
1.765e+05
1.9401e+05
1.4146e+05
1.3871e+05
1.471e+05
2.2631e+05
1.7959e+05
2.1823e+05
1.8383e+05
1.9536e+05
1.6862e+05
2.3586e+05
3.0648e+05
1.892e+05
2.0442e+05
2.0147e+05
1.1546e+05
1.3327e+05
1.1376e+05
1.3081e+05
1.9919e+05
1.8585e+05
1.6602e+05
1.5712e+05
1.2024e+05
1.2464e+05
1.3977e+05
1.6432e+05
1.7239e+05
1.4191e+05
1.8247e+05
1.4516e+05
89318
1.6971e+05
2.0671e+05
76498
98630
63533
84278
78282
1.5466e+05
1.0917e+05
1.0004e+05
1.5818e+05
83551
76919
84657
1.0276e+05
1.1783e+05
67027
95129
76524
1.0397e+05
63739
96106
88442
90417
86209
96899
86388
57647
78098
1.2103e+05
NaN
94975
71817
83440
1.1673e+05
96136
96208
95933
75278
40497
NaN
74880
NaN
78911
NaN
1.807e+05
89465
NaN
NaN
11442
1.6519e+05
2.0916e+05
1210.2
1.0839e+05
2.0886e+05
1.9913e+05
2.2217e+05
1.611e+05
1.2901e+05
74459
12700
71299
62954
64320
37311
27457
17241
60833
1.5199e+05
1.5919e+05
99191
1.5876e+05
1.7747e+05
1.2426e+05
40788
75941
1.6114e+05
42852
12926
2.0588e+05
7272.9
1.602e+05
1.8079e+05
1.6234e+05
1.411e+05
1.8812e+05
1.3312e+05
90632
14296
78085
NaN
71210
41600
43177
1.0173e+05
2.0126e+05
1.5386e+05
1.6817e+05
1.612e+05
8515.5
60264
83468
1.3727e+05
2.3442e+05
1.7971e+05
1.9394e+05
1.1415e+05
1.7138e+05
1.0585e+05
86877
16201
NaN
47839
65867
37507
38113
18608
1.0692e+05
1.2414e+05
1.9465e+05
2.0042e+05
1.7032e+05
1.5035e+05
1.4186e+05
NaN
38487
7016.2
71266
1.1444e+05
1.5255e+05
1.8049e+05
1.4875e+05
67852
1.202e+05
1.0047e+05
1.2369e+05
1.1997e+05
NaN
68629
47382
28020
28392
15333
77558
1.6615e+05
1.3531e+05
1.5448e+05
1.426e+05
1.5518e+05
4779.6
98418
68244
1.0491e+05
1.87e+05
1.8069e+05
1.0743e+05
1.2375e+05
69773
1.0457e+05
1.2291e+05
7665.1
44861
34780
25801
12667
87617
1.1378e+05
1.1866e+05
58922
NaN
NaN
59985
46837
76836
1.1968e+05
93799
32048
34012
74455
99742
4159.3
7493.6
83037
1.5529e+05
1.2619e+05
NaN
1.822e+05
88123
79197
12390
79850
27375
32059
22945
13426
8843.7
1.0811e+05
67904
65870
1.5705e+05
1.0865e+05
1.7923e+05
1.3257e+05
2.0845e+05
1.0938e+05
1.7207e+05
1.4764e+05
1.5044e+05
1.6924e+05
75044
1.2554e+05
1.0492e+05
1.8249e+05
61512
1.3952e+05
97689
1.0811e+05
1.2438e+05
NaN
1.1728e+05
1.5028e+05
1.2076e+05
1.2703e+05
1.0618e+05
1.219e+05
1.8557e+05
1.2581e+05
1.262e+05
1.5973e+05
68045
47499
64157
67273
1.3119e+05
35887
32034
25054
87369
92961
75969
73028
25574
38415
97327
54996
34690
34274
32745
72842
75116
1.2162e+05
1.1987e+05
86065
33575
28682
91937
1.0728e+05
1.0838e+05
40691
1.3631e+05
24422
63448
66330
83985
1.1352e+05
68440
1.1731e+05
71917
40880
79397
73792
1.0327e+05
67139
55192
80532
82033
87451
72067
84691
72323
74537
61160
77419
80068
82714
63276
1.0863e+05
89793
89021
33880
58043
40013
40707
18533
39266
67199
74236
55148
52332
34788
27902
21580
19429
40226
29558
24950
1629.5
34849
23056
