# Supplementary material for: Micro-mechanical fingerprints of the rat bladder change in actinic cystitis and tumor presence
Source: Commun Biol. 2023 Feb 24;6:217. doi: 10.1038/s42003-023-04572-0 (PMC9950451; doi:10.1038/s42003-023-04572-0)
Supplement: Supplementary file 4 — Supplementary data 1 [file 42003_2023_4572_MOESM4_ESM.zip › supplementary data graphs/muscle/1_CTRL/Month4/R161/AFM.csv]

1.7324e+05
1.678e+05
1.3553e+05
1.8334e+05
2.5562e+05
1.6357e+05
83552
1.6197e+05
1.3207e+05
1.5316e+05
1.8555e+05
1.5635e+05
1.1411e+05
1.6559e+05
1.8903e+05
1.7457e+05
2.007e+05
2.5238e+05
2.3059e+05
2.0475e+05
1.4807e+05
1.5366e+05
1.4464e+05
1.7045e+05
3.2406e+05
2.1126e+05
1.4484e+05
1.992e+05
1.7837e+05
1.4198e+05
2.0243e+05
1.7018e+05
1.7229e+05
2.0539e+05
1.8284e+05
1.4344e+05
94355
1.3344e+05
89246
82162
1.8287e+05
2.3497e+05
1.3755e+05
2.4957e+05
1.9881e+05
1.0119e+05
1.5813e+05
1.1394e+05
99695
93686
1.4404e+05
1.2151e+05
1.4667e+05
1.8554e+05
89679
1.5589e+05
1.3991e+05
1.5149e+05
1.608e+05
79254
1.4666e+05
1.8682e+05
84840
1.3078e+05
92748
1.1779e+05
1.3477e+05
1.043e+05
2.9567e+05
1.3059e+05
2.0981e+05
2.2595e+05
1.8105e+05
1.673e+05
1.8426e+05
1.8322e+05
1.1409e+05
1.6418e+05
1.4057e+05
1.5998e+05
1.0183e+05
1.2203e+05
2.8684e+05
2.0369e+05
2.4222e+05
2.6744e+05
2.7826e+05
1.4671e+05
1.2443e+05
1.4775e+05
2.2292e+05
1.7242e+05
1.5954e+05
94614
1.8933e+05
2.2389e+05
2.4774e+05
2.3098e+05
2.1178e+05
1.4086e+05
1.6876e+05
2.3699e+05
1.2948e+05
1.2823e+05
1.4587e+05
1.3571e+05
1.3519e+05
1.3182e+05
2.0736e+05
1.8588e+05
2.7224e+05
1.0122e+05
1.8097e+05
2.0145e+05
1.155e+05
1.5155e+05
1.2686e+05
1.4126e+05
1.3745e+05
1.5257e+05
1.2266e+05
1.8326e+05
1.6623e+05
1.8133e+05
2.4656e+05
1.8971e+05
1.8609e+05
1.7535e+05
1.1584e+05
1.8142e+05
1.8741e+05
1.3128e+05
1.4012e+05
1.2541e+05
2.0682e+05
2.1141e+05
1.5216e+05
1.06e+05
1.169e+05
1.5931e+05
1.8288e+05
1.8703e+05
1.1263e+05
1.7793e+05
1.703e+05
2.0467e+05
1.3177e+05
1.4594e+05
1.9192e+05
98685
1.3689e+05
1.0422e+05
94098
2.2464e+05
96489
59084
69439
1.4326e+05
1.7477e+05
1.6738e+05
1.3237e+05
1.4331e+05
1.226e+05
1.3433e+05
1.2721e+05
89863
69301
2.3821e+05
60856
97009
1.0046e+05
1.151e+05
1.9213e+05
1.4356e+05
1.482e+05
89093
79541
94356
1.1207e+05
1.3193e+05
1.1752e+05
1.3693e+05
1.441e+05
1.3764e+05
1.4161e+05
1.1478e+05
1.159e+05
1.1429e+05
1.0271e+05
1.262e+05
1.1336e+05
1.1619e+05
1.3788e+05
1.6603e+05
1.243e+05
99634
1.3247e+05
1.524e+05
1.594e+05
1.725e+05
1.5878e+05
1.3353e+05
96316
94990
1.7691e+05
1.4267e+05
1.4589e+05
1.0773e+05
1.0641e+05
1.4355e+05
1.0786e+05
1.2527e+05
1.4015e+05
1.7562e+05
1.5783e+05
1.8852e+05
1.6716e+05
1.1244e+05
92591
1.2761e+05
1.3282e+05
98388
1.1281e+05
1.3649e+05
1.3614e+05
1.2755e+05
1.0643e+05
97351
1.0899e+05
1.5041e+05
1.8553e+05
1.3797e+05
1.2503e+05
1.1367e+05
1.0489e+05
1.0926e+05
1.3246e+05
87540
86065
94844
97955
1.251e+05
59823
73897
1.2274e+05
1.6275e+05
1.1567e+05
1.1467e+05
1.0837e+05
88872
93679
81958
1.0915e+05
66147
1.0797e+05
1.2759e+05
1.2146e+05
1.2696e+05
86841
79228
1.076e+05
95743
1.0032e+05
1.1555e+05
1.1592e+05
1.2038e+05
87162
68755
1.1374e+05
1.1079e+05
1.4311e+05
1.3572e+05
1.4492e+05
1.0363e+05
71823
88838
91560
86335
92472
91284
1.1911e+05
1.3467e+05
88532
80089
1.0353e+05
1.3231e+05
1.2535e+05
1.2666e+05
1.1802e+05
1.0637e+05
82089
1.1386e+05
1.2115e+05
1.0085e+05
83510
88155
1.1419e+05
1.005e+05
94712
88351
1.4554e+05
1.0277e+05
90305
1.3332e+05
1.3257e+05
1.1336e+05
75782
1.2123e+05
1.1181e+05
1.1616e+05
84397
70471
96992
1.2276e+05
1.1349e+05
1.008e+05
1.033e+05
85878
98484
1.5275e+05
91852
52052
90948
1.129e+05
99908
88172
82877
1.232e+05
1.4552e+05
1.1944e+05
1.1352e+05
1.0761e+05
1.172e+05
1.3261e+05
1.2324e+05
1.0406e+05
1.5909e+05
1.4528e+05
1.3842e+05
1.3528e+05
1.5359e+05
1.5537e+05
1.3505e+05
1.3666e+05
1.4973e+05
1.215e+05
1.0189e+05
1.58e+05
1.3197e+05
1.3968e+05
1.3959e+05
1.5844e+05
1.4858e+05
1.2298e+05
1.4374e+05
1.8173e+05
1.5637e+05
1.3973e+05
1.4677e+05
1.5818e+05
1.3123e+05
1.3468e+05
1.407e+05
1.5568e+05
1.5791e+05
1.1453e+05
1.2712e+05
1.1903e+05
1.3753e+05
1.0814e+05
86834
1.0351e+05
86796
84989
89753
88673
81774
1.0173e+05
1.149e+05
1.1906e+05
97472
1.4177e+05
1.346e+05
1.5282e+05
2.1279e+05
1.4015e+05
1.2337e+05
1.3927e+05
1.0354e+05
95468
1.0134e+05
98988
82293
69035
82955
92619
85138
1.0165e+05
1.0563e+05
1.2778e+05
1.0695e+05
79213
2.1964e+05
1.755e+05
1.4317e+05
1.5225e+05
1.2951e+05
91195
1.6424e+05
1.6773e+05
1.8855e+05
90565
91470
1.2094e+05
1.3473e+05
1.3893e+05
1.0045e+05
1.2835e+05
1.2417e+05
97172
1.0041e+05
96803
92520
92389
92036
1.0793e+05
1.0771e+05
1.0718e+05
1.1476e+05
1.2189e+05
1.1655e+05
1.3055e+05
1.3537e+05
1.6489e+05
1.2149e+05
1.2261e+05
1.4502e+05
1.3115e+05
1.1679e+05
1.2578e+05
1.0829e+05
97102
1.3732e+05
1.1589e+05
87856
86281
93310
1.0137e+05
1.0534e+05
1.2427e+05
1.0666e+05
79520
1.3989e+05
1.0618e+05
87844
1.3436e+05
2.1739e+05
1.5299e+05
1.4587e+05
2.7198e+05
2.8028e+05
1.5714e+05
2.265e+05
2.1791e+05
72604
78337
90887
97316
1.1122e+05
1.227e+05
97890
1.0201e+05
1.0622e+05
96665
1.3224e+05
1.1763e+05
1.2336e+05
1.3121e+05
1.3774e+05
1.6039e+05
1.2461e+05
1.6546e+05
1.3549e+05
1.3329e+05
1.8266e+05
1.3655e+05
1.4934e+05
1.6799e+05
1.6333e+05
1.7434e+05
1.5181e+05
1.2953e+05
1.2181e+05
1.4293e+05
1.0716e+05
1.1668e+05
1.0436e+05
96602
85638
79167
86716
1.0136e+05
70496
3.0852e+05
2.0759e+05
2.2657e+05
2.0124e+05
3.1443e+05
3.0357e+05
3.523e+05
3.5643e+05
3.1685e+05
2.421e+05
2.4586e+05
2.1817e+05
61607
87136
78752
98298
68938
66433
82075
1.1722e+05
1.3208e+05
1.0851e+05
1.2677e+05
1.1175e+05
1.4563e+05
1.6484e+05
1.6786e+05
1.4795e+05
1.5397e+05
1.3895e+05
1.784e+05
1.5157e+05
1.5635e+05
1.3575e+05
1.1165e+05
1.4927e+05
1.2566e+05
1.0796e+05
1.0927e+05
1.0419e+05
89047
63739
63017
59105
69715
64998
92001
63155
58297
52071
1.7866e+05
1.7865e+05
2.3684e+05
2.9917e+05
3.2467e+05
2.7096e+05
55523
1.2053e+05
71780
94576
1.2716e+05
1.2004e+05
1.1796e+05
93491
58108
1.2046e+05
1.4025e+05
1.2217e+05
85628
80197
1.1943e+05
86278
80480
57819
59666
54028
62042
70360
1.0115e+05
1.4228e+05
1.6107e+05
1.3641e+05
64126
2.5198e+05
2.9404e+05
1.2613e+05
68277
94401
1.537e+05
77755
2.4994e+05
1.3415e+05
1.0368e+05
1.9868e+05
1.306e+05
1.4169e+05
2.0556e+05
1.2045e+05
1.0613e+05
1.3518e+05
66010
46623
52655
72039
1.1457e+05
63732
1.3692e+05
1.1743e+05
1.2098e+05
1.2147e+05
1.4738e+05
81044
77383
81304
61983
60455
35981
66785
78342
85508
1.3072e+05
1.9928e+05
1.9583e+05
90434
42279
26876
57210
1.7361e+05
1.2443e+05
1.3926e+05
99983
1.0075e+05
1.0654e+05
1.1168e+05
1.0314e+05
70103
65225
1.1359e+05
64928
71422
79689
1.2171e+05
2.2099e+05
1.96e+05
1.1393e+05
1.0023e+05
1.2732e+05
1.1106e+05
1.0988e+05
1.0689e+05
84305
83313
1.1302e+05
78116
88459
1.3091e+05
58638
53207
54154
70158
85918
60522
92749
66777
63235
67734
90933
1.0278e+05
90672
74987
82125
1.3407e+05
1.0234e+05
94964
1.0581e+05
80831
69178
51318
63724
79345
1.4826e+05
93344
97388
1.0968e+05
1.2891e+05
72671
64998
88100
80425
90589
87076
72428
1.1535e+05
89382
1.094e+05
1.3041e+05
1.1271e+05
1.19e+05
60898
43262
71863
93204
95878
1.2265e+05
1.3802e+05
1.2887e+05
1.576e+05
1.0817e+05
97322
95946
73182
89080
84180
63942
66160
47793
57583
86015
1.1522e+05
1.1177e+05
1.1483e+05
1.3831e+05
1.5446e+05
1.5224e+05
1.7588e+05
2.7405e+05
3.502e+05
2.9867e+05
1.7404e+05
1.851e+05
1.6713e+05
1.8551e+05
1.631e+05
1.3275e+05
1.1299e+05
83660
74368
46133
43271
40710
47372
64198
87666
92682
1.25e+05
1.166e+05
1.1139e+05
1.1972e+05
98266
80481
1.2861e+05
66715
63228
80540
99392
1.047e+05
1.1459e+05
92550
91797
86064
71930
62026
39087
61833
64350
79148
90706
1.1281e+05
77018
1.0432e+05
1.3349e+05
1.2058e+05
81758
74211
54702
68569
1.1717e+05
1.1363e+05
1.059e+05
1.466e+05
1.1701e+05
1.0696e+05
1.1362e+05
1.3458e+05
87670
65902
1.0527e+05
1.075e+05
69382
86723
1.0845e+05
1.2797e+05
1.2368e+05
1.1944e+05
1.3905e+05
1.2035e+05
1.1069e+05
1.2876e+05
97611
1.0607e+05
97718
1.0298e+05
1.0259e+05
1.2004e+05
89638
84953
84180
68590
76945
1.2613e+05
1.1091e+05
94700
1.4133e+05
1.3009e+05
1.0432e+05
73372
77390
67998
49833
77557
90707
88870
99451
92050
93171
64200
47720
53295
71448
1.0027e+05
96377
1.4744e+05
1.0226e+05
1.1551e+05
80325
1.0431e+05
96237
1.0189e+05
1.0182e+05
1.6097e+05
1.2559e+05
99706
45964
47297
44159
70364
1.1e+05
79590
59391
38275
44278
64027
1.6969e+05
1.3957e+05
1.0041e+05
1.3683e+05
1.1819e+05
1.1687e+05
1.0511e+05
63420
51291
68296
55012
14253
12147
30780
49760
58736
39808
10637
21436
14454
44162
54129
35516
35096
17379
21894
26789
31544
52760
43588
76421
38309
51391
48772
36181
46719
51742
32343
34383
35817
40052
44933
45557
29345
38195
61843
53839
26548
45956
55549
66130
71804
67906
67692
88915
57989
69927
56099
55017
40049
1.0806e+05
84431
20251
38612
67856
56462
31945
51389
42370
56695
47239
47651
82379
63950
66854
81793
70408
70981
54979
35418
53011
53324
47528
59895
41243
85988
45093
34394
65511
70473
29850
52623
58612
43756
35512
43379
1.1212e+05
61294
79699
32903
36385
44426
20496
25904
17006
31593
44238
70802
59767
85122
1.0866e+05
58956
40458
54983
45235
59768
68736
55154
92333
86672
97313
69614
83427
45498
30653
25844
47704
60042
56135
15837
22708
49764
56969
95915
51153
81000
69101
30066
44820
39304
35833
85676
84030
68465
53304
38936
24972
36177
31605
45609
43946
1.5495e+05
1.6972e+05
1.3717e+05
95640
1.4117e+05
1.1876e+05
1.1571e+05
1.4429e+05
1.2975e+05
1.5662e+05
1.4969e+05
1.2879e+05
1.1083e+05
1.3494e+05
1.2896e+05
1.4003e+05
1.545e+05
1.8441e+05
1.2599e+05
1.663e+05
2.0159e+05
2.3662e+05
1.7779e+05
1.6995e+05
1.2813e+05
1.7471e+05
1.7719e+05
1.4267e+05
1.1929e+05
1.5781e+05
1.38e+05
2.16e+05
1.5552e+05
1.2324e+05
1.8408e+05
2.0672e+05
95373
64830
87963
75047
1.3238e+05
77934
1.8561e+05
1.615e+05
1.4127e+05
1.3928e+05
1.1205e+05
1.2475e+05
1.5615e+05
1.8924e+05
1.0767e+05
75480
1.5178e+05
1.5051e+05
1.6288e+05
1.2175e+05
1.1551e+05
1.5071e+05
2.118e+05
2.0432e+05
1.8239e+05
1.8622e+05
1.7927e+05
1.2182e+05
1.3806e+05
1.2275e+05
91670
1.8048e+05
1.3496e+05
1.8867e+05
1.9612e+05
1.7413e+05
1.3079e+05
1.6541e+05
1.6299e+05
1.58e+05
1.6664e+05
1.5856e+05
1.5911e+05
80452
1.5802e+05
1.5612e+05
1.7481e+05
1.7785e+05
96162
1.2595e+05
1.4651e+05
1.498e+05
2.2341e+05
1.8931e+05
1.919e+05
2.0197e+05
82191
1.0233e+05
1.8647e+05
1.8181e+05
1.1826e+05
1.8318e+05
1.2077e+05
1.3572e+05
1.8832e+05
1.6061e+05
1.8578e+05
1.9862e+05
1.1738e+05
2.0993e+05
1.1329e+05
1.4963e+05
1.8037e+05
1.3006e+05
1.8164e+05
1.7305e+05
1.8399e+05
2.6002e+05
1.8795e+05
1.4944e+05
1.5676e+05
1.414e+05
1.1292e+05
1.732e+05
2.3127e+05
93972
1.6594e+05
1.7921e+05
2.0516e+05
1.7829e+05
1.8876e+05
1.3508e+05
2.2087e+05
1.5159e+05
1.696e+05
95644
87866
1.2747e+05
80025
84062
1.1656e+05
1.1005e+05
85843
64030
68569
69151
1.0042e+05
79861
1.1248e+05
1.2209e+05
85484
1.0339e+05
1.8342e+05
1.6252e+05
1.0399e+05
1.2899e+05
1.6552e+05
84248
89112
96241
1.5212e+05
1.3268e+05
1.2413e+05
2.1218e+05
1.4792e+05
1.1944e+05
1.2138e+05
1.1274e+05
1.0167e+05
1.5206e+05
1.2716e+05
1.6256e+05
73183
1.9013e+05
1.2048e+05
2.0795e+05
1.7263e+05
1.9537e+05
1.3146e+05
1.0774e+05
84307
1.688e+05
1.8623e+05
1.7313e+05
1.0816e+05
99133
90190
93642
86892
76612
58193
52233
61844
83640
1.3894e+05
1.2871e+05
94028
80760
40485
60326
47814
65338
1.1137e+05
89592
77478
89933
86200
1.791e+05
1.7974e+05
1.3748e+05
1.1763e+05
1.2792e+05
1.3668e+05
1.7973e+05
1.4814e+05
1.5081e+05
1.1356e+05
89434
61795
58592
85559
77463
1.8693e+05
49235
1.3557e+05
1.6437e+05
1.1639e+05
1.6184e+05
1.7175e+05
1.1327e+05
59747
74896
82030
1.0666e+05
1.0116e+05
66097
1.5358e+05
1.1797e+05
58389
99077
1.4485e+05
1.6635e+05
1.9187e+05
1.7964e+05
1.4785e+05
1.5728e+05
68344
78854
83959
1.35e+05
76250
74325
49163
61308
59234
74559
80331
72242
89720
97396
51290
65115
91616
1.3625e+05
1.1175e+05
80271
84978
87070
88591
82682
95557
80827
68322
19849
52532
77995
2.4146e+05
2.0743e+05
1.2174e+05
99031
1.2461e+05
88568
94077
94849
1.0562e+05
97439
1.0436e+05
1.2461e+05
91048
1.4838e+05
1.6149e+05
1.0508e+05
1.071e+05
1.2207e+05
1.2787e+05
1.2735e+05
1.7331e+05
1.3304e+05
1.4785e+05
1.6669e+05
1.3777e+05
2.5795e+05
2.2354e+05
1.8949e+05
1.9318e+05
2.1368e+05
1.9665e+05
1.4926e+05
1.3232e+05
1.4505e+05
1.3501e+05
1.6182e+05
1.5984e+05
1.6563e+05
1.6468e+05
1.5195e+05
1.394e+05
1.2174e+05
1.3742e+05
1.6827e+05
2.1512e+05
1.4427e+05
1.3758e+05
1.594e+05
1.3256e+05
1.9362e+05
1.1938e+05
25569
1.246e+05
1.9022e+05
84960
1.629e+05
1.5618e+05
1.484e+05
1.559e+05
1.8933e+05
1.9923e+05
1.0105e+05
1.1278e+05
60766
53564
1.7257e+05
1.2621e+05
1.4293e+05
1.5719e+05
2.0897e+05
2.1352e+05
1.9998e+05
1.7556e+05
1.943e+05
1.1343e+05
52926
78823
64197
56951
64532
57388
41681
72842
84826
44301
40901
47565
51854
65213
67945
62293
65481
56080
57150
60090
79491
65536
1.7388e+05
1.8613e+05
1.1945e+05
60336
95985
68876
61536
53559
55234
46350
54817
60775
62137
54957
63399
68335
74097
80109
76787
76926
66694
88077
73090
82149
77901
78747
1.3261e+05
66205
2.0386e+05
2.9646e+05
2.2798e+05
1.305e+05
2.9364e+05
2.9939e+05
2.8301e+05
87599
1.995e+05
3.8414e+05
3.6066e+05
3.4568e+05
1.356e+05
3.1212e+05
4.115e+05
3.4013e+05
2.5997e+05
2.8379e+05
2.6901e+05
2.1559e+05
2.1182e+05
1.3632e+05
2.8082e+05
1.572e+05
1.8675e+05
2.648e+05
3.2676e+05
4.0508e+05
3.512e+05
4.6286e+05
2.9442e+05
3.6576e+05
4.8506e+05
4.0315e+05
4.0677e+05
3.5134e+05
2.7732e+05
2.5616e+05
1.9054e+05
2.6239e+05
2.5798e+05
2.8152e+05
2.8234e+05
2.5609e+05
3.8214e+05
3.2687e+05
3.729e+05
4.1821e+05
3.2392e+05
3.898e+05
3.1723e+05
3.3575e+05
4.3901e+05
2.9522e+05
2.8861e+05
3.5114e+05
3.3325e+05
1.8472e+05
2.8536e+05
1.9199e+05
1.8201e+05
3.2974e+05
2.7471e+05
2.3068e+05
2.9745e+05
3.1698e+05
3.4393e+05
3.4992e+05
3.2788e+05
3.2702e+05
3.9641e+05
3.7766e+05
3.1714e+05
3.9163e+05
2.442e+05
2.6085e+05
2.5085e+05
2.8588e+05
2.3151e+05
2.2865e+05
2.1359e+05
1.7511e+05
2.9407e+05
2.5414e+05
3.1186e+05
3.093e+05
2.5743e+05
2.8135e+05
3.3922e+05
3.5012e+05
3.4739e+05
3.022e+05
3.5237e+05
2.5945e+05
3.3754e+05
2.4062e+05
3.5073e+05
2.8435e+05
2.1608e+05
2.4888e+05
2.1314e+05
2.2624e+05
2.6275e+05
2.5284e+05
2.5444e+05
3.0261e+05
3.1109e+05
2.9856e+05
3.6492e+05
3.243e+05
3.2414e+05
3.6044e+05
2.4631e+05
2.7132e+05
2.0612e+05
2.3374e+05
1.4834e+05
2.7773e+05
2.2774e+05
2.3618e+05
1.798e+05
2.6704e+05
2.5547e+05
1.0815e+05
1.0152e+05
3.443e+05
2.7995e+05
2.7057e+05
3.21e+05
3.3644e+05
3.0441e+05
2.8658e+05
1.3211e+05
2.4117e+05
2.5031e+05
1.1627e+05
81210
2.9414e+05
1.89e+05
2.8307e+05
1.0536e+05
2.2805e+05
2.4684e+05
2.3572e+05
1.514e+05
1.3647e+05
2.9059e+05
2.2049e+05
2.2387e+05
3.7643e+05
3.4337e+05
3.5225e+05
3.0762e+05
3.0328e+05
2.7432e+05
2.0544e+05
2.5427e+05
2.2555e+05
1.9526e+05
2.6851e+05
4.4169e+05
5.1313e+05
5.6308e+05
3.2659e+05
3.6405e+05
2.9501e+05
2.8063e+05
1.1532e+05
2.6063e+05
2.3332e+05
2.2241e+05
1.4069e+05
1.0476e+05
1.6798e+05
1.0598e+05
2.5382e+05
1.8511e+05
2.5406e+05
1.6362e+05
3.0204e+05
2.8298e+05
4.2608e+05
4.4331e+05
3.6521e+05
4.4254e+05
6.4519e+05
4.8634e+05
5.9254e+05
6.2479e+05
4.6857e+05
3.3073e+05
3.1573e+05
3.4876e+05
3.2579e+05
3.1786e+05
2.8703e+05
1.7343e+05
1.4653e+05
2.1376e+05
2.0094e+05
1.7621e+05
1.73e+05
2.8867e+05
40962
3.3772e+05
1.0866e+05
2.5867e+05
4.0349e+05
4.4461e+05
1.7505e+05
1.4838e+05
96328
5.6073e+05
4.7015e+05
5.8116e+05
6.1084e+05
6.2203e+05
7.7109e+05
6.4635e+05
4.7282e+05
5.7329e+05
2.5506e+05
1.1554e+05
1.7494e+05
1.3504e+05
1.5117e+05
1.7429e+05
1.4647e+05
1.0219e+05
1.1874e+05
3.3045e+05
77431
1.6014e+05
4.9377e+05
4.6999e+05
4.8526e+05
6.2081e+05
4.0314e+05
68523
66625
75247
93030
2.7375e+05
3.3092e+05
1.4392e+05
2.6805e+05
2.5019e+05
5.7733e+05
6.9343e+05
4.7941e+05
2.5848e+05
3.5474e+05
4.6749e+05
6.4253e+05
8.0899e+05
7.2332e+05
4.6688e+05
91396
2.1722e+05
1.9276e+05
1.0351e+05
1.6554e+05
1.037e+05
58965
52462
2.7232e+05
5.4212e+05
3.6012e+05
4.33e+05
2.9121e+05
2.8862e+05
4.7025e+05
2.4076e+05
3.2745e+05
2.7253e+05
1.3337e+05
2.0041e+05
1.5396e+05
4.6092e+05
3.9781e+05
33962
1.725e+05
3.7698e+05
5.9333e+05
5.7097e+05
2.8255e+05
4.8634e+05
4.3013e+05
6.5633e+05
6.5819e+05
4.9434e+05
4.1594e+05
6.7472e+05
4.6015e+05
4.1862e+05
3.8494e+05
3.2414e+05
2.4296e+05
2.8917e+05
2.7825e+05
1.8192e+05
3.3399e+05
2.2633e+05
2.6049e+05
1.8474e+05
2.0631e+05
2.3369e+05
1.6072e+05
1.1507e+05
1.1958e+05
2.3994e+05
1.0005e+05
2.726e+05
3.3422e+05
2.9176e+05
3.1633e+05
2.7428e+05
1.066e+05
80698
1.9727e+05
1.5023e+05
2.6798e+05
96860
79459
1.0537e+05
2.376e+05
2.3172e+05
1.9989e+05
97239
1.0293e+05
89476
2.8142e+05
1.4918e+05
83055
1.2122e+05
1.5722e+05
1.6353e+05
3.1187e+05
61324
65889
1.278e+05
1.2133e+05
2.5867e+05
93083
1.1095e+05
1.0442e+05
3.8928e+05
3.8748e+05
2.4365e+05
3.391e+05
3.1209e+05
3.86e+05
2.7257e+05
98226
1.5178e+05
1.6924e+05
1.4078e+05
1.7867e+05
2.2895e+05
2.4257e+05
2.9773e+05
4.2945e+05
3.9133e+05
3.7915e+05
2.6877e+05
1.2323e+05
82357
1.8162e+05
1.8355e+05
82512
61033
2.6978e+05
78724
3.329e+05
2.2873e+05
1.822e+05
1.0803e+05
87201
78363
1.4493e+05
1.0326e+05
1.5807e+05
1.4731e+05
99757
1.3933e+05
1.7619e+05
2.7426e+05
2.2324e+05
99597
2.1079e+05
70255
85552
1.8497e+05
77542
1.2466e+05
3.335e+05
2.6393e+05
3.8782e+05
3.1683e+05
2.9815e+05
2.2222e+05
2.6327e+05
1.3432e+05
1.6547e+05
1.6013e+05
83250
67833
1.4487e+05
1.2198e+05
2.0362e+05
63534
1.8955e+05
2.04e+05
2.6479e+05
2.6788e+05
2.7091e+05
2.1445e+05
3.1654e+05
1.4693e+05
1.3142e+05
2.0353e+05
79012
67241
2.4946e+05
1.1302e+05
2.6158e+05
3.1756e+05
1.3812e+05
1.8389e+05
1.2738e+05
66717
1.6595e+05
95730
1.0605e+05
1.1235e+05
1.296e+05
2.5399e+05
1.7287e+05
2.6896e+05
2.1231e+05
2.316e+05
1.1852e+05
1.898e+05
1.6242e+05
1.0119e+05
2.0913e+05
2.2962e+05
2.7977e+05
3.0075e+05
1.3986e+05
3.0053e+05
3.418e+05
1.0319e+05
2.611e+05
2.234e+05
1.0492e+05
95576
93174
1.2116e+05
1.1197e+05
1.2561e+05
1.2664e+05
1.297e+05
1.0677e+05
1.304e+05
1.1656e+05
1.1553e+05
1.4615e+05
1.6052e+05
2.2205e+05
1.8573e+05
98537
1.4467e+05
1.1008e+05
1.2406e+05
1.6546e+05
1.0739e+05
64927
1.5997e+05
1.6189e+05
1.5995e+05
1.4932e+05
1.4058e+05
1.95e+05
1.9773e+05
1.7456e+05
1.3114e+05
1.1545e+05
95954
98094
1.3593e+05
1.2876e+05
1.2545e+05
1.7877e+05
95889
1.4634e+05
1.587e+05
1.1392e+05
1.0722e+05
1.1818e+05
1.3118e+05
1.515e+05
1.2768e+05
1.3914e+05
1.6185e+05
1.552e+05
1.4956e+05
1.4942e+05
1.4818e+05
1.475e+05
1.4549e+05
1.2919e+05
1.0889e+05
1.0299e+05
1.15e+05
86175
1.1569e+05
1.6603e+05
1.0234e+05
86285
1.5681e+05
1.721e+05
1.1337e+05
1.2489e+05
94436
1.174e+05
1.4033e+05
1.3884e+05
1.8613e+05
1.8126e+05
1.7724e+05
1.123e+05
1.582e+05
1.484e+05
1.3145e+05
1.0981e+05
1.2408e+05
1.151e+05
1.141e+05
1.6117e+05
1.2118e+05
1.1431e+05
91061
99566
1.2429e+05
1.2364e+05
1.3121e+05
1.5022e+05
1.0665e+05
1.0097e+05
1.0057e+05
1.2343e+05
1.0727e+05
1.4374e+05
1.3297e+05
90993
1.203e+05
1.3496e+05
96300
1.7447e+05
1.8622e+05
1.524e+05
1.6575e+05
1.3309e+05
1.2078e+05
1.1453e+05
94456
1.2958e+05
1.4453e+05
1.1232e+05
83885
1.1676e+05
1.1621e+05
1.0173e+05
1.0506e+05
87273
1.0646e+05
1.1777e+05
1.0314e+05
93301
1.3513e+05
1.4218e+05
1.2449e+05
1.2077e+05
1.4953e+05
1.2291e+05
98809
82688
1.0007e+05
1.0826e+05
1.0295e+05
1.0109e+05
1.0308e+05
1.0325e+05
1.2185e+05
1.1999e+05
80106
[truncated: 1,076 more rows]
