# Supplementary material for: Micro-mechanical fingerprints of the rat bladder change in actinic cystitis and tumor presence
Source: Commun Biol. 2023 Feb 24;6:217. doi: 10.1038/s42003-023-04572-0 (PMC9950451; doi:10.1038/s42003-023-04572-0)
Supplement: Supplementary file 4 — Supplementary data 1 [file 42003_2023_4572_MOESM4_ESM.zip › supplementary data graphs/muscle/1_CTRL/Month4/R161/Chiaro.csv]

87614
54581
93092
1.015e+05
1.0599e+05
1.002e+05
93391
68462
63601
78535
77437
94383
1.3657e+05
96578
74726
50193
3.041e+05
1.1106e+05
53219
1.1689e+05
1.751e+05
2.472e+05
1.9237e+05
1.6074e+05
2.989e+05
3.8096e+05
2.9144e+05
97824
1.1625e+05
2.6093e+05
1.7939e+05
2.6106e+05
90171
2.0232e+05
91847
2.6625e+05
1.2311e+05
2.3736e+05
1.8847e+05
3.1168e+05
3.1282e+05
2.1719e+05
2.2216e+05
1.3419e+05
1.9485e+05
85166
1.5172e+05
85308
95680
60441
2.9779e+05
2.0485e+05
2.9501e+05
1.8953e+05
2.079e+05
1.7907e+05
1.1803e+05
1.4608e+05
1.4268e+05
1.3303e+05
2.7989e+05
2.031e+05
3.1857e+05
1.9766e+05
2.6556e+05
3.0038e+05
2.1978e+05
3.0481e+05
1.4255e+05
3.5535e+05
2.9338e+05
1.5064e+05
2.5291e+05
1.3844e+05
2.7818e+05
1.6649e+05
1.6297e+05
1.9593e+05
1.0975e+05
2.323e+05
1.2287e+05
1.8231e+05
1.6223e+05
1.5806e+05
1.5205e+05
1.0271e+05
1.2862e+05
96808
1.5036e+05
1.9772e+05
94905
1.1286e+05
1.2495e+05
68292
1.1011e+05
87129
1.1776e+05
1.0464e+05
1.4107e+05
1.0563e+05
26789
46605
39872
41051
52830
42659
64413
41053
40865
33090
5e+05
1.67e+05
5e+05
5e+05
5e+05
NaN
3.5277e+05
2.5016e+05
2.1661e+05
2.3787e+05
4.8601e+05
NaN
NaN
4.8526e+05
5e+05
5e+05
NaN
5e+05
NaN
NaN
NaN
4.4873e+05
3.4464e+05
1.9308e+05
5e+05
3.4657e+05
NaN
NaN
NaN
4.9039e+05
5e+05
3.4112e+05
4.9128e+05
3.1392e+05
NaN
5e+05
5e+05
NaN
NaN
NaN
1.7068e+05
NaN
1.9562e+05
4.134e+05
NaN
NaN
3.26e+05
3.4471e+05
5e+05
NaN
52595
NaN
2.4642e+05
2.6019e+05
5e+05
5e+05
90565
1.3865e+05
3.5511e+05
5e+05
1.663e+05
5e+05
1.4313e+05
3.3792e+05
2.752e+05
2.6733e+05
1.4549e+05
1.5137e+05
4.7831e+05
NaN
1.0939e+05
3.475e+05
96061
2.5436e+05
2.6282e+05
NaN
4.9239e+05
4.6097e+05
4.3268e+05
4.0657e+05
2.0484e+05
3.9198e+05
89049
1.5436e+05
3.2034e+05
NaN
2.9887e+05
5e+05
5e+05
NaN
95591
2.3319e+05
3.8227e+05
3.0022e+05
NaN
5e+05
NaN
4.609e+05
4.0886e+05
2.8656e+05
1.917e+05
2.7892e+05
4.309e+05
1.9264e+05
3.0295e+05
5e+05
4.8607e+05
5e+05
NaN
2.8187e+05
1.5619e+05
NaN
2.6528e+05
3.7811e+05
4.9019e+05
4.5428e+05
5e+05
4.2021e+05
NaN
NaN
1.2068e+05
3.8128e+05
1.996e+05
4.1597e+05
1.269e+05
3.6315e+05
5e+05
2.7287e+05
NaN
5e+05
3.4008e+05
2.8303e+05
2.5199e+05
2.7029e+05
2.2577e+05
3.9473e+05
2.7367e+05
4.2141e+05
NaN
4.9114e+05
2.2197e+05
2.8195e+05
1.4476e+05
2.6745e+05
2.3556e+05
3.7629e+05
2.5258e+05
2.1882e+05
3.3889e+05
3.618e+05
2.0307e+05
2.4184e+05
3.0394e+05
2.3821e+05
2.4705e+05
2.9398e+05
2.6266e+05
2.0489e+05
1.9599e+05
3.2373e+05
2.0854e+05
3.0987e+05
3.1132e+05
2.837e+05
3.115e+05
2.2357e+05
2.1485e+05
2.2779e+05
1.7609e+05
2.1452e+05
1.5775e+05
2.8171e+05
1.3877e+05
2.2842e+05
2.8503e+05
3.2447e+05
1.4266e+05
2.724e+05
3.0031e+05
2.9315e+05
2.0572e+05
3.5849e+05
3.0271e+05
3.4648e+05
2.1652e+05
1.2112e+05
1.1807e+05
1.4831e+05
2.1741e+05
3.4523e+05
1.9447e+05
2.9322e+05
1.4229e+05
2.035e+05
2.1251e+05
1.2128e+05
1.5568e+05
2.9014e+05
2.5509e+05
1.9781e+05
87206
3.2306e+05
1.4765e+05
84184
1.4026e+05
1.8538e+05
2.6086e+05
3.1881e+05
1.9978e+05
2.3223e+05
76628
2.2638e+05
98554
57067
60220
1.3399e+05
2.3698e+05
2.4738e+05
2.9984e+05
2.0177e+05
49389
2.4931e+05
20597
5597.7
36369
59876
89823
1.1079e+05
1.5994e+05
1.3358e+05
1.3714e+05
2.195e+05
1.1535e+05
1.8994e+05
NaN
1.3149e+05
1.5299e+05
1.8573e+05
1.89e+05
3.032e+05
1.8533e+05
1.4494e+05
1.0874e+05
1.3407e+05
3.1178e+05
97358
1.1296e+05
4.6689e+05
1.4489e+05
1.5929e+05
2.1658e+05
4.2652e+05
2.4142e+05
1.6464e+05
1.6077e+05
3.087e+05
1.7246e+05
1.1734e+05
3.6248e+05
2.6808e+05
99907
1.5588e+05
1.2985e+05
1.5767e+05
1.7612e+05
1.5951e+05
1.3373e+05
1.4236e+05
2.1191e+05
2.1718e+05
1.0014e+05
1.4585e+05
2.7883e+05
76362
1.0109e+05
99186
1.3743e+05
1.396e+05
1.4868e+05
3.7465e+05
96684
1.6764e+05
2.7053e+05
1.2122e+05
1.2629e+05
1.7814e+05
1.0943e+05
2.3378e+05
1.6079e+05
1.3981e+05
1.102e+05
1.0049e+05
1.3981e+05
1.3312e+05
87374
1.0926e+05
1.0578e+05
1.3908e+05
1.0527e+05
73390
1.6834e+05
1.5984e+05
1.4127e+05
2.0143e+05
1.729e+05
1.3658e+05
1.4541e+05
1.7379e+05
1.6529e+05
1.2125e+05
1.6214e+05
95073
53380
1.2279e+05
1.5711e+05
1.0669e+05
1.7531e+05
1.141e+05
1.0597e+05
1.0437e+05
1.3566e+05
1.254e+05
1.2745e+05
1.0984e+05
95908
1.4984e+05
1.3758e+05
1.4088e+05
1.229e+05
97505
35488
1.2551e+05
33464
82020
91371
87049
1.3481e+05
1.5288e+05
1.4409e+05
1.5177e+05
87038
1.0803e+05
1.0466e+05
34733
71971
1.1862e+05
34906
93169
1.1542e+05
90556
34095
53866
66800
31803
8595
73274
57039
56961
1.3313e+05
1.3247e+05
15131
36552
24993
NaN
NaN
20790
9586.5
24493
51649
23751
1831.9
17448
10175
2773.9
NaN
2066.3
1619.7
8673.3
7447.9
23528
548.9
2249.7
NaN
NaN
NaN
7622.6
NaN
1048.5
1178.5
3701.6
1.4939e+05
1.9037e+05
1.1722e+05
1.3157e+05
2.2727e+05
5e+05
1.4734e+05
1.9703e+05
83679
1.1028e+05
1.3774e+05
57512
35525
4.4518e+05
2.3809e+05
1.7151e+05
55098
NaN
2.3969e+05
1.3282e+05
1.1879e+05
2.8026e+05
1.6181e+05
1.2697e+05
1.7922e+05
1.2045e+05
2.1631e+05
NaN
46080
1.461e+05
2.2253e+05
1.7581e+05
95257
1.4275e+05
2.4663e+05
1.9297e+05
1.7985e+05
2.2079e+05
52578
1.3124e+05
NaN
27864
36787
4.2737e+05
1.9031e+05
1.5758e+05
1.7219e+05
1.2795e+05
1.7481e+05
1.7663e+05
48284
2.3469e+05
1.5857e+05
2.2344e+05
1.1598e+05
1.5602e+05
3.3129e+05
1.5166e+05
1.8417e+05
1.6032e+05
76301
1.1397e+05
26657
48502
16758
1.4362e+05
2.5133e+05
3.9161e+05
1.3863e+05
1.2729e+05
1.6959e+05
2.9362e+05
53216
1.4918e+05
2.3344e+05
1.2547e+05
1.7036e+05
92472
2.4619e+05
1.4995e+05
1.2353e+05
87409
78297
2.4295e+05
25298
36141
8027.1
1.9271e+05
3.1129e+05
1.7346e+05
1.4629e+05
1.1274e+05
1.6417e+05
NaN
71983
1.4689e+05
1.3219e+05
1.2816e+05
2.407e+05
1.3603e+05
1.5157e+05
2.0817e+05
1.3038e+05
63910
70864
86660
39590
36098
5033.9
2.273e+05
4.0605e+05
1.4198e+05
1.2268e+05
1.2461e+05
1.1735e+05
1.9318e+05
31382
1.325e+05
2.304e+05
1.4706e+05
1.0078e+05
2.1825e+05
1.009e+05
1.0795e+05
94797
70963
42336
1.0261e+05
60920
45180
5401.5
1.9323e+05
3.1597e+05
1.5228e+05
1.424e+05
95699
1.6084e+05
1.145e+05
40692
2.9276e+05
3.9673e+05
1.4248e+05
1.556e+05
1.5887e+05
1.5181e+05
2.1256e+05
1.6594e+05
50479
30583
1.6396e+05
15133
7586.8
NaN
1.3179e+05
1.6623e+05
1.6949e+05
1.5668e+05
1.2102e+05
1.1271e+05
1.9189e+05
