# Supplementary material for: Micro-mechanical fingerprints of the rat bladder change in actinic cystitis and tumor presence
Source: Commun Biol. 2023 Feb 24;6:217. doi: 10.1038/s42003-023-04572-0 (PMC9950451; doi:10.1038/s42003-023-04572-0)
Supplement: Supplementary file 4 — Supplementary data 1 [file 42003_2023_4572_MOESM4_ESM.zip › supplementary data graphs/muscle/1_CTRL/Month4/R162/AFM.csv]

1.3037e+05
1.3381e+05
2.1731e+05
2.0674e+05
2.176e+05
2.5922e+05
2.3487e+05
2.2747e+05
87076
90114
75376
82448
99025
1.0757e+05
1.2207e+05
71619
60395
90354
74415
87890
74361
1.5403e+05
1.8804e+05
2.0907e+05
1.673e+05
3.0373e+05
2.963e+05
1.5889e+05
1.9048e+05
2.2106e+05
1.6159e+05
77537
72249
91348
78031
52403
88723
81740
1.7635e+05
1.7517e+05
2.4551e+05
3.0033e+05
2.8529e+05
3.3442e+05
2.9533e+05
2.927e+05
2.8405e+05
2.5004e+05
2.4576e+05
1.7429e+05
2.1627e+05
2.4782e+05
1.9382e+05
1.3749e+05
1.1995e+05
1.9389e+05
1.8601e+05
1.7538e+05
2.2381e+05
2.1686e+05
2.4021e+05
2.9647e+05
2.6585e+05
2.5276e+05
3.216e+05
2.9799e+05
3.1323e+05
2.7804e+05
2.6132e+05
2.4503e+05
2.3174e+05
2.389e+05
2.1524e+05
2.0263e+05
2.0301e+05
2.3284e+05
2.1143e+05
2.7775e+05
2.5027e+05
2.3486e+05
2.6226e+05
1.827e+05
2.3122e+05
2.9273e+05
2.4778e+05
2.4513e+05
2.488e+05
2.6264e+05
3.0604e+05
2.9569e+05
2.8001e+05
2.8793e+05
2.4803e+05
2.1649e+05
1.8271e+05
2.978e+05
2.5887e+05
2.9301e+05
3.6617e+05
2.9178e+05
3.3082e+05
3.1489e+05
3.2638e+05
2.743e+05
2.9544e+05
2.7927e+05
1.8166e+05
2.0905e+05
3.3572e+05
2.9053e+05
3.118e+05
2.7783e+05
2.8101e+05
2.2636e+05
2.6566e+05
2.6815e+05
2.6085e+05
2.3149e+05
2.3936e+05
2.6471e+05
3.141e+05
2.8442e+05
2.699e+05
2.487e+05
1.7497e+05
2.8304e+05
2.111e+05
1.5823e+05
2.4157e+05
2.1493e+05
2.635e+05
2.7619e+05
2.8182e+05
2.2985e+05
2.2993e+05
2.3468e+05
2.4482e+05
2.7066e+05
3.0795e+05
3.0508e+05
3.2357e+05
2.8367e+05
2.5032e+05
2.712e+05
2.8053e+05
2.2721e+05
2.9601e+05
2.8289e+05
2.735e+05
3.1317e+05
3.0618e+05
3.5184e+05
2.9201e+05
2.9967e+05
2.7425e+05
2.4084e+05
2.3646e+05
2.2762e+05
2.4126e+05
2.686e+05
2.5252e+05
2.0551e+05
1.8863e+05
1.9945e+05
2.0596e+05
1.7654e+05
1.631e+05
2.0506e+05
1.779e+05
1.4011e+05
1.3906e+05
1.5659e+05
2.4283e+05
2.2127e+05
2.7137e+05
70019
51552
57381
60484
45931
45767
1.1824e+05
57407
43989
62793
56845
76782
87655
70688
68520
49028
56275
57483
79324
50366
43493
42355
32372
42405
46923
49306
50587
66321
50911
55043
55046
42226
39584
41216
48126
41194
33609
36423
75479
68528
75017
45442
36264
40277
43597
40062
34473
32068
34436
42428
47585
53792
61094
64057
68857
1.0745e+05
94936
71930
51483
53347
34207
25355
32167
45202
45480
64245
64097
67821
1.1627e+05
1.4288e+05
1.3388e+05
1.0507e+05
72650
54401
64522
47346
43620
37732
36887
44146
52179
57802
61626
40316
63056
1.1015e+05
83269
56107
63993
56597
61986
47108
40102
36743
34968
45639
42961
57915
53105
46601
72067
82170
62835
63853
61226
58247
59952
51976
36303
39275
40444
41916
46264
56997
67046
51238
55209
50422
65056
53843
71006
64143
61005
55966
48317
33184
31783
32129
35493
54142
42798
48488
83510
71769
65472
69907
69142
65609
52014
38989
28988
36036
32389
35919
41195
35649
24397
40247
49763
42640
53344
48680
78063
66723
85807
91546
60980
82837
62180
74978
77510
1.1014e+05
1.0644e+05
1.0922e+05
74076
38107
28151
28882
38447
33556
38805
38828
43412
42610
55028
42731
43489
43114
48559
63773
69199
55661
49055
51269
52211
46602
48258
30795
65552
92368
66066
55311
1.2847e+05
97871
1.0642e+05
1.1543e+05
1.2348e+05
1.1854e+05
68626
83142
51819
49718
38518
39647
90085
68458
44994
81347
1.1622e+05
1.0674e+05
67558
92575
49597
18978
58548
58381
49118
27630
22465
67423
59680
63292
78190
77937
87041
57676
79211
1.2153e+05
1.6684e+05
1.508e+05
1.2196e+05
57640
1.769e+05
1.3566e+05
1.337e+05
71235
1.0008e+05
1.445e+05
1.3401e+05
73646
1.0414e+05
1.0784e+05
73211
44428
50995
32716
37386
36551
22619
26705
30617
33826
40780
48781
65649
92743
1.2198e+05
1.4044e+05
91559
66283
1.0465e+05
1.0037e+05
53015
51708
64882
97647
47333
59345
37568
46741
62438
29468
30709
43019
92698
1.1623e+05
1.0575e+05
1.2676e+05
22078
94231
62242
99995
88413
32234
1.2638e+05
92829
77366
67134
68838
83638
61269
86349
65853
99795
65905
84538
56477
55179
92345
72420
91702
66888
61939
1.2813e+05
1.0374e+05
1.1344e+05
1.0428e+05
74331
86458
1.731e+05
1.3508e+05
1.2777e+05
1.1467e+05
66465
39636
65857
67690
77515
26478
31377
38998
48700
77618
87548
66913
67159
53504
51111
68474
50708
16816
87810
42121
55894
86842
92111
1.164e+05
1.2238e+05
1.0132e+05
1.1802e+05
85694
1.11e+05
1.5296e+05
1.4517e+05
1.1955e+05
69867
63991
68953
21785
21358
19059
63260
41019
49539
47547
22750
22742
28591
20322
57910
29820
34162
63508
17970
22513
45770
53901
84287
76503
73084
57285
97495
87776
92538
47983
56127
53665
49234
42121
53775
79223
48844
42783
31246
39706
40023
40111
32562
32827
39826
29795
33642
34449
37433
29617
52772
50502
27965
27150
32770
42636
43278
35781
62842
42286
42245
51445
61310
40196
38163
32543
36316
34885
40208
52229
26202
36453
41873
29959
34100
38771
43552
73088
30233
35180
49685
1.0062e+05
97262
1.2023e+05
92029
1.1638e+05
1.136e+05
70253
85354
87099
72410
64050
63811
51560
63823
59999
89617
87910
71588
62645
94195
86945
1.0988e+05
84153
1.2005e+05
1.3042e+05
1.1523e+05
99037
76107
45903
1.2155e+05
85985
51214
80899
49390
66294
80960
1.3604e+05
64306
87900
1.1871e+05
1.2355e+05
1.2617e+05
1.3392e+05
80485
48586
55461
87198
85259
90092
74353
66870
49985
99117
92702
1.0322e+05
1.1635e+05
1.0671e+05
47904
82689
66311
84451
90449
1.4181e+05
1.2973e+05
1.1346e+05
1.1528e+05
27259
93552
65800
1.3181e+05
83317
42212
48746
1.1105e+05
71290
90753
55245
51969
35085
39842
90312
33882
87737
1.1791e+05
1.4724e+05
1.3334e+05
1.1415e+05
85105
55810
51894
73921
58888
96827
1.0389e+05
1.1002e+05
38099
75743
96016
62410
45229
54235
36120
46570
61773
51099
40136
43855
59557
30157
38746
28275
38703
60074
71444
55733
47264
89339
38662
52807
1.06e+05
1.3298e+05
61710
85888
1.2321e+05
1.069e+05
2.0164e+05
1.889e+05
1.8063e+05
1.3886e+05
1.1302e+05
50990
58841
50543
49463
57029
68931
86140
1.0564e+05
1.3442e+05
1.7271e+05
1.8843e+05
2.6603e+05
2.0216e+05
1.7728e+05
1.4253e+05
1.001e+05
63497
61297
1.1705e+05
52563
57572
1.0325e+05
1.1299e+05
1.0062e+05
1.3256e+05
1.2566e+05
1.3479e+05
1.3243e+05
88005
1.1844e+05
1.4551e+05
90425
84467
76550
87030
63318
1.4e+05
2.0633e+05
1.577e+05
96288
1.463e+05
1.0856e+05
1.5144e+05
86138
70716
1.4545e+05
1.0405e+05
71601
76657
43803
73419
1.0249e+05
69473
92484
90536
1.2293e+05
73623
1.3565e+05
72740
83168
1.0387e+05
1.3968e+05
1.5137e+05
1.1916e+05
37429
1.3323e+05
60467
86610
1.0948e+05
1.0594e+05
1.886e+05
1.721e+05
1.6147e+05
1.8844e+05
1.1021e+05
1.0894e+05
1.021e+05
52660
51417
91959
1.134e+05
1.0292e+05
1.2257e+05
1.9256e+05
1.8837e+05
1.9488e+05
1.6181e+05
1.606e+05
1.3965e+05
1.23e+05
99426
64781
91992
44644
2.1908e+05
1.2969e+05
64161
1.2101e+05
1.7366e+05
2.0415e+05
1.6451e+05
1.1874e+05
1.1672e+05
1.4176e+05
87143
91444
1.1858e+05
72649
43822
79546
83108
49814
84095
1.0836e+05
1.0916e+05
83313
1.2102e+05
82978
1.1929e+05
1.5046e+05
1.3961e+05
92574
46415
1.694e+05
25003
88435
84868
74371
54170
1.4201e+05
1.0113e+05
1.1991e+05
65680
63141
84983
49940
38748
74764
61962
1.7683e+05
1.6339e+05
1.1528e+05
1.6231e+05
1.6645e+05
1.5916e+05
1.5289e+05
1.5297e+05
2.0778e+05
1.7241e+05
1.4078e+05
1.5371e+05
1.6601e+05
1.9635e+05
1.6591e+05
1.7382e+05
1.282e+05
91839
89284
72263
1.0466e+05
1.0908e+05
1.1775e+05
1.3925e+05
1.4208e+05
1.5506e+05
1.4365e+05
1.7862e+05
1.4152e+05
1.5827e+05
1.4368e+05
1.5438e+05
1.8899e+05
1.1e+05
1.9529e+05
1.4184e+05
1.4579e+05
1.513e+05
1.5498e+05
1.4025e+05
1.2636e+05
1.1499e+05
1.4282e+05
1.4434e+05
1.1814e+05
1.2386e+05
1.2657e+05
1.2774e+05
1.6246e+05
1.1793e+05
1.0659e+05
1.2353e+05
1.9772e+05
1.5812e+05
1.5995e+05
1.6386e+05
1.2007e+05
1.4105e+05
86773
90119
1.2409e+05
1.297e+05
1.3066e+05
1.4756e+05
1.4254e+05
1.5764e+05
1.7693e+05
1.4016e+05
1.6816e+05
1.346e+05
1.8744e+05
1.6885e+05
1.1765e+05
98145
93570
1.4916e+05
1.2708e+05
1.0969e+05
1.1906e+05
1.2024e+05
93348
1.2455e+05
1.1737e+05
1.0937e+05
1.2758e+05
1.0119e+05
86899
1.4666e+05
1.4866e+05
93335
1.2053e+05
1.5163e+05
1.3505e+05
1.3475e+05
1.6945e+05
1.4598e+05
1.0314e+05
1.2404e+05
1.1328e+05
1.4872e+05
1.1375e+05
1.2816e+05
1.136e+05
1.2576e+05
1.3155e+05
1.2118e+05
1.2826e+05
1.1377e+05
1.0957e+05
98685
91051
1.1712e+05
1.1428e+05
1.2332e+05
1.2513e+05
1.0179e+05
94011
99668
86455
1.0332e+05
91648
73124
57184
52173
79645
1.1087e+05
93649
84115
95274
97511
1.1352e+05
1.2709e+05
1.4451e+05
1.1851e+05
1.2857e+05
1.2529e+05
1.4021e+05
1.214e+05
1.6911e+05
1.7073e+05
1.1024e+05
76925
1.3448e+05
1.4749e+05
1.9989e+05
1.0981e+05
1.6725e+05
1.2067e+05
1.276e+05
1.496e+05
2.0691e+05
1.6781e+05
1.7057e+05
1.751e+05
94310
1.1325e+05
1.6479e+05
1.4433e+05
1.6843e+05
1.6542e+05
1.4168e+05
1.3076e+05
1.5052e+05
98053
1.3213e+05
1.5483e+05
1.6484e+05
2.4182e+05
1.7326e+05
1.3154e+05
1.1553e+05
80636
1.2494e+05
1.4478e+05
1.4171e+05
1.0658e+05
1.4933e+05
1.2429e+05
1.5844e+05
1.3695e+05
1.5821e+05
1.7281e+05
1.2629e+05
1.6135e+05
1.9484e+05
1.0667e+05
2.091e+05
1.5371e+05
1.604e+05
1.3735e+05
1.87e+05
1.5075e+05
1.3263e+05
95256
1.0111e+05
1.4746e+05
1.0807e+05
77899
1.0417e+05
1.1849e+05
1.4763e+05
1.5653e+05
1.5947e+05
1.0213e+05
1.6403e+05
2.2911e+05
1.6944e+05
1.6096e+05
1.7261e+05
1.7984e+05
1.7894e+05
1.752e+05
1.8306e+05
1.3658e+05
1.0632e+05
1.328e+05
1.2393e+05
1.3014e+05
1.3451e+05
1.5326e+05
1.0633e+05
1.7064e+05
1.6514e+05
1.7737e+05
1.5383e+05
1.9112e+05
2.1183e+05
1.4121e+05
1.3574e+05
1.1016e+05
95272
1.3335e+05
1.4678e+05
1.2489e+05
1.4655e+05
95376
1.0465e+05
1.5088e+05
1.6941e+05
2.0732e+05
2.506e+05
2.0304e+05
1.5462e+05
1.2492e+05
1.4746e+05
1.2339e+05
1.4591e+05
1.6929e+05
1.3484e+05
77781
78382
94470
1.0108e+05
88092
88655
1.3709e+05
1.5163e+05
1.6695e+05
1.4508e+05
1.099e+05
1.493e+05
80106
1.5796e+05
1.1431e+05
1.7016e+05
2.0641e+05
1.5003e+05
1.9428e+05
1.275e+05
1.1524e+05
85179
1.0165e+05
1.1586e+05
1.2923e+05
1.1691e+05
1.471e+05
1.4659e+05
1.7411e+05
1.8814e+05
1.6093e+05
1.9716e+05
2.2284e+05
2.0536e+05
1.7697e+05
95797
1.0286e+05
1.5317e+05
1.1146e+05
1.5816e+05
1.2416e+05
1.4869e+05
1.6521e+05
1.3482e+05
1.3559e+05
1.3952e+05
1.4053e+05
1.736e+05
1.1443e+05
2.5777e+05
1.6117e+05
1.9391e+05
1.7945e+05
1.1213e+05
1.8104e+05
1.7302e+05
2.1817e+05
2.1342e+05
1.5328e+05
1.5803e+05
2.0674e+05
1.6678e+05
1.5544e+05
2.2732e+05
2.6177e+05
2.6855e+05
1.5857e+05
1.912e+05
1.6801e+05
2.5608e+05
1.6678e+05
2.2903e+05
1.7871e+05
2.215e+05
1.363e+05
1.9584e+05
1.5824e+05
2.1637e+05
2.4522e+05
1.7154e+05
1.4152e+05
1.4962e+05
1.578e+05
2.0975e+05
1.7649e+05
3.0318e+05
2.203e+05
2.1208e+05
1.8722e+05
1.8752e+05
2.4817e+05
2.0298e+05
1.5601e+05
1.7631e+05
1.3127e+05
2.659e+05
1.856e+05
2.3027e+05
3.1601e+05
2.7383e+05
2.0871e+05
2.0228e+05
2.4433e+05
1.8282e+05
1.7993e+05
1.3968e+05
1.757e+05
1.6386e+05
1.8361e+05
1.6203e+05
3.1886e+05
2.601e+05
2.5344e+05
1.78e+05
1.8013e+05
1.3879e+05
2.6254e+05
2.9383e+05
1.8908e+05
1.8455e+05
2.2299e+05
1.8034e+05
1.407e+05
2.333e+05
2.1925e+05
2.5237e+05
1.4721e+05
1.3971e+05
2.1229e+05
1.6735e+05
2.071e+05
2.5862e+05
2.101e+05
2.2227e+05
1.9233e+05
3.1138e+05
2.0897e+05
2.6585e+05
2.6012e+05
2.5671e+05
1.8968e+05
1.5801e+05
1.6889e+05
1.6557e+05
1.666e+05
1.9696e+05
1.6379e+05
2.3533e+05
2.2661e+05
2.0318e+05
2.1594e+05
2.0367e+05
1.8215e+05
2.4852e+05
2.5296e+05
2.3359e+05
1.6746e+05
2.0409e+05
1.7297e+05
1.7598e+05
1.7653e+05
2.227e+05
1.6679e+05
2.1341e+05
1.5986e+05
2.2153e+05
2.1638e+05
1.9426e+05
1.3809e+05
1.3773e+05
1.5866e+05
2.3182e+05
2.2025e+05
1.5768e+05
1.3602e+05
1.8252e+05
2.2814e+05
1.663e+05
2.3461e+05
1.8233e+05
2.6928e+05
2.0437e+05
1.9291e+05
1.7835e+05
2.2811e+05
2.1185e+05
2.4679e+05
2.1336e+05
2.1467e+05
1.2991e+05
2.0078e+05
2.1999e+05
2.2383e+05
2.1927e+05
1.5955e+05
2.8215e+05
1.4299e+05
1.4843e+05
1.9848e+05
2.1802e+05
2.022e+05
1.3117e+05
1.068e+05
2.5167e+05
2.6125e+05
2.1738e+05
2.2843e+05
1.9046e+05
2.2104e+05
2.0644e+05
1.9082e+05
2.2383e+05
1.8893e+05
1.4264e+05
1.5407e+05
2.0143e+05
1.7664e+05
1.9018e+05
1.8042e+05
2.1926e+05
1.7976e+05
1.8987e+05
2.4211e+05
2.1315e+05
2.1606e+05
1e+10
2.4342e+05
1.4104e+05
2.913e+05
2.989e+05
2.9776e+05
1.5922e+05
2.2553e+05
2.46e+05
1.8833e+05
2.4528e+05
1.8396e+05
1.2371e+05
2.6615e+05
1.6786e+05
2.0136e+05
1.9648e+05
2.7449e+05
2.5984e+05
2.4309e+05
1.7569e+05
1.5117e+05
1.9374e+05
1.9156e+05
2.6484e+05
1.9197e+05
2.4141e+05
1.9662e+05
2.2958e+05
3.1183e+05
1.7716e+05
1.5119e+05
2.2003e+05
2.3199e+05
2.1611e+05
2.2315e+05
1.8844e+05
2.4187e+05
3.2144e+05
2.6355e+05
3.6175e+05
2.6983e+05
2.8015e+05
1.9476e+05
2.3135e+05
1.7098e+05
1.7951e+05
1.7081e+05
2.9919e+05
2.6371e+05
2.8342e+05
2.7634e+05
3.4349e+05
2.4162e+05
2.51e+05
1.6359e+05
2.2441e+05
2.3319e+05
3.8362e+05
2.3303e+05
3.1224e+05
2.4256e+05
3.3008e+05
3.0223e+05
2.7226e+05
3.1497e+05
2.4057e+05
2.8406e+05
2.3213e+05
2.3983e+05
1.6753e+05
1.9406e+05
3.693e+05
2.7348e+05
2.4355e+05
2.3028e+05
2.7063e+05
2.7808e+05
2.8237e+05
1.949e+05
1.5734e+05
2.2921e+05
2.117e+05
2.3746e+05
3.4409e+05
3.7592e+05
3.211e+05
1.2891e+05
3.5558e+05
3.1656e+05
2.948e+05
1.479e+05
2.3647e+05
2.6125e+05
3.0587e+05
1.7114e+05
3.0537e+05
2.7322e+05
4.0105e+05
1.8038e+05
2.3962e+05
3.3263e+05
2.1686e+05
1.6882e+05
2.6166e+05
3.3278e+05
2.3279e+05
3.312e+05
2.4908e+05
2.155e+05
2.431e+05
2.4199e+05
2.329e+05
3.0203e+05
2.1236e+05
2.707e+05
2.4976e+05
2.637e+05
2.6921e+05
2.2717e+05
2.8598e+05
1.1181e+05
3.1748e+05
3.3512e+05
3.5085e+05
2.6902e+05
1.4624e+05
2.5597e+05
2.3799e+05
2.001e+05
1.656e+05
1.1862e+05
1.2419e+05
95423
98019
1.2497e+05
2.9913e+05
1.962e+05
1.3402e+05
1.0767e+05
1.1156e+05
1.6699e+05
2.1582e+05
2.4007e+05
1.4119e+05
1.1077e+05
1.0577e+05
97819
82080
1.2613e+05
2.1458e+05
1.8398e+05
1.3841e+05
1.3274e+05
1.8145e+05
82363
1.629e+05
85467
1.5993e+05
1.33e+05
2.5035e+05
2.2231e+05
2.7179e+05
1.9548e+05
2.2576e+05
1.9792e+05
1.0496e+05
1.4264e+05
1.0554e+05
1.3828e+05
1.9676e+05
2.0792e+05
2.7121e+05
3.5469e+05
2.1993e+05
2.6768e+05
1.8901e+05
1.6551e+05
1.4033e+05
1.2159e+05
1.2866e+05
1.3598e+05
1.4203e+05
1.868e+05
2.1281e+05
2.6647e+05
2.5659e+05
3.5742e+05
1.9155e+05
2.532e+05
2.3131e+05
1.5461e+05
89074
89592
1.2832e+05
1.7828e+05
1.8577e+05
2.2324e+05
2.105e+05
3.3719e+05
2.6112e+05
2.0426e+05
2.3724e+05
3.207e+05
2.1322e+05
1.8388e+05
1.3079e+05
1.158e+05
1.5944e+05
2.0909e+05
2.1096e+05
2.2157e+05
1.8976e+05
2.7352e+05
2.0715e+05
2.5848e+05
3.1496e+05
2.0811e+05
2.186e+05
2.007e+05
1.5031e+05
87229
1.1637e+05
2.4702e+05
2.422e+05
1.6121e+05
3.0951e+05
1.7081e+05
2.8338e+05
2.8854e+05
3.0672e+05
3.2683e+05
3.2087e+05
2.784e+05
2.1924e+05
2.0144e+05
1.637e+05
1.8624e+05
2.8613e+05
2.8308e+05
2.3211e+05
2.3199e+05
2.7667e+05
1.2833e+05
2.2559e+05
2.2779e+05
2.6702e+05
2.4768e+05
2.4158e+05
2.1289e+05
78706
99749
1.3213e+05
1.1167e+05
99966
1.9593e+05
2.3028e+05
2.4554e+05
2.5997e+05
1.562e+05
1.1809e+05
1.9591e+05
2.0033e+05
2.9037e+05
1.1152e+05
1.0471e+05
1.1135e+05
1.2401e+05
90579
1.1432e+05
1.2243e+05
1.1272e+05
1.4052e+05
2.4313e+05
2.3716e+05
98355
89934
2.3404e+05
3.4017e+05
1.487e+05
1.2625e+05
86953
86709
97730
93034
1.202e+05
1.3183e+05
1.2186e+05
1.2966e+05
2.2021e+05
2.595e+05
2.1101e+05
2.6102e+05
3.473e+05
1.8715e+05
1.4815e+05
1.4313e+05
1.163e+05
1.3324e+05
1.1112e+05
1.3448e+05
1.8433e+05
1.6368e+05
1.104e+05
1.2101e+05
1.2631e+05
2.0363e+05
2.1458e+05
2.8504e+05
1.5221e+05
87275
1.0183e+05
1.0343e+05
1.0581e+05
1.2633e+05
1.5256e+05
1.2239e+05
88221
1.0324e+05
1.0564e+05
95966
1.2603e+05
2.4333e+05
1.5723e+05
2.1476e+05
1.7118e+05
1.3144e+05
85602
1.1826e+05
1.1838e+05
1.112e+05
3.5081e+05
2.4028e+05
1.3725e+05
1.1616e+05
87373
93152
1.0928e+05
1.3939e+05
3.2977e+05
2.7442e+05
1.3435e+05
1.5763e+05
1.2301e+05
1.2031e+05
2.0165e+05
1.8498e+05
3.5185e+05
1.1831e+05
1.0623e+05
71683
1.0383e+05
1.5032e+05
99867
1.1941e+05
1.1208e+05
87464
1.3708e+05
1.5364e+05
1.0974e+05
1.2785e+05
1.0811e+05
84603
93382
99266
1.2239e+05
1.4614e+05
1.4089e+05
99655
1.5717e+05
1.0496e+05
1.0158e+05
99742
79806
76649
1.3332e+05
1.3127e+05
1.6325e+05
82624
87847
85280
1.4306e+05
1.5673e+05
1.0905e+05
1.061e+05
79985
87865
74555
53965
56604
74584
75075
1.2578e+05
1.299e+05
1.2736e+05
88442
97725
1.613e+05
91278
81101
66660
73706
84290
49003
81247
57397
74157
84273
1.0034e+05
94428
1.1539e+05
1.0181e+05
1.0383e+05
80421
70506
1.1243e+05
65326
64377
65169
75753
94353
62437
47862
65329
80150
69275
67473
1.1757e+05
69045
81502
66534
73344
54671
55485
83904
1.2712e+05
1.2464e+05
1.2003e+05
1.192e+05
75098
76574
55665
57005
66540
96372
1.528e+05
1.045e+05
1.0325e+05
79038
1.107e+05
1.1514e+05
1.0695e+05
97937
68284
81804
1.3791e+05
1.2085e+05
1.969e+05
1.6575e+05
1.6362e+05
2.0201e+05
1.5766e+05
1.3333e+05
76565
94651
50360
50755
67403
93327
57075
61644
93076
89378
1.7717e+05
2.0569e+05
1.9062e+05
84528
79483
82632
77411
1.1456e+05
79738
78649
67826
87333
84606
88347
87277
80661
69159
76727
70781
66801
65421
61108
65410
62931
81948
85997
99115
60747
32959
25067
54912
32190
42955
37552
36091
47587
57595
49677
40301
31798
64061
87040
53369
34464
71667
60618
55883
55459
46081
41653
51203
44490
49251
42985
37204
33964
42435
52566
52327
59844
56467
46292
61842
50304
38803
41500
59214
51315
49408
69099
73746
1.0421e+05
1.203e+05
1.1013e+05
88286
63732
1.2608e+05
83103
61793
73924
55715
60629
65638
52724
50799
53983
50565
56274
52176
51696
41825
37108
40576
44911
53724
53995
61832
58168
52091
49362
71665
43723
54952
59944
62072
69740
77914
69666
92719
76115
79016
70768
66485
76696
1.0313e+05
1.0229e+05
1.069e+05
1.0086e+05
81100
94894
77481
81331
94520
72568
64234
81997
87892
86138
76482
75971
77772
1.0136e+05
87500
66169
69751
59767
84010
99731
76658
67058
81133
96674
87879
51762
64144
62722
54226
65558
73873
67907
1.1309e+05
85292
92231
70890
45504
48236
1.1155e+05
42467
59530
54950
48982
58750
28940
18141
20149
29134
45995
50044
45261
46572
53582
75247
69641
87728
57942
77230
72961
69357
79678
1.1525e+05
70837
71963
56561
[truncated: 640 more rows]
