# Supplementary material for: Micro-mechanical fingerprints of the rat bladder change in actinic cystitis and tumor presence
Source: Commun Biol. 2023 Feb 24;6:217. doi: 10.1038/s42003-023-04572-0 (PMC9950451; doi:10.1038/s42003-023-04572-0)
Supplement: Supplementary file 4 — Supplementary data 1 [file 42003_2023_4572_MOESM4_ESM.zip › supplementary data graphs/muscle/1_CTRL/Month4/R162/Chiaro.csv]

40861
49466
NaN
24072
25067
21840
NaN
NaN
29475
63327
57938
17635
39754
49525
37720
49560
34319
68008
21892
36334
60552
45370
41014
73200
44025
49913
41273
14431
44679
18726
30435
20507
11176
22203
8185.1
23323
62405
18378
19027
19051
46713
42389
32067
35508
84703
26004
41558
70963
21089
50696
37755
39194
45179
19315
15764
35901
39160
54705
70875
50912
27239
18592
18435
41180
28025
77356
19108
47592
53970
45726
21967
79290
31593
44761
32636
23420
54254
33509
12004
39066
61919
54020
19190
42901
57497
52783
11510
13709
34095
21110
70589
20130
40220
48937
39181
55046
46649
31056
57411
NaN
53635
26426
69372
12571
50821
37715
66185
64264
55017
27823
27898
94172
34943
59891
14361
32222
57248
29762
2371.3
17751
50814
39875
42672
42504
61580
27178
75729
14895
59497
49489
12618
57947
41674
48883
27768
60213
46574
79159
45617
13646
82509
NaN
NaN
46780
59722
49146
30081
53356
40965
22869
80565
20196
48861
37470
61368
62728
61343
23373
30238
1.2987e+05
61672
57053
47732
39468
44262
33176
NaN
50577
29127
48521
27314
34605
58877
21284
75142
35297
69654
35643
45731
34100
23814
34116
67000
64696
50756
20420
18030
8522.7
NaN
NaN
69839
21327
43766
37181
25057
35360
23057
48422
NaN
22649
NaN
NaN
NaN
NaN
19275
30796
32497
21054
NaN
NaN
278.5
NaN
NaN
NaN
35586
NaN
NaN
NaN
NaN
NaN
NaN
NaN
NaN
NaN
NaN
NaN
NaN
NaN
NaN
NaN
NaN
397.8
NaN
NaN
NaN
NaN
NaN
NaN
14991
19012
22808
14558
17552
17890
14688
18311
NaN
NaN
14160
15472
29021
26198
25727
11557
19229
24900
18729
12598
17175
17624
19479
13179
20078
20209
14540
19814
23200
14253
23199
9379.9
20847
18476
19817
13066
18058
9565.2
14967
13380
22099
3318.4
10276
11128
16965
17787
11573
13744
21319
12567
6336
7820.8
6150.3
8414
7537.3
12197
12690
14046
9606
14033
12983
8779.2
13118
13278
12377
12113
4907.8
12453
7889.2
4394.8
9869.7
6595.7
11438
3874.7
10053
3393.9
4098.4
6217.2
9001.1
9560.6
13585
5046.5
5386.8
6325
5827
5453.5
4039.2
807.82
2536.6
4029.7
2408.5
5049.4
4125.1
4106.6
4773.6
4519.1
5321.4
3799.4
NaN
NaN
7666.9
NaN
7648.3
4354.6
5343.8
5396.8
1870.5
3446.5
NaN
NaN
8674
4366
7323.6
5074.4
2665.1
6068.7
NaN
NaN
NaN
2180.8
8581.1
NaN
5727.1
2810.9
2593.3
4311.3
2067.2
2243.9
NaN
NaN
2910.8
NaN
7017.7
4639
3236.8
5303.4
3610.2
4222.3
NaN
NaN
27468
41135
36726
50507
31851
22726
64871
37563
47351
23754
18188
68238
44159
21905
24931
29920
25783
34500
71239
62944
43712
30617
68076
97655
72055
30132
21221
27445
17744
21127
51646
NaN
1.0038e+05
63751
66053
89296
70851
46725
61497
32550
62444
1.3497e+05
25676
52554
1.0797e+05
1.1417e+05
18292
47240
81656
81528
13345
44300
1.4464e+05
49840
23592
1.1924e+05
1.0989e+05
47623
37618
46228
1.21e+05
49471
1.2467e+05
56242
50293
22979
45922
86707
1.0459e+05
62343
33639
75970
81917
1.6501e+05
1.6542e+05
1.1811e+05
63851
26880
64290
46936
67058
1.9452e+05
67572
67397
69077
59516
36738
31605
1.0175e+05
93002
70773
1.1581e+05
19448
1.0386e+05
93046
75322
32788
48928
37558
24485
1.0147e+05
45505
38917
29932
42078
73609
86390
75667
47870
30487
47092
75662
57177
86637
45312
54576
64094
51378
52687
40661
42210
28792
38478
32140
36047
53770
31257
41189
29805
30852
32307
37286
44104
31883
27086
32110
61522
27174
30042
22728
32881
27432
26784
20185
33677
28185
35654
56728
32851
22247
25680
32695
27482
32184
20771
24400
38699
19420
22573
21126
31137
28467
16768
32569
29092
13192
14504
50677
16285
17457
9166.1
18242
13809
39293
48888
40912
46695
41966
43718
8411.7
8557.9
45241
42422
43578
53562
44200
21552
19178
52786
59704
33933
14918
36052
32480
50330
45532
68899
44847
38389
13266
15811
18131
55822
47172
9225.9
7455
8102.3
20840
29617
45314
2632.3
3849.7
16558
26034
25721
11762
4286.9
1723.3
9277.8
21571
7944.3
NaN
9670.8
13603
4619
21833
17200
21667
1.0573e+05
1207.7
15705
14826
21044
18106
NaN
10903
22261
19645
11419
17537
18060
16138
14155
96599
6780.7
21568
16290
1.375e+05
4808.9
9561
8502.5
2.162e+05
9931.9
17340
55442
13778
10566
11144
12480
NaN
8093.2
10868
4976.1
1.2553e+05
59363
3996.6
2200.1
7134.4
14874
11455
