# Supplementary material for: Micro-mechanical fingerprints of the rat bladder change in actinic cystitis and tumor presence
Source: Commun Biol. 2023 Feb 24;6:217. doi: 10.1038/s42003-023-04572-0 (PMC9950451; doi:10.1038/s42003-023-04572-0)
Supplement: Supplementary file 4 — Supplementary data 1 [file 42003_2023_4572_MOESM4_ESM.zip › supplementary data graphs/muscle/1_CTRL/Month4/R163/AFM.csv]

80528
44369
49078
49550
61727
59497
57127
61592
63583
65244
61840
56321
69042
51906
60299
63953
60697
64176
59025
60369
52436
74026
95371
76976
69989
81385
1.0067e+05
1.256e+05
83140
41044
59981
68152
59426
90804
66804
79603
92500
74267
74814
71090
66360
61926
1.6055e+05
1.1021e+05
1.0674e+05
1.0631e+05
1.0932e+05
1.0667e+05
1.0427e+05
1.2838e+05
1.452e+05
97500
93564
1.4953e+05
1.5578e+05
1.1268e+05
67877
88196
66758
83227
81371
71432
86124
93066
83762
1.4269e+05
1.6828e+05
1.376e+05
1.4776e+05
1.3961e+05
1.4976e+05
1.3352e+05
1.1068e+05
1.4289e+05
1.6607e+05
1.3949e+05
1.5528e+05
1.8732e+05
1.5066e+05
1.3364e+05
69830
1.0142e+05
89341
81804
76269
68387
78816
1.3992e+05
1.3566e+05
1.6114e+05
2.128e+05
1.8584e+05
1.6045e+05
1.4742e+05
1.5497e+05
1.4957e+05
1.4979e+05
1.2796e+05
1.3762e+05
1.2732e+05
1.5591e+05
1.8147e+05
1.7213e+05
1.5451e+05
1.3827e+05
1.4262e+05
1.1867e+05
86254
1.1505e+05
1.2966e+05
1.2294e+05
1.2607e+05
1.5661e+05
1.4459e+05
1.7822e+05
95143
90189
1.7462e+05
99281
1.022e+05
92745
1.2984e+05
1.4341e+05
1.3774e+05
1.1535e+05
1.2486e+05
74623
1.0851e+05
99958
1.294e+05
1.1312e+05
1.0548e+05
66337
1.1817e+05
90071
1.0127e+05
1.3643e+05
98109
1.2037e+05
1.4338e+05
1.4869e+05
1.0855e+05
1.3111e+05
1.2029e+05
35271
43616
35364
43882
36285
30179
33417
26781
30511
38515
39265
37718
22776
55792
31282
35527
34262
70083
62120
75374
58897
96572
71755
96713
1.1057e+05
91568
38526
27251
14717
10816
32368
60732
56481
82257
91084
66967
84166
59653
36278
42299
36732
52833
25611
62910
41122
50075
58106
52859
76395
57222
77498
58287
87378
71863
60014
59411
67116
77798
71239
55703
67733
74808
50492
71525
88010
55494
55490
59500
68788
80090
69794
20019
18824
18583
20312
20165
20115
18971
17765
20091
19737
17967
7954.8
8027.5
17664
15756
17149
19694
23862
29126
25357
21380
25677
24842
29297
19081
16796
18468
30235
30749
29703
35012
19127
16277
17856
14345
12448
14211
18308
18971
17581
29545
34389
31308
28871
22584
18352
25714
26836
20190
31403
27061
19269
28834
32282
32107
31023
24514
17563
18201
14920
18441
19226
19679
27556
28933
21873
24801
19354
22197
30015
27892
23388
19401
21523
30111
36104
34206
35385
26426
20830
23064
24338
19421
17527
16229
33800
23644
16749
18143
23936
24881
28318
24197
21904
24448
24929
20167
22340
21066
21024
25350
22914
11878
11706
16454
20331
29668
28583
18828
21937
16151
14107
17330
14554
32117
17847
17355
18760
22634
18088
19290
26757
27274
15229
25069
24510
24389
17321
17446
22373
21423
21551
20091
19616
21098
24537
28255
34462
35605
24507
19681
26768
26655
22445
18356
11448
18503
25436
20548
20218
31153
16819
24458
14757
22212
19275
24442
27311
22109
30556
19489
16304
26746
17098
23576
19244
28450
31198
27391
34593
26571
30655
24745
26590
22468
18400
27124
38562
39636
31664
40265
39633
36278
35393
23405
33367
28099
21658
24400
29704
32135
23387
12128
16938
21618
23813
26065
21120
38847
28976
27952
22878
10372
10457
11537
10766
19780
22586
20163
36570
31304
23205
23842
28990
18454
10819
17621
25986
29192
23477
23245
21630
25779
24121
22909
32113
30369
18549
28280
42941
27830
25510
30046
35331
22482
26410
35677
34579
34999
30008
32557
36725
49975
52697
31833
29567
43026
22795
45322
37615
27274
33693
26701
22052
30109
41434
39219
36051
36061
33588
42290
33732
38681
27946
23197
30715
46708
45996
35878
39108
28791
35708
34938
48589
36985
27916
20380
35463
37087
33732
33657
32406
37463
31913
38508
33433
34394
16012
13334
29783
30194
35168
36645
36865
44446
41093
42807
59280
71044
56791
67936
71414
65820
56203
60812
57925
44274
34190
37228
34830
52622
54526
24063
55309
38381
30787
37122
37652
39533
42955
44873
43394
38853
45190
55904
30352
32967
28254
35279
30221
28466
31755
34410
33126
44097
41300
47431
42989
60728
46279
38563
33850
22923
31547
30674
27226
32588
38317
43248
33050
31486
32343
43386
29636
21704
30514
50019
56972
68284
57399
54734
49441
41644
33301
28395
26172
23807
40304
47095
44782
61840
43220
47392
39805
46641
29515
7582.7
20970
30542
48475
44193
38673
36750
36428
20264
28995
28711
35595
40169
26214
13591
12085
17443
27874
29565
34916
36818
43334
42729
48248
38902
28536
28784
30641
36851
33447
27971
27692
30017
27298
20782
14695
14979
19652
13654
11438
14699
17863
19261
14797
67396
61228
53146
58464
72527
60468
74116
67894
57027
71801
63157
63125
64572
78650
91642
69803
51517
40255
48479
65431
67285
67363
52782
59028
1.1376e+05
79768
82772
85444
84246
61189
58133
55072
66624
67196
71493
79401
68798
66391
57299
58294
50043
54501
43304
50499
42527
44387
41470
30310
47998
39630
53783
54643
51800
68455
60960
52941
60050
54014
51241
57923
56438
48096
62470
58403
59570
62745
84409
70016
56969
60838
51887
45296
52367
54630
44108
27245
34014
36294
45600
51147
52878
51107
48006
33230
36232
31864
39175
61124
53168
47135
58980
70264
67727
91637
69193
48205
30727
44685
53116
50065
39450
40487
47916
45592
40541
38458
46099
32642
39708
44277
46699
29840
65809
54513
48345
56812
33539
55914
47339
60691
75650
62532
55999
64844
49780
66069
72368
54293
51056
47238
44021
43382
65522
69136
82059
41697
59302
75349
46481
68603
45185
36873
44103
35576
57944
53588
55610
56225
58730
93097
58835
66387
38208
60923
35256
55494
74087
70592
98901
76964
76616
84047
44676
57971
76982
85090
72237
69560
57261
64635
62924
59142
68947
85364
47902
47026
50427
45929
42859
63904
74197
58453
77635
66891
47604
77803
50911
55526
50947
51968
46981
60921
54905
38215
41294
65055
62554
72833
53876
50741
73917
70578
60247
48736
92731
55797
72906
55706
75163
63028
64080
74459
69749
62083
50463
61863
63621
54431
50043
44493
89396
54577
35584
65718
63839
48991
41930
60627
61640
39569
44512
97783
92277
40407
45562
63999
63956
42963
57049
60919
43548
53992
35737
54412
65980
38711
55392
50050
69386
64474
57289
67182
78417
53022
41311
76383
86755
36922
51516
68897
55935
51519
60480
53362
63389
57389
47910
93276
58235
62691
48261
38188
37756
47175
39265
30144
33227
56122
82776
68255
96010
45743
60672
43458
23462
38698
48749
27411
40908
46255
44865
95622
88212
42080
55358
41565
40930
40587
51186
55770
80668
52376
37460
99284
79362
34113
75859
83031
45625
40419
47559
45729
66768
59304
32739
75687
56998
35551
49874
61696
55212
57643
48787
51585
57943
59431
51183
67273
62317
57283
61568
60693
54850
45947
46426
58837
69938
51889
68096
49745
57310
48798
45175
53128
42909
44414
52116
54191
38873
47143
46935
73117
54573
43191
56360
28825
52746
61578
42434
47079
27322
57080
44701
53487
67056
92472
46460
71711
62590
69568
64479
74556
65393
66085
60017
63598
55324
64323
64580
86490
69443
40634
59561
63685
65847
54915
56709
56821
81230
73239
61549
47575
51803
58453
71065
68511
47710
61292
69083
60356
58759
47671
59095
58699
61175
54962
57223
64976
69143
64113
47346
58309
59424
75804
70077
57179
51541
50544
60660
74642
48422
47700
49306
63713
54513
45098
57301
50537
62612
64190
50312
43713
67410
64803
77039
59865
42742
56675
53214
68642
49190
48928
58306
62325
55666
71860
60784
45639
55990
84631
45475
62220
72541
65008
60643
72768
52443
60877
62209
58980
64998
54391
62213
58536
51250
48914
48797
54509
53178
60909
45252
55641
36841
45636
57769
62888
56009
70771
79151
55458
78949
47819
56802
69866
65950
61267
60944
72709
50179
50692
72760
60039
73791
74062
3172.8
3963.4
7232.9
6217.6
7322.1
7786.7
9344.8
6780.4
7868.9
6805.6
5511.4
5179.8
6347.4
6967.7
7003
2071.3
3552.9
4732.7
5744.8
7698.6
5588.9
4944.1
9413
6216
6053.4
6335.1
8484.2
5858.3
4221.6
7089.1
6892.3
5383
6602.5
7509.4
5015.9
4846.2
3692.8
4866
7495.4
5638.7
5960.6
3728.2
6414.2
5402.2
6910.8
5410.9
4683.4
5972
6244.1
5349.9
6181.8
4850.2
8306.5
9447.5
6404.7
4765
3409.3
4491.4
4659
5406.2
6458.1
6308.1
6019.6
5428.7
5378.6
5707.1
4130.4
4590.3
3578.6
3827.9
5370.8
4382.6
4175.2
4771.1
5385.8
5268.5
5492.3
5900.5
9517.2
7857.5
6353.6
5315.4
3053.7
5858.8
3839.5
3596.9
2695.1
4073.5
5115.4
4743.9
3482.5
4883
6593.2
7431.1
7185.9
4159.4
5995.5
5716.5
3625.8
3792.5
2389.6
4363.9
3481.6
7840.9
5757.3
9046.7
2388.5
5117.4
4977
6925
6543.1
5782.8
3933.1
3497.8
7245.8
3792.1
3878.5
4578.4
6292.2
5519.1
5448.9
3571.1
8133.9
5719.2
4545.3
2540.8
77151
62043
68228
76698
81818
60178
62504
73724
77734
73124
67459
86291
79675
76744
80944
81663
68368
60855
65850
68423
77492
67611
78092
1.0421e+05
70398
76083
57611
61717
60961
58417
55244
49793
50229
69824
88857
73594
1.0002e+05
90369
81290
55917
47164
54795
47792
42418
58549
68170
87301
1.0456e+05
1.0316e+05
1.0356e+05
65324
42385
45837
42234
38516
44675
39696
62456
97004
77333
67734
85367
59200
43944
37831
43023
42448
34557
42395
77751
75164
77534
1.0147e+05
72901
64836
49095
31502
34438
24402
37873
51905
56718
75596
88733
97275
76682
57131
62036
37163
29458
34464
35404
48463
61949
63362
1.2071e+05
1.1346e+05
65445
64850
49069
36593
28778
23405
34961
47530
62488
80579
1.0222e+05
86756
80616
53782
45324
26066
23941
14631
24313
44261
52579
81459
87873
89312
80688
54577
36836
21062
9085.6
7620.2
20567
32711
52061
83700
1.2028e+05
1.0613e+05
96834
47482
32639
17403
8147.2
12772
23542
38832
42985
1.067e+05
96440
98687
60166
43549
43241
23058
12035
10053
18451
44975
52842
45220
84785
1.3026e+05
1.2687e+05
1.2346e+05
1.0693e+05
74992
88036
99416
1.0974e+05
1.443e+05
1.1447e+05
1.1216e+05
1.1536e+05
1.0708e+05
1.0798e+05
81869
73336
85701
1.1041e+05
1.0765e+05
1.1384e+05
1.4455e+05
1.1632e+05
1.1336e+05
87765
72034
81404
73345
1.2764e+05
1.3101e+05
1.4998e+05
1.2172e+05
1.2513e+05
1.3449e+05
66111
91096
99115
77985
1.5197e+05
1.3781e+05
1.3187e+05
1.2039e+05
1.4225e+05
1.2645e+05
84541
94163
70917
85132
1.526e+05
1.4801e+05
1.5244e+05
1.0698e+05
1.2298e+05
1.1285e+05
97130
1.0168e+05
82524
1.1266e+05
91818
1.5187e+05
1.2454e+05
1.1412e+05
1.3341e+05
82450
1.1593e+05
95850
90418
1.0082e+05
75638
1.3543e+05
1.2471e+05
80289
1.2601e+05
91737
80621
97808
84191
78472
91107
1.4874e+05
79457
72732
1.7322e+05
1.1184e+05
69607
68657
88614
77955
1.0429e+05
1.1287e+05
97309
91979
1.4322e+05
1.0639e+05
82748
1.008e+05
93810
78075
1.0323e+05
96403
73925
68250
1.1135e+05
98932
1.0004e+05
1.0383e+05
1.1554e+05
1.017e+05
87200
1.2488e+05
73207
67112
1.2225e+05
73175
1.0677e+05
93877
91611
97822
72612
1.0964e+05
61278
53293
83311
75854
84999
1.0261e+05
84887
73841
65875
87494
70861
36110
42920
45255
71876
50090
61155
70501
56893
37875
43743
46953
39474
59930
43550
59847
62317
50909
59095
38161
46041
44655
41529
51341
76020
64958
65890
70417
52704
47143
53601
53335
42216
56443
69124
55833
60566
66564
58563
46316
51183
45839
49751
51874
64416
59063
54867
68779
49302
45219
46266
71248
43965
46254
66883
57616
54582
73815
46047
46028
55173
55212
40551
51678
64435
56923
51834
61634
61585
43265
48676
56905
41209
51317
58887
51785
59715
54753
49277
40873
61126
78540
43180
50528
62286
49212
47665
66785
52562
43130
80611
80954
50739
50098
57086
53955
57402
57975
49550
47727
66989
53114
49188
47096
46094
48398
57039
45803
44991
49882
59457
67819
43718
49346
49907
57096
58724
55773
46001
47874
58330
59932
50311
47978
60909
54365
58662
56833
49755
45740
58488
1.0723e+05
1.7416e+05
2.2774e+05
2.0228e+05
2.1272e+05
1.1553e+05
2.2212e+05
1.4388e+05
2.1823e+05
2.2649e+05
1.8604e+05
1.2791e+05
1.6094e+05
2.2269e+05
1.8602e+05
1.866e+05
2.1403e+05
2.4071e+05
2.6106e+05
1.9797e+05
2.1853e+05
1.3834e+05
1.6363e+05
1.8101e+05
1.9761e+05
2.1885e+05
2.2016e+05
2.017e+05
1.6309e+05
1.7459e+05
1.8548e+05
1.8243e+05
2.1819e+05
2.2923e+05
1.716e+05
1.176e+05
1.8832e+05
1.8044e+05
2.1193e+05
2.1533e+05
1.9896e+05
1.6197e+05
2.7814e+05
2.1813e+05
2.4634e+05
2.6477e+05
1.6853e+05
1.957e+05
2.4222e+05
1.967e+05
2.848e+05
2.4712e+05
2.2035e+05
1.8878e+05
1.1707e+05
2.278e+05
1.8297e+05
2.2232e+05
2.4363e+05
2.6073e+05
1.7708e+05
2.3424e+05
1.3471e+05
2.4901e+05
1.8751e+05
1.6232e+05
2.12e+05
2.3502e+05
1.5889e+05
1.8831e+05
2.4896e+05
1.4232e+05
1.244e+05
1.8111e+05
2.1901e+05
2.2259e+05
1.9939e+05
1.914e+05
1.9158e+05
2.0652e+05
2.7147e+05
1.808e+05
1.7183e+05
1.4904e+05
1.5747e+05
1.9414e+05
2.6586e+05
2.3658e+05
2.7815e+05
1.8754e+05
2.0619e+05
1.9961e+05
1.9548e+05
1.9256e+05
2.2069e+05
1.6148e+05
1.8723e+05
2.064e+05
1.9905e+05
2.8873e+05
1.8848e+05
1.8842e+05
1.655e+05
1.6744e+05
2.126e+05
2.1299e+05
2.1939e+05
2.652e+05
2.1116e+05
1.4696e+05
1.4242e+05
1.6278e+05
1.2812e+05
1.8207e+05
2.0843e+05
1.8129e+05
94554
1.3603e+05
1.2666e+05
1.9255e+05
2.19e+05
2.4114e+05
1.3068e+05
1.4036e+05
1.924e+05
2.349e+05
1.8109e+05
1.714e+05
1.6218e+05
1.9074e+05
1.9317e+05
1.6209e+05
1.4557e+05
1.8764e+05
2.0454e+05
1.3226e+05
1.8701e+05
1.7165e+05
1.719e+05
1.8968e+05
1.8851e+05
2.6448e+05
1.7425e+05
1.4363e+05
1.2806e+05
1.3761e+05
1.7025e+05
2.0843e+05
1.8708e+05
1.6501e+05
49614
51235
79104
80922
72664
67859
63915
89439
73616
73716
53546
51907
49343
59381
73415
71551
74506
61610
56819
65461
75951
67614
63184
45050
45963
55364
72452
70997
73529
46987
48271
74843
79337
62760
58340
48116
47149
59795
63043
65691
60109
52174
59647
72698
63185
70370
66407
50156
49943
62162
84459
73741
62105
66673
62563
66832
78633
83845
57968
48965
50395
59337
78922
74822
60605
66728
57804
63994
78543
67768
62575
45918
48918
58932
74352
71822
54411
38743
42226
62740
79624
72704
53014
44309
42625
55166
70385
72684
55122
43946
39081
54447
75899
67608
65304
49122
48752
70270
67331
72474
54356
51441
59649
53030
72470
67759
67434
49001
54777
68913
67041
63553
41094
64094
57796
59758
72448
65882
64781
51012
46937
63118
70740
69040
57635
66607
51772
64212
62630
74009
67318
53356
55193
70039
74760
68756
50289
46926
40538
48488
69008
76388
74246
45870
11759
22630
21986
21249
16148
15161
8012.3
9423.8
8210.3
9973.2
8654.4
11288
11743
12650
14379
15759
16683
16605
22405
14202
16163
11541
10974
14786
6996.6
10456
8886.6
8038.1
7651.8
10683
11692
10214
17332
22478
28801
[truncated: 747 more rows]
