# Supplementary material for: Micro-mechanical fingerprints of the rat bladder change in actinic cystitis and tumor presence
Source: Commun Biol. 2023 Feb 24;6:217. doi: 10.1038/s42003-023-04572-0 (PMC9950451; doi:10.1038/s42003-023-04572-0)
Supplement: Supplementary file 4 — Supplementary data 1 [file 42003_2023_4572_MOESM4_ESM.zip › supplementary data graphs/muscle/1_CTRL/Month4/R163/Chiaro.csv]

NaN
17139
19498
23699
49162
17468
15786
17587
NaN
45892
51916
28305
19508
27150
21160
32305
77118
31872
25035
83391
74697
NaN
26963
27923
18804
25946
22411
94060
24974
73838
22549
70360
55215
86248
11312
11721
23886
68348
NaN
68302
66103
89515
74250
NaN
75361
80784
66358
61761
83654
63407
68170
71712
38399
69643
51186
45975
67621
84105
73093
1.2135e+05
76094
66435
52656
68216
85123
72927
89282
64391
48470
44734
67763
81219
45890
63198
56355
60114
51444
63536
62057
77797
NaN
69446
60946
50442
63744
75350
64603
42630
50896
67414
58286
74689
26950
78868
52093
78367
55682
73391
1.1096e+05
81821
48535
48175
70191
34400
61679
52660
55105
45445
56455
62101
1.2361e+05
94559
1.3e+05
1.1184e+05
1.3823e+05
1.7148e+05
1.3297e+05
1.4186e+05
1.5746e+05
1.8268e+05
1.2539e+05
2.2556e+05
1.5982e+05
1.903e+05
1.8984e+05
1.1981e+05
1.2943e+05
1.5751e+05
1.9356e+05
2.3827e+05
1.6639e+05
1.3979e+05
2.6867e+05
2.0436e+05
1.6562e+05
1.7634e+05
1.2934e+05
2.3161e+05
2.3337e+05
1.5677e+05
1.8644e+05
1.602e+05
1.7808e+05
1.2207e+05
2.3105e+05
1.6663e+05
1.511e+05
2.5472e+05
1.545e+05
2.0651e+05
1.561e+05
1.3291e+05
1.1382e+05
1.5301e+05
1.2965e+05
1.2074e+05
1.4727e+05
1.239e+05
1.3171e+05
1.2684e+05
1.3791e+05
1.4304e+05
1.1894e+05
1.2772e+05
1.4314e+05
1.6919e+05
NaN
1.3006e+05
3.709e+05
1.0776e+05
1.3067e+05
1.5074e+05
1.6188e+05
1.469e+05
1.9739e+05
2.0076e+05
2.2903e+05
2.7223e+05
1.5807e+05
2.3841e+05
1.9028e+05
NaN
NaN
NaN
3.037e+05
NaN
NaN
2.5789e+05
NaN
5e+05
NaN
5e+05
NaN
1.8822e+05
4.2891e+05
3.0333e+05
NaN
NaN
1.449e+05
1.5827e+05
2.2729e+05
1.7723e+05
NaN
NaN
NaN
1.3178e+05
NaN
NaN
NaN
NaN
1.7452e+05
NaN
NaN
NaN
1.3395e+05
3.2764e+05
NaN
NaN
NaN
NaN
1.1541e+05
2.2081e+05
NaN
NaN
NaN
3.3134e+05
2.215e+05
NaN
1.2356e+05
NaN
NaN
NaN
NaN
NaN
NaN
4.4712e+05
NaN
NaN
2.0015e+05
NaN
NaN
NaN
4.7605e+05
NaN
NaN
4.9839e+05
4.1442e+05
1.7943e+05
2.043e+05
1.8716e+05
4.1976e+05
4.6639e+05
2.1856e+05
2.3731e+05
4.1841e+05
3.9231e+05
2.5558e+05
3.412e+05
2.3214e+05
3.3431e+05
2.6264e+05
80151
1.297e+05
1.467e+05
2.3286e+05
2.8665e+05
2.9143e+05
2.0655e+05
2.5894e+05
2.3303e+05
1.4273e+05
1.2551e+05
2.5998e+05
1.1498e+05
1.2984e+05
1.5174e+05
86194
68306
95258
52321
84593
NaN
1.0229e+05
50196
83851
63701
1.4017e+05
97609
44219
87406
61670
61155
66739
71504
55590
54988
48943
57322
68671
78482
55754
75887
NaN
48060
53107
64976
19870
NaN
73943
51652
63541
64435
82305
NaN
74485
39122
53344
65840
1.083e+05
69449
1.1291e+05
48830
NaN
71470
1.4064e+05
95006
1.0369e+05
NaN
1.5594e+05
1.1169e+05
1.2649e+05
88280
71365
46693
75552
1.545e+05
1.6947e+05
59627
83445
79132
1.7643e+05
94175
1.0066e+05
1.1204e+05
1.2017e+05
7291.8
86582
1.0879e+05
