# Supplementary material for: Micro-mechanical fingerprints of the rat bladder change in actinic cystitis and tumor presence
Source: Commun Biol. 2023 Feb 24;6:217. doi: 10.1038/s42003-023-04572-0 (PMC9950451; doi:10.1038/s42003-023-04572-0)
Supplement: Supplementary file 4 — Supplementary data 1 [file 42003_2023_4572_MOESM4_ESM.zip › supplementary data graphs/muscle/1_CTRL/Month6/R164/AFM.csv]

1.6873e+05
3.5235e+05
3.5832e+05
3.6128e+05
70941
9.3456e+05
5.041e+05
1.4857e+05
61134
5.0895e+05
4.9603e+05
4.9482e+05
3.7633e+05
78186
3.041e+05
5.2921e+05
1.1842e+06
3.9687e+05
1.5234e+05
4.2864e+05
6.0564e+05
7.7672e+05
4.1751e+05
8.215e+05
1.0051e+06
2.6257e+05
3.2011e+05
1.1268e+06
3.7064e+05
3.7677e+05
3.2835e+05
3.1532e+05
6.023e+05
9.84e+05
6.8432e+05
5.1076e+05
3.5569e+05
5.7539e+05
4.8512e+05
7.2236e+05
6.3845e+05
7.9932e+05
7.9801e+05
4.5556e+05
9.4011e+05
4.9271e+05
7.6922e+05
9.8535e+05
1.1392e+06
3.6765e+05
5.3257e+05
4.5937e+05
5.4154e+05
3.5801e+05
5.9122e+05
6.7546e+05
8.7054e+05
1.5099e+05
3.3312e+05
4.8452e+05
2.5857e+05
4.4404e+05
3.0632e+05
6.5988e+05
9.102e+05
3.8074e+05
6.2897e+05
8.4453e+05
7.9194e+05
3.0053e+05
9.0294e+05
4.1758e+05
8.5407e+05
5.3277e+05
2.7231e+05
6.5669e+05
2.7791e+05
6.4706e+05
6.7153e+05
6.1191e+05
1.2173e+05
4.1597e+05
4.3662e+05
4.9485e+05
6.5656e+05
4.5889e+05
3.2073e+05
4.2028e+05
5.4209e+05
2.9546e+05
3.9606e+05
3.864e+05
5.3327e+05
3.0967e+05
5.4329e+05
3.0817e+05
5.4238e+05
5.4631e+05
3.8051e+05
5.0021e+05
5.1521e+05
6.9873e+05
3.0956e+05
3.1765e+05
3.2704e+05
1.6365e+05
4.3291e+05
2.9867e+05
4.5202e+05
6.0199e+05
5.8175e+05
4.4957e+05
3.5211e+05
5.4138e+05
2.6919e+05
6.8482e+05
5.3907e+05
1.0514e+06
4.0159e+05
5.2773e+05
6.6595e+05
5.2349e+05
5.263e+05
1.9804e+05
5.9533e+05
1.9542e+05
1.6113e+05
2.6012e+05
2.913e+05
5.8416e+05
4.1235e+05
4.3846e+05
7.8513e+05
7.1902e+05
4.9338e+05
6.0591e+05
5.6383e+05
4.0375e+05
4.0701e+05
3.5458e+05
2.122e+05
3.6427e+05
5.283e+05
6.8565e+05
5.7507e+05
4.1398e+05
3.4917e+05
4.0181e+05
4.9099e+05
9.0418e+05
5.1728e+05
3.6716e+05
2.9713e+05
4.3361e+05
5.0145e+05
3.7236e+05
6.9319e+05
2.352e+05
4.7191e+05
4.725e+05
4.2812e+05
4.6172e+05
2.3701e+05
5.6004e+05
3.0511e+05
7.0363e+05
4.0807e+05
5.9662e+05
4.9914e+05
4.8242e+05
4.9833e+05
4.4844e+05
3.9976e+05
3.8418e+05
7.2886e+05
9.9043e+05
5.378e+05
4.9145e+05
4.2468e+05
3.9763e+05
5.2663e+05
5.9105e+05
7.7332e+05
6.3802e+05
2.3687e+05
36807
2.224e+06
5.7246e+05
46861
3.9063e+05
3.0249e+05
8.5686e+05
6.4028e+05
7.6183e+05
5.1389e+05
5.2295e+05
4.5809e+05
5.1853e+05
4.8372e+05
7.9569e+05
6.2185e+05
3.8466e+05
3.9066e+05
3.1617e+05
3.6685e+05
5.5105e+05
6.1431e+05
4.8853e+05
6.8719e+05
3.7184e+05
4.3556e+05
5.5922e+05
7.9549e+05
7.4096e+05
9.7633e+05
5.9733e+05
4.8158e+05
6.1482e+05
5.7466e+05
8.4308e+05
5.9495e+05
4.4274e+05
2.8095e+05
1.9885e+05
5.9267e+05
8.609e+05
7.4948e+05
2.7914e+05
3.4717e+05
7.7914e+05
4.6533e+05
7.9079e+05
6.4018e+05
7.8001e+05
7.0037e+05
4.9129e+05
8.8169e+05
8.5542e+05
4.4547e+05
4.2487e+05
5.9794e+05
2.7387e+05
3.2339e+05
4.8414e+05
9.6597e+05
1.1778e+06
7.2665e+05
4.4687e+05
7.0736e+05
4.77e+05
3.1319e+05
4.2367e+05
1.1788e+06
6.9339e+05
5.1467e+05
5.0607e+05
9.4954e+05
5.9454e+05
8.4552e+05
6.318e+05
9.9571e+05
5.9679e+05
6.0277e+05
4.9806e+05
5.7084e+05
4.0291e+05
7.8188e+05
5.677e+05
7.7217e+05
6.2928e+05
8.2889e+05
5.1461e+05
5.9194e+05
7.159e+05
8.7918e+05
4.4967e+05
3.0498e+05
5.3939e+05
7.3276e+05
7.9683e+05
4.5396e+05
1.3459e+06
9.6234e+05
5.0954e+05
3.0732e+05
2.7887e+05
5.9103e+05
5.4331e+05
7.7701e+05
4.6399e+05
1.0628e+06
9.557e+05
6.0397e+05
2.5076e+05
8.1559e+05
3.164e+05
1.3332e+05
1.9497e+05
3.0052e+05
6.1158e+05
5.6672e+05
3.793e+05
1.475e+05
1.2184e+05
9.2241e+05
4.3936e+05
3.2103e+05
7.8395e+05
4.7392e+05
3.2487e+05
5.9512e+05
5.8819e+05
3.2602e+05
1.1309e+06
4.6029e+05
7.0223e+05
3.3891e+05
4.8485e+05
3.2191e+05
7.7089e+05
6.199e+05
4.4525e+05
5.5256e+05
5.758e+05
4.0951e+05
9.5418e+05
1.2879e+06
2.3834e+05
5.9909e+05
5.3797e+05
4.0148e+05
3.2864e+05
2.5012e+05
5.2548e+05
5.7713e+05
5.4586e+05
2.0175e+05
3.5808e+05
1.9713e+05
4.0987e+05
91348
2.4099e+05
2.2338e+05
1.9604e+05
5.3247e+05
3.2772e+05
6.3684e+05
4.5801e+05
4.0846e+05
4.8424e+05
79520
4.6851e+05
4.7028e+05
3.8866e+05
3.4886e+05
3.8863e+05
3.9359e+05
1.4809e+05
3.844e+05
3.6544e+05
7.2135e+05
4.2155e+05
3.1817e+05
2.5288e+05
6.1975e+05
8.6023e+05
5.5509e+05
3.9772e+05
4.2333e+05
7.1798e+05
1.312e+06
6.5681e+05
7.4186e+05
3.124e+05
1.93e+05
2.9317e+05
5.5361e+05
3.5647e+05
4.6435e+05
5.0018e+05
3.0519e+05
1.0871e+05
6.6074e+05
5.2963e+05
2.4806e+05
1.1835e+05
6.3125e+05
6.1908e+05
5.3085e+05
36771
5.0056e+05
4.4187e+05
4.2644e+05
8.9772e+05
7.7543e+05
4.0403e+05
4.0884e+05
4.5972e+05
3.645e+05
2.9687e+05
87110
4.9377e+05
7.9674e+05
4.2845e+05
5.1198e+05
7.222e+05
7.9073e+05
8.685e+05
4.5435e+05
1.0267e+05
8.8628e+05
3.0054e+05
3.3217e+05
3.6229e+05
5.8967e+05
9.2389e+05
1.8049e+05
5.4675e+05
6.7773e+05
1.6532e+05
2.9412e+05
31802
5.3876e+05
6.9685e+05
9.3887e+05
5.4153e+05
3.3189e+05
1.5119e+05
6.5498e+05
7.6882e+05
5.8397e+05
1.199e+06
3.7293e+05
4.7068e+05
2.2391e+05
5.0631e+05
2.9681e+05
4.0765e+05
8.7858e+05
1.4595e+05
6.5691e+05
6.6769e+05
8.2014e+05
8.8819e+05
6.7249e+05
7.008e+05
7.0924e+05
5.5196e+05
3.9441e+05
9.1105e+05
5.1789e+05
1.536e+05
5.2099e+05
1.3875e+06
6.6508e+05
1.4144e+06
6.5365e+05
5.0819e+05
4.9899e+05
6.1576e+05
5.6556e+05
6.8178e+05
7.8244e+05
4.6001e+05
6.5659e+05
6.7315e+05
7.6741e+05
8.6814e+05
7.0621e+05
6.2676e+05
8.4326e+05
6.6784e+05
1.0959e+06
8.6339e+05
3.6338e+05
3.0148e+05
6.2289e+05
4.0196e+05
3.3877e+05
4.2076e+05
6.1173e+05
6.0909e+05
1.1887e+06
8.0771e+05
9.4287e+05
7.014e+05
9.5611e+05
5.1689e+05
6.1575e+05
7.7417e+05
8.0283e+05
6.3656e+05
7.1276e+05
4.2974e+05
9.813e+05
4.368e+05
3.9589e+05
2.0287e+05
4.4256e+05
3.711e+05
6.0404e+05
6.1978e+05
7.8271e+05
5.1726e+05
6.4046e+05
5.3001e+05
5.8945e+05
8.1123e+05
4.7331e+05
4.6052e+05
3.6962e+05
5.1394e+05
7.2914e+05
5.4998e+05
7.4425e+05
3.9963e+05
3.9314e+05
6.1971e+05
1.176e+06
8.1024e+05
3.165e+05
3.5007e+05
4.4462e+05
4.3232e+05
1.1311e+06
6.017e+05
3.2666e+05
2.5346e+05
4.0493e+05
5.3974e+05
5.3566e+05
6.9811e+05
6.3451e+05
9.4498e+05
7.7612e+05
4.3587e+05
5.3162e+05
4.8589e+05
4.2808e+05
3.7365e+05
5.528e+05
4.7469e+05
8.1195e+05
7.9055e+05
3.3802e+05
1.2141e+06
7.5878e+05
8.5494e+05
7.94e+05
3.6489e+05
2.8314e+05
3.2049e+05
3.3917e+05
4.3764e+05
6.8499e+05
5.9607e+05
8.5804e+05
5.4835e+05
8.3231e+05
6.5658e+05
6.9084e+05
5.7715e+05
4.9544e+05
3.4186e+05
2.8727e+05
4.7195e+05
4.9816e+05
4.9286e+05
6.426e+05
6.1815e+05
8.0424e+05
4.5005e+05
6.1115e+05
5.1631e+05
6.1782e+05
8.5961e+05
6.209e+05
6.0032e+05
4.6274e+05
7.3115e+05
8.0212e+05
5.6676e+05
1.2652e+05
7.1479e+05
6.8428e+05
1.9688e+05
1.7347e+05
3.8397e+05
2.9198e+05
5.151e+05
8.0507e+05
8.5575e+05
4.5073e+05
4.6433e+05
5.9385e+05
4.136e+05
4.2859e+05
3.147e+05
4.5515e+05
4.1187e+05
2.9417e+05
3.2645e+05
3.5214e+05
3.7573e+05
3.3244e+05
3.1687e+05
5.6113e+05
5.5677e+05
9.2041e+05
2.9334e+05
4.0394e+05
3.8927e+05
4.4663e+05
3.2657e+05
4.1084e+05
2.9983e+05
2.6727e+05
4.92e+05
7.4324e+05
3.2636e+05
2.8178e+05
4.3288e+05
3.4881e+05
7.7667e+05
4.6923e+05
4.3793e+05
3.2209e+05
3.7067e+05
6.5263e+05
5.2652e+05
7.3527e+05
3.7587e+05
2.7457e+05
2.9863e+05
3.7164e+05
6.1737e+05
8.0849e+05
7.8673e+05
3.8828e+05
3.8496e+05
3.0957e+05
7.7784e+05
3.7974e+05
4.4138e+05
4.4777e+05
4.5585e+05
5.397e+05
4.8969e+05
5.338e+05
8.4087e+05
1.2834e+06
8.2729e+05
6.5112e+05
5.9709e+05
5.0855e+05
3.1566e+05
3.5788e+05
3.1793e+05
2.8401e+05
2.1778e+05
2.2302e+05
3.5535e+05
5.1834e+05
8.4067e+05
3.6793e+05
3.0824e+05
2.5755e+05
3.3554e+05
4.4625e+05
2.9124e+05
3.0163e+05
5.402e+05
5.8318e+05
5.6149e+05
3.9302e+05
2.0908e+05
5.1919e+05
2.2284e+05
5.0418e+05
3.0485e+05
3.2174e+05
4.6191e+05
5.2275e+05
6.9068e+05
1.0795e+06
9.6091e+05
5.9056e+05
6.4293e+05
5.636e+05
4.7239e+05
5.0596e+05
4.9785e+05
5.5134e+05
6.3403e+05
9.1703e+05
7.9256e+05
5.3513e+05
4.6086e+05
6.0459e+05
2.5355e+05
9.9085e+05
6.5328e+05
4.5427e+05
1.7107e+05
3.5154e+05
3.4351e+05
5.226e+05
4.2545e+05
3.9001e+05
3.2915e+05
4.3253e+05
2.7896e+05
5.8345e+05
5.0605e+05
3.8922e+05
3.9933e+05
3.4524e+05
2.5654e+05
3.3177e+05
2.8099e+05
2.8348e+05
4.4934e+05
4.6971e+05
7.3218e+05
3.7158e+05
3.4224e+05
3.7865e+05
3.1007e+05
4.5228e+05
4.6469e+05
4.2618e+05
6.3129e+05
3.3693e+05
3.9206e+05
5.2937e+05
4.1976e+05
5.4902e+05
3.4104e+05
7.5107e+05
8.1868e+05
9.1337e+05
8.093e+05
8.5183e+05
9.9317e+05
5.99e+05
3.2636e+05
2.5268e+05
4.3665e+05
4.8487e+05
3.3678e+05
4.8199e+05
3.8338e+05
7.8593e+05
2.7148e+05
2.0289e+05
2.3504e+05
4.3124e+05
4.4737e+05
2.9281e+05
5.9966e+05
5.6532e+05
3.0536e+05
3.846e+05
2.979e+05
3.534e+05
3.9117e+05
4.4683e+05
9.3983e+05
3.4605e+05
4.9058e+05
5.0772e+05
4.9919e+05
4.1517e+05
6.3203e+05
6.1369e+05
5.1393e+05
6.5354e+05
2.967e+05
2.4235e+05
3.8751e+05
3.4486e+05
4.7553e+05
4.8998e+05
4.4311e+05
3.0837e+05
1.1998e+06
8.9054e+05
4.9837e+05
3.4206e+05
8.2388e+05
3.4165e+05
4.9316e+05
7.6106e+05
7.6367e+05
5.2435e+05
2.0745e+05
3.5206e+05
6.3376e+05
4.4271e+05
4.6204e+05
4.6919e+05
4.0161e+05
4.0452e+05
3.1455e+05
3.71e+05
2.6782e+05
3.5899e+05
7.6718e+05
6.6601e+05
6.5845e+05
8.7207e+05
8.2205e+05
9.3295e+05
4.6272e+05
7.4579e+05
7.7728e+05
9.547e+05
9.0026e+05
3.1876e+05
1.8797e+05
3.1007e+05
4.6865e+05
4.8447e+05
6.0871e+05
7.3888e+05
7.5403e+05
7.649e+05
5.1459e+05
3.6512e+05
7.0815e+05
98439
1.974e+05
1.4285e+05
89636
2.2786e+05
98048
1.3735e+05
93060
1.1374e+05
69366
1.2365e+05
62965
1.308e+05
1.5231e+05
1.8283e+05
1.958e+05
2.0085e+05
1.9947e+05
1.938e+05
1.5743e+05
1.4009e+05
2.3852e+05
1.3187e+05
67014
70910
1.0042e+05
1.4286e+05
1.454e+05
84502
1.5094e+05
1.759e+05
1.2873e+05
1.3383e+05
1.2458e+05
1.541e+05
99221
71039
72925
99718
1.3246e+05
1.7053e+05
91014
2.1854e+05
66655
1.1356e+05
92878
1.1727e+05
82777
1.3003e+05
82774
76122
57160
73582
71688
1.3337e+05
1.6462e+05
1.3186e+05
92044
75095
72762
1.135e+05
1.5346e+05
1.5304e+05
1.9183e+05
1.9437e+05
1.7209e+05
1.8175e+05
2.0833e+05
2.0647e+05
1.1455e+05
97920
82883
27832
1.1335e+05
92318
1.0104e+05
71273
1.6254e+05
1.9498e+05
1.5703e+05
1.3598e+05
1.5162e+05
1.6216e+05
1.6204e+05
1.3008e+05
84531
66139
70927
83396
1.0903e+05
1.0699e+05
89165
52937
86823
1.1736e+05
60947
62922
84055
72200
73145
63848
73820
88968
75190
1.1311e+05
41924
64990
79284
78538
54977
65860
43270
68341
82271
92020
98669
1.2326e+05
1.8036e+05
1.9316e+05
45567
61580
1.0294e+05
1.114e+05
1.2521e+05
25608
1.3034e+05
97250
1.5271e+05
49287
95104
1.8637e+05
1.3412e+05
1.203e+05
91206
96814
67398
63624
50414
70933
49503
57217
60677
45218
1.1696e+05
68405
91513
1.2525e+05
1.0815e+05
1.0699e+05
79792
1.4156e+05
1.1506e+05
1.1244e+05
2.4874e+05
1.5078e+05
1.4064e+05
1.2528e+05
1.6968e+05
2.1391e+05
1.6253e+05
1.8687e+05
1.1746e+05
94820
1.2339e+05
97152
3.3988e+05
1.9962e+05
1.152e+05
1.0416e+05
1.6262e+05
1.3092e+05
90193
1.1864e+05
89072
1.0802e+05
2.7257e+05
3.2953e+05
2.4391e+05
2.0321e+05
1.6837e+05
1.8926e+05
1.1876e+05
1.0332e+05
1.2821e+05
1.8882e+05
1.4496e+05
1.5659e+05
2.2096e+05
2.5355e+05
2.4367e+05
4.2403e+05
2.9846e+05
1.1808e+05
1.6382e+05
83369
1.7322e+05
1.8012e+05
82576
93006
67132
1.2377e+05
1.0795e+05
90071
76112
1.8105e+05
2.0511e+05
72557
1.14e+05
1.6783e+05
1.3935e+05
1.9952e+05
1.4984e+05
1.2597e+05
3.2491e+05
1.3419e+05
1.2393e+05
2.1343e+05
1.2386e+05
1.1859e+05
1.7945e+05
70683
81548
75809
1.7318e+05
2.5018e+05
1.5272e+05
1.401e+05
1.8986e+05
1.4896e+05
1.6514e+05
87788
67119
76726
1.0246e+05
1.229e+05
1.2018e+05
1.6355e+05
1.5547e+05
84758
91600
1.0701e+05
89694
2.4734e+05
1.6081e+05
1.9228e+05
1.2051e+05
1.5619e+05
1.131e+05
76591
77728
79250
1.7525e+05
1.6206e+05
1.2505e+05
1.1458e+05
1.2168e+05
79679
1.0613e+05
92890
95059
96509
1.0739e+05
1.2389e+05
1.4819e+05
1.4711e+05
1.2834e+05
1.2672e+05
1.4366e+05
93705
1.0323e+05
1.2319e+05
88860
1.0818e+05
1.1528e+05
1.284e+05
2.1487e+05
2.2185e+05
1.6175e+05
1.5754e+05
1.4382e+05
1.0946e+05
1.2027e+05
1.2391e+05
1.9124e+05
1.8898e+05
2.677e+05
86647
86413
79013
68552
80538
73869
1.3149e+05
2.2278e+05
1.6565e+05
56789
94271
1.1545e+05
1.1501e+05
99372
97861
92126
79387
62665
66824
76816
75565
1.1094e+05
1.5487e+05
1.2058e+05
1.5186e+05
1.4348e+05
89563
89769
87851
99716
1.2995e+05
1.6349e+05
85407
1.2791e+05
2.1787e+05
1.5127e+05
1.8313e+05
2.0619e+05
1.5087e+05
92207
1.4524e+05
1.7021e+05
1.2154e+05
69685
79396
63427
57425
54932
57482
51088
53811
65529
69846
67721
1.9036e+05
1.4626e+05
98480
1.0524e+05
1.5922e+05
1.831e+05
1.1127e+05
98818
79085
75224
91898
73361
76154
72134
92790
1.1487e+05
1.3618e+05
95218
95719
1.2802e+05
1.1497e+05
96788
1.2825e+05
1.0347e+05
64328
51360
58045
65778
81431
79044
63481
56906
65918
1.2591e+05
1.2064e+05
1.0442e+05
97328
1.2765e+05
1.0844e+05
96671
1.1639e+05
95072
1.0784e+05
72479
86960
90306
85899
63497
1.0709e+05
70517
1.1439e+05
1.2661e+05
1.2323e+05
1.0488e+05
85301
1.2376e+05
1.3938e+05
1.2018e+05
1.2356e+05
1.2303e+05
1.1352e+05
77859
1.0693e+05
89315
84201
1.5325e+05
99310
1.0219e+05
1.2871e+05
1.1796e+05
87588
1.2549e+05
1.9696e+05
1.6431e+05
1.2246e+05
1.5347e+05
1.0201e+05
1.752e+05
1.4573e+05
1.0693e+05
96564
1.4933e+05
1.304e+05
1.2324e+05
1.1876e+05
1.6549e+05
1.1381e+05
1.1098e+05
1.233e+05
1.1821e+05
1.0237e+05
1.2493e+05
1.3914e+05
97186
1.2073e+05
94794
1.2833e+05
1.1003e+05
1.0468e+05
1.1983e+05
1.6585e+05
1.1383e+05
76076
91375
78390
1.5733e+05
82465
1.0153e+05
1.7136e+05
1.3339e+05
1.1144e+05
1.4499e+05
1.9148e+05
1.3097e+05
89643
1.143e+05
1.3773e+05
70467
82928
64713
78846
81157
82537
73605
1.6152e+05
1.2738e+05
60262
91609
1.3672e+05
1.1346e+05
1.8341e+05
1.2132e+05
1.0734e+05
1.4196e+05
1.6335e+05
1.0484e+05
1.2941e+05
94922
1.1762e+05
1.7479e+05
1.5736e+05
1.74e+05
1.9533e+05
1.9633e+05
2.3351e+05
2.326e+05
1.5602e+05
1.1313e+05
81655
81719
96369
1.0211e+05
1.1942e+05
1.694e+05
1.8826e+05
1.2199e+05
1.1868e+05
91836
74523
97875
80513
88323
91928
1.1468e+05
1.2178e+05
81837
1.1314e+05
60493
1.4918e+05
1.1021e+05
71326
73549
1.3369e+05
1.1798e+05
1.857e+05
1.3969e+05
1.0423e+05
91139
1.049e+05
1.2027e+05
83906
1.5678e+05
1.8294e+05
2.1129e+05
2.1387e+05
2.2569e+05
2.0955e+05
2.3986e+05
1.5167e+05
1.412e+05
83402
1.2868e+05
1.1183e+05
85157
1.0857e+05
1.4915e+05
1.9727e+05
1.1901e+05
1.29e+05
89112
63969
1.1666e+05
1.4506e+05
61619
1.2284e+05
91428
1.3457e+05
87574
1.6729e+05
93756
82314
1.4476e+05
1.2669e+05
96095
96458
1.4263e+05
1.0992e+05
79538
1.4125e+05
1.1021e+05
1.4248e+05
1.356e+05
1.9291e+05
1.5958e+05
62888
93191
1.3193e+05
1.5466e+05
1.5197e+05
95264
92661
95400
87587
1.0953e+05
1.2491e+05
1.5142e+05
2.4976e+05
1.7305e+05
1.7228e+05
1.7375e+05
94006
1.0125e+05
1.6271e+05
1.3714e+05
1.3736e+05
1.5161e+05
79553
1.2239e+05
1.2448e+05
97514
1.861e+05
91161
92996
1.0097e+05
1.3158e+05
1.6891e+05
1.8647e+05
1.0884e+05
73139
1.0914e+05
82804
88076
1.3126e+05
2.3145e+05
1.203e+05
1.6242e+05
1.4336e+05
1.6603e+05
1.4542e+05
1.0436e+05
1.2623e+05
1.3555e+05
1.663e+05
1.0236e+05
2.0831e+05
1.2578e+05
1.7415e+05
1.9473e+05
1.3902e+05
1.1833e+05
93846
1.9618e+05
1.2981e+05
1.1335e+05
1.4603e+05
1.0996e+05
1.7601e+05
1.7344e+05
1.5436e+05
1.1094e+05
1.5164e+05
1.0596e+05
1.4522e+05
1.1527e+05
1.5865e+05
93775
1.6502e+05
1.0984e+05
93623
1.3226e+05
98098
1.3308e+05
1.1824e+05
1.238e+05
1.2617e+05
1.1784e+05
1.0127e+05
1.5283e+05
98331
1.0091e+05
1.2974e+05
97896
86184
1.4173e+05
97493
76157
1.0975e+05
82152
1.0833e+05
1.292e+05
1.9219e+05
99753
1.3974e+05
1.2257e+05
1.5523e+05
98374
1.7127e+05
1.2498e+05
2.1662e+05
1.8451e+05
1.9644e+05
1.0427e+05
1.1337e+05
1.3576e+05
1.1524e+05
2.586e+05
1.8765e+05
1.0209e+05
1.0227e+05
1.6635e+05
1.2664e+05
1.9158e+05
1.4799e+05
1.399e+05
1.1445e+05
1.9375e+05
1.0915e+05
1.0951e+05
1.0919e+05
71539
79650
1.0158e+05
1.1578e+05
1.2692e+05
94401
99433
92922
1.3369e+05
2.5382e+05
2.6039e+05
2.3734e+05
77649
1.1186e+05
78619
1.0568e+05
1.3785e+05
1.2463e+05
1.1315e+05
1.0069e+05
74432
1.2632e+05
1.1755e+05
1.2639e+05
1.4441e+05
1.6992e+05
1.8357e+05
1.5249e+05
1.0234e+05
99659
1.8202e+05
1.372e+05
1.097e+05
1.0141e+05
1.2622e+05
1.3938e+05
1.6468e+05
1.0764e+05
1.0661e+05
94195
1.3812e+05
74361
79043
90275
1.1945e+05
1.3329e+05
1.1456e+05
89691
1.079e+05
1.5446e+05
1.879e+05
1.3659e+05
1.1398e+05
88053
1.4803e+05
1.4247e+05
80072
1.0073e+05
1.4901e+05
84790
1.0219e+05
1.3719e+05
92376
1.1407e+05
1.4904e+05
2.0445e+05
2.3394e+05
2.3894e+05
1.7771e+05
2.277e+05
2.2763e+05
1.946e+05
1.7865e+05
1.4429e+05
1.1545e+05
1.4609e+05
60626
62226
84518
1.3657e+05
1.2528e+05
1.1404e+05
1.6796e+05
2.1373e+05
1.9856e+05
1.7146e+05
1.2597e+05
1.2071e+05
86916
1.2906e+05
56127
97665
2.0248e+05
73514
68994
82260
95804
1.0756e+05
66881
43656
56992
61182
65688
92508
1.0322e+05
72732
1.0547e+05
85308
71536
65046
61484
77070
1.299e+05
1.4162e+05
1.3143e+05
1.0589e+05
76434
1.1754e+05
1.1677e+05
69737
64651
1.0035e+05
1.3131e+05
1.2271e+05
1.4586e+05
1.8574e+05
2.0639e+05
2.3532e+05
1.6772e+05
1.3969e+05
1.4118e+05
96967
91781
1.0867e+05
60990
74015
1.146e+05
1.39e+05
75150
95270
1.1775e+05
1.21e+05
96377
63230
68254
60081
68595
82740
83766
45975
47068
54981
68664
1.1304e+05
54317
58558
79005
89566
3.9319e+05
3.4323e+05
3.0978e+05
3.0897e+05
3.761e+05
3.266e+05
2.9359e+05
2.3777e+05
2.04e+05
2.4114e+05
2.8247e+05
3.2147e+05
1.6417e+05
1.9778e+05
1.7771e+05
2.3169e+05
3.3249e+05
2.2727e+05
3.2491e+05
3.5196e+05
3.4653e+05
3.7575e+05
4.4532e+05
4.0636e+05
3.3569e+05
2.0328e+05
1.6089e+05
3.0611e+05
2.2276e+05
2.1629e+05
2.3544e+05
1.1283e+05
2.4405e+05
2.1124e+05
1.6608e+05
1.6251e+05
2.6596e+05
1.7486e+05
1.6601e+05
2.5572e+05
2.8101e+05
1.5672e+05
1.5727e+05
1.7615e+05
2.8683e+05
2.7625e+05
2.9706e+05
3.0401e+05
3.5061e+05
3.4653e+05
3.4462e+05
2.7603e+05
1.9858e+05
1.3091e+05
1.9774e+05
1.8772e+05
2.358e+05
1.599e+05
2.0145e+05
2.2804e+05
2.686e+05
3.9392e+05
1.1115e+05
1.3773e+05
1.9258e+05
2.0646e+05
1.9763e+05
1.5215e+05
1.8453e+05
2.6824e+05
4.3144e+05
4.4386e+05
3.6053e+05
3.2182e+05
2.3927e+05
2.937e+05
2.2305e+05
1.7425e+05
1.2481e+05
1.7869e+05
1.7325e+05
1.6625e+05
1.1841e+05
1.0666e+05
2.4609e+05
1.6462e+05
1.4606e+05
2.4608e+05
2.1473e+05
1.0169e+05
1.938e+05
2.0008e+05
2.2717e+05
2.2637e+05
2.1507e+05
2.0516e+05
1.7649e+05
1.126e+05
3.583e+05
83915
1.8497e+05
2.3546e+05
3.1348e+05
3.465e+05
3.3529e+05
3.1949e+05
2.8461e+05
87559
1.4555e+05
2.2234e+05
2.3483e+05
1.7514e+05
2.1419e+05
1.4868e+05
1.5057e+05
1.3811e+05
2.2263e+05
97491
1.1231e+05
1.2084e+05
1.3522e+05
1.5972e+05
2.8211e+05
2.8685e+05
3.7274e+05
1.5478e+05
1.3158e+05
1.2255e+05
1.0707e+05
1.6772e+05
1.3562e+05
2.6987e+05
1.6048e+05
1.1406e+05
1.9373e+05
1.9036e+05
2.1117e+05
1.2751e+05
1.0656e+05
99897
1.0156e+05
1.7539e+05
1.838e+05
1.0032e+05
80980
3.2621e+05
3.3174e+05
2.084e+05
3.0142e+05
2.251e+05
42050
54685
55517
50195
74259
3.2846e+05
3.9416e+05
2.0011e+05
97335
3.7291e+05
2.7105e+05
2.7908e+05
56864
51378
57999
59666
56074
55803
54074
60031
60059
57931
1.3741e+05
1.2256e+05
61040
55728
1.5387e+05
3.0935e+05
2.3511e+05
2.4077e+05
2.352e+05
3.5112e+05
89470
1.8421e+05
2.3085e+05
2.3711e+05
2.1709e+05
60271
64796
1.4415e+05
2.3333e+05
1.8866e+05
1.5169e+05
1.3827e+05
2.2764e+05
1.8474e+05
1.6227e+05
1.596e+05
81237
1.2984e+05
1.1441e+05
1.57e+05
1.6635e+05
1.1433e+05
1.1753e+05
1.0938e+05
1.436e+05
1.3021e+05
2.7921e+05
1.1908e+05
1.3259e+05
1.2981e+05
1.394e+05
1.363e+05
1.974e+05
1.1157e+05
1.5566e+05
1.4206e+05
1.1869e+05
1.2543e+05
1.4855e+05
1.3268e+05
2.1265e+05
1.874e+05
1.46e+05
1.7073e+05
2.4452e+05
1.7785e+05
1.1629e+05
1.2109e+05
1.9897e+05
2.1971e+05
71139
1.3766e+05
1.2822e+05
1.5359e+05
1.969e+05
1.3625e+05
1.1616e+05
96383
1.1093e+05
1.2852e+05
1.936e+05
90070
62806
82343
81509
2.2102e+05
1.7021e+05
90740
28795
72436
60929
63324
89133
1.1803e+05
2.4569e+05
1.4791e+05
1.3798e+05
1.799e+05
1.8814e+05
1.1878e+05
1.1813e+05
98839
68863
50818
62801
36110
22797
28983
45359
65814
61574
52956
78221
1.0631e+05
1.3981e+05
1.612e+05
1.3466e+05
1.584e+05
97128
92047
85259
1.0298e+05
63895
79416
87024
61654
43470
73421
74015
80074
1.0255e+05
1.129e+05
1.6741e+05
1.5045e+05
86909
89245
78079
65225
70502
78566
1.2245e+05
2.4272e+05
2.6833e+05
3.3279e+05
1.8807e+05
1.7642e+05
1.6654e+05
2.1293e+05
1.6838e+05
2.1362e+05
2.052e+05
1.5309e+05
2.3302e+05
1.6399e+05
3.8537e+05
2.3887e+05
2.7206e+05
4.1251e+05
3.1214e+05
3.2528e+05
2.8353e+05
[truncated: 418 more rows]
