# Supplementary material for: Micro-mechanical fingerprints of the rat bladder change in actinic cystitis and tumor presence
Source: Commun Biol. 2023 Feb 24;6:217. doi: 10.1038/s42003-023-04572-0 (PMC9950451; doi:10.1038/s42003-023-04572-0)
Supplement: Supplementary file 4 — Supplementary data 1 [file 42003_2023_4572_MOESM4_ESM.zip › supplementary data graphs/muscle/1_CTRL/Month6/R164/Chiaro.csv]

NaN
36046
NaN
37146
43660
36431
27610
28555
36360
16440
27388
NaN
NaN
NaN
7647
20744
NaN
7126.3
6343.7
NaN
NaN
46285
NaN
51260
63946
29166
23411
8391.6
45917
30568
70386
NaN
NaN
25023
16829
14163
4011.7
NaN
NaN
NaN
NaN
33307
41494
20083
65689
41572
33098
63570
46661
57185
40739
23875
NaN
NaN
NaN
NaN
6365.2
13678
11110
NaN
NaN
58243
NaN
54380
46127
25370
26245
NaN
81093
40614
27923
NaN
NaN
NaN
NaN
NaN
NaN
10149
NaN
NaN
NaN
49679
NaN
39460
59826
18931
34686
30288
65494
NaN
15665
1.2374e+05
NaN
NaN
76073
41656
2448.8
11296
NaN
NaN
NaN
37356
NaN
58846
14591
17293
31121
34523
NaN
NaN
NaN
NaN
48309
1.479e+05
NaN
NaN
NaN
NaN
NaN
10700
NaN
NaN
43590
53644
45674
15218
36490
28396
NaN
NaN
1.0165e+05
1.1067e+05
1.0317e+05
95322
1.273e+05
1.1856e+05
4.3142e+05
1.4215e+05
1.4334e+05
1.5865e+05
2.7475e+05
1.0737e+05
1.0983e+05
1.1511e+05
1.1835e+05
1.7486e+05
58489
1.1469e+05
99472
1.8519e+05
85658
1.2826e+05
1.3897e+05
1.5084e+05
1.3622e+05
83133
96434
87555
1.7173e+05
74366
1.5022e+05
4.9063e+05
92594
1.3332e+05
2.1078e+05
2.9656e+05
2.2188e+05
1.801e+05
2.9091e+05
1.3645e+05
2.0788e+05
1.1449e+05
1.6628e+05
1.9595e+05
NaN
1.5285e+05
1.2627e+05
3.3658e+05
2.2779e+05
1.3805e+05
NaN
85142
NaN
NaN
1.2003e+05
1.1909e+05
3.1199e+05
1.8933e+05
2.9151e+05
72020
NaN
1.5254e+05
NaN
77559
38587
1.5418e+05
49488
1.39e+05
1.3239e+05
2.5461e+05
NaN
NaN
NaN
1.3343e+05
1.0157e+05
74128
77770
NaN
NaN
NaN
NaN
NaN
1.4617e+05
NaN
NaN
NaN
NaN
NaN
NaN
NaN
NaN
NaN
NaN
NaN
NaN
NaN
NaN
NaN
NaN
NaN
NaN
NaN
NaN
NaN
NaN
NaN
NaN
NaN
NaN
NaN
NaN
NaN
NaN
NaN
NaN
NaN
NaN
NaN
NaN
NaN
NaN
66042
53944
1.0167e+05
39838
85226
37452
40920
92991
50039
18121
7729.4
78447
1.229e+05
18354
71746
96365
NaN
NaN
NaN
NaN
NaN
52802
75773
68575
25462
48172
11337
39284
63157
49724
31026
NaN
48143
90588
20911
63717
85757
94912
NaN
NaN
NaN
43782
59289
34711
61454
33253
19541
28789
27652
48845
70176
21307
27153
20703
51196
9810.3
63597
1.0634e+05
1.2019e+05
43058
81953
42388
41287
51671
NaN
NaN
28200
25914
30726
34042
87757
64145
29519
30584
35362
1.2597e+05
11607
80507
1.2704e+05
69328
NaN
78096
42106
72334
63564
28221
18123
29606
25625
15268
34208
49057
48817
30036
74189
69718
1.0155e+05
8431.7
1.0943e+05
93233
30638
50874
51797
44106
61670
64334
35416
36175
21630
22183
18620
35828
56878
44376
23599
68481
81536
40505
10404
1.109e+05
62085
85217
68392
NaN
33874
66375
35748
60639
60609
28293
28969
30157
NaN
47495
29364
NaN
45505
49599
92010
22791
6224
16776
28574
18557
16053
23147
21304
20083
16627
46122
14330
44401
51821
46905
28286
20948
15551
11816
9136.5
25857
18197
43614
35188
46577
43603
51711
49914
51266
29757
36192
9432.1
40696
42839
23343
56824
37090
33432
36498
19697
27711
35180
30339
33786
34859
37321
45295
47813
35134
18986
26129
47302
24714
15037
17455
7406.7
5370.7
13857
19509
35527
35637
12328
NaN
4720.2
19656
8458.5
12096
29545
22809
37240
13909
20849
9827.8
58723
46997
41589
10163
22788
38702
21617
NaN
24133
6185.2
NaN
14985
6600.1
NaN
3798.9
90692
63520
50781
1946.1
2196
7047.5
NaN
2050.2
857.57
934.24
NaN
NaN
