# Supplementary material for: Micro-mechanical fingerprints of the rat bladder change in actinic cystitis and tumor presence
Source: Commun Biol. 2023 Feb 24;6:217. doi: 10.1038/s42003-023-04572-0 (PMC9950451; doi:10.1038/s42003-023-04572-0)
Supplement: Supplementary file 4 — Supplementary data 1 [file 42003_2023_4572_MOESM4_ESM.zip › supplementary data graphs/muscle/1_CTRL/Month6/R165/AFM.csv]

35848
38358
44857
55295
71490
69342
57119
80742
61061
99933
59544
42004
73206
43028
81045
54444
45221
46961
30899
22468
22204
38525
36523
35732
36441
23271
16710
18281
17262
30865
18394
20839
28967
19935
23540
42277
41675
46676
45395
35911
45141
52385
34947
37148
26583
31857
19127
25750
38859
42508
44637
36749
48046
46864
49232
40787
42018
44957
53093
56231
46496
34956
35972
39862
41877
38299
26649
38946
26985
37838
37625
32321
50601
43803
39674
44002
45849
71179
59928
49746
50738
46223
66570
50674
58653
76307
74882
70887
64932
60928
64541
48766
47350
70668
94429
81040
86037
79904
73669
77533
78280
85486
83329
59495
58060
57056
54434
1.0296e+05
1.4024e+05
1.5698e+05
1.6562e+05
1.6055e+05
1.3382e+05
1.2405e+05
1.0552e+05
1.23e+05
93609
1.1836e+05
90685
87607
1.1761e+05
99526
1.3434e+05
95003
43042
58299
97842
56226
64219
43947
63875
60777
73916
86720
87884
59739
52090
34054
30157
24206
46224
56306
1.0883e+05
1.2216e+05
1.4282e+05
87583
1.0989e+05
55001
59907
20899
18826
30592
63745
62348
29997
40566
54899
71082
1.144e+05
1.2209e+05
1.0155e+05
1.0809e+05
1.078e+05
80423
56809
36758
80754
1.406e+05
1.0248e+05
1.8856e+05
1.9144e+05
1.8763e+05
1.7312e+05
1.1691e+05
75133
96990
83001
1.3942e+05
94384
78028
1.061e+05
32537
18462
27200
41018
52290
42819
50076
45600
44902
20245
19773
17979
41824
76506
1.0199e+05
1.2413e+05
1.5041e+05
1.0502e+05
97877
84811
75825
1.0876e+05
1.5582e+05
92148
1.1207e+05
90108
45730
1.0859e+05
1.8329e+05
1.904e+05
1.24e+05
1.3825e+05
1.2681e+05
1.0839e+05
1.0395e+05
1.1803e+05
1.1762e+05
82757
1.0003e+05
1.067e+05
94302
87762
80734
1.177e+05
1.1172e+05
1.0249e+05
1.4133e+05
1.6738e+05
1.5423e+05
1.4865e+05
1.3376e+05
1.6181e+05
1.2413e+05
1.1708e+05
1.1257e+05
1.6467e+05
1.2713e+05
1.0689e+05
1.4641e+05
79035
57447
70373
97714
1.4996e+05
1.3017e+05
1.1269e+05
82816
1.2149e+05
1.2218e+05
99748
1.342e+05
1.1343e+05
1.7533e+05
1.4657e+05
1.6105e+05
1.7929e+05
1.2778e+05
1.7887e+05
2.4348e+05
2.109e+05
1.7891e+05
1.4622e+05
1.7135e+05
1.3744e+05
1.3153e+05
1.0053e+05
87795
80251
66336
50456
39551
40546
36660
51506
1.007e+05
92988
66632
80723
97573
1.0834e+05
1.1314e+05
1.284e+05
1.3747e+05
1.589e+05
1.7578e+05
1.2165e+05
1.4285e+05
1.3923e+05
1.4e+05
1.0492e+05
76384
78595
61760
60804
51978
14750
15193
21129
20569
16234
18071
21801
25150
27484
33749
37235
34431
33141
35869
33373
24265
20491
20826
24344
37446
50016
36917
30803
41250
27942
19237
15839
14395
22781
31291
29154
32257
31322
29232
25211
31286
38134
32387
27171
32625
35569
38115
29846
25134
18212
23415
36736
34523
37306
42792
49753
56924
62080
55805
50791
40812
31659
24804
23534
42240
36061
36346
37510
39844
43591
46534
51737
59852
58850
56126
65339
62325
54673
55548
63974
69499
64323
40921
39800
46643
48929
52784
54982
46428
44923
40721
35895
41168
41891
37148
38946
44454
51624
53882
47288
40926
45876
51306
50069
45264
74275
68361
63353
68864
77014
89612
97706
1.0913e+05
1.5033e+05
1.0035e+05
1.0676e+05
72609
98879
87468
73705
75716
79167
75135
74291
57016
61137
61663
42454
47628
33753
39104
47808
55055
66318
66913
77669
92499
1.1907e+05
1.2607e+05
80109
81253
97647
1.2662e+05
1.2143e+05
1.2038e+05
88856
1.1414e+05
1.0132e+05
85586
76587
66202
65634
51381
53952
61302
87214
73955
73155
74350
62100
75742
56448
87382
1.2338e+05
1.247e+05
1.1336e+05
1.0545e+05
98185
1.1791e+05
1.1332e+05
1.0156e+05
1.0983e+05
1.2238e+05
1.0206e+05
1.1183e+05
71080
66607
45732
31013
28980
27081
16475
70452
92258
97760
1.2289e+05
1.2353e+05
1.124e+05
92120
83696
1.0714e+05
91326
91679
93237
83837
81129
66072
49693
38896
40215
46902
51306
51366
46986
63862
1.1228e+05
2.476e+05
2.3343e+05
2.3145e+05
2.2345e+05
60219
1.3676e+05
98005
2.1811e+05
1.654e+05
1.4834e+05
1.8279e+05
1.6116e+05
1.2578e+05
1.523e+05
1.329e+05
1.4315e+05
1.6991e+05
83168
1.1714e+05
1.1316e+05
2.0846e+05
2.05e+05
1.3441e+05
89819
2.0802e+05
84559
1.2498e+05
1.5098e+05
1.49e+05
1.3806e+05
1.2487e+05
1.1036e+05
98230
1.2782e+05
1.6e+05
1.2665e+05
96096
1.8558e+05
1.0962e+05
1.1008e+05
1.7238e+05
1.9793e+05
1.5906e+05
92272
1.5485e+05
1.0493e+05
1.7584e+05
1.7122e+05
1.5705e+05
1.5727e+05
1.1986e+05
72231
82572
1.2997e+05
95627
1.0797e+05
1.236e+05
87336
1.5744e+05
1.6786e+05
1.4368e+05
1.2524e+05
1.6922e+05
1.4718e+05
1.2921e+05
1.3205e+05
1.372e+05
1.6263e+05
1.409e+05
1.4661e+05
1.2161e+05
1.1368e+05
2.6255e+05
1.7016e+05
1.592e+05
1.378e+05
1.8172e+05
1.5348e+05
1.3456e+05
1.522e+05
1.8036e+05
1.318e+05
1.1652e+05
1.6645e+05
1.9002e+05
1.5641e+05
1.3581e+05
1.3723e+05
1.0537e+05
1.2283e+05
1.491e+05
1.4615e+05
1.4312e+05
1.0976e+05
1.2318e+05
1.0753e+05
98340
98916
91784
93211
90922
1.9086e+05
77285
1.3637e+05
1.6783e+05
1.2048e+05
1.1552e+05
1.7768e+05
1.5104e+05
1.5145e+05
2.0153e+05
96961
83314
1.3718e+05
1.6768e+05
1.1176e+05
1.3245e+05
1.9644e+05
1.7226e+05
1.4286e+05
1.3783e+05
2.112e+05
1.4774e+05
1.8712e+05
1.8195e+05
1.6038e+05
84086
89323
1.3617e+05
1.0745e+05
91753
1.051e+05
1.0692e+05
1.0206e+05
1.4699e+05
92186
74365
67244
89374
1.4689e+05
1.157e+05
1.2515e+05
1.1157e+05
1.4971e+05
1.5966e+05
1.7489e+05
1.0883e+05
1.184e+05
1.0917e+05
1.6354e+05
1.5271e+05
1.3959e+05
1.167e+05
1.4668e+05
1.0787e+05
2.128e+05
1.9471e+05
1.5469e+05
1.385e+05
1.239e+05
1.3968e+05
1.0236e+05
1.636e+05
1.7322e+05
89854
1.4393e+05
1.5136e+05
1.033e+05
68182
1.3982e+05
1.6447e+05
1.0225e+05
99259
1.146e+05
1.3393e+05
2.0551e+05
1.4901e+05
1.7542e+05
1.9494e+05
2.1097e+05
2.0992e+05
3.1917e+05
2.2661e+05
1.6892e+05
1.9434e+05
2.6588e+05
2.0816e+05
1.7866e+05
1.5958e+05
2.2822e+05
1.4638e+05
1.0264e+05
1.1877e+05
1.9082e+05
92020
1.0217e+05
1.5678e+05
88603
1.2209e+05
1.0095e+05
1.132e+05
3.4152e+05
5.3865e+05
4.6587e+05
4.9421e+05
3.054e+05
2.7929e+05
2.3522e+05
1.3876e+05
1.8163e+05
3.525e+05
1.4414e+05
2.6737e+05
2.7552e+05
2.3428e+05
4.3126e+05
3.7243e+05
4.0061e+05
5.3037e+05
3.1801e+05
2.9403e+05
5.7371e+05
4.0881e+05
4.7438e+05
6.3863e+05
2.1533e+05
2.667e+05
2.3045e+05
95733
3.1068e+05
2.3164e+05
1.6757e+05
1.5225e+05
2.8025e+05
2.3928e+05
3.9672e+05
4.6383e+05
5.4323e+05
4.2628e+05
3.0183e+05
2.5566e+05
3.34e+05
3.6941e+05
2.2759e+05
2.8709e+05
2.5293e+05
2.6076e+05
2.5888e+05
1.2717e+05
3.0248e+05
3.1027e+05
1.7961e+05
1.6605e+05
2.9859e+05
2.4146e+05
1.9409e+05
1.7257e+05
2.0825e+05
2.4719e+05
2.0325e+05
2.7813e+05
3.4022e+05
2.0102e+05
2.2761e+05
2.9106e+05
2.4424e+05
2.1296e+05
1.6556e+05
1.1318e+05
3.6679e+05
4.4507e+05
2.5744e+05
2.46e+05
2.5006e+05
2.2852e+05
2.7102e+05
2.5792e+05
1.4474e+05
2.2596e+05
2.7576e+05
2.597e+05
2.2403e+05
2.811e+05
2.4206e+05
3.2532e+05
2.5089e+05
2.3705e+05
2.8978e+05
2.9712e+05
2.9697e+05
2.8274e+05
2.4883e+05
2.9124e+05
1.9847e+05
2.5264e+05
2.6346e+05
2.4831e+05
2.4434e+05
1.7395e+05
2.2793e+05
54951
57884
56774
58392
56518
62100
66182
62995
63551
78056
98229
93914
80764
67478
55375
62252
61478
62447
70347
83215
71676
82271
92960
1.0482e+05
91630
71724
52203
51466
50683
45059
51176
46000
47638
56971
59400
55708
53446
59264
57609
56374
56756
39734
48963
50822
44840
46409
40381
54541
45465
46197
40243
49329
32153
32664
27528
28934
32916
42342
44563
34902
28651
29259
31126
28481
34623
32282
37615
45391
33643
41936
37752
37669
43744
42327
39962
48311
29938
30733
38542
28081
25842
24853
34114
29387
33504
35236
32667
28394
29071
33451
27653
27352
25301
25042
24492
22121
20990
23928
27047
33493
25415
70401
46820
74228
85727
56866
65101
1.015e+05
83059
38896
46238
91731
67132
31297
42444
68445
98719
91321
71622
77369
1.0524e+05
68993
35596
45574
69319
65795
39617
60358
76934
72098
58726
86493
75784
58011
68788
42544
85926
79530
91024
86712
98987
52892
44120
77178
81603
1.0166e+05
95432
1.129e+05
76399
60502
44196
1.0973e+05
89309
1.0928e+05
1.1879e+05
81916
26831
43447
77190
89440
1.6811e+05
1.08e+05
1.0027e+05
74456
58356
29250
1.2968e+05
98450
1.2705e+05
83533
91984
35944
46137
49489
43031
47521
75489
61406
55645
74822
58465
1.2068e+05
1.0951e+05
1.8158e+05
2.6054e+05
1.083e+05
87420
2.8432e+05
2.9635e+05
1.6202e+05
1.6976e+05
90585
40601
85390
2.3568e+05
2.2973e+05
2.286e+05
1.3864e+05
1.4657e+05
51212
1.9346e+05
1.0811e+05
23143
2.6971e+05
2.084e+05
2.1224e+05
1.8212e+05
2.1257e+05
46420
1.2181e+05
1.6545e+05
47445
81489
1.535e+05
85890
32901
73326
2.1613e+05
1.3533e+05
84113
1.5482e+05
2.0092e+05
1.6431e+05
89469
75130
1.9074e+05
1.7566e+05
48612
1.0595e+05
2.2715e+05
2.8169e+05
2.2357e+05
3.7036e+05
2.6685e+05
3.0706e+05
4.1251e+05
1.9896e+05
2.9508e+05
1.9997e+05
2.2041e+05
2.5879e+05
1.6868e+05
1.1648e+05
1.0516e+05
42035
28575
46737
48768
1.2043e+05
1.9678e+05
1.5656e+05
1.1319e+05
2.0041e+05
1.4485e+05
1.7905e+05
2.0312e+05
82007
2.1476e+05
1.0631e+05
1.239e+05
1.9137e+05
88909
39573
39563
37247
1.05e+05
1.0967e+05
49367
22893
61128
47169
74751
71596
95310
60718
58213
75027
23290
46373
48343
28246
65328
60191
91582
55643
71385
88832
65412
64699
58894
37517
37896
68470
74213
63807
49415
99736
1.0786e+05
75570
87378
77553
55787
27789
33821
49175
67991
81610
81943
89044
81600
71286
72567
87915
70808
39441
45884
76461
82528
44197
90852
1.0858e+05
85010
84000
50813
77565
63551
55283
68291
1.2862e+05
84631
59537
71733
82576
1.1777e+05
86649
70515
89840
1.0482e+05
72486
60695
1.0582e+05
74093
57732
63900
48438
1.3195e+05
73142
62132
82460
83422
54928
59749
79085
69211
74727
80545
1.1544e+05
90652
80412
77633
67052
73325
75145
57325
77097
61913
55881
1.1537e+05
66825
83464
79126
54112
51523
71625
51327
59689
53841
53700
71490
66551
90969
98769
68363
60502
43298
39783
59537
76250
1.0496e+05
1.0368e+05
1.0872e+05
1.1505e+05
1.6658e+05
1.7723e+05
1.7089e+05
1.3675e+05
1.4542e+05
1.1657e+05
1.1844e+05
1.8739e+05
1.7585e+05
1.1949e+05
1.1064e+05
1.7294e+05
1.4094e+05
1.5588e+05
1.5702e+05
1.1988e+05
1.2528e+05
1.5852e+05
1.0913e+05
94542
87967
96087
99914
1.0527e+05
1.0221e+05
1.6354e+05
1.2231e+05
1.3626e+05
1.2865e+05
97460
1.0037e+05
97259
1.4794e+05
1.2701e+05
1.162e+05
1.0888e+05
1.5088e+05
1.2967e+05
1.4299e+05
1.5325e+05
1.4547e+05
1.7346e+05
1.3144e+05
1.5975e+05
1.1329e+05
1.4645e+05
1.4258e+05
1.3335e+05
1.665e+05
1.2676e+05
1.5231e+05
1.2501e+05
1.3749e+05
1.5636e+05
1.9987e+05
1.7488e+05
1.8675e+05
1.8105e+05
1.4332e+05
1.47e+05
1.2212e+05
62519
91391
1.4063e+05
1.2623e+05
1.5968e+05
1.2934e+05
1.2637e+05
1.8741e+05
1.5996e+05
1.4675e+05
1.3721e+05
1.3777e+05
1.67e+05
1.437e+05
1.3691e+05
1.3256e+05
1.3015e+05
1.2696e+05
93166
1.5136e+05
1.3828e+05
2.0929e+05
1.841e+05
2.5004e+05
2.6583e+05
1.8464e+05
1.7375e+05
1.2563e+05
1.105e+05
1.0369e+05
89782
1.0703e+05
1.3787e+05
1.9549e+05
