# Supplementary material for: Micro-mechanical fingerprints of the rat bladder change in actinic cystitis and tumor presence
Source: Commun Biol. 2023 Feb 24;6:217. doi: 10.1038/s42003-023-04572-0 (PMC9950451; doi:10.1038/s42003-023-04572-0)
Supplement: Supplementary file 4 — Supplementary data 1 [file 42003_2023_4572_MOESM4_ESM.zip › supplementary data graphs/muscle/1_CTRL/Month6/R165/Chiaro.csv]

12270
1.9613e+05
8837.2
NaN
NaN
1.6147e+05
NaN
55683
64190
22763
NaN
1.4445e+05
1.4732e+05
88848
61361
46943
30815
29386
48907
23438
22221
NaN
81047
NaN
NaN
NaN
NaN
NaN
NaN
90207
NaN
NaN
1.1364e+05
NaN
NaN
40922
35760
56874
49799
30619
52104
NaN
36494
NaN
NaN
1.9053e+05
NaN
NaN
NaN
NaN
4.2508e+05
NaN
NaN
NaN
NaN
NaN
87011
20707
45575
19569
28603
NaN
21484
NaN
NaN
NaN
NaN
NaN
NaN
NaN
4.4977e+05
2.8767e+05
NaN
NaN
NaN
NaN
NaN
NaN
NaN
NaN
1.0894e+05
NaN
NaN
NaN
NaN
NaN
NaN
3.2188e+05
3.3456e+05
NaN
4.5942e+05
NaN
NaN
NaN
3.5524e+05
3.094e+05
NaN
2.7982e+05
2.6903e+05
NaN
NaN
4.5255e+05
NaN
4.2706e+05
4.4533e+05
NaN
NaN
NaN
3.1432e+05
NaN
NaN
NaN
NaN
NaN
NaN
NaN
NaN
3.2897e+05
NaN
NaN
NaN
NaN
NaN
NaN
NaN
NaN
NaN
NaN
NaN
NaN
NaN
NaN
NaN
NaN
NaN
NaN
NaN
NaN
NaN
NaN
NaN
NaN
NaN
NaN
NaN
NaN
3.8203e+05
3.6443e+05
NaN
NaN
NaN
NaN
NaN
NaN
NaN
NaN
NaN
2.5841e+05
2.6273e+05
NaN
NaN
NaN
NaN
NaN
NaN
2.6359e+05
NaN
NaN
NaN
NaN
NaN
NaN
NaN
NaN
NaN
NaN
2.4294e+05
2.5524e+05
NaN
NaN
NaN
NaN
NaN
NaN
NaN
NaN
NaN
NaN
NaN
1.8161e+05
NaN
NaN
1.3692e+05
NaN
NaN
NaN
NaN
NaN
2.0545e+05
1.8024e+05
NaN
NaN
NaN
NaN
NaN
NaN
NaN
NaN
NaN
NaN
1276
34093
4182
2893.2
53620
51767
19485
24862
30789
25385
39595
20048
38430
68321
57042
47068
57180
48319
62545
44538
44076
37215
40995
92082
73011
38367
41037
15143
7226.6
1.0706e+05
51888
40500
23777
40881
36704
39682
9459.3
37139
4033.8
5733.1
29766
23026
18891
15862
20640
3385.5
12143
8117.2
11066
18228
5796
13993
4934.9
5510.9
13401
4488.6
19965
23555
11585
4298.9
6008.2
19926
1821.2
NaN
13371
1249.6
20420
14791
28705
48636
2278.5
3755.9
4134.4
NaN
NaN
38980
41795
2029.3
NaN
NaN
696.11
NaN
5715.8
12398
17269
14918
NaN
10381
NaN
NaN
18950
550.85
23704
28944
5815.6
4890.8
NaN
NaN
NaN
NaN
NaN
NaN
NaN
12588
NaN
4149.5
NaN
NaN
NaN
NaN
NaN
385.21
NaN
NaN
6594.5
NaN
NaN
NaN
NaN
NaN
NaN
NaN
NaN
NaN
NaN
NaN
NaN
NaN
NaN
NaN
NaN
NaN
NaN
5285.4
NaN
NaN
NaN
NaN
NaN
NaN
38863
22856
27464
17491
51742
52058
66531
52855
30780
44179
44788
46678
60817
83142
58602
32129
36483
16297
34527
23943
73848
14678
21395
71338
85512
33934
33520
27650
6623.6
47344
20084
90149
23343
20326
41459
47906
18382
21068
29579
13616
31851
23981
31300
27875
37502
11863
33369
31306
22973
15760
24694
29933
39190
26756
38722
33321
NaN
24473
62298
46236
19331
22763
59070
41282
54740
62047
25362
65547
26654
18800
25079
19100
21783
12650
45527
30609
27290
16412
29888
4529.6
30444
NaN
11421
26431
2855
11855
24695
23737
8950.1
15616
3681.1
NaN
NaN
NaN
NaN
NaN
NaN
NaN
23721
NaN
780.05
NaN
NaN
NaN
2857.2
NaN
NaN
NaN
1233.5
NaN
5167.5
NaN
4034.8
5039.1
NaN
1122.5
NaN
NaN
NaN
NaN
