# Supplementary material for: Micro-mechanical fingerprints of the rat bladder change in actinic cystitis and tumor presence
Source: Commun Biol. 2023 Feb 24;6:217. doi: 10.1038/s42003-023-04572-0 (PMC9950451; doi:10.1038/s42003-023-04572-0)
Supplement: Supplementary file 4 — Supplementary data 1 [file 42003_2023_4572_MOESM4_ESM.zip › supplementary data graphs/muscle/1_CTRL/Month6/R166/AFM.csv]

2.4688e+05
6.854e+05
3.4851e+05
3.6579e+05
4.3579e+05
5.2032e+05
4.507e+05
7.1819e+05
4.1857e+05
3.4416e+05
3.1735e+05
4.1173e+05
3.2116e+05
5.0523e+05
4.4825e+05
7.2069e+05
2.863e+05
5.7996e+05
4.24e+05
6.0242e+05
4.2643e+05
2.8112e+05
1.711e+05
3.2816e+05
3.2826e+05
3.9772e+05
5.4374e+05
6.2768e+05
5.124e+05
1.9116e+05
1.4675e+05
4.7805e+05
3.8336e+05
5.5222e+05
3.1286e+05
4.1441e+05
2.4835e+05
5.1595e+05
4.1497e+05
5.468e+05
4.1385e+05
2.8167e+05
1.4878e+05
1.6578e+05
3.0911e+05
5.8112e+05
4.6812e+05
3.3848e+05
2.8974e+05
3.8094e+05
2.4658e+05
2.9058e+05
3.1994e+05
2.5149e+05
2.9553e+05
2.7348e+05
3.5635e+05
3.968e+05
3.3274e+05
3.5854e+05
2.746e+05
4.0065e+05
3.9789e+05
2.0585e+05
1.8453e+05
1.4084e+05
82763
4.6769e+05
1.3265e+05
4.1647e+05
4.2409e+05
2.216e+05
2.1616e+05
3.6809e+05
2.494e+05
1.5839e+05
1.3621e+05
1.8126e+05
2.5054e+05
3.6289e+05
4.657e+05
5.0329e+05
3.9608e+05
3.2999e+05
3.8816e+05
4.7043e+05
4.0622e+05
4.3899e+05
3.7541e+05
3.0862e+05
3.5e+05
3.2889e+05
3.0923e+05
2.8808e+05
2.8396e+05
2.6866e+05
2.5101e+05
3.5996e+05
4.8209e+05
3.1787e+05
4.2319e+05
3.6646e+05
3.063e+05
4.7714e+05
3.245e+05
4.9023e+05
3.4867e+05
4.2867e+05
3.4703e+05
3.5002e+05
3.2237e+05
4.9854e+05
3.4908e+05
2.8554e+05
1.8168e+05
3.1485e+05
3.2305e+05
4.8599e+05
2.3897e+05
2.7591e+05
5.7371e+05
3.3671e+05
1.9971e+05
2.7935e+05
5.4989e+05
3.3447e+05
3.061e+05
5.2881e+05
2.6147e+05
3.6032e+05
3.0709e+05
3.5586e+05
3.2979e+05
4.0604e+05
3.7932e+05
4.2709e+05
5.2186e+05
3.4089e+05
4.8777e+05
5.3482e+05
5.3186e+05
4.2788e+05
2.0218e+05
2.1683e+05
4.9416e+05
1.6498e+05
2.983e+05
3.2e+05
4.3928e+05
8.154e+05
6.3154e+05
2.3761e+05
3.7504e+05
2.914e+05
3.9363e+05
4.001e+05
3.2916e+05
3.2992e+05
3.8822e+05
9.043e+05
3.7569e+05
4.2255e+05
3.3969e+05
4.3011e+05
6.0675e+05
4.1261e+05
3.4028e+05
5.381e+05
8.5421e+05
3.3686e+05
3.1395e+05
2.5805e+05
1.4563e+05
1.3007e+05
1.0215e+05
1.4636e+05
2.7283e+05
3.9013e+05
3.8506e+05
4.6715e+05
2.8937e+05
3.8878e+05
7.1491e+05
3.0084e+05
4.2814e+05
4.8478e+05
4.4365e+05
8.3735e+05
4.1075e+05
6.3133e+05
6.2009e+05
4.2909e+05
5.5342e+05
8.2008e+05
3.6828e+05
6.104e+05
4.1703e+05
3.5335e+05
4.645e+05
3.5515e+05
3.9983e+05
3.5269e+05
2.3256e+05
1.4138e+05
1.4881e+05
2.6696e+05
5.5196e+05
5.0779e+05
4.1653e+05
4.326e+05
4.391e+05
5.3532e+05
4.8765e+05
4.3158e+05
5.7888e+05
5.0487e+05
4.642e+05
6.7076e+05
5.7729e+05
3.9813e+05
4.1622e+05
4.7176e+05
3.677e+05
7.3275e+05
3.1348e+05
4.0781e+05
6.2129e+05
5.2401e+05
5.0868e+05
5.9401e+05
4.1096e+05
4.7373e+05
4.3344e+05
2.457e+05
2.6805e+05
3.5349e+05
3.8062e+05
3.7028e+05
4.0227e+05
5.772e+05
6.2054e+05
9.8017e+05
4.2741e+05
5.2753e+05
8.8142e+05
4.0672e+05
5.3503e+05
5.0689e+05
4.9769e+05
4.1784e+05
5.0438e+05
5.4505e+05
4.9557e+05
3.9277e+05
5.6314e+05
4.1123e+05
5.1815e+05
7.3369e+05
4.5121e+05
4.0793e+05
4.6911e+05
3.8794e+05
3.8254e+05
2.8565e+05
3.814e+05
5.6545e+05
5.3152e+05
4.1761e+05
3.8792e+05
7.4776e+05
6.7329e+05
6.676e+05
4.7636e+05
6.2695e+05
3.9252e+05
5.105e+05
4.5136e+05
3.9726e+05
4.2188e+05
4.1833e+05
3.179e+05
3.525e+05
3.9283e+05
4.3304e+05
3.7517e+05
3.9529e+05
7.4773e+05
6.7791e+05
5.5505e+05
5.4846e+05
4.774e+05
4.0129e+05
3.6614e+05
5.2893e+05
2.4544e+05
2.214e+05
2.4375e+05
1.1014e+05
99401
1.1551e+05
1.3694e+05
1.3552e+05
1.0949e+05
1.7074e+05
1.6903e+05
1.6874e+05
1.6381e+05
1.781e+05
84072
65806
31521
23299
24035
30263
54005
56034
66593
66182
59459
52716
54921
61564
63435
54901
69254
62956
54447
58585
51955
49742
60365
58757
47322
43889
23184
37444
40771
66187
86250
1.5763e+05
2.2688e+05
1.6856e+05
1.2789e+05
1.2107e+05
1.3968e+05
2.1033e+05
1.7185e+05
1.8806e+05
1.5284e+05
2.0979e+05
1.6117e+05
2.2141e+05
2.0373e+05
1.6805e+05
2.0731e+05
2.6883e+05
1.8215e+05
1.2494e+05
2.1158e+05
2.4778e+05
1.9328e+05
1.9616e+05
1.5307e+05
1.7328e+05
2.246e+05
1.9433e+05
1.1005e+05
96480
68441
49714
35026
25637
36390
35670
55745
58976
54526
55925
52015
58537
62602
81176
87533
75002
46442
51563
55359
73787
85501
88599
77908
55713
52804
52842
53806
60239
97107
1.2309e+05
1.1963e+05
1.6912e+05
2.097e+05
1.968e+05
1.673e+05
1.9147e+05
1.7158e+05
1.7662e+05
1.4368e+05
1.3187e+05
1.8645e+05
2.1412e+05
2.3071e+05
1.8512e+05
2.2924e+05
1.8997e+05
1.3788e+05
1.4395e+05
1.7441e+05
1.1776e+05
98515
1.028e+05
1.6494e+05
1.5204e+05
1.5213e+05
1.3431e+05
1.2535e+05
1.9166e+05
1.4177e+05
1.4707e+05
73996
70401
72257
60569
66634
70048
62793
92096
93926
88072
85864
98506
57705
59798
1.0605e+05
90206
79446
1.2316e+05
1.1781e+05
1.1847e+05
1.3008e+05
1.6132e+05
1.1177e+05
1.1454e+05
1.3143e+05
1.1888e+05
1.2739e+05
1.4037e+05
1.0609e+05
89226
1.2543e+05
1.1204e+05
94194
1.1608e+05
1.5513e+05
1.1608e+05
1.0517e+05
96414
1.0487e+05
1.3566e+05
1.832e+05
1.1373e+05
1.3097e+05
1.2832e+05
1.4668e+05
89807
90245
1.1142e+05
1.2435e+05
1.2624e+05
1.0065e+05
1.3407e+05
1.0081e+05
82041
64595
75828
99839
1.3794e+05
1.6912e+05
95610
1.1519e+05
88899
96503
1.0365e+05
79736
1.4244e+05
74175
58823
65936
73469
1.2717e+05
94304
1.22e+05
88907
1.4009e+05
96830
68099
1.0211e+05
98871
1.5785e+05
79070
57824
48812
67288
79215
1.1645e+05
1.8781e+05
44134
65086
99625
1.0011e+05
80101
98379
95396
58619
2.2257e+05
1.6113e+05
1.2127e+05
80404
56842
67130
76493
1.0842e+05
93682
71879
34207
25325
79544
52745
86483
84534
73057
45181
78655
1.1445e+05
1.0276e+05
1.3799e+05
83911
1.4288e+05
1.1483e+05
96275
82273
1.1219e+05
79256
1.8125e+05
1.3132e+05
1.0309e+05
57738
71506
41070
64821
93712
73632
75601
68980
50025
6724.1
32278
48836
63595
58633
54168
38932
81642
59110
69712
95563
1.0981e+05
84038
72623
83423
61815
56870
44571
59689
78170
56631
61563
76030
43938
33646
26556
51673
31606
29871
37052
1.0491e+05
2.534e+05
4.6848e+05
2.6896e+05
3.1938e+05
6.2547e+05
3.6643e+05
2.0714e+05
2.9619e+05
2.7709e+05
4.4268e+05
4.7779e+05
3.6808e+05
3.2521e+05
2.5772e+05
1.7644e+05
83886
80796
1.6595e+05
2.8457e+05
2.7356e+05
3.2562e+05
5.5987e+05
6.0887e+05
3.0923e+05
3.6341e+05
1.6456e+05
90636
2.1462e+05
5.2889e+05
3.5963e+05
5.4136e+05
4.9351e+05
3.0605e+05
3.1471e+05
1.6591e+05
1.5271e+05
2.4595e+05
2.5938e+05
2.4745e+05
4.7802e+05
4.5858e+05
3.9822e+05
3.865e+05
3.2674e+05
3.3019e+05
1.4584e+05
2.0579e+05
3.2435e+05
3.935e+05
3.8014e+05
2.6695e+05
4.3588e+05
4.4579e+05
3.6076e+05
2.5561e+05
3.4773e+05
2.5729e+05
3.4097e+05
3.1747e+05
4.3443e+05
4.362e+05
3.5658e+05
2.6683e+05
2.0748e+05
1.1962e+05
2.1319e+05
2.4917e+05
1.8704e+05
3.0668e+05
2.4417e+05
3.1715e+05
2.7088e+05
2.397e+05
5.1566e+05
3.4773e+05
2.8501e+05
3.2106e+05
3.0932e+05
2.8661e+05
3.405e+05
2.8062e+05
2.3816e+05
3.546e+05
2.4853e+05
1.4579e+05
1.393e+05
1.4252e+05
1.5587e+05
98073
1.5419e+05
2.5826e+05
1.9223e+05
2.6879e+05
2.8503e+05
4.6095e+05
4.6888e+05
3.3913e+05
3.2681e+05
2.8882e+05
1.8651e+05
1.8176e+05
2.5069e+05
2.2092e+05
2.1961e+05
2.6839e+05
2.0453e+05
1.5844e+05
1.6236e+05
1.4611e+05
1.5797e+05
3.1648e+05
2.3558e+05
2.1341e+05
2.1164e+05
3.02e+05
3.7233e+05
3.0334e+05
2.2536e+05
1.6513e+05
1.3224e+05
1.6364e+05
2.086e+05
2.161e+05
1.5682e+05
1.5677e+05
1.4199e+05
1.6284e+05
1.7399e+05
1.8588e+05
1.9339e+05
1.9938e+05
1.8962e+05
1.2718e+05
3.3622e+05
1.7158e+05
2.2354e+05
1.7148e+05
2.8497e+05
2.3655e+05
1.6888e+05
1.7685e+05
2.0147e+05
1.8437e+05
1.5726e+05
1.0818e+05
83064
1.22e+05
25790
42194
46818
45079
32854
55025
74194
70483
68993
47885
48648
40313
32856
29242
80863
3.2679e+05
1.0459e+05
2.5629e+05
16651
29339
36454
35337
71321
22273
40594
56830
92830
27747
61492
33601
29339
38948
72015
28890
22520
27603
36807
48537
1.6408e+05
1.1863e+05
1.4251e+05
1.4194e+05
1.5979e+05
1.549e+05
2.5338e+05
93437
95146
1.6833e+05
1.6454e+05
1.4851e+05
1.4301e+05
1.3314e+05
72632
88434
62045
79756
1.1251e+05
81938
1.2377e+05
2.1495e+05
1.9222e+05
1.1372e+05
1.1018e+05
2.1093e+05
1.3181e+05
1.9856e+05
2.2027e+05
94059
1.4752e+05
73796
1.7164e+05
2.7405e+05
54490
3.9682e+05
81328
2.4942e+05
1.4044e+05
2.4684e+05
87274
93973
1.1933e+05
1.1876e+05
1.4355e+05
81798
94052
82783
1.002e+05
1.9078e+05
1.2734e+05
1.9633e+05
2.5865e+05
1.0597e+05
1.8138e+05
86763
5.2383e+05
92937
3.3409e+05
1.1388e+05
4.5264e+05
4.407e+05
4.4073e+05
4.0433e+05
1.8938e+05
3.6956e+05
2.0829e+05
1.5266e+05
2.4837e+05
98464
1.2375e+05
1.6178e+05
1.5794e+05
1.2252e+05
1.2664e+05
3.6837e+05
1.3099e+05
5.9374e+05
4.9906e+05
2.6152e+05
1.486e+05
5.4275e+05
2.2335e+05
2.1634e+05
2.4231e+05
3.0217e+05
3.6942e+05
4.9994e+05
2.5878e+05
1.3048e+05
2.3552e+05
1.9912e+05
4.7989e+05
2.8498e+05
2.0083e+05
4.8698e+05
2.3765e+05
2.8351e+05
3.5606e+05
2.1487e+05
1.5264e+05
2.1774e+05
3.7014e+05
3.4955e+05
2.4639e+05
1.8078e+05
3.3573e+05
2.1454e+05
3.277e+05
2.3241e+05
1.9799e+05
2.9668e+05
1.1144e+05
48995
2.1372e+05
2.3446e+05
3.4146e+05
55117
3.6503e+05
3.3102e+05
1.3981e+05
3.2809e+05
3.4056e+05
38650
1.923e+05
6.385e+05
3.4002e+05
48932
80795
2.0498e+05
3.2423e+05
70416
84483
49704
99144
2.1971e+05
1.4759e+05
90851
42504
37731
59592
84753
34273
93999
1.4196e+05
1.0309e+05
2.9949e+05
1.2275e+05
2.0835e+05
1.1424e+05
3.3062e+05
1.5711e+05
3.9191e+05
3.552e+05
20136
2.5808e+05
1.2949e+05
2.4333e+05
1.1669e+05
37577
39631
76048
47899
83486
1.166e+05
1.5647e+05
1.01e+05
1.8487e+05
2.0785e+05
1.9116e+05
1.0601e+05
1.0635e+05
49737
68785
3.1567e+05
74330
56156
76476
53061
64040
82599
90834
2.8405e+05
2.8691e+05
2.4038e+05
2.4451e+05
2.7532e+05
2.2891e+05
2.3892e+05
2.527e+05
2.5429e+05
3.3396e+05
3.1489e+05
2.4915e+05
2.3382e+05
2.7676e+05
2.5898e+05
2.5983e+05
2.9701e+05
2.9451e+05
2.2964e+05
2.5723e+05
2.6527e+05
2.4309e+05
1.8451e+05
3.2623e+05
2.4372e+05
2.4033e+05
2.1658e+05
2.8517e+05
2.6691e+05
2.4922e+05
3.3246e+05
2.6356e+05
3.0484e+05
2.8068e+05
2.7322e+05
3.2918e+05
2.6988e+05
3.1557e+05
3.759e+05
2.7186e+05
2.5929e+05
2.9722e+05
3.0358e+05
3.0975e+05
4.7446e+05
2.9958e+05
3.9557e+05
3.9286e+05
4.2111e+05
2.9073e+05
3.0508e+05
2.5091e+05
2.572e+05
3.0918e+05
2.5861e+05
2.8186e+05
3.2808e+05
2.7882e+05
3.1226e+05
3.2777e+05
3.2962e+05
2.7581e+05
3.5013e+05
3.3235e+05
4.6795e+05
2.481e+05
4.9128e+05
5.1189e+05
4.5039e+05
3.1764e+05
4.5175e+05
4.4465e+05
3.7319e+05
3.3079e+05
4.0705e+05
3.151e+05
2.7609e+05
3.9428e+05
4.1741e+05
3.577e+05
3.5711e+05
3.5805e+05
3.7359e+05
4.3688e+05
4.4038e+05
2.8579e+05
4.2419e+05
4.6118e+05
3.4781e+05
5.7031e+05
8.4693e+05
6.5284e+05
3.3915e+05
2.2372e+05
2.9601e+05
3.0945e+05
3.6405e+05
2.6688e+05
3.9415e+05
4.0999e+05
5.2668e+05
5.4237e+05
6.0996e+05
4.2376e+05
3.8617e+05
3.1843e+05
3.9368e+05
3.6993e+05
5.0452e+05
3.6818e+05
4.2712e+05
4.4486e+05
9.1541e+05
2.8929e+05
2.843e+05
3.3676e+05
4.6657e+05
4.2706e+05
4.7539e+05
4.9064e+05
4.9885e+05
2.356e+05
5.0347e+05
4.1436e+05
4.2045e+05
3.5518e+05
6.2236e+05
5.4348e+05
3.9865e+05
4.7595e+05
4.8328e+05
5.9201e+05
5.626e+05
4.2788e+05
5.0387e+05
4.1545e+05
5.0533e+05
3.986e+05
5.0132e+05
3.4323e+05
4.3533e+05
5.1087e+05
4.6084e+05
7.4034e+05
8.4825e+05
5.1915e+05
6.4795e+05
5.197e+05
6.9904e+05
6.4472e+05
5.8132e+05
4.8135e+05
7.1928e+05
3.8181e+05
6.3312e+05
3.7223e+05
6.4647e+05
4.6687e+05
6.0597e+05
5.6712e+05
4.9173e+05
4.8922e+05
5.6554e+05
4.1661e+05
3.3233e+05
3.1382e+05
5.9636e+05
4.3097e+05
5.2817e+05
5.4365e+05
3.5388e+05
3.7841e+05
5.5082e+05
4.6833e+05
5.901e+05
7.2719e+05
6.4064e+05
4.3536e+05
4.7301e+05
3.5502e+05
5.5e+05
5.5005e+05
4.7764e+05
5.1624e+05
3.6693e+05
4.8388e+05
3.1897e+05
4.6588e+05
5.3831e+05
3.4894e+05
4.2427e+05
3.2626e+05
4.671e+05
3.1025e+05
3.9914e+05
5.0278e+05
3.9683e+05
4.9058e+05
6e+05
5.444e+05
4.8209e+05
5.8848e+05
6.2344e+05
4.5024e+05
4.306e+05
3.5012e+05
6.0038e+05
4.3366e+05
6.6587e+05
5.3317e+05
5.7017e+05
5.0871e+05
5.3591e+05
5.1842e+05
4.8772e+05
5.3422e+05
5.9317e+05
4.4577e+05
4.2078e+05
4.136e+05
3.8294e+05
5.7382e+05
3.7721e+05
5.1389e+05
4.5826e+05
4.5587e+05
6.0335e+05
5.5472e+05
2.7022e+05
3.9038e+05
3.3131e+05
3.7716e+05
4.4828e+05
3.0607e+05
4.7913e+05
5.3833e+05
6.0193e+05
5.4014e+05
6.1529e+05
5.7898e+05
5.326e+05
7.1392e+05
5.3375e+05
6.3555e+05
4.7188e+05
4.6986e+05
2.0755e+05
4.2792e+05
3.9387e+05
2.877e+05
5.4179e+05
4.6752e+05
2.5488e+05
3.5454e+05
5.058e+05
4.1433e+05
5.7397e+05
4.8298e+05
5.0485e+05
5.4743e+05
6.3727e+05
6.437e+05
6.0068e+05
7.5436e+05
5.925e+05
6.5238e+05
5.8408e+05
4.5182e+05
3.7003e+05
3.9738e+05
4.9049e+05
6.1218e+05
5.0079e+05
3.7262e+05
4.2185e+05
5.4751e+05
4.2439e+05
4.0119e+05
3.3825e+05
4.6993e+05
5.1115e+05
4.7259e+05
6.6313e+05
5.4381e+05
5.2179e+05
6.6783e+05
5.9792e+05
6.752e+05
3.5105e+05
5.7342e+05
7.29e+05
8.4124e+05
5.1817e+05
4.7858e+05
9.426e+05
5.4422e+05
5.3888e+05
3.0136e+05
5.9168e+05
4.1274e+05
4.9852e+05
4.3881e+05
3.7588e+05
4.1594e+05
3.7383e+05
6.2309e+05
3.8687e+05
5.1887e+05
3.4556e+05
2.6856e+05
4.308e+05
3.0995e+05
4.6457e+05
3.5047e+05
3.9144e+05
5.0986e+05
3.9946e+05
4.6622e+05
4.6782e+05
4.2617e+05
4.5493e+05
3.0543e+05
3.4375e+05
3.3565e+05
3.3666e+05
3.8751e+05
5.9253e+05
4.4684e+05
4.6269e+05
4.1334e+05
2.7132e+05
5.2765e+05
3.8301e+05
4.0351e+05
5.3025e+05
4.564e+05
5.6636e+05
5.5304e+05
4.0608e+05
3.8676e+05
5.2891e+05
2.6741e+05
5.1303e+05
6.091e+05
6.1891e+05
4.8447e+05
4.7761e+05
5.463e+05
4.8123e+05
4.3805e+05
6.5364e+05
4.3805e+05
5.4028e+05
4.9604e+05
4.9809e+05
3.1123e+05
4.4633e+05
3.4989e+05
4.4976e+05
3.5993e+05
4.4559e+05
3.7585e+05
4.2927e+05
5.7999e+05
4.7304e+05
4.9108e+05
5.8897e+05
2.9786e+05
3.2079e+05
4.1158e+05
2.8776e+05
5.901e+05
4.8599e+05
4.61e+05
2.5602e+05
3.0781e+05
3.0234e+05
3.7241e+05
3.8711e+05
4.2763e+05
4.8649e+05
3.2687e+05
2.6071e+05
3.1473e+05
2.5106e+05
2.5312e+05
3.6833e+05
2.7464e+05
3.398e+05
2.7878e+05
2.7062e+05
2.753e+05
3.1841e+05
2.8177e+05
2.8031e+05
2.8742e+05
4.399e+05
3.5142e+05
7.4012e+05
4.5591e+05
4.0693e+05
4.1681e+05
2.9846e+05
3.3737e+05
5.1572e+05
4.5208e+05
5.0882e+05
4.1575e+05
4.2179e+05
3.2412e+05
5.0588e+05
3.1541e+05
4.8102e+05
4.5191e+05
3.9141e+05
3.4322e+05
3.6389e+05
2.51e+05
2.5822e+05
3.3953e+05
4.0982e+05
3.7685e+05
3.8989e+05
3.6918e+05
3.3645e+05
2.9318e+05
3.8016e+05
1.5904e+05
2.9972e+05
3.9721e+05
3.6165e+05
4.8919e+05
4.1935e+05
2.9954e+05
3.2092e+05
4.7065e+05
3.5713e+05
5.0176e+05
8.5468e+05
6.8831e+05
5.3419e+05
6.2098e+05
3.9928e+05
6.7286e+05
7.2121e+05
5.6834e+05
4.3313e+05
4.1274e+05
7.5127e+05
7.2285e+05
6.078e+05
6.0073e+05
7.8933e+05
7.6152e+05
4.404e+05
7.4577e+05
5.3999e+05
7.5289e+05
6.5951e+05
4.2669e+05
3.2975e+05
4.3357e+05
4.2687e+05
5.3717e+05
5.7676e+05
6.3733e+05
4.7373e+05
3.4979e+05
4.2182e+05
4.4852e+05
6.2794e+05
4.6895e+05
3.9189e+05
6.4156e+05
7.6559e+05
4.7554e+05
5.112e+05
4.0019e+05
7.4056e+05
5.0519e+05
4.1832e+05
4.6093e+05
3.818e+05
4.2211e+05
4.9978e+05
3.6638e+05
5.1096e+05
4.3163e+05
3.0143e+05
4.6639e+05
4.2333e+05
4.0924e+05
5.2294e+05
3.9841e+05
4.4222e+05
4.0665e+05
3.0015e+05
3.0785e+05
2.9514e+05
3.6954e+05
3.8379e+05
4.5972e+05
3.431e+05
3.175e+05
4.3493e+05
3.9974e+05
4.3113e+05
6.0976e+05
6.4814e+05
6.2132e+05
6.1451e+05
4.7566e+05
5.0431e+05
7.1742e+05
4.4504e+05
3.6416e+05
4.1417e+05
3.6737e+05
4.7715e+05
3.6751e+05
3.5632e+05
5.4073e+05
5.6126e+05
7.1777e+05
4.5756e+05
4.6548e+05
7.3986e+05
3.3029e+05
3.3779e+05
6.2908e+05
3.9794e+05
4.3746e+05
5.0498e+05
4.1429e+05
4.2589e+05
4.2795e+05
4.2461e+05
3.5348e+05
4.7579e+05
4.4885e+05
3.7697e+05
3.5616e+05
2.9897e+05
2.6706e+05
2.8128e+05
3.3187e+05
2.9751e+05
4.3171e+05
3.6907e+05
3.2916e+05
2.8699e+05
3.8402e+05
2.8819e+05
2.2054e+05
2.6585e+05
2.617e+05
2.4419e+05
2.4612e+05
3.1896e+05
3.0709e+05
2.5e+05
3.4481e+05
3.4555e+05
2.8342e+05
3.0104e+05
3.5384e+05
3.8672e+05
2.4447e+05
2.6319e+05
2.3271e+05
3.2667e+05
2.5289e+05
2.1247e+05
2.3221e+05
2.9703e+05
4.1152e+05
2.3796e+05
2.6793e+05
3.3448e+05
2.6742e+05
3.8918e+05
3.7998e+05
4.4102e+05
2.9525e+05
5.226e+05
4.4884e+05
2.7917e+05
6.8867e+05
6.9235e+05
6.4762e+05
6.3054e+05
9.3704e+05
8.7234e+05
8.1739e+05
8.6618e+05
9.0499e+05
7.4783e+05
5.0277e+05
3.2839e+05
2.6595e+05
2.833e+05
7.0337e+05
3.9817e+05
4.0318e+05
6.2952e+05
4.1794e+05
5.6841e+05
4.051e+05
5.5477e+05
8.2962e+05
5.5691e+05
6.0507e+05
5.8375e+05
4.1156e+05
6.195e+05
4.7008e+05
7.5584e+05
5.9524e+05
5.0468e+05
5.992e+05
5.4733e+05
4.8856e+05
5.1076e+05
5.7348e+05
5.8358e+05
5.7541e+05
8.7222e+05
5.6432e+05
5.0203e+05
4.3661e+05
4.5591e+05
3.9574e+05
5.2345e+05
3.8272e+05
4.7251e+05
5.3788e+05
6.0444e+05
5.0057e+05
3.6791e+05
5.1194e+05
6.5999e+05
6.0044e+05
5.3912e+05
4.6703e+05
5.3135e+05
4.9496e+05
5.5615e+05
4.456e+05
5.5215e+05
7.3935e+05
2.7965e+05
4.7257e+05
4.8285e+05
4.4912e+05
4.4829e+05
5.2562e+05
5.896e+05
4.5456e+05
2.1152e+05
5.7537e+05
5.6086e+05
6.7229e+05
4.7785e+05
6.3622e+05
6.7972e+05
7.9186e+05
6.5914e+05
4.6434e+05
6.6224e+05
8.1585e+05
4.5872e+05
6.8018e+05
9.487e+05
9.66e+05
6.1019e+05
7.3747e+05
7.2788e+05
7.9657e+05
5.4869e+05
5.7764e+05
5.3032e+05
4.4392e+05
4.8862e+05
8.5779e+05
7.7244e+05
8.914e+05
6.1233e+05
1.0827e+06
1.1286e+06
5.2409e+05
6.9256e+05
9.6092e+05
1.1622e+06
8.9922e+05
5.664e+05
4.254e+05
4.1706e+05
7.1911e+05
6.3933e+05
8.1562e+05
6.019e+05
6.3028e+05
5.7553e+05
4.3893e+05
7.8552e+05
4.07e+05
8.6852e+05
8.0656e+05
6.2259e+05
7.2452e+05
6.77e+05
4.463e+05
7.2507e+05
8.343e+05
1.1466e+06
9.3235e+05
6.9829e+05
4.4793e+05
7.4473e+05
5.4842e+05
6.1704e+05
9.0458e+05
9.5073e+05
4.6094e+05
5.732e+05
3.2928e+05
8.1132e+05
6.5581e+05
6.7651e+05
6.4069e+05
6.3011e+05
5.1344e+05
4.0975e+05
4.324e+05
5.251e+05
5.584e+05
4.712e+05
4.4008e+05
5.3872e+05
2.5603e+05
4.0284e+05
4.2628e+05
4.115e+05
3.5882e+05
5.9549e+05
5.7553e+05
5.2642e+05
5.5136e+05
5.455e+05
4.6265e+05
5.3987e+05
4.6783e+05
5.35e+05
6.5539e+05
5.0169e+05
7.2987e+05
5.3221e+05
6.1323e+05
5.414e+05
3.644e+05
4.3107e+05
3.0983e+05
2.7715e+05
5.3239e+05
5.2789e+05
4.7961e+05
5.6128e+05
4.365e+05
4.9171e+05
3.7408e+05
2.9463e+05
4.2263e+05
2.8543e+05
2.1901e+05
5.2394e+05
4.0275e+05
6.5621e+05
4.3751e+05
4.4152e+05
3.9567e+05
3.1842e+05
2.5157e+05
3.2081e+05
5.289e+05
3.9422e+05
3.0066e+05
3.4816e+05
4.1119e+05
4.6659e+05
3.7221e+05
3.8409e+05
5.7483e+05
5.2551e+05
3.9272e+05
4.5304e+05
3.2199e+05
3.7664e+05
5.178e+05
3.9035e+05
4.2593e+05
4.6163e+05
5.0191e+05
4.7634e+05
5.7856e+05
4.8307e+05
4.3813e+05
3.7153e+05
5.8609e+05
4.1229e+05
5.0687e+05
2.7269e+05
3.8473e+05
4.0692e+05
3.7615e+05
4.8361e+05
4.8021e+05
4.8596e+05
4.0413e+05
2.9209e+05
4.8969e+05
5.2853e+05
6.3689e+05
5.0833e+05
5.0294e+05
5.6254e+05
3.4266e+05
3.7651e+05
4.5696e+05
6.8625e+05
4.9765e+05
6.4991e+05
4.2359e+05
4.8137e+05
6.434e+05
3.9286e+05
4.402e+05
2.5873e+05
5.2765e+05
4.2512e+05
4.0049e+05
5.9236e+05
4.6976e+05
4.1684e+05
