# Supplementary material for: Micro-mechanical fingerprints of the rat bladder change in actinic cystitis and tumor presence
Source: Commun Biol. 2023 Feb 24;6:217. doi: 10.1038/s42003-023-04572-0 (PMC9950451; doi:10.1038/s42003-023-04572-0)
Supplement: Supplementary file 4 — Supplementary data 1 [file 42003_2023_4572_MOESM4_ESM.zip › supplementary data graphs/muscle/1_CTRL/Month6/R166/Chiaro.csv]

1.3408e+05
37666
2.3778e+05
2.6333e+05
64277
45692
61492
89550
1.1778e+05
92142
1.0159e+05
46974
1.0014e+05
1.5093e+05
87545
2.2317e+05
73108
99506
1.1278e+05
44550
1.7216e+05
46875
1.1204e+05
1.3719e+05
1.0907e+05
80570
89782
59261
37190
23055
88373
6608.3
1.2774e+05
54641
38004
25549
30677
17286
31887
22733
48311
40041
54934
53361
2.488e+05
93032
39560
33829
27468
53203
24627
11453
1.3341e+05
1.1091e+05
1.2232e+05
41030
34775
52079
32371
87094
1.3646e+05
96155
44762
43808
36661
1.1305e+05
31800
20288
97984
56612
71444
7932.7
1.9649e+05
89689
38048
28174
25859
16188
19284
17610
64845
NaN
77179
38545
42977
28883
25753
NaN
1287.2
3634.7
32695
1421
9866.4
7855.2
6568.2
389.58
897.2
1333.2
NaN
4980.8
6189.3
NaN
NaN
902.54
NaN
NaN
NaN
NaN
NaN
NaN
NaN
NaN
4636.3
908.96
NaN
NaN
NaN
NaN
NaN
NaN
98851
1.7488e+05
66212
1.289e+05
2.7741e+05
2.1152e+05
3.0116e+05
1.7879e+05
1.2679e+05
2.2169e+05
1.4379e+05
1.1652e+05
91434
1.3532e+05
1.1314e+05
1.2095e+05
1.1879e+05
83565
1.1155e+05
1.1235e+05
92749
1.7875e+05
1.0461e+05
1.2766e+05
96797
1.4439e+05
1.1743e+05
1.1663e+05
1.0906e+05
1.4011e+05
1.2085e+05
59715
66172
1.9828e+05
1.8536e+05
55213
45175
74603
50429
42171
80459
1.1792e+05
80342
37603
51761
62458
1.0655e+05
66466
53595
74506
64525
54953
39970
40530
42868
63044
46967
59396
49459
50922
33505
22268
6680.6
11456
17358
NaN
12560
36039
43433
33465
2231.5
NaN
NaN
5270.8
4761.4
NaN
NaN
11095
NaN
3019.6
60136
43020
67300
10311
3915.3
67165
38561
58924
45144
88898
61301
56544
54102
73228
12152
15619
60221
1.0209e+05
40474
1.4984e+05
1.1677e+05
99190
46156
40714
70474
35169
4690.1
81000
1.5751e+05
82456
66235
20071
1.1362e+05
46173
29485
6124.3
6440
88171
60445
62791
15183
64865
52340
75673
63512
41782
72007
8325.7
11868
37411
2.3351e+05
1.0254e+05
51468
56683
77117
55792
33195
68681
17317
13782
34733
1.076e+05
2.1836e+05
71990
58658
83352
58228
10104
1.0408e+05
20913
12345
37362
1.8786e+05
1.2824e+05
64194
57928
54408
47961
33381
96999
19658
9893.4
45769
35565
1.5928e+05
64562
38528
1.0343e+05
50516
19662
