# Supplementary material for: Micro-mechanical fingerprints of the rat bladder change in actinic cystitis and tumor presence
Source: Commun Biol. 2023 Feb 24;6:217. doi: 10.1038/s42003-023-04572-0 (PMC9950451; doi:10.1038/s42003-023-04572-0)
Supplement: Supplementary file 4 — Supplementary data 1 [file 42003_2023_4572_MOESM4_ESM.zip › supplementary data graphs/muscle/2_XRay/Month2/R129/AFM.csv]

67030
46491
51073
34625
33381
47188
31479
26316
40706
36463
33193
37583
18357
46977
36335
27892
42793
38606
34965
33321
48609
42121
51491
46454
33081
30209
45496
28877
27404
32358
39134
32704
35367
23142
29621
26920
37109
29616
25422
15243
40812
44656
37473
43877
46121
39663
32015
9059.6
18751
24114
28671
32706
28844
38078
32288
18120
36429
25139
40914
24111
25792
22846
29408
32674
46248
45023
35206
32097
40933
22223
21516
31417
16205
36510
29681
12468
17022
18261
17652
22917
30175
21088
27258
21079
18913
41094
39537
39405
23223
38509
42872
42855
21395
30731
18398
34911
22963
17852
23907
20867
19467
18783
24786
21039
21764
17975
37246
31711
25781
33923
46476
28862
26380
36456
16410
21844
20794
27365
23847
22568
13694
44713
40325
10641
13755
24039
19076
9369.8
12754
10163
6317.2
23485
53850
15848
44796
99229
61924
8275.5
13583
20490
18779
29534
63157
88706
70791
69668
61898
47392
15466
21527
18750
19345
18263
51812
83348
42845
62038
60992
48045
22619
24021
19498
18979
71370
71100
60933
1.0376e+05
62195
54096
89876
14574
33439
73791
1.4437e+05
99088
96907
98363
1.6803e+05
1.1274e+05
95872
1.1348e+05
1.2945e+05
35329
59713
50605
80161
79808
55366
1.0502e+05
1.0453e+05
22250
57820
1.4466e+05
48394
69477
89717
81746
64298
1.2094e+05
78275
1.1473e+05
50175
88596
71123
88000
73813
87375
65183
1.3302e+05
62964
47729
91421
95028
1.2224e+05
1.9718e+05
77624
1.1082e+05
1.027e+05
71871
1.6744e+05
1.0493e+05
1.5775e+05
2.0588e+05
1.249e+05
35433
94259
1.0906e+05
1.0587e+05
1.0719e+05
69499
76730
64160
44623
40283
10899
13809
24052
19104
9178.4
12908
10122
6811.3
23519
54192
15900
45378
99053
61916
7721.1
13606
20598
18818
29510
64781
88865
70809
69677
94906
47385
15430
21585
18777
19366
18243
52074
83144
42217
62330
60856
47898
22580
24100
19533
18949
71321
71726
61076
1.0469e+05
61983
53933
89918
14729
33442
73511
1.3583e+05
95297
96933
98113
1.6445e+05
1.153e+05
95936
1.139e+05
1.3805e+05
37772
59857
51203
80374
80048
55672
1.0514e+05
1.0502e+05
22243
57907
1.4439e+05
48790
69459
89656
77291
64826
1.208e+05
78057
1.1495e+05
49936
88404
71472
88155
73380
86386
65334
1.3293e+05
63052
48995
91394
96574
1.2138e+05
1.9829e+05
77836
1.1089e+05
1.0175e+05
71929
1.6552e+05
1.0499e+05
1.5772e+05
2.0581e+05
1.2499e+05
35389
94318
1.0794e+05
1.0573e+05
1.0742e+05
90277
76811
65427
24641
75036
687.45
34502
23057
26087
29771
43829
48060
26150
24705
22333
45812
25327
37800
45961
45881
30091
31416
24843
13173
39772
51935
19100
40446
33489
22878
34261
23536
38117
37693
17911
22136
47826
69764
19870
48729
1.1385e+05
53332
49747
33768
25649
30833
23121
14823
27746
22048
19105
10989
24839
20497
17857
33883
46609
46568
25748
50649
53051
29411
12204
50448
48064
27239
51894
53812
23360
28546
33652
28692
25721
18468
11591
9635.4
22125
42389
19798
21988
28047
20620
30032
15536
15578
31234
26766
68545
53873
1.2475e+05
26504
50654
36287
19500
17257
22606
50817
21477
19008
34555
18923
24555
22627
37926
36447
65144
78487
42773
36353
48628
55307
49787
45276
57562
56656
40102
57833
43167
20444
32512
24899
21401
17535
19855
15937
23509
19008
33010
23181
49700
45090
45793
35213
40323
53764
17946
26182
41651
41552
67633
41024
62166
21000
20877
36247
24904
27943
35083
40990
52453
68896
44765
13375
51847
49114
1.1468e+05
35252
27680
25749
30425
52832
35223
33491
15737
28608
35776
34682
39063
46132
34485
31619
56088
31042
34342
35920
36351
32388
38385
33005
56421
18954
56024
43192
41426
35644
69179
65435
35080
30574
46571
20735
23340
26832
70852
57761
57158
50981
21622
16516
15154
15923
31422
34563
37434
44285
38250
33138
47530
10488
9912.4
20021
11299
12436
12604
13730
18830
26228
75759
47905
54830
82647
57040
11368
15397
15411
13188
14096
8834.3
15639
17516
18282
19108
13886
11874
12120
13515
14206
9071.3
43519
57585
53904
35449
42869
69107
53023
13400
15116
17137
16693
21838
17176
12670
15499
39608
22877
12325
15354
10877
12507
45533
78708
75598
46425
35303
13231
40927
70053
76468
55376
27291
9885.7
12535
12579
18174
39206
34126
17121
23541
10373
8657.3
22649
22182
52164
76275
69037
49099
70070
50352
13053
51971
50213
60322
35474
91608
76784
82244
50750
82033
91696
76137
34813
38808
36499
44308
71070
24963
41680
45462
37226
14983
45427
34347
33542
68653
29264
38953
1.0342e+05
38312
39364
39051
1.1126e+05
29229
45724
43692
59907
45015
42599
31188
66587
70084
37384
57943
35174
83547
43208
24254
22849
34322
41650
58710
48566
89121
67028
35919
54533
27325
55523
40289
25251
43863
38440
20271
56882
78079
39797
1.0669e+05
36092
59077
54922
23161
47779
31750
52876
30625
25633
21463
32731
40525
41029
75795
24505
35489
47712
84218
81633
71498
1.1168e+05
45955
36396
33049
60760
51944
30717
41106
51788
28343
23086
51376
24565
54212
32472
47385
24916
43496
65766
73736
60503
58235
54906
54691
82011
19607
31032
32298
40852
54001
18742
85443
56148
15973
50614
58047
40312
53610
40123
1.0489e+05
81708
98593
52890
48538
45788
41807
64126
61474
65231
53270
91225
1.0223e+05
82731
94947
46084
57515
55216
58561
58747
82261
45056
38571
76344
34374
45943
37468
26372
83318
61475
56360
36686
45206
46111
49960
1.2549e+05
46166
46112
52551
63682
43396
83554
74537
33803
1.0863e+05
70145
54905
1.1607e+05
76696
54735
39169
38745
40217
29580
42702
30402
58481
97827
1.0452e+05
86117
93115
22028
61264
43495
28759
43350
47074
60230
61996
63198
45150
41048
33831
50118
64163
42589
1.0457e+05
82470
2.0247e+05
90175
75541
67885
55976
78445
89087
67561
96224
96409
1.1724e+05
59069
28155
99981
49965
71671
56890
82882
75046
34032
45823
1.0361e+05
1.025e+05
1.1476e+05
97269
95955
48813
36221
40429
63920
90660
51900
19348
47639
61157
86785
1.1512e+05
96872
1.0469e+05
46213
58927
34906
78362
51061
71829
75271
67093
44569
66550
57877
97520
58668
1.0891e+05
56515
33958
50404
67444
33231
55965
55416
1.2307e+05
87993
84030
37982
49272
96020
1.0537e+05
30511
56650
57411
70077
53600
59399
80720
49992
52203
32130
35540
30514
36300
30442
28006
54391
49707
46207
51977
67766
57412
40340
83901
36327
74006
54392
52334
53766
23581
29847
24820
24040
20767
30786
25125
26581
16680
18378
12044
29016
21085
25388
48256
57900
32208
46913
38252
37241
46285
61037
30134
52119
31966
51938
33883
45138
27607
25490
21576
53135
39207
54479
36148
32393
36148
39313
22552
56374
41966
47208
49431
37038
24331
25706
45727
27917
27278
32189
41191
41078
53434
30771
37127
23518
54309
65937
50485
38690
24237
43247
33499
30113
30959
21585
23364
26423
23344
33233
29364
15043
45568
78055
90246
68031
47547
14259
30309
1.3954e+05
73935
60128
69430
92735
74330
1.745e+05
81997
42378
47741
15859
34373
39403
36667
46616
37813
41015
14091
42739
80239
55952
54323
48548
45239
44856
62114
35109
88210
1.3148e+05
1.0778e+05
80331
38854
32912
38488
36202
53308
68757
43385
67476
49169
47526
46414
54228
38278
13658
28482
27393
27398
7097.8
3790.7
45376
40586
43533
45290
33312
32690
37605
30863
19782
34821
52735
54820
49947
44513
33401
28646
80627
65118
58020
43374
26158
45308
20624
28423
27524
15183
19230
14967
20807
43458
23287
50851
44068
22250
37013
42855
41389
48233
18419
21286
19837
29531
35928
15400
15535
14792
20165
24580
27259
43074
25719
31504
39918
59616
30483
40403
43004
19916
27441
46223
35576
21977
29524
43453
34573
30352
33931
32676
14856
18831
23789
46361
37980
21130
19217
27800
40401
47307
30322
28196
37131
22848
34750
13052
21177
14354
25607
27119
10505
26971
1241.1
39709
23919
14129
21367
27776
24582
28793
49424
37090
32601
33318
13692
17069
12721
23545
23414
43544
35764
27566
5738.3
9873.6
13582
9529.9
19224
41846
23026
42098
37529
27945
17377
20436
32005
22258
34135
64402
73149
56283
44587
72828
81052
43536
63206
43154
59054
38691
30358
56384
71923
49214
38587
28773
39211
32527
9682.1
35552
55058
61216
53136
58264
50708
78029
31731
19061
35775
14690
18697
19853
11457
9877.6
19465
1.3748e+05
1.6489e+05
1.4123e+05
95790
1.0668e+05
1.5758e+05
1.1933e+05
61204
91992
68378
69586
79340
73651
66929
82682
59232
1.1087e+05
99790
1.2393e+05
1.0787e+05
94245
1.2075e+05
2.0143e+05
1.7862e+05
1.9427e+05
2.3507e+05
2.6513e+05
1.6658e+05
2.0876e+05
2.8364e+05
1.6917e+05
1.5852e+05
1.148e+05
99395
86471
83682
75243
88392
93098
1.4648e+05
1.9277e+05
1.8597e+05
2.6737e+05
2.834e+05
1.7086e+05
2.6239e+05
2.2949e+05
3.1512e+05
96316
2.2969e+05
1.4159e+05
83386
80079
78006
71554
71587
73049
70022
79167
77835
81768
71637
65765
64373
80481
1.209e+05
1.4312e+05
1.3538e+05
1.0928e+05
1.1768e+05
1.3323e+05
1.4861e+05
1.5424e+05
1.5838e+05
1.5008e+05
93295
71166
85258
84252
1.2028e+05
86531
74380
83805
58297
1.0715e+05
67024
59068
70243
67913
87831
92689
84667
75101
80676
97505
1.2511e+05
71150
1.225e+05
96049
1.2495e+05
97726
84506
1.1085e+05
78859
81930
95174
82287
97026
94467
97555
87610
97665
1.5686e+05
1.1515e+05
79029
1.1258e+05
1.1377e+05
1.3195e+05
96937
86203
93331
1.2731e+05
78449
92356
70606
1.0397e+05
1.2598e+05
97744
66226
67970
80313
52531
76246
1.0224e+05
88282
89311
67089
1.1888e+05
1.1525e+05
1.1004e+05
84144
70672
86791
94985
92574
85904
80126
69227
76948
93445
98510
80802
46978
58199
63594
82597
83537
68323
54910
47461
46948
49793
55702
43524
52346
61245
55103
83419
55514
91626
43129
82479
93583
67956
87722
73112
88723
74518
2.2703e+05
2.5396e+05
1.3016e+05
52682
59389
76173
69566
82157
1.3831e+05
1.343e+05
2.1093e+05
1.0687e+05
2.5029e+05
60268
55790
1.1484e+05
2.0853e+05
2.1508e+05
1.2847e+05
76194
57084
52518
61511
65021
51214
50268
2.0795e+05
34142
58796
93215
89984
76856
82661
1.5663e+05
1.9942e+05
41993
1.0978e+05
80211
98717
1.2626e+05
84317
78659
1.2974e+05
1.1356e+05
1.8771e+05
83064
1.6936e+05
2.6199e+05
1.6131e+05
1.8812e+05
84500
1.1491e+05
1.9539e+05
65584
85477
2.2986e+05
69271
2.222e+05
1.4283e+05
97749
1.8937e+05
99924
2.5483e+05
99799
70484
1.8549e+05
1.3214e+05
46064
1.8881e+05
1.868e+05
97916
2.4088e+05
1.2158e+05
1.0146e+05
1.2141e+05
1.4909e+05
69215
2.1379e+05
1.7562e+05
1.2993e+05
49820
1.7128e+05
1.148e+05
2.6079e+05
68382
1.2084e+05
2.2178e+05
2.4554e+05
1.1403e+05
46631
1.7353e+05
1.1899e+05
1.6584e+05
1.6753e+05
1.2294e+05
74445
1.7137e+05
1.1482e+05
1.3591e+05
79472
1.4161e+05
1.2041e+05
1.5013e+05
1.5065e+05
80803
1.4681e+05
2.2692e+05
1.326e+05
1.1503e+05
1.1884e+05
1.2908e+05
1.0805e+05
82760
86041
93468
99871
1.7679e+05
1.7218e+05
1.1847e+05
1.0616e+05
61765
1.6778e+05
94068
43093
1.6473e+05
92031
2.0467e+05
91341
1.3287e+05
1.0099e+05
99544
1.3518e+05
1.0179e+05
1.1885e+05
1.2102e+05
2.1568e+05
1.0633e+05
90151
1.3086e+05
1.402e+05
1.4241e+05
87811
73343
74458
1.1458e+05
1.1297e+05
1.6096e+05
2.0154e+05
2.2138e+05
2.843e+05
1.3101e+05
2.7564e+05
2.2339e+05
77615
1.7701e+05
2.0134e+05
1.4151e+05
1.4397e+05
1.2782e+05
1.4035e+05
1.6141e+05
1.1483e+05
1.4151e+05
99608
65719
78688
1.1722e+05
99955
1.4043e+05
1.1486e+05
1.0331e+05
1.4992e+05
82882
1.2718e+05
1.2259e+05
1.2326e+05
80743
1.1141e+05
72916
70760
63889
1.1684e+05
88653
96470
50038
62322
61938
80493
96714
1.0214e+05
1.1188e+05
97729
90853
77913
85255
59554
1.0072e+05
82088
1.085e+05
83522
72605
1.0024e+05
87203
87180
1.0994e+05
1.4269e+05
1.3287e+05
92782
1.275e+05
2.0241e+05
70821
71944
73110
1.6638e+05
1.3784e+05
1.0589e+05
1.7475e+05
90548
86057
89001
82326
77713
1.0232e+05
1.188e+05
89662
72097
72506
60243
64385
1.0017e+05
1.196e+05
1.1234e+05
1.4363e+05
1.8764e+05
1.389e+05
1.4283e+05
1.3379e+05
69165
63552
60396
56266
67588
60016
1.1852e+05
90582
85521
43412
55092
49562
52702
59137
51797
62688
58438
53466
40818
68562
87190
86407
53527
1.123e+05
92690
1.0641e+05
72391
71550
92370
84787
70180
77500
95699
1.2742e+05
1.0052e+05
71539
85145
67325
55074
73772
72616
59068
49078
78624
63794
67454
95043
97299
77299
1.4738e+05
1.8137e+05
54125
82669
1.192e+05
1.0172e+05
1.3137e+05
1.3949e+05
82582
89341
97870
1.0495e+05
2.0872e+05
1.2561e+05
1.0358e+05
1.101e+05
95997
40353
35193
39284
35948
37947
38946
31857
31115
48752
1.568e+05
99429
84265
1.3114e+05
2.1145e+05
1.4212e+05
84707
97087
1.0891e+05
49172
51180
35494
62279
41948
50971
57157
53260
52498
42012
36788
34390
1.9285e+05
75741
56607
74021
51634
55360
29815
47322
31220
34534
42499
52587
50629
58746
1.1776e+05
31561
42701
33745
36269
33188
34443
18843
45337
55146
62718
31748
1.2082e+05
42231
38093
35754
53194
47574
22022
1.3605e+05
2.2331e+05
73670
33800
49192
42085
53068
43673
41663
2.3182e+05
46674
1.9927e+05
1.2976e+05
38341
49565
48182
39260
1.3141e+05
1.1515e+05
1.3503e+05
1.4993e+05
1.9975e+05
1.1336e+05
1.5519e+05
69568
65863
44886
36773
32821
49678
4.113e+05
93222
55094
1.1587e+05
89846
1.2141e+05
2.4826e+05
3.6293e+05
78276
73276
50907
40074
83515
1.656e+05
85389
1.2592e+05
1.5545e+05
92742
82028
3.0046e+05
1.9686e+05
1.0622e+05
81531
88942
99205
62311
64973
53245
47613
71272
54990
71709
1.2046e+05
99127
81405
97969
1.2855e+05
83856
96504
81130
41057
68757
1.0036e+05
67977
58334
26259
2.5241e+05
23401
75197
64701
66396
63712
81428
67644
82953
1.3932e+05
94873
71478
79587
83002
73626
62615
3.1774e+05
99394
1.7934e+05
1.7505e+05
2.6861e+05
1.0785e+05
70515
90827
92719
75972
1.029e+05
81440
74635
73836
68933
60598
52548
2.1541e+05
1.1874e+05
28654
44249
2.2086e+05
2.0607e+05
2.831e+05
67350
55846
75443
68165
58446
71876
63866
42557
20141
41084
19873
29478
53532
15551
21127
23750
41974
25965
10623
11854
7207.3
4309.5
9772.7
6365.8
12026
12740
21286
56179
32922
13159
7856.9
24313
51182
24482
42547
42047
25613
15079
9761.8
9903.5
10755
14317
11064
21752
16113
6869.9
10903
5423.7
9408.9
29383
56704
42293
36112
40770
84801
25595
75830
59588
41254
33000
51849
75495
42273
6497.6
17496
19954
26436
19820
17676
24427
31236
31359
10751
13261
11331
17026
36132
40625
62065
10135
78587
82810
66076
58745
71535
43460
36995
24345
5686.9
15729
9593.2
14154
24761
10691
8913.9
9285
7482.5
26806
14613
24267
17679
6000.1
18658
36724
34532
16617
50239
64934
12240
15581
16910
27229
41961
19168
2996.7
14974
26554
24531
39827
40640
21358
54158
[truncated: 668 more rows]
