# Supplementary material for: Micro-mechanical fingerprints of the rat bladder change in actinic cystitis and tumor presence
Source: Commun Biol. 2023 Feb 24;6:217. doi: 10.1038/s42003-023-04572-0 (PMC9950451; doi:10.1038/s42003-023-04572-0)
Supplement: Supplementary file 4 — Supplementary data 1 [file 42003_2023_4572_MOESM4_ESM.zip › supplementary data graphs/muscle/2_XRay/Month2/R129/Chiaro.csv]

50491
1.1605e+05
63613
97888
88532
1.2362e+05
99579
1.3188e+05
1.2541e+05
1.1904e+05
1.2904e+05
1.4157e+05
1.8541e+05
80954
1.5459e+05
95816
1.2705e+05
86232
1.4943e+05
1.1156e+05
58083
1.0678e+05
1.1452e+05
1.5322e+05
95724
87706
1.0517e+05
1.0354e+05
93136
1.0086e+05
2.4199e+05
88637
1.8196e+05
1.0582e+05
1.4724e+05
33379
45782
94318
55377
47359
NaN
64048
47041
85221
78922
88452
60457
57732
79005
72366
48476
43756
61211
34625
59785
46365
43804
49161
49826
43350
40194
41491
40729
44136
20827
58223
33728
27968
37021
23720
32333
34351
33406
31678
22153
32822
30020
32536
31541
30932
17493
23949
17523
15004
20244
31827
29966
21331
27106
20081
15228
2.7291e+05
17362
NaN
84266
1.1423e+05
1.653e+05
2.1809e+05
2.3962e+05
2.4249e+05
17781
3.0603e+05
13917
64527
1.1318e+05
1.0079e+05
1.2152e+05
1.6232e+05
3.0132e+05
92275
19112
5e+05
16860
1.0165e+05
83281
1.1615e+05
1.3208e+05
1.9225e+05
1.2904e+05
52783
19933
1.962e+05
58079
1.2105e+05
2.0392e+05
72386
1.1735e+05
2.3055e+05
1.8538e+05
38357
17841
4.2107e+05
92406
73695
1.7193e+05
1.0615e+05
78355
3.0425e+05
1.7523e+05
1.7916e+05
16316
1.8793e+05
57119
88877
1.4462e+05
57483
94078
1.9081e+05
1.478e+05
1.9656e+05
15190
4.6561e+05
16713
73013
1.1804e+05
1.0426e+05
52694
1.8168e+05
1.2463e+05
1.4889e+05
15328
3.6824e+05
30838
1.9702e+05
1.0301e+05
1.1874e+05
1.077e+05
1.2286e+05
1.8978e+05
1.8829e+05
21730
2.865e+05
24110
61491
1.1362e+05
1.197e+05
1.0267e+05
1.9074e+05
1.2231e+05
1.8142e+05
18625
2.5763e+05
14129
71298
1.1044e+05
98309
96174
2.0296e+05
1.2903e+05
1.6978e+05
20884
2.3691e+05
56757
64946
1.3121e+05
79516
1.6857e+05
2.3637e+05
2.7423e+05
1.3325e+05
14938
2.2793e+05
74796
65659
1.598e+05
1.1392e+05
81934
3.3938e+05
1.7277e+05
4.8361e+05
28701
2.9659e+05
97447
83552
1.238e+05
1.0489e+05
79078
1.405e+05
1.5466e+05
2.2465e+05
29746
1.4633e+05
73940
1.8401e+05
77288
82050
84163
1.3487e+05
1.299e+05
1.9865e+05
19891
1.1327e+05
25330
1.7883e+05
1.0395e+05
90394
2.1356e+05
1.001e+05
1.1982e+05
1.9382e+05
12306
1.2416e+05
66521
62036
1.0122e+05
68703
1.9706e+05
1.2066e+05
1.0137e+05
2.7809e+05
15260
1.3037e+05
73913
62555
1.0543e+05
1.0143e+05
1.6759e+05
1.7314e+05
1.4699e+05
2.5075e+05
11250
2.1025e+05
17750
1.2134e+05
65854
1.1983e+05
1.0202e+05
1.2501e+05
1.4382e+05
2.1959e+05
60523
27312
62683
71475
1.6056e+05
2.0948e+05
1.0435e+05
1.1862e+05
84645
42922
72361
69643
80047
1.1021e+05
1.1748e+05
83003
78663
72222
31300
84360
99672
1.0761e+05
86613
36993
79292
92684
52069
72295
91180
1.3974e+05
75566
98437
86083
1.0603e+05
71445
9282.9
1.0014e+05
1.0922e+05
1.3327e+05
93680
96029
1.0233e+05
1.1556e+05
1.2725e+05
53340
62704
1.7007e+05
1.3956e+05
96895
69414
94873
71230
8118.9
1.5164e+05
84238
2.5563e+05
1.1477e+05
88385
1.1042e+05
1.4394e+05
1.0945e+05
30708
1.0429e+05
1.3549e+05
1.4429e+05
1.1066e+05
1.041e+05
1.219e+05
93476
7638.3
1.0218e+05
80256
1.5325e+05
98374
79557
88727
1.0628e+05
62240
34914
1.153e+05
1.5775e+05
78863
79854
1.0849e+05
1.2023e+05
79829
4438.9
1.0055e+05
76475
1.6741e+05
72807
72954
91642
24315
26268
26829
74312
85735
1.5765e+05
75935
76475
1.341e+05
75451
4579.1
1.2558e+05
58741
96273
1.3131e+05
65723
53709
23172
24955
10330
56908
1.0393e+05
1.2838e+05
86311
79347
88169
64066
4068.7
98363
58185
1.7897e+05
9459.7
44858
1.0584e+05
1.5107e+05
1.1345e+05
66690
1.3063e+05
74658
1.4943e+05
61482
53084
25976
52721
70729
4048.9
1.1727e+05
50175
1.1847e+05
1.2046e+05
1.1162e+05
48122
55076
10144
41183
99253
1.419e+05
1.5367e+05
88830
1.1865e+05
77532
3394.1
1.0377e+05
48954
51000
97594
92375
22086
95929
59852
8015.8
20983
91026
93722
85325
1.0332e+05
1.7045e+05
59312
5634.9
91195
58487
92038
1.0392e+05
1.0727e+05
50357
59784
45593
6950.1
26103
67407
1.0054e+05
66166
1.1896e+05
1.0835e+05
85950
2891.6
68869
51932
1.0754e+05
1.5661e+05
91641
92568
25292
42639
11099
20676
71023
89946
99401
75212
1.4846e+05
69286
3939.1
89714
56888
98592
1.015e+05
88893
81132
56533
11330
9426
31669
1.0181e+05
88997
83792
96390
1.1597e+05
75839
3508
1.0617e+05
53179
1.1346e+05
70307
NaN
1.6076e+05
30963
NaN
8734
19914
1.1893e+05
1.8066e+05
1.3672e+05
1.1359e+05
95116
59074
3514.9
1.1191e+05
72819
1.0841e+05
54175
71865
87583
76918
1485.5
5283.6
33372
49121
64275
1.2968e+05
1.5809e+05
99589
86873
3744.3
1.2807e+05
81613
1.076e+05
85861
46987
68838
58335
17186
4764.1
32505
93830
87473
1.4928e+05
83509
1.0496e+05
99606
4088.6
1.5821e+05
72879
1.1823e+05
84955
54028
86171
1.3564e+05
26698
11737
41024
1.4781e+05
1.2799e+05
1.2618e+05
1.4352e+05
1.095e+05
88651
82950
1.2419e+05
62371
72673
1.165e+05
1.3622e+05
1.33e+05
2.528e+05
NaN
1.1772e+05
11086
2.0157e+05
1.1855e+05
1.8151e+05
1.1739e+05
67643
1.5673e+05
2.855e+05
1.6815e+05
81653
91535
1.3e+05
2.7707e+05
1.5813e+05
1.0358e+05
74492
23528
1.4924e+05
1.8073e+05
1.7005e+05
88951
1.2391e+05
1.2745e+05
1.3235e+05
86070
1.5412e+05
91105
1.435e+05
1.9947e+05
1.2507e+05
6879.4
2.0562e+05
1.2548e+05
1.7008e+05
93909
1.0069e+05
1.4823e+05
43075
1.9901e+05
1.1967e+05
1.1125e+05
86889
92241
1.5801e+05
1.5252e+05
10689
1.3634e+05
1.2393e+05
93082
1.1683e+05
61510
1.6638e+05
49162
78733
26634
71731
1.3508e+05
89129
3.2057e+05
1.7589e+05
7939.7
1.5742e+05
1.8797e+05
1.1325e+05
55005
70260
1.0802e+05
28584
97658
82078
1.2023e+05
1.0924e+05
1.11e+05
3.5292e+05
1.5722e+05
5020.5
1.4275e+05
38113
51847
89572
71433
1.2547e+05
1.4282e+05
1.5178e+05
81011
1.0323e+05
81105
1.0965e+05
1.9825e+05
2.6022e+05
