# Supplementary material for: Micro-mechanical fingerprints of the rat bladder change in actinic cystitis and tumor presence
Source: Commun Biol. 2023 Feb 24;6:217. doi: 10.1038/s42003-023-04572-0 (PMC9950451; doi:10.1038/s42003-023-04572-0)
Supplement: Supplementary file 4 — Supplementary data 1 [file 42003_2023_4572_MOESM4_ESM.zip › supplementary data graphs/muscle/2_XRay/Month2/R130/AFM.csv]

61070
57577
63044
76932
73567
86196
86389
94950
92425
92446
71833
56384
78881
69875
72709
1.2559e+05
1.8633e+05
85456
44598
43191
50371
61766
1.7218e+05
1.584e+05
1.5669e+05
1.3986e+05
85915
1.1224e+05
1.2025e+05
1.4647e+05
1.0245e+05
98105
87561
98224
1.8936e+05
1.927e+05
1.4067e+05
2.0299e+05
1.838e+05
53580
53165
40612
37822
35573
37448
43961
55807
57120
73680
71084
89946
1.3658e+05
76568
80774
62889
59821
49157
51190
39224
66996
63409
67918
61624
54939
77163
85747
1.0857e+05
1.8266e+05
61022
67035
63661
66387
66079
67705
78552
61090
71133
1.0108e+05
82441
82849
98284
1.0161e+05
98757
1.7754e+05
1.2055e+05
44225
1.1667e+05
1.529e+05
1.4632e+05
1.4446e+05
1.8021e+05
1.9617e+05
1.7821e+05
1.6639e+05
1.4901e+05
1.1635e+05
87025
59462
55159
73553
90227
1.3194e+05
1.2261e+05
2.0065e+05
1.7737e+05
1.7934e+05
1.5752e+05
1.5908e+05
99546
1.1656e+05
74136
39504
48747
51619
59086
61313
61328
54948
43480
32941
28346
44729
66448
1.8002e+05
1.6413e+05
1.5693e+05
1.3186e+05
1.3146e+05
1.1846e+05
1.3371e+05
1.016e+05
77286
48064
59261
78799
49957
46843
39588
81955
54857
61130
44612
44066
43150
47353
79169
54890
50707
40296
49424
64919
68607
56511
72716
46058
48029
72931
46879
76518
1.0808e+05
61800
56655
51011
53032
60178
55578
54800
47173
49575
52960
40869
43937
48484
36412
40922
54351
55599
65505
54383
51704
61495
47588
70467
1.0029e+05
77841
43581
47323
82764
67355
52862
55690
62317
47944
59345
59597
65630
57860
49640
56311
66310
71463
60993
65624
29902
40054
44623
43619
96683
67498
99042
43614
40214
32557
32924
72703
79412
72383
71430
35527
51288
23763
39763
47929
45992
73686
28833
28874
42885
58252
55861
78660
64855
84403
73918
62121
56065
55906
73653
51332
31085
59577
41227
46394
54718
32490
36241
41616
39755
37055
32136
54348
37657
69226
69898
78999
37476
67709
57543
50065
57603
80257
74351
44419
54900
90267
78882
66448
68253
63710
60371
99140
86073
85732
60960
62190
72474
70683
92908
36767
68590
81736
69125
79545
63574
47442
52805
1.0138e+05
81763
70855
42057
71150
89786
80336
80943
1.0213e+05
1.0537e+05
89423
1.1083e+05
87768
64549
59899
49107
76178
76485
53582
60883
50385
1.0699e+05
1.1169e+05
1.3841e+05
1.1293e+05
99560
1.2013e+05
99693
1.1638e+05
52499
47517
42959
60138
65350
46294
44488
43659
1.0193e+05
62812
1.1217e+05
80094
66856
1.2138e+05
69976
44909
1.069e+05
46686
40528
59312
60447
68356
62939
67950
51808
52974
1.1136e+05
71645
73164
1.0309e+05
45318
44136
58406
48464
41460
66456
82605
1.0491e+05
40581
54902
35384
48605
77670
96338
97129
69140
52535
35709
42615
62145
78127
44042
42308
69280
1.0226e+05
1.0387e+05
68010
63277
40994
47237
43571
62668
49018
54891
68569
86409
1.0865e+05
28461
28560
33589
33764
66611
46900
1.1759e+05
86430
68907
57858
80245
63300
1.0489e+05
39767
39768
32037
28625
1.3685e+05
95877
1.0254e+05
79958
83918
60822
66744
44384
30008
30074
25374
28143
26108
27454
26022
26931
50162
67754
94275
63590
70598
79121
50957
1.0893e+05
32808
49076
48396
37514
76500
66493
68636
93720
71798
59664
63119
63701
27115
27784
24834
19384
20011
31550
31884
35739
53946
61967
55163
69979
70720
92124
64847
83564
44887
44603
37389
40596
51811
87881
73924
63518
1.1763e+05
82342
61742
47602
31031
22086
27300
24266
21961
32758
39963
46335
87048
1.0529e+05
74502
75756
1.4003e+05
50357
42757
55257
55208
46355
57079
71982
70539
62478
68998
80190
55240
41967
36503
29290
27096
25179
22071
37213
34222
98265
65172
81648
65553
85456
49990
67823
50641
59875
57500
53478
57891
76512
1.0364e+05
72922
66034
62574
1.2056e+05
1.3921e+05
51677
38895
34113
25976
49059
87180
46369
78498
61795
57092
48043
50586
54036
42217
44390
33358
38609
41825
58283
67783
42929
33900
33793
41431
42049
40938
50016
49654
60167
69564
54752
65495
34856
62705
1.0604e+05
50524
48399
45350
44264
52041
32090
97519
1.1377e+05
63869
70586
68598
63069
60501
64132
61272
98199
83044
1.083e+05
1.0038e+05
55406
42058
54695
49902
47470
38633
48063
56515
46992
1.2094e+05
1.1143e+05
85275
74876
77780
77295
66491
50899
70955
77144
54082
46462
52947
43622
53937
58011
58088
51720
55138
57739
1.1705e+05
1.3188e+05
1.4571e+05
1.1829e+05
90358
1.1929e+05
67082
64225
81984
78432
66791
64898
1.0221e+05
62663
42671
59982
49725
45965
54090
57530
64021
52658
66250
57592
54151
48860
46784
1.066e+05
72025
67918
58135
56066
58355
57723
87207
55701
1.0538e+05
73463
51548
38887
63485
50308
56464
42271
41537
53688
54936
71834
51160
57480
63007
49538
43530
50615
46265
73969
74662
86440
60334
61551
57400
55597
70482
78231
52504
62067
47329
54750
42964
64949
41245
57236
55110
58735
61320
69418
1.1138e+05
55778
55504
51222
47817
51757
60064
43741
43948
47369
50200
72826
62032
24950
29621
25154
29199
18044
25835
20707
17523
30469
26662
17608
26428
17454
18830
18315
25444
26215
24394
23819
16776
17072
18555
19169
20960
18250
33210
23954
32453
25353
17692
29829
19441
23426
18000
54918
22686
29581
25356
33477
29742
59446
10681
37089
39807
51375
36560
30056
25677
23222
22127
19718
18700
21185
22158
25680
24498
36224
32186
31742
39988
36354
36862
43775
59362
54049
60468
35248
69917
47111
41739
34427
26657
64635
54181
40611
47149
64093
43278
57942
32845
35546
46607
42185
36140
37990
93719
50249
62595
45208
46159
54446
58497
81415
51256
44069
42982
39832
40126
1.2884e+05
45907
69229
62335
48116
55600
51061
77744
90992
82299
51407
54474
48035
1.064e+05
76089
77387
61914
47795
45375
57824
48319
40440
47080
83389
96942
42298
1.2435e+05
1.036e+05
49512
41264
48400
41636
44023
48496
38332
38482
37383
53136
97040
1.1967e+05
1.1814e+05
71690
54978
48464
40577
43379
40128
45859
41398
45259
45555
48676
55079
1.349e+05
60578
44642
42083
38232
32247
53569
46751
40330
46285
32601
35999
41838
42798
59929
46980
49334
40867
33494
31372
34474
37110
32461
28457
33087
33162
36907
57721
42471
38948
47675
25803
52076
26665
47519
34078
25066
52226
25966
42762
52217
69818
52688
34576
13970
23562
37005
44121
29103
13538
24115
31599
40016
57318
47563
27586
18013
20431
54290
51897
32259
22617
35213
44944
51629
56466
43750
34357
49989
36278
44451
52511
37306
67135
42468
54327
91743
54460
57087
36381
56765
54760
61338
35905
60663
42757
22682
35679
41429
44867
36682
28448
55654
42623
42669
58750
30017
30230
28858
33603
31873
39602
28990
25687
22571
19093
48374
33912
16695
28163
24690
31359
41272
43783
35207
22243
25850
29745
66161
53477
35625
17401
19501
37006
41306
33080
33586
21067
25527
27222
53876
33384
32270
35736
33934
19302
27807
22209
17958
24844
25864
35096
23290
17184
22779
19790
26343
26079
36866
30941
30413
29809
21240
15362
16296
14489
22684
27797
27811
35350
35279
33257
38162
35045
28602
36615
31745
34489
31785
27406
33233
35408
37746
31399
41114
94659
1.0834e+05
1.542e+05
70466
43876
42566
44345
58245
1.0517e+05
1.219e+05
43593
61556
83703
1.058e+05
1.075e+05
76575
1.0362e+05
94621
51879
64916
91271
65575
1.8401e+05
1.1256e+05
87141
1.4918e+05
91734
1.1585e+05
99558
1.0374e+05
1.0956e+05
67666
60972
74458
53693
1.1282e+05
1.3562e+05
91442
85322
64838
84172
76414
81419
1.0152e+05
1.3617e+05
1.0305e+05
1.0946e+05
1.5621e+05
66365
87050
96443
1.009e+05
69583
87047
74150
91614
85347
94691
48678
80060
77966
82900
1.2266e+05
63980
86052
71262
75405
97862
94818
97870
64129
71101
71329
58254
1.0341e+05
86472
1.0676e+05
75429
91700
1.0666e+05
82804
66080
84514
1.0818e+05
1.14e+05
92094
80486
78319
80465
1.051e+05
72598
65725
1.1858e+05
73298
1.2591e+05
1.5979e+05
43513
60610
60039
69506
57501
46395
1.513e+05
65239
92021
76751
83596
1.0188e+05
45542
54915
87911
67755
47257
46812
59695
1.058e+05
65970
69147
95243
70713
46645
34843
67502
62799
41132
61316
53592
1.4884e+05
80333
99375
1.7023e+05
60328
56670
53175
48774
48660
52700
52286
41837
98706
1.5576e+05
1.4055e+05
74796
39172
48199
41150
67411
72074
49514
39829
38500
80168
1.868e+05
1.3978e+05
63291
35078
42010
40523
63913
56809
66596
46398
31799
57695
1.2225e+05
84083
57177
39222
40505
57649
58259
65073
74696
44557
33922
63580
83877
89469
54168
36780
38673
60442
64055
52452
47035
58276
39883
49289
90298
84354
54342
49376
55116
44442
41627
2.7916e+05
1.7255e+05
2.5365e+05
2.6231e+05
1.4285e+05
1.7323e+05
1.46e+05
1.4079e+05
1.542e+05
1.1853e+05
86429
86190
46917
46335
1.2937e+05
1.2183e+05
1.4574e+05
1.2335e+05
1.5079e+05
1.6056e+05
2.3939e+05
2.3385e+05
2.6139e+05
1.0193e+05
1.3471e+05
91321
2.2559e+05
1.2718e+05
1.1776e+05
93832
1.2681e+05
92837
50725
1.8691e+05
1.2237e+05
2.3134e+05
1.9152e+05
4.6259e+05
4.3958e+05
4.6488e+05
3.8124e+05
4.2923e+05
6.1476e+05
3.0159e+05
89553
1.2241e+05
2.5193e+05
2.3074e+05
2.5795e+05
2.0165e+05
1.0918e+05
2.4142e+05
2.9856e+05
1.3875e+05
59870
77609
57511
62122
58318
1.0707e+05
49251
41682
26838
64868
46602
52819
48638
31556
1.0061e+05
1.2087e+05
1.3328e+05
2.2443e+05
28072
22088
26424
39755
50380
48109
38160
34008
48029
61857
77964
66904
68210
62671
92716
89714
87400
39947
48536
53780
43603
43815
58046
81800
61101
60081
50299
57111
54692
64695
78707
59344
47570
59437
45345
53543
47767
49615
53482
55393
76461
34622
55553
58664
56557
64470
50644
47129
55699
55608
44770
53735
47776
53635
55189
55416
41569
40129
38168
60500
53258
38756
46416
55740
65203
38148
36676
34121
35786
59510
74635
49513
42109
64108
47341
28325
40980
37342
30339
49699
54460
46910
55794
62162
58994
34127
34459
32315
27593
37516
67212
73442
60141
61429
31875
32576
25633
25437
30534
33895
53618
45813
1.1343e+05
1.2382e+05
1.185e+05
1.4055e+05
60783
61915
75577
1.1111e+05
88404
1.0187e+05
1.3306e+05
93300
1.0273e+05
98624
1.3122e+05
1.0275e+05
89494
84884
80088
62687
1.65e+05
1.3898e+05
1.0596e+05
1.1501e+05
1.1217e+05
1.5934e+05
1.6065e+05
1.3766e+05
71096
57842
74684
92855
1.6025e+05
1.3024e+05
1.2278e+05
1.3056e+05
1.5622e+05
1.0889e+05
66120
1.2459e+05
66749
71163
75160
70223
1.1641e+05
1.8504e+05
1.5357e+05
1.4708e+05
1.8946e+05
2.0318e+05
1.9032e+05
98147
94954
1.2776e+05
75638
98968
1.0047e+05
1.0912e+05
1.3665e+05
91843
1.0695e+05
1.0266e+05
1.2128e+05
88012
95965
81292
70500
1.0698e+05
81161
2.122e+05
2.1165e+05
1.9826e+05
1.7477e+05
1.8021e+05
2.1867e+05
86684
1.0927e+05
81535
76108
69170
1.1246e+05
1.0266e+05
1.0715e+05
1.0559e+05
66699
84395
93129
92553
76189
71491
1.0053e+05
93173
53217
90837
1.7842e+05
1.9075e+05
1.635e+05
2.2612e+05
2.1268e+05
86569
96876
1.0377e+05
89855
1.3132e+05
80195
1.1287e+05
66413
76731
90361
90819
1.0688e+05
1.0865e+05
1.2555e+05
91234
1.0633e+05
95546
88408
3.0237e+05
2.1374e+05
1.5479e+05
1.57e+05
1.8813e+05
1.6881e+05
1.3632e+05
78438
69853
1.1322e+05
1.1512e+05
1.1414e+05
1.191e+05
99703
1.0392e+05
78604
1.1552e+05
1.3318e+05
90508
81559
1.1373e+05
83722
86098
1.0813e+05
2.1514e+05
2.1907e+05
1.7117e+05
95091
87981
85677
1.0186e+05
1.2702e+05
1.5191e+05
1.3352e+05
1.4685e+05
1.483e+05
1.185e+05
40967
52970
65855
60927
56282
66281
25628
23944
1.1304e+05
1.3401e+05
1.511e+05
1.0777e+05
1.6013e+05
1.6171e+05
77046
58571
82278
1.0268e+05
67393
98384
64246
90634
97458
1.0698e+05
1.465e+05
1.5963e+05
1.1084e+05
76913
1.4782e+05
90471
1.2237e+05
1.5359e+05
73485
81276
1.3433e+05
1.614e+05
1.6711e+05
1.1688e+05
1.1771e+05
1.3427e+05
93870
67245
60376
72029
77023
37435
63764
54242
91527
50117
64833
88101
1.0512e+05
1.0621e+05
1.3882e+05
82761
79027
1.5569e+05
1.4677e+05
71503
1.6571e+05
1.6378e+05
51497
49792
59954
53039
76741
66044
95672
58401
1.1102e+05
1.4015e+05
54867
99543
65774
82909
1.5871e+05
63365
49468
60408
90387
93030
62505
39620
81291
46921
64434
1.1244e+05
66450
66122
74438
68031
58630
60477
1.1024e+05
84498
80203
83188
74243
62236
64216
68854
44898
50857
66013
64489
69145
66168
60722
74955
71659
65081
58874
76813
64119
69320
40702
51874
66305
42857
87182
64532
49337
62707
73856
52962
90403
54376
54046
41025
49213
42240
57772
65503
45514
49793
64385
42093
49965
61758
58976
56372
29053
33397
49676
37185
48675
41284
58644
50776
76265
58449
81258
57162
62644
50079
66673
62826
38516
46403
68014
51695
44622
45955
45690
48393
41082
41825
40395
28940
25855
33094
31866
31190
34147
35824
36278
41160
45515
81027
72682
74661
89968
55474
57583
28292
27067
31761
31214
30173
27226
33739
32452
31688
57531
59361
36299
39398
29141
33512
31443
34603
30540
36547
54550
55292
40924
41111
31581
29152
33163
34935
49126
42833
47805
69186
49610
77287
73025
62909
39302
52679
63966
81759
69032
57109
33005
57929
75943
53094
62429
47055
40799
49125
48656
53007
30323
40917
54072
67198
1.0091e+05
85791
1.0769e+05
91436
1.0521e+05
81873
91996
70756
68628
45344
43418
40206
48249
52368
57923
68091
39433
44286
80229
1.1638e+05
1.3899e+05
95596
1.3151e+05
87252
1.0593e+05
97632
93076
94978
1.1122e+05
1.409e+05
1.5823e+05
1.294e+05
1.3219e+05
1.0356e+05
1.1306e+05
80862
85422
83870
98904
1.3032e+05
1.1618e+05
1.1938e+05
1.6236e+05
1.4413e+05
1.563e+05
1.5648e+05
1.2859e+05
1.179e+05
1.3626e+05
1.0222e+05
15717
23823
20735
24966
24339
38171
24681
33877
34042
13270
27096
26907
28871
26864
24018
23377
28914
30624
22661
32932
45635
45853
36041
40057
45379
35926
33056
30904
25927
35082
42498
47915
21639
47555
70953
25215
32628
26314
62636
32829
36497
31490
38309
27206
21803
18330
32762
25952
30456
24873
26457
37966
41632
26191
38353
63564
22328
32459
30522
52442
44871
25992
26308
36657
38357
22100
25688
29387
33654
25944
39879
21855
27595
29917
34487
20671
31314
50201
47096
32055
34047
48581
60839
53021
31610
30940
49136
23279
33071
32582
38659
30575
43579
26280
30153
57664
49312
45305
42058
57809
1.0309e+05
46650
45516
56571
53463
55838
67947
44938
54161
30307
61810
21002
26725
34071
36160
66185
56458
48586
38844
47702
63530
57189
41378
50136
23741
49940
59580
44900
66036
35403
55764
1.3087e+05
58394
45094
48690
67321
50855
72996
58467
50050
49088
38389
39812
40126
51528
25293
25271
31354
59953
45080
42413
42586
35723
77906
35974
47272
50260
86627
87021
1.0391e+05
2.1673e+05
1.6151e+05
1.145e+05
1.1786e+05
94190
47409
33808
33834
99261
1.3895e+05
1.7471e+05
1.763e+05
1.4944e+05
94323
[truncated: 1,516 more rows]
