# Supplementary material for: Micro-mechanical fingerprints of the rat bladder change in actinic cystitis and tumor presence
Source: Commun Biol. 2023 Feb 24;6:217. doi: 10.1038/s42003-023-04572-0 (PMC9950451; doi:10.1038/s42003-023-04572-0)
Supplement: Supplementary file 4 — Supplementary data 1 [file 42003_2023_4572_MOESM4_ESM.zip › supplementary data graphs/muscle/2_XRay/Month2/R130/Chiaro.csv]

47212
1.0078e+05
92849
64141
1.7061e+05
1.2877e+05
1.4076e+05
1.1283e+05
93097
44785
2.6117e+05
62112
90015
2.2676e+05
34392
1.9324e+05
3.1993e+05
NaN
2.6836e+05
19236
1.0913e+05
NaN
3.4635e+05
2.6618e+05
2.5217e+05
2.9049e+05
2.2837e+05
2.8129e+05
4.0343e+05
75880
63771
3.618e+05
NaN
NaN
NaN
3.1514e+05
83787
2.2691e+05
64678
46135
59791
1.6868e+05
35542
50583
39306
89389
1.5415e+05
78336
82261
71888
80295
51231
61799
36174
38350
80403
51334
54244
84102
60033
1.08e+05
38133
94648
1.1119e+05
94785
77409
62555
62049
57055
44797
1.415e+05
1.2524e+05
97247
31943
39966
1.0304e+05
1.8262e+05
1.5711e+05
94911
72655
1.914e+05
1.8547e+05
NaN
1.4213e+05
NaN
27301
2.7284e+05
1.8935e+05
2.9382e+05
1.5425e+05
67818
2.6801e+05
72352
81828
4.6768e+05
88810
64341
82204
66814
75853
1.0659e+05
73294
53231
1.0711e+05
1.1658e+05
1.1374e+05
52797
55914
71730
65719
43862
1.0999e+05
47257
35201
34981
36203
37765
1.005e+05
54222
43018
2.018e+05
96481
2.0918e+05
58542
96928
70876
72816
74115
58071
66720
21037
31423
34538
80604
1.7355e+05
47303
65170
33716
1.0218e+05
1.3641e+05
51017
30632
31751
27947
57195
42351
48149
28047
23586
42001
1.8487e+05
NaN
1.2519e+05
62555
1.536e+05
37200
1.4001e+05
1.2513e+05
33538
61094
45330
36581
35104
1.7157e+05
46169
1.3593e+05
31208
35457
40168
30462
46627
43012
44823
24661
26405
21025
31625
44981
39050
54947
29999
37641
40035
29917
50692
40910
40344
32060
35148
30982
32754
27371
34557
34668
31456
28363
26150
38404
37528
26175
30369
23207
30999
29341
27346
27186
36394
32155
20856
23613
26050
15327
26638
14041
19724
18342
23722
30169
14584
21157
9837.1
26416
11589
11321
12319
22930
13936
8726.2
30904
42098
28034
31137
40510
10221
26173
41451
29248
22278
19089
28109
7167.4
24741
33126
26918
39514
45331
68612
54077
65939
21579
45700
80956
26050
41587
66976
1.0905e+05
17323
24928
59642
59532
76286
34793
26086
37762
43126
54214
63287
17644
42320
58472
18814
30240
35315
20370
23045
14560
22264
46448
44343
29280
8832.1
7885.9
8521.4
14701
18583
25149
29967
26482
33006
30979
25947
64822
48717
34948
33896
20147
46889
22945
35520
23089
48330
1.2452e+05
1.0735e+05
1.2939e+05
82256
62500
39073
33254
41653
47582
1.0595e+05
52313
38068
46075
53214
75824
52474
56072
51754
1.5005e+05
90858
28658
1.3301e+05
59643
49321
43310
1.4181e+05
75286
62190
51174
1.6707e+05
40375
59930
1.4844e+05
50538
1.2763e+05
52556
26703
50393
1.6961e+05
65361
86691
1.1465e+05
1.4322e+05
80890
1.1155e+05
90432
1.377e+05
71572
1.2385e+05
1.1147e+05
83195
1.3086e+05
1.0657e+05
1.1979e+05
1.8603e+05
1.5088e+05
95242
96888
1.4319e+05
71759
1.1439e+05
1.6533e+05
2.2537e+05
69207
80321
68880
2.0527e+05
1.5598e+05
1.9245e+05
1.5262e+05
1.3853e+05
1.4515e+05
1.7515e+05
1.6544e+05
2.1099e+05
99543
1.8914e+05
2.3277e+05
1.8775e+05
1.7925e+05
83774
1.0766e+05
1.29e+05
2.1244e+05
2.2789e+05
1.5198e+05
1.0593e+05
75583
2.8485e+05
96469
1.1123e+05
1.2354e+05
1.1408e+05
1.0274e+05
81911
70355
82901
89170
49581
1.1915e+05
82201
80026
2.0007e+05
1.1171e+05
78445
56103
82336
1.6447e+05
76459
1.0898e+05
54332
1.8986e+05
95561
65490
NaN
59298
78039
60564
77434
1.8949e+05
98403
90920
80737
2.5734e+05
2.9584e+05
NaN
2.5871e+05
2.5833e+05
1.4179e+05
NaN
NaN
3.115e+05
54616
5e+05
1.2664e+05
1.9095e+05
1.5117e+05
1.4777e+05
85686
2.4001e+05
1.2374e+05
NaN
1.3934e+05
522.26
1.6931e+05
99069
40677
60605
61001
NaN
53542
32645
1.0041e+05
1.8329e+05
1.2397e+05
11287
61642
23232
28768
84311
5153.9
1.1393e+05
25445
35150
45013
2623.4
NaN
26358
27278
2905.5
11019
2735.5
4165.9
2706.4
1733
2124.6
1059.5
827.01
4781.6
2871.7
1687.7
2955.4
2375.4
2907.2
13179
6002.7
2166.1
17129
3518.7
2372.7
2249.2
17017
6425.1
1926.6
1682.1
1716.3
7048.7
5743.2
6082.1
22211
7586.8
NaN
4067
18136
13791
1685.1
795.9
NaN
17433
10540
6963.1
5848.3
3972
NaN
5635.3
26512
18570
20349
1075.8
1833.9
1953.5
13050
NaN
33594
2489.1
5057.8
3561
24942
27813
NaN
2604.7
NaN
NaN
8859.5
6278.6
26784
7051.9
NaN
4244.8
24496
25938
1369
NaN
1938.6
17679
13149
8377.4
8310.8
6735.4
5630.4
4671.8
10400
8566.1
1786.6
1546
NaN
11895
9542.6
NaN
3783.8
4835.8
3727
4669.3
3393.9
8984.9
2073.8
1667.7
NaN
12621
8068.3
6122.9
5087.5
4935.4
3665.2
3273
4941.5
4460.5
2908
1572.8
NaN
11005
7461.7
6933.8
3762.1
2176.5
876.4
5468.2
2221.6
1392.6
7173.3
4040.8
3186.8
2529.5
2709.6
2333.1
776.56
2986
1825.9
1814.4
798.37
NaN
3473
2177.8
NaN
2064.4
2130.3
2166.5
13769
12263
4290.9
4512.6
NaN
7032.6
2842.4
2418.4
NaN
5905.4
4822.8
5766.8
8074.9
7714
NaN
6256
7465.1
9270.6
4281.5
2760.5
NaN
10693
7848.4
7161.5
NaN
10037
5290.3
9959.7
NaN
9282.2
4670.9
3856.1
2080.1
516.6
NaN
6858.8
15777
5675.8
NaN
NaN
12311
7203.5
8280.3
3326.5
NaN
12856
7689.7
NaN
14448
5041.9
4691.4
NaN
15283
5556.6
3733.8
4091.2
2721.7
13435
9561.7
6222.1
13608
4390.4
4057.1
3742.2
11853
5039.1
3370.3
NaN
NaN
13786
8747.3
6658.6
8334.1
74337
1.159e+05
1.09e+05
1.2592e+05
1.3807e+05
1.0452e+05
1.4513e+05
1.4342e+05
1.8199e+05
NaN
2.7327e+05
1.5398e+05
83792
16140
11181
93650
96931
1.2699e+05
2.4647e+05
91447
1.0819e+05
1.0782e+05
1.3122e+05
1.956e+05
4.2989e+05
1.5549e+05
1.3029e+05
53768
11245
10160
1.0408e+05
76548
93324
2.3945e+05
2.3549e+05
90731
1.5765e+05
1.1968e+05
1.6883e+05
2.6423e+05
NaN
2.5783e+05
1.0094e+05
20578
7377
1.1193e+05
1.17e+05
1.3931e+05
3.3106e+05
1.5929e+05
1.3412e+05
1.7776e+05
1.2146e+05
1.186e+05
2.714e+05
1.6613e+05
2.3579e+05
93460
40244
10674
1.0368e+05
39498
1.9866e+05
2.7549e+05
3.2526e+05
1.7053e+05
1.6055e+05
1.1615e+05
2.7138e+05
1.9931e+05
1.6432e+05
1.8177e+05
1.0401e+05
48345
17116
1.0831e+05
53870
2.3212e+05
3.4202e+05
1.8317e+05
2.0906e+05
1.5507e+05
1.5626e+05
1.6452e+05
2.3017e+05
2.3983e+05
1.1984e+05
79389
30849
13087
1.3246e+05
94209
2.0223e+05
1.7729e+05
1.154e+05
1.9419e+05
1.7383e+05
87958
2.1253e+05
1.7438e+05
1.879e+05
1.282e+05
59821
27576
16313
87112
75186
3.261e+05
1.5977e+05
1.9049e+05
1.7597e+05
1.5978e+05
1.3856e+05
1.5695e+05
2.3435e+05
2.8979e+05
1.5648e+05
62004
23316
11804
91851
NaN
3.241e+05
2.2891e+05
1.556e+05
1.7582e+05
93241
1.009e+05
2.1403e+05
1.9244e+05
1.9678e+05
1.9694e+05
64139
38415
10751
1.0916e+05
1.4996e+05
2.5697e+05
1.2349e+05
1.4764e+05
1.2529e+05
99377
1.076e+05
1.6507e+05
1.9977e+05
2.3132e+05
1.9741e+05
52172
29683
1.9165e+05
NaN
NaN
NaN
NaN
NaN
NaN
NaN
NaN
NaN
NaN
NaN
NaN
NaN
NaN
NaN
NaN
NaN
27045
NaN
NaN
NaN
NaN
NaN
NaN
NaN
NaN
1.1923e+05
NaN
NaN
86317
NaN
NaN
NaN
NaN
NaN
NaN
NaN
