# Supplementary material for: Micro-mechanical fingerprints of the rat bladder change in actinic cystitis and tumor presence
Source: Commun Biol. 2023 Feb 24;6:217. doi: 10.1038/s42003-023-04572-0 (PMC9950451; doi:10.1038/s42003-023-04572-0)
Supplement: Supplementary file 4 — Supplementary data 1 [file 42003_2023_4572_MOESM4_ESM.zip › supplementary data graphs/muscle/2_XRay/Month2/R131/AFM.csv]

1.3963e+05
71113
1.0565e+05
1.5109e+05
1.3505e+05
1.4733e+05
1.4449e+05
95680
1.8165e+05
2.6146e+05
1.1942e+05
1.783e+05
1.4263e+05
2.0471e+05
1.9619e+05
1.5968e+05
1.7382e+05
1.3011e+05
1.7167e+05
1.2102e+05
1.4767e+05
1.3926e+05
1.2149e+05
86268
73068
1.8067e+05
1.1854e+05
77157
83329
1.2957e+05
1.3834e+05
1.4719e+05
1.2129e+05
1.3835e+05
1.2984e+05
80856
54438
1.3702e+05
1.087e+05
1.354e+05
2.5894e+05
1.1287e+05
1.149e+05
1.316e+05
68088
1.0876e+05
1.4653e+05
1.1106e+05
1.2951e+05
63959
84391
45302
95299
1.522e+05
1.177e+05
2.4923e+05
1.166e+05
1.5709e+05
2.0421e+05
21725
2.3857e+05
2.2533e+05
1.8198e+05
2.2048e+05
1.6166e+05
1.725e+05
63561
1.2648e+05
1.1589e+05
1.324e+05
1.5428e+05
1.5555e+05
1.0478e+05
1.1079e+05
84951
1.0815e+05
1.1998e+05
2.0113e+05
90041
78244
96621
92002
1.1423e+05
68830
84902
86931
94804
95637
96478
1.0478e+05
57032
82137
1.8259e+05
92656
57882
86927
57897
84876
1.8461e+05
1.9059e+05
2.2376e+05
1.0436e+05
88873
1.7166e+05
1.0143e+05
1.1354e+05
84646
88397
1.4335e+05
1.6211e+05
1.5198e+05
1.6818e+05
2.0491e+05
1.2932e+05
1.073e+05
1.1655e+05
2.4498e+05
1.5401e+05
1.7108e+05
1.476e+05
88920
1.6666e+05
1.3316e+05
1.2769e+05
66850
49372
1.489e+05
1.2517e+05
2.0332e+05
1.7874e+05
2.1034e+05
1.4709e+05
82355
73501
70658
74353
88326
76530
74594
1.0789e+05
1.3452e+05
1.7002e+05
1.1771e+05
1.1511e+05
83425
69369
61557
91642
71581
72599
90421
82252
64304
1.0034e+05
93918
65193
1.0717e+05
91333
91969
77804
1.4316e+05
1.3113e+05
76110
1.142e+05
1.51e+05
96036
1.1616e+05
96832
97134
74080
95948
1.4855e+05
1.0213e+05
96120
1.8646e+05
77694
85672
1.1008e+05
57772
69616
82038
71408
79753
1.0467e+05
70704
81634
85929
93150
1.1358e+05
76714
96081
94025
89820
88044
94380
86641
65332
63972
79133
79163
87053
1.0065e+05
1.2994e+05
91389
84655
1.1076e+05
1.1623e+05
1.6046e+05
1.394e+05
1.0505e+05
87820
1.2812e+05
1.3802e+05
96191
73155
79039
75140
1.711e+05
1.7947e+05
1.3323e+05
1.0075e+05
94298
1.0766e+05
66296
1.2168e+05
1.1827e+05
1.1114e+05
86127
1.2406e+05
1.1393e+05
1.5387e+05
2.0983e+05
1.8918e+05
1.426e+05
1.2254e+05
1.5221e+05
1.8399e+05
2.2186e+05
2.7301e+05
2.45e+05
1.6316e+05
1.9818e+05
1.7875e+05
2.2462e+05
2.7866e+05
2.8264e+05
2.2552e+05
1.9323e+05
2.6779e+05
1.0471e+05
99348
1.4415e+05
2.711e+05
2.3355e+05
2.2607e+05
2.124e+05
1.6306e+05
2.3391e+05
1.9605e+05
1.4672e+05
1.4602e+05
1.7441e+05
3.3356e+05
2.0184e+05
1.9774e+05
2.944e+05
2.8305e+05
2.9274e+05
2.364e+05
2.2193e+05
3.08e+05
2.9145e+05
3.4645e+05
1.7493e+05
1.8673e+05
2.1581e+05
1.906e+05
2.5204e+05
2.4255e+05
1.3137e+05
78251
70040
68751
2.2795e+05
1.8512e+05
2.2156e+05
2.3619e+05
2.3963e+05
3.0148e+05
3.1917e+05
2.5376e+05
3.2774e+05
2.5558e+05
3.0678e+05
3.0491e+05
2.3875e+05
1.3201e+05
76878
83523
72032
63610
79620
74817
74305
75279
72439
67243
74813
65286
64512
1.3738e+05
1.799e+05
2.838e+05
4.016e+05
2.4947e+05
2.5397e+05
2.3723e+05
2.0503e+05
1.384e+05
74458
63476
66538
75855
93116
79758
64020
62075
58539
54277
67637
84353
1.0015e+05
76220
60241
53926
91275
1.0185e+05
1.082e+05
82221
62155
65819
76255
79313
58609
33766
57936
78682
87014
67094
1.0973e+05
74735
63404
59366
64741
88466
67027
75267
47456
36077
70061
62634
65273
56269
92906
83700
62163
71518
31725
58787
59087
61420
80638
71349
51800
65245
96359
1.1719e+05
1.5468e+05
1.3665e+05
1.1638e+05
1.2243e+05
1.4246e+05
1.563e+05
93549
1.1364e+05
1.0517e+05
86687
1.2049e+05
97136
1.3999e+05
1.4445e+05
89783
1.2169e+05
1.0855e+05
1.2278e+05
1.4375e+05
1.0277e+05
97938
1.5158e+05
69597
1.1534e+05
92821
82833
94017
93084
1.099e+05
87579
38951
84003
1.0538e+05
97881
93877
1.2921e+05
1.1832e+05
1.4891e+05
1.2647e+05
1.0564e+05
1.2709e+05
1.0785e+05
1.1962e+05
1.3677e+05
1.4824e+05
1.069e+05
64006
79858
57937
41173
44301
51491
59224
54932
54430
49684
58898
60512
37771
1.4606e+05
1.6831e+05
1.8959e+05
1.1563e+05
1.2227e+05
1.4591e+05
1.3338e+05
1.323e+05
61221
62501
81572
91758
75891
55141
64563
66689
68207
83465
1.2323e+05
82224
69684
79682
66803
82959
98160
1.5766e+05
1.5718e+05
1.1496e+05
62714
1.2573e+05
1.4156e+05
92004
82118
61591
79187
78348
72823
47198
69696
72795
66877
70150
50515
71785
1.1089e+05
76607
72805
88328
78672
1.5654e+05
1.3174e+05
63267
78583
1.2143e+05
1.6522e+05
1.2815e+05
95326
74171
82562
86110
83315
79281
48045
53878
44879
48050
75439
92184
88177
70808
88615
1.0101e+05
1.5075e+05
1.9491e+05
1.4829e+05
69234
1.6012e+05
1.541e+05
73170
1.0537e+05
64011
47499
51212
56254
62428
52852
2.0243e+05
1.0366e+05
1.2442e+05
1.3427e+05
92732
1.2698e+05
78564
45547
51943
44680
62192
92850
92660
1.3875e+05
1.2729e+05
1.5652e+05
1.7616e+05
93392
1.0303e+05
75776
87810
89890
1.143e+05
85313
98260
1.3293e+05
1.5028e+05
1.2094e+05
93144
69615
82937
1.3478e+05
96640
84925
1.5201e+05
1.2767e+05
1.2866e+05
1.1783e+05
89060
1.3271e+05
1.036e+05
93147
1.3369e+05
1.683e+05
1.5606e+05
1.3193e+05
1.2578e+05
1.6119e+05
47256
1.1549e+05
76923
1.0699e+05
70819
96045
1.131e+05
1.414e+05
1.5908e+05
1.6037e+05
86531
1.2225e+05
1.2521e+05
1.1449e+05
1.2646e+05
1.1964e+05
2.5181e+05
1.5073e+05
1.8215e+05
1.3176e+05
1.6471e+05
1.7118e+05
1.4551e+05
96031
69456
1.3157e+05
1.8443e+05
66687
1.5868e+05
30707
1.9451e+05
1.4407e+05
1.1515e+05
1.6052e+05
1.7902e+05
1.21e+05
2.085e+05
1.6196e+05
1.0305e+05
1.2453e+05
1.4656e+05
1.8453e+05
1.4146e+05
1.2318e+05
99720
1.8655e+05
1.3624e+05
57895
68003
95229
86129
1.5685e+05
1.0188e+05
1.0158e+05
1.3342e+05
1.2078e+05
1.573e+05
1.2919e+05
1.0502e+05
76707
2.9261e+05
1.875e+05
1.3524e+05
1.4025e+05
1.7314e+05
2.5773e+05
1.1509e+05
1.031e+05
1.0301e+05
1.3433e+05
1.3799e+05
46850
1.363e+05
1.5339e+05
1.0533e+05
1.103e+05
1.6605e+05
1.2165e+05
78817
1.6886e+05
1.9003e+05
1.0971e+05
1.1205e+05
1.2096e+05
97966
1.5556e+05
1.7587e+05
1.3581e+05
1.4704e+05
1.7689e+05
1.909e+05
2.3297e+05
1.5956e+05
1.1201e+05
99491
1.2294e+05
79238
81734
86682
1.1172e+05
70688
92352
83621
93625
77570
91529
1.7397e+05
1.6758e+05
1.577e+05
1.2585e+05
1.4009e+05
1.3547e+05
1.7719e+05
1.8235e+05
1.6665e+05
89578
98661
1.0714e+05
1.1775e+05
1.2748e+05
98195
58333
74206
70502
71665
95278
91016
1.1028e+05
1.101e+05
1.1479e+05
90359
1.0463e+05
1.6903e+05
1.4547e+05
1.6463e+05
1.4388e+05
1.5211e+05
1.4738e+05
1.0559e+05
98093
81766
73846
88086
89939
97910
1.0882e+05
78381
1.0799e+05
1.0372e+05
90485
98060
85327
86760
96443
91127
1.0206e+05
1.1783e+05
1.456e+05
1.0632e+05
88732
1.0537e+05
1.0453e+05
1.0085e+05
1.042e+05
1.2752e+05
1.0035e+05
89536
87912
98270
91039
1.1479e+05
79649
90656
1.0638e+05
1.1427e+05
79703
98502
1.0174e+05
82309
74015
87730
1.1194e+05
1.0595e+05
1.4193e+05
1.4165e+05
1.4927e+05
64622
1.7228e+05
1.0167e+05
1.0696e+05
92473
97612
1.294e+05
1.1721e+05
1.6679e+05
1.1694e+05
1.3629e+05
1.5076e+05
1.8494e+05
1.2849e+05
1.5542e+05
1.2833e+05
1.0628e+05
81383
1.165e+05
1.1121e+05
1.4088e+05
1.9767e+05
1.0696e+05
1.2106e+05
82841
85572
1.0932e+05
88818
81575
1.1784e+05
1.0426e+05
99087
1.0208e+05
1.3897e+05
1.2551e+05
1.1817e+05
1.0437e+05
1.1002e+05
1.1806e+05
93577
90230
1.1004e+05
85944
1.3003e+05
1.2127e+05
74912
80183
53741
1.3154e+05
1.4277e+05
1.2348e+05
96893
65333
62685
77386
1.0151e+05
1.3622e+05
1.1835e+05
63266
60083
70946
49051
55484
56477
1.1976e+05
1.6757e+05
1.3556e+05
1.2145e+05
76534
99933
1.0876e+05
1.3321e+05
1.2495e+05
1.1484e+05
75179
65702
51150
56280
54693
71505
1.1984e+05
1.053e+05
92608
1.0049e+05
1.0095e+05
77899
1.0897e+05
90070
1.4388e+05
78427
83161
45224
52863
44979
86210
92652
84271
1.005e+05
1.3234e+05
1.322e+05
1.1794e+05
87476
1.3804e+05
1.3371e+05
1.3156e+05
1.8742e+05
1.1871e+05
94902
70870
63302
1.416e+05
1.2629e+05
2.3473e+05
1.9608e+05
1.5887e+05
1.1217e+05
83267
50957
1.5676e+05
1.6171e+05
1.5798e+05
1.6805e+05
1.8362e+05
98595
65802
78944
1.0409e+05
1.8036e+05
1.8112e+05
1.1084e+05
1.6239e+05
59886
56953
61409
47802
1.3452e+05
1.0961e+05
1.5758e+05
1.3816e+05
1.1106e+05
97227
1.1329e+05
90683
1.2788e+05
94526
1.2327e+05
1.4715e+05
41064
52494
93426
67236
83933
1.2501e+05
1.2165e+05
1.6493e+05
1.194e+05
1.3281e+05
1.0516e+05
1.0773e+05
1.1671e+05
1.2859e+05
1.2284e+05
67171
88370
1.0631e+05
1.3051e+05
90671
83858
1.389e+05
1.7922e+05
1.1888e+05
1.0465e+05
1.5583e+05
1.1183e+05
1.391e+05
1.9542e+05
1.9649e+05
1.2047e+05
69826
96662
1.0751e+05
55377
32747
24358
16376
14919
10148
9154.6
12483
19553
31931
64592
51812
52812
44716
29529
20484
15663
9268.5
9834.1
13120
20098
27975
51969
62017
52915
52872
35848
16052
10333
11237
10507
13794
15116
27992
44200
30701
41234
31702
28042
17213
13581
8964.4
6432.5
9323.3
24690
22759
29641
31383
16324
17623
21037
6858.1
7850.2
8256.3
9829.2
9149.3
10591
16127
15146
26152
19682
23189
27721
22937
16149
14085
21103
25532
43269
42898
47314
40612
47546
47965
56387
41829
41576
30907
25132
45530
45175
72009
67089
60459
80980
65392
70958
34160
22897
19438
16156
23696
48603
68125
97324
67145
88992
78594
75555
43881
24765
19474
15199
42415
49099
96627
75414
92219
45563
45594
40523
37649
59499
35425
33752
33791
30324
43423
39787
32064
40743
40806
38626
43460
33839
43995
42021
36793
34713
28917
39251
38518
32183
38151
32080
41499
39764
37825
36078
48736
52220
37422
22582
37057
49374
45642
38056
36779
34594
47905
40524
44286
34877
44464
21432
46949
35497
34508
40655
32381
34062
30675
44976
34047
44422
38569
34063
29361
24739
49242
40996
31425
49461
34822
32757
40378
55279
46382
48593
70177
42773
35116
33542
45190
34934
24586
36727
40496
30319
68553
80014
54347
53066
76210
77623
33285
34382
30503
27330
18065
17372
35488
37491
1.0892e+05
78826
64159
53594
74276
84197
38029
31082
24767
18685
17658
27133
29593
40067
91618
50801
46702
41940
30375
48162
40342
35939
36815
16615
16140
29221
41025
39271
55571
49243
39408
23029
10771
11028
7943.7
8466.4
8573.4
8572
8048.7
8023
7844
8045.4
11775
10285
18539
14285
14260
12033
9394.4
8529.2
10023
8865
7349.5
7556.8
7739.7
14612
10667
16190
21256
25093
24195
13356
15152
10012
6824.6
8118
7151.8
9439.4
10860
14399
19193
18578
20493
28582
19122
16454
20276
9152.2
13906
6112.4
11400
13939
11201
22661
16469
23266
27443
26831
13653
20705
13741
13383
9388.5
11761
14481
10072
11032
13119
7537.3
4284.9
23369
14642
12045
11136
10509
9735.2
11085
11688
8939.6
7562.5
14559
15821
24190
17842
18269
20553
30667
18942
16053
10386
12730
11092
11708
17939
30670
40783
29761
18277
15130
28403
36857
23236
13314
12396
13509
9576.6
10673
11295
17450
26225
27620
13540
14485
32783
32564
18520
24359
31339
55599
45735
77440
83045
77152
36778
44001
47851
54955
66299
43769
26854
40649
44351
34086
36784
39680
66174
70006
1.2476e+05
90247
74702
59858
61098
53011
37616
60963
93551
1.2097e+05
58407
1.2962e+05
95801
1.1018e+05
79586
57291
73414
1.0821e+05
1.0248e+05
1.1521e+05
78704
70641
1.0857e+05
1.3349e+05
1.308e+05
77168
50758
1.5829e+05
1.2227e+05
1.7214e+05
91890
1.8384e+05
72208
81552
54604
1.2732e+05
81940
1.5021e+05
1.4299e+05
1.9116e+05
3.0291e+05
1.231e+05
2.0943e+05
1.8079e+05
2.0774e+05
2.1264e+05
2.6267e+05
1.6386e+05
1.79e+05
1.8429e+05
2.6766e+05
1.7302e+05
2.6636e+05
2.7055e+05
3.7398e+05
4.0694e+05
2.4749e+05
2.1726e+05
2.9165e+05
2.2312e+05
1.6039e+05
1.6513e+05
85640
3.526e+05
85695
1.7653e+05
2.5529e+05
1.0027e+05
2.5549e+05
4.9549e+05
1.2791e+05
2.1941e+05
1.7028e+05
1.0066e+05
4.3607e+05
1.4284e+05
1.1059e+05
1.6646e+05
2.2742e+05
1.8662e+05
1.7275e+05
6.7233e+05
38680
2.8548e+05
1.8139e+05
1.1843e+05
1.6415e+05
1.8786e+05
1.2686e+05
2.0704e+05
3.5382e+05
3.6632e+05
1.994e+05
2.2315e+05
4.2553e+05
3.8213e+05
2.1042e+05
1.391e+05
2.0962e+05
1.4385e+05
1.4816e+05
2.7463e+05
3.3885e+05
3.2887e+05
2.6134e+05
3.7529e+05
5.6098e+05
4.2826e+05
2.7106e+05
1.6104e+05
1.1817e+05
1.2541e+05
1.2587e+05
3.1436e+05
4.2089e+05
4.6541e+05
2.7119e+05
2.2305e+05
5.4939e+05
3.6751e+05
4.584e+05
1.9363e+05
1.1214e+05
99428
2.5718e+05
3.1684e+05
5.4784e+05
4.1968e+05
1.7252e+05
5.3228e+05
3.5643e+05
4.2375e+05
2.8733e+05
1.9111e+05
1.2285e+05
99474
1.3562e+05
1.9646e+05
2.3608e+05
4.1397e+05
4.152e+05
2.8323e+05
1.7535e+05
1.0943e+05
1.1847e+05
1.2794e+05
1.4641e+05
1.2648e+05
1.4725e+05
1.3157e+05
1.291e+05
2.3231e+05
1.1715e+05
1.4106e+05
2.9088e+05
1.7582e+05
1.8588e+05
1.3454e+05
97145
82093
1.8093e+05
1.6366e+05
4.3796e+05
3.4678e+05
1.4743e+05
1.4284e+05
1.5401e+05
1.994e+05
1.3453e+05
1.3928e+05
2.0424e+05
1.5784e+05
65275
1.358e+05
1.2439e+05
1.2889e+05
1.4908e+05
1.5268e+05
1.7801e+05
1.4492e+05
56286
70178
1.1635e+05
1.0761e+05
90438
75622
76201
1.8549e+05
2.6524e+05
1.3533e+05
2.4377e+05
1.0602e+05
79602
1.7187e+05
1.0742e+05
1.0826e+05
1.4076e+05
1.1927e+05
1.8292e+05
1.5278e+05
2.4917e+05
2.3202e+05
3.5629e+05
2.2817e+05
1.9748e+05
1.5679e+05
1.0333e+05
1.4375e+05
1.3748e+05
2.2099e+05
2.972e+05
1.9045e+05
1.91e+05
1.7691e+05
2.3163e+05
2.2625e+05
1.5103e+05
1.16e+05
1.1862e+05
1.4146e+05
1.008e+05
1.2217e+05
1.3828e+05
1.4777e+05
1.3294e+05
1.5777e+05
2.1511e+05
1.0131e+05
1.1013e+05
78922
1.0468e+05
92046
90914
1.103e+05
2.2169e+05
1.6805e+05
2.2935e+05
1.4005e+05
1.8181e+05
1.6321e+05
1.068e+05
1.1061e+05
1.3202e+05
1.1613e+05
1.7588e+05
1.0951e+05
2.1789e+05
2.5925e+05
1.5536e+05
1.1467e+05
2.3918e+05
1.3844e+05
1.1035e+05
1.3657e+05
1.3375e+05
1.5204e+05
1.2192e+05
1.3497e+05
97175
1.9765e+05
97664
1.1734e+05
1.9257e+05
99644
1.3617e+05
1.2691e+05
1.0779e+05
1.46e+05
88009
81586
89663
1.5507e+05
1.6604e+05
4.0851e+05
6.3017e+05
5.0651e+05
4.3142e+05
4.0278e+05
4.1979e+05
2.5907e+05
2.8101e+05
2.576e+05
1.9369e+05
2.8774e+05
2.0962e+05
60054
94723
1.8744e+05
1.151e+05
1.3327e+05
1.1951e+05
1.1371e+05
1.8791e+05
1.5916e+05
2.8054e+05
88290
1.2845e+05
1.5157e+05
1.2047e+05
1.4527e+05
2.2434e+05
2.9372e+05
3.7207e+05
3.1269e+05
4.6485e+05
4.385e+05
7.0941e+05
3.4646e+05
3.6932e+05
1.2019e+05
2.0993e+05
5.8128e+05
4.0074e+05
7.4531e+05
3.9947e+05
5.4157e+05
3.8577e+05
1.8978e+05
98977
82967
72403
1.2618e+05
91450
2.1317e+05
3.169e+05
1.3767e+05
1.6997e+05
1.1888e+05
1.3531e+05
2.7867e+05
78996
2.369e+05
1.8084e+05
2.4441e+05
2.111e+05
2.247e+05
3.771e+05
5.1945e+05
5.5005e+05
3.8217e+05
5.9061e+05
2.9286e+05
2.8935e+05
4.7509e+05
3.6255e+05
2.8641e+05
2.5083e+05
1.3538e+05
88189
1.5461e+05
87498
1.533e+05
1.6147e+05
1.6966e+05
1.8225e+05
2.0212e+05
1.4652e+05
1.5002e+05
75237
65235
51323
97432
1.2207e+05
1.2232e+05
85100
73572
1.0311e+05
1.1794e+05
1.0635e+05
1.5513e+05
1.3791e+05
98728
89886
92268
1.0691e+05
96458
99819
71511
94416
60452
75811
99437
1.5787e+05
1.711e+05
1.1752e+05
1.0111e+05
96099
2.3518e+05
2.5719e+05
1.8606e+05
1.7623e+05
1.2925e+05
1.2222e+05
1.3126e+05
1.3325e+05
1.2431e+05
1.1295e+05
99204
54206
1.0528e+05
93110
1.1279e+05
1.1357e+05
78242
99604
1.0089e+05
96672
94749
99698
1.2861e+05
99943
82973
81833
1.1221e+05
1.445e+05
1.1717e+05
1.5575e+05
1.3733e+05
1.2162e+05
1.3777e+05
1.7914e+05
2.043e+05
2.5242e+05
1.8317e+05
1.8314e+05
1.5754e+05
1.1674e+05
1.672e+05
1.3361e+05
1.4198e+05
1.3213e+05
1.1429e+05
1.2835e+05
1.0592e+05
89373
1.151e+05
1.4017e+05
84453
1.2167e+05
97406
1.1863e+05
95567
68456
1.0138e+05
1.1201e+05
1.7785e+05
1.0357e+05
1.0718e+05
1.5468e+05
1.4803e+05
1.5382e+05
1.6197e+05
1.3481e+05
1.1603e+05
1.225e+05
1.411e+05
1.6516e+05
1.4073e+05
1.2202e+05
1.2225e+05
1.0169e+05
1.8289e+05
1.3881e+05
1.4782e+05
90967
1.6465e+05
1.1813e+05
96015
93288
6.5534e+05
1.367e+06
1.5298e+06
6.8082e+05
19479
7.4414e+05
8.7256e+05
3.7455e+05
3.5744e+05
5940.4
4.8193e+05
3.0556e+05
5.7648e+05
2.4152e+05
2.8279e+05
2.8314e+05
1.8389e+05
3.8373e+05
44793
2638
3.4952e+05
5.5749e+05
2.6906e+05
3.2144e+05
3.102e+05
8.8551e+05
20834
4.9235e+05
5.8294e+05
37162
3.9354e+05
4.0449e+05
14084
4.3149e+05
4.5065e+05
16328
4.0537e+05
2.3042e+05
2.9791e+05
3.6318e+05
2.5075e+05
3.1272e+05
7.2761e+05
4.1383e+05
2.9894e+05
5588.5
35510
3.5968e+05
4.1496e+05
10497
5.0929e+05
5.1619e+05
4.1684e+05
4.8095e+05
3.4623e+05
5.0276e+05
2.9053e+05
2.7576e+05
2.1095e+05
3.7318e+05
2.4451e+05
3.577e+05
1.8509e+05
4.0806e+05
1.6493e+05
2.0825e+05
2.3007e+05
2.2502e+05
1.3287e+05
1.6788e+05
1.1085e+05
1.4914e+05
1.0376e+05
1.1839e+05
1.1462e+05
1.2238e+05
93801
1.0218e+05
1.2957e+05
1.2418e+05
2.0172e+05
2.1365e+05
2.8461e+05
2.5316e+05
2.8599e+05
6.0247e+05
4.2997e+05
4.3889e+05
2.6091e+05
5.0117e+05
4.9607e+06
8.4958e+05
4.7771e+05
2.2512e+05
1.3147e+05
2.7348e+05
1.992e+05
1.8046e+05
4.4574e+07
6.3639e+05
2.0692e+05
4.4315e+05
5.398e+05
1.9292e+05
3.8377e+05
2.1128e+05
3.2703e+05
2.4052e+05
2.2641e+05
3.8278e+05
3.8148e+05
1.3388e+05
77833
2.923e+05
1.9229e+05
2.969e+05
1.0585e+05
2.5089e+05
4.6736e+05
1.5138e+05
3.0851e+05
4.6302e+05
2.8523e+05
4.5419e+05
3.8552e+05
4.4767e+05
5.1761e+05
1.7597e+05
4.129e+05
2.7033e+05
3.5227e+05
2.2372e+05
1.0545e+06
4.8705e+05
4.0611e+05
4.7125e+05
9.456e+05
3.3228e+05
2.9736e+05
3.6282e+05
2.0966e+05
5.4256e+05
5.9963e+05
4.0823e+05
9.0661e+05
6.8268e+05
9.7632e+05
6.4927e+05
3.6798e+05
4.8714e+05
3.77e+05
4.3989e+05
1.7325e+05
4.4335e+06
2.9436e+05
61327
3.1163e+05
2.8773e+05
4.1818e+05
5.3054e+05
3.6836e+05
5.5185e+05
1.4896e+05
2.8426e+05
2.7155e+05
1.9802e+05
1.682e+05
1.8024e+05
2.301e+05
1.0873e+05
1.4582e+05
2.7503e+05
2.4372e+05
1.481e+05
2.0338e+05
2.5565e+05
2.7592e+05
1.7428e+05
1.4553e+05
3.3222e+05
2.435e+05
2.1752e+05
2.3164e+05
3.7433e+05
1.3387e+05
1.6874e+05
3.769e+05
1.1494e+05
2.4048e+05
2.436e+05
1.2119e+05
2.1853e+05
1.7272e+05
1.6034e+05
2.0261e+05
1.4396e+05
2.0693e+05
2.0016e+05
1.985e+05
2.9067e+05
1.7945e+05
1.7844e+05
2.2898e+05
2.8005e+05
1.9201e+05
3.1635e+05
3.1734e+05
3.2811e+05
1.9862e+05
1.4991e+05
2.3022e+05
3.18e+05
3.7632e+05
3.4707e+05
2.3886e+05
1.6823e+05
2.02e+05
3.0473e+05
3.8986e+05
7.682e+05
4.9607e+05
4.4176e+05
2.5808e+05
2.6809e+05
[truncated: 1,242 more rows]
