# Supplementary material for: Micro-mechanical fingerprints of the rat bladder change in actinic cystitis and tumor presence
Source: Commun Biol. 2023 Feb 24;6:217. doi: 10.1038/s42003-023-04572-0 (PMC9950451; doi:10.1038/s42003-023-04572-0)
Supplement: Supplementary file 4 — Supplementary data 1 [file 42003_2023_4572_MOESM4_ESM.zip › supplementary data graphs/muscle/2_XRay/Month2/R131/Chiaro.csv]

3.1513e+05
1.7791e+05
NaN
37318
NaN
NaN
NaN
5e+05
3.9634e+05
5e+05
4.6681e+05
NaN
3.7277e+05
2.9422e+05
2.8884e+05
3.3324e+05
3.1911e+05
NaN
NaN
4.7245e+05
NaN
4.1605e+05
NaN
3.0914e+05
5e+05
NaN
NaN
NaN
NaN
NaN
37048
4.5262e+05
NaN
NaN
NaN
2.9306e+05
NaN
NaN
NaN
2.4593e+05
1.7855e+05
4.2639e+05
1.7586e+05
96032
NaN
4.5254e+05
NaN
2.9963e+05
3.9905e+05
3.193e+05
NaN
NaN
3.941e+05
NaN
2.0918e+05
3.172e+05
1.9769e+05
5e+05
2.2115e+05
NaN
1.0045e+05
4.5775e+05
1.529e+05
1.0122e+05
1.3064e+05
1.5311e+05
1.5279e+05
2.6801e+05
2.532e+05
2.7445e+05
1.0295e+05
NaN
1.1942e+05
1.5727e+05
1.885e+05
NaN
1.2681e+05
NaN
NaN
3.1692e+05
53794
1.0937e+05
47553
75668
74255
71743
95338
NaN
1.3412e+05
1.6161e+05
NaN
63608
NaN
NaN
1.4311e+05
88031
60037
1.0304e+05
51773
61626
5e+05
3.2741e+05
NaN
NaN
NaN
NaN
4.4774e+05
4.8055e+05
NaN
NaN
NaN
5e+05
2.933e+05
4.4123e+05
NaN
NaN
NaN
NaN
NaN
NaN
4.9764e+05
3.8516e+05
1.7821e+05
1.773e+05
NaN
1.3193e+05
2.3874e+05
2.1973e+05
2.137e+05
2.9673e+05
2.3959e+05
4.7298e+05
3.451e+05
NaN
NaN
2.6533e+05
3.0497e+05
NaN
NaN
NaN
3.7917e+05
3.9633e+05
NaN
3.637e+05
NaN
NaN
3.486e+05
NaN
4.3959e+05
NaN
4.388e+05
57466
NaN
NaN
NaN
2.6165e+05
4.3607e+05
NaN
NaN
18081
NaN
35228
NaN
NaN
3.9335e+05
NaN
34451
41153
57818
39509
50932
4.3849e+05
2.6126e+05
36632
92776
57487
54776
NaN
NaN
4.7905e+05
58894
NaN
1.0066e+05
NaN
1.9916e+05
NaN
NaN
NaN
55751
49871
1.1389e+05
83769
96033
77082
96597
1.0831e+05
1.1128e+05
NaN
74283
NaN
85142
98183
71523
72071
58864
62164
53578
25817
62806
75071
1.3444e+05
47577
2.0489e+05
1.0205e+05
28693
56382
1.0119e+05
NaN
56021
80920
58107
75495
63552
70503
87507
89436
NaN
NaN
38821
72253
47655
NaN
NaN
49088
96155
30176
18943
NaN
NaN
17519
46666
23634
46125
NaN
38851
NaN
35522
NaN
NaN
28110
NaN
5425.1
23405
31859
69093
19304
1.4175e+05
NaN
NaN
8818.2
1.0595e+05
2.3055e+05
85260
1.0631e+05
NaN
1.5033e+05
1.8796e+05
3.1277e+05
NaN
1.1253e+05
2.2406e+05
1.3666e+05
2.2473e+05
2.5264e+05
3.9126e+05
3.3959e+05
3.1143e+05
NaN
1.8447e+05
NaN
NaN
82816
1.1729e+05
NaN
2.6146e+05
5e+05
NaN
NaN
NaN
1.2422e+05
5e+05
2.0895e+05
5e+05
2.6085e+05
NaN
99597
75290
NaN
90998
NaN
NaN
3.635e+05
1.8683e+05
2.1171e+05
1.3331e+05
NaN
2.5567e+05
4.9038e+05
NaN
2.0499e+05
NaN
3.9091e+05
NaN
NaN
NaN
NaN
NaN
NaN
98372
1.2715e+05
1.8051e+05
NaN
NaN
3.5032e+05
4.0944e+05
1.1387e+05
NaN
1.049e+05
71611
4.4943e+05
NaN
69990
NaN
1.4428e+05
NaN
NaN
NaN
99877
1.7869e+05
1.1261e+05
81037
15017
NaN
NaN
26336
NaN
30421
28352
NaN
NaN
5e+05
1.0266e+05
2.7158e+05
NaN
NaN
74895
1.0503e+05
70999
32801
NaN
3.8751e+05
45363
3.1485e+05
2.7465e+05
NaN
2.514e+05
1.4712e+05
76614
40241
NaN
NaN
NaN
3.7647e+05
3.0861e+05
4.4028e+05
2.837e+05
NaN
2.278e+05
1.2633e+05
82493
NaN
1.4209e+05
1.8312e+05
NaN
NaN
3.3337e+05
NaN
4.5942e+05
3.363e+05
NaN
1.887e+05
NaN
NaN
1.4331e+05
NaN
4.0187e+05
4.9373e+05
NaN
4.4368e+05
NaN
1.7664e+05
NaN
NaN
3.6033e+05
3.8025e+05
NaN
2.0293e+05
5e+05
4.1231e+05
5e+05
1.5704e+05
NaN
1.9318e+05
3.7657e+05
2.6639e+05
NaN
NaN
NaN
2.5772e+05
3.7261e+05
NaN
1.7772e+05
1.5186e+05
NaN
1.2234e+05
1.3303e+05
3.4098e+05
NaN
NaN
NaN
1.4933e+05
1.518e+05
1.8725e+05
2.3592e+05
NaN
2.22e+05
NaN
4.4766e+05
1.7574e+05
22137
2.0331e+05
NaN
NaN
3.0751e+05
2.7389e+05
3.0286e+05
2.1514e+05
5e+05
NaN
4.1495e+05
1.0831e+05
NaN
1.5598e+05
2.3636e+05
2.3118e+05
2.0555e+05
NaN
4.3326e+05
NaN
3.9186e+05
NaN
30469
45431
90324
1.1197e+05
1.7409e+05
NaN
2.4221e+05
3.6449e+05
4.8447e+05
5603.7
NaN
NaN
54739
91353
1.2182e+05
50266
NaN
1.2777e+05
3.1911e+05
NaN
2.1574e+05
20408
28482
NaN
NaN
NaN
10793
59146
1.0467e+05
NaN
52932
NaN
NaN
11896
10300
18168
49291
91480
60751
1.6498e+05
1.9031e+05
NaN
NaN
NaN
NaN
3.5684e+05
NaN
NaN
1.2004e+05
1.3487e+05
58357
NaN
NaN
1.4217e+05
1.072e+05
34018
1.1031e+05
NaN
1.4682e+05
NaN
1.9661e+05
72288
10850
NaN
NaN
1.2446e+05
1.3486e+05
1.0035e+05
81318
NaN
1.0457e+05
14307
NaN
17887
85808
NaN
NaN
1.2659e+05
1.2147e+05
3.4557e+05
NaN
1.0915e+05
1.7559e+05
NaN
1.5172e+05
1.9821e+05
1.9765e+05
2.2971e+05
NaN
1.9144e+05
1.9284e+05
1.6546e+05
NaN
1.725e+05
1.5154e+05
99620
98556
2.7222e+05
NaN
1.8823e+05
73490
NaN
3.0546e+05
1.4878e+05
1.5047e+05
2.2445e+05
79630
3.0776e+05
NaN
NaN
1.1285e+05
NaN
75939
NaN
82071
1.5087e+05
4.9083e+05
98963
NaN
92278
NaN
NaN
66213
1.132e+05
1.0184e+05
98943
85974
86955
NaN
NaN
NaN
1.5818e+05
3.3172e+05
1.7564e+05
2.0953e+05
1.8969e+05
85368
1.0372e+05
1.2436e+05
83221
1.3063e+05
NaN
84886
3.3677e+05
NaN
2.6064e+05
2.1429e+05
NaN
2.217e+05
99515
93351
NaN
88310
1.1422e+05
1.4085e+05
2.5261e+05
1.0659e+05
1.4532e+05
1.2262e+05
47911
25632
72046
NaN
NaN
59589
50126
28538
35517
44315
NaN
NaN
NaN
14179
NaN
NaN
7532
NaN
NaN
9640.5
1.3541e+05
71457
71981
88197
91361
NaN
NaN
1.4804e+05
1.9471e+05
1.5498e+05
79675
NaN
NaN
2.554e+05
66942
3.6862e+05
4.4688e+05
3.1693e+05
2.1738e+05
3.4705e+05
2.2914e+05
3.3838e+05
2.0903e+05
5e+05
68252
1.6015e+05
1.365e+05
1.1235e+05
86339
83512
63937
20239
NaN
1.6056e+05
3.164e+05
1.5143e+05
1.1941e+05
2.8972e+05
4.1107e+05
NaN
87341
5e+05
3.8644e+05
4.5628e+05
2.3624e+05
3.9334e+05
3.2156e+05
2.8867e+05
NaN
NaN
NaN
90994
99401
94861
91023
1.0749e+05
57576
21815
NaN
1.2705e+05
1.3236e+05
1.401e+05
1.5518e+05
3.4118e+05
NaN
NaN
68608
3.9776e+05
NaN
5e+05
4.8749e+05
3.3612e+05
3.3208e+05
1.7121e+05
1.9841e+05
1.68e+05
1.3363e+05
1.3814e+05
1.3039e+05
1.9002e+05
1.2837e+05
1.2763e+05
1.3067e+05
27838
7765.1
1.937e+05
1.5143e+05
1.5811e+05
1.2527e+05
57016
3.0954e+05
5e+05
29409
7188
58058
3.5925e+05
5e+05
5e+05
4.7196e+05
3.6785e+05
4.9708e+05
2.4291e+05
2.4181e+05
1.6408e+05
3.4408e+05
1.2173e+05
78906
92397
86107
76107
82987
3.1712e+05
3.1765e+05
2.9068e+05
1.2048e+05
2.103e+05
5e+05
1.8753e+05
81691
3.7406e+05
NaN
3.5394e+05
3.4447e+05
5e+05
NaN
2.7147e+05
2.7007e+05
2.3946e+05
1.6911e+05
1.4824e+05
1.4005e+05
27084
77522
88343
1.0902e+05
26438
NaN
1.72e+05
3.6313e+05
NaN
1.0283e+05
1.7529e+05
3.8111e+05
2.7841e+05
57939
85666
1.2419e+05
53683
12873
4.2437e+05
1.0665e+05
3.6253e+05
NaN
4.3049e+05
3.6689e+05
3.8679e+05
5e+05
2.6829e+05
2.1152e+05
2.341e+05
5e+05
1.1855e+05
1.1199e+05
1.0722e+05
NaN
1.9728e+05
NaN
1.3727e+05
1.582e+05
2.9477e+05
1.3283e+05
4.746e+05
5e+05
NaN
4.7811e+05
3.6906e+05
NaN
3.0943e+05
1.582e+05
1.6645e+05
1.4767e+05
90858
1.1379e+05
91128
83471
93099
88275
87056
9925.1
NaN
NaN
1.3567e+05
NaN
NaN
NaN
1.4139e+05
NaN
4.6185e+05
4.2124e+05
NaN
3.4473e+05
NaN
4.3232e+05
2.38e+05
2.2151e+05
1.7908e+05
1.2598e+05
1.2987e+05
59372
56849
83836
1.1361e+05
98315
1.084e+05
18989
1.1422e+05
4.1441e+05
1.9302e+05
1.3971e+05
NaN
5e+05
2.248e+05
61732
2.5966e+05
2.9471e+05
NaN
4.3074e+05
NaN
2.6006e+05
2.6804e+05
4.7021e+05
2.3163e+05
93474
1.1729e+05
64285
1.275e+05
1.0936e+05
1.1234e+05
1.1767e+05
62734
13900
2.005e+05
2.8226e+05
3.1714e+05
1.5176e+05
1.9314e+05
4.731e+05
3.7705e+05
1.0038e+05
3.0736e+05
5e+05
NaN
3.8555e+05
NaN
5e+05
3.8192e+05
4.6797e+05
3.0342e+05
1.2512e+05
1.6095e+05
53185
47770
1.2516e+05
1.2671e+05
82183
42443
25400
1.446e+05
4.1936e+05
2.7835e+05
1.4192e+05
2.6122e+05
NaN
NaN
1.1065e+05
4.2012e+05
NaN
5e+05
5e+05
4.5736e+05
NaN
2.3536e+05
4.1734e+05
NaN
1.3708e+05
1.3436e+05
54882
1.3505e+05
1.1993e+05
1.0633e+05
88152
59840
11996
1.71e+05
2.6054e+05
2.5152e+05
1.5588e+05
2.7604e+05
NaN
NaN
3.7889e+05
NaN
3.0191e+05
2.5989e+05
1.7377e+05
91998
71722
1.0733e+05
NaN
92422
35492
9455
1.3379e+05
NaN
5e+05
NaN
4.3622e+05
NaN
80790
1.8258e+05
3.726e+05
2.9724e+05
1.889e+05
2.8337e+05
NaN
5e+05
97328
NaN
5e+05
NaN
3.4208e+05
NaN
NaN
2.6832e+05
4.7567e+05
3.766e+05
1.0528e+05
1.4511e+05
73934
93724
1.352e+05
1.3995e+05
82923
35368
9803.3
1.5409e+05
3.9328e+05
4.3345e+05
1.9783e+05
3.9795e+05
3.317e+05
5e+05
99525
NaN
NaN
4.4901e+05
4.1799e+05
3.0599e+05
5e+05
2.3479e+05
2.8727e+05
2.0635e+05
87562
1.661e+05
74433
87926
1.2208e+05
1.4326e+05
73369
34480
14207
1.7958e+05
2.8836e+05
3.2976e+05
2.5434e+05
4.784e+05
3.7864e+05
3.7412e+05
69188
NaN
5e+05
2.8408e+05
1.6473e+05
NaN
69512
4.5732e+05
3.3474e+05
1.3738e+05
47963
81254
74679
1.1049e+05
1.4734e+05
1.1307e+05
72677
25740
12639
1.8253e+05
5e+05
NaN
3.7358e+05
5e+05
NaN
NaN
21434
4.731e+05
NaN
NaN
3.6664e+05
91598
70039
5e+05
2.7936e+05
4.2821e+05
51235
1.1857e+05
1.0098e+05
76280
1.2908e+05
1.2029e+05
52500
43095
9756.3
1.2712e+05
3.1729e+05
3.7121e+05
2.8274e+05
4.3289e+05
5e+05
3.7679e+05
NaN
NaN
2.2262e+05
NaN
2.3415e+05
1.6887e+05
3.8136e+05
5e+05
4.5605e+05
53435
NaN
19006
20745
14465
NaN
3.6779e+05
1.2655e+05
2.0953e+05
4.3496e+05
NaN
2.0318e+05
68085
NaN
31966
11951
NaN
2.3925e+05
2.2231e+05
99078
2.9891e+05
2.8172e+05
2.024e+05
1.4154e+05
NaN
NaN
NaN
6469.4
NaN
NaN
3.0036e+05
69457
5e+05
NaN
5e+05
NaN
48905
50917
NaN
1.9064e+05
1.004e+05
NaN
NaN
57543
NaN
NaN
3.5691e+05
NaN
91195
58400
NaN
NaN
NaN
NaN
1.3212e+05
2.1696e+05
NaN
3.9567e+05
89355
30959
NaN
