# Supplementary material for: Micro-mechanical fingerprints of the rat bladder change in actinic cystitis and tumor presence
Source: Commun Biol. 2023 Feb 24;6:217. doi: 10.1038/s42003-023-04572-0 (PMC9950451; doi:10.1038/s42003-023-04572-0)
Supplement: Supplementary file 4 — Supplementary data 1 [file 42003_2023_4572_MOESM4_ESM.zip › supplementary data graphs/muscle/2_XRay/Month4/R137/AFM.csv]

1.8183e+05
1.6634e+05
1.6356e+05
1.4562e+05
1.543e+05
2.6177e+05
2.3159e+05
2.1435e+05
1.4953e+05
1.5134e+05
1.2586e+05
1.8058e+05
2.1236e+05
1.3673e+05
1.4145e+05
1.8612e+05
1.5409e+05
1.8714e+05
2.5125e+05
1.7354e+05
1.8413e+05
1.5162e+05
1.3284e+05
2.0572e+05
1.5585e+05
1.3038e+05
1.8949e+05
2.0925e+05
1.999e+05
2.4738e+05
2.2566e+05
1.682e+05
1.6289e+05
1.7194e+05
1.5982e+05
2.8365e+05
3.1573e+05
2.1487e+05
1.991e+05
2.1766e+05
1.5909e+05
1.9836e+05
2.5208e+05
2.3179e+05
2.5686e+05
2.0423e+05
2.3061e+05
2.3023e+05
1.7236e+05
1.5005e+05
1.9226e+05
2.0897e+05
2.7779e+05
4.1128e+05
3.0785e+05
2.9251e+05
2.6693e+05
1.8714e+05
1.5222e+05
1.6448e+05
2.5291e+05
2.5628e+05
1.777e+05
1.954e+05
2.3335e+05
2.9319e+05
1.5194e+05
1.3961e+05
2.1492e+05
2.1011e+05
3.0462e+05
2.0663e+05
2.3157e+05
2.3231e+05
1.9364e+05
2.2248e+05
1.6872e+05
1.6465e+05
2.1787e+05
2.3158e+05
2.1544e+05
2.4592e+05
2.2036e+05
2.0176e+05
1.6828e+05
1.9791e+05
2.362e+05
2.1415e+05
2.2306e+05
3.2981e+05
4.937e+05
2.8426e+05
3.0011e+05
2.6751e+05
2.1187e+05
1.7837e+05
2.6117e+05
2.2195e+05
3.1068e+05
3.248e+05
2.8608e+05
2.3719e+05
1.8091e+05
2.3623e+05
2.8605e+05
2.4796e+05
2.548e+05
4.6177e+05
3.5117e+05
3.1001e+05
2.2136e+05
2.7877e+05
2.3525e+05
1.8807e+05
2.1576e+05
3.2703e+05
2.5278e+05
2.8488e+05
2.8413e+05
1.9055e+05
1.989e+05
2.5841e+05
2.6291e+05
3.2614e+05
3.7773e+05
3.0784e+05
3.0076e+05
3.5632e+05
3.4733e+05
2.5076e+05
2.1411e+05
2.054e+05
1.7673e+05
2.6073e+05
2.6845e+05
2.7752e+05
2.1245e+05
1.658e+05
1.8613e+05
2.7928e+05
2.7588e+05
2.4698e+05
3.0348e+05
4.8232e+05
2.8828e+05
2.6665e+05
3.2913e+05
2.299e+05
2.5909e+05
2.0181e+05
1.9836e+05
2.5044e+05
2.5816e+05
2.9872e+05
3.0309e+05
1.721e+05
1.9393e+05
3.168e+05
3.495e+05
2.5329e+05
3.4171e+05
3.4746e+05
1.6468e+05
1.6568e+05
1.2775e+05
1.7726e+05
1.0179e+05
1.261e+05
1.2835e+05
1.504e+05
1.9556e+05
1.3115e+05
1.5769e+05
1.4348e+05
1.3585e+05
1.5842e+05
1.6816e+05
1.6503e+05
1.9999e+05
1.3318e+05
1.826e+05
1.4555e+05
1.4938e+05
1.501e+05
1.4881e+05
1.3062e+05
97126
71907
90376
1.724e+05
1.4578e+05
1.5665e+05
1.4094e+05
1.1211e+05
1.2962e+05
1.6767e+05
1.9054e+05
1.5739e+05
1.4412e+05
1.5001e+05
1.9123e+05
1.9795e+05
1.8831e+05
1.6669e+05
1.6548e+05
1.7051e+05
1.2122e+05
69232
86198
92853
93931
95682
1.2949e+05
1.2724e+05
1.3569e+05
1.4648e+05
1.4498e+05
2.1712e+05
2.1447e+05
1.7101e+05
1.544e+05
1.3464e+05
1.6843e+05
1.3883e+05
1.5939e+05
1.2714e+05
86309
83712
72706
1.3518e+05
1.857e+05
1.6407e+05
1.4104e+05
1.3518e+05
1.4531e+05
1.7594e+05
1.6225e+05
1.4817e+05
2.5146e+05
1.8915e+05
1.1066e+05
1.5987e+05
1.5373e+05
1.0829e+05
96633
1.2038e+05
1.1297e+05
1.0548e+05
43857
54543
68579
1.2966e+05
1.1556e+05
1.2672e+05
1.1464e+05
1.4636e+05
1.9146e+05
1.1558e+05
71503
1.0759e+05
1.0656e+05
75181
68734
39952
62415
94956
94540
1.0156e+05
1.3812e+05
96642
1.3873e+05
1.555e+05
1.253e+05
1.9555e+05
1.0189e+05
1.6275e+05
1.0985e+05
1.4563e+05
1.0718e+05
1.2172e+05
1.1595e+05
1.1366e+05
1.1449e+05
1.02e+05
90864
53688
39379
54546
65298
81611
75406
1.4714e+05
1.4765e+05
1.7562e+05
2.525e+05
2.0608e+05
2.3082e+05
1.7155e+05
2.7359e+05
1.2671e+05
1.9203e+05
2.3584e+05
2.1502e+05
2.4332e+05
2.1911e+05
2.0125e+05
2.1985e+05
2.7026e+05
2.6675e+05
2.7065e+05
2.4649e+05
2.0765e+05
2.8334e+05
2.1482e+05
1.7252e+05
2.5419e+05
2.0113e+05
2.263e+05
2.2684e+05
1.8828e+05
2.4294e+05
1.5672e+05
2.3404e+05
2.2837e+05
1.3678e+05
2.0277e+05
1.9169e+05
2.181e+05
1.4841e+05
2.7191e+05
2.4022e+05
2.2947e+05
3.0155e+05
2.5318e+05
2.3056e+05
1.7365e+05
2.7234e+05
1.7298e+05
2.5878e+05
2.373e+05
1.8994e+05
2.5447e+05
2.5613e+05
1.6826e+05
2.3181e+05
2.2014e+05
2.3478e+05
3.0038e+05
2.7946e+05
2.2035e+05
1.971e+05
1.8254e+05
1.7951e+05
1.7815e+05
1.8738e+05
1.7105e+05
1.8159e+05
1.9252e+05
1.6309e+05
1.4391e+05
1.9044e+05
2.1957e+05
2.3127e+05
1.7905e+05
1.4981e+05
1.8341e+05
1.2599e+05
1.3695e+05
2.0497e+05
2.0396e+05
1.7207e+05
2.0559e+05
1.3048e+05
1.5094e+05
2.1966e+05
1.6739e+05
2.3298e+05
1.3362e+05
1.9172e+05
1.758e+05
1.9117e+05
1.2751e+05
1.4958e+05
1.8344e+05
1.971e+05
1.4002e+05
1.6252e+05
1.5582e+05
1.786e+05
1.578e+05
1.5198e+05
1.5448e+05
1.3031e+05
1.0004e+05
1.6885e+05
1.6519e+05
2.2759e+05
1.3499e+05
1.8215e+05
1.5616e+05
1.338e+05
1.3146e+05
1.6437e+05
1.6032e+05
1.9987e+05
1.5599e+05
1.0741e+05
1.1793e+05
2.1383e+05
1.0025e+05
1.4167e+05
1.2158e+05
60209
1.1434e+05
1.5052e+05
1.3352e+05
1.44e+05
99418
1.1848e+05
86354
63766
1.7526e+05
73764
1.9184e+05
72875
1.7062e+05
58227
1.3583e+05
94021
1.1079e+05
1.1475e+05
1.081e+05
1.1551e+05
1.8874e+05
1.2311e+05
97568
1.3325e+05
1.2405e+05
1.0463e+05
71503
1.4263e+05
1.4432e+05
89232
1.1493e+05
1.8125e+05
1.9826e+05
1.5147e+05
52274
1.1591e+05
75142
88266
1.7567e+05
1.4835e+05
1.6744e+05
1.3161e+05
90023
78450
1.0446e+05
1.2947e+05
1.1037e+05
1.8963e+05
1.3254e+05
1.2462e+05
1.5926e+05
1.5145e+05
1.6761e+05
1.3112e+05
1.2982e+05
96211
1.5276e+05
2.1238e+05
1.7349e+05
90841
1.3169e+05
1.1484e+05
93134
1.212e+05
1.7187e+05
77897
98896
1.5626e+05
1.1966e+05
1.4553e+05
62248
1.0967e+05
53238
79625
64753
92609
44566
1.1124e+05
83081
81992
1.217e+05
1.0432e+05
1.317e+05
1.0405e+05
1.3e+05
1.0302e+05
77464
1.7692e+05
1.6581e+05
1.7828e+05
1.2531e+05
1.3352e+05
91318
1.0203e+05
1.5349e+05
1.2593e+05
59134
74052
82018
66899
1.3008e+05
1.1903e+05
1.0916e+05
60542
43487
73667
51740
46004
48104
54751
46526
47387
58356
57962
1.0446e+05
1.3162e+05
53320
73262
1.0627e+05
45473
39552
68057
56918
45748
68956
87962
25248
70821
74498
1.1859e+05
36180
78045
57064
82134
88659
62820
62647
56719
1.0099e+05
1.5322e+05
64283
78963
57072
92324
1.5734e+05
83653
52448
69419
99312
1.2209e+05
1.6386e+05
1.3344e+05
1.4073e+05
1.8157e+05
1.6171e+05
1.6921e+05
1.4116e+05
1.4779e+05
85665
84022
84777
1.0241e+05
94634
1.5697e+05
2.1928e+05
2.0757e+05
2.667e+05
2.8523e+05
1.8514e+05
1.8752e+05
1.9466e+05
1.0457e+05
1.0107e+05
1.077e+05
1.1639e+05
2.1696e+05
1.3619e+05
1.9965e+05
2.0008e+05
2.4831e+05
1.6501e+05
1.2298e+05
1.6138e+05
2.1072e+05
1.5344e+05
1.4147e+05
1.5192e+05
1.8842e+05
1.0063e+05
2.3232e+05
1.5732e+05
1.434e+05
1.0882e+05
1.674e+05
84553
1.8764e+05
1.5182e+05
1.6113e+05
1.6226e+05
2.3907e+05
1.6892e+05
1.2916e+05
1.0957e+05
1.6502e+05
2.3848e+05
1.4076e+05
76640
1.5019e+05
1.5541e+05
1.3981e+05
1.3468e+05
1.1015e+05
1.8578e+05
2.0691e+05
1.6443e+05
99853
1.218e+05
1.5522e+05
1.6246e+05
1.4665e+05
1.1082e+05
1.2494e+05
1.3988e+05
98492
88517
1.3877e+05
80820
99152
76268
1.5343e+05
82375
82650
1.1307e+05
1.6246e+05
59996
1.3087e+05
1.4297e+05
91274
79806
66794
99898
83371
72700
31490
65025
79299
1.1414e+05
36978
1.1581e+05
87916
1.3801e+05
30921
61100
1.2708e+05
80867
62713
90656
1.0535e+05
86326
1.1435e+05
1.2147e+05
79107
1.9058e+05
2.8565e+05
1.0063e+05
1.0072e+05
1.1158e+05
75228
1.1543e+05
1.2903e+05
1.6583e+05
94955
68306
99300
2.0225e+05
2.255e+05
68931
50560
48224
31705
49682
93794
36407
1.2324e+05
43490
1.6685e+05
1.8664e+05
1.8436e+05
1.6857e+05
43818
90653
1.8773e+05
78410
41575
1.0578e+05
93352
63107
1.5495e+05
1.1537e+05
1.3904e+05
28505
88619
45969
1.4659e+05
1.2826e+05
59760
76866
1.3977e+05
1.2196e+05
70277
1.8998e+05
55111
1.214e+05
2.2705e+05
67858
1.7353e+05
79507
1.1585e+05
1.1555e+05
40691
52569
1.1491e+05
95521
87492
1.02e+05
56366
2.7801e+05
74746
89232
1.2156e+05
51928
1.0048e+05
86574
80617
82042
1.1518e+05
60889
35113
84162
1.4271e+05
1.3856e+05
1.3084e+05
2.0047e+05
95369
44414
63213
89148
1.1318e+05
1.2447e+05
81066
1.2155e+05
42116
19367
1.802e+05
2.2932e+05
1.8351e+05
41912
32191
1.1231e+05
1.3056e+05
1.2054e+05
3.7361e+05
3.5717e+05
3.1594e+05
5.2718e+05
3.6799e+05
3.4186e+05
1.565e+05
1.226e+05
2.1768e+05
2.606e+05
2.488e+05
1.9582e+05
3.5938e+05
1.6801e+05
1.1293e+05
2.2876e+05
3.3295e+05
64996
1.6665e+05
2.3677e+05
2.2034e+05
1.2297e+05
56402
1.1282e+05
3.0873e+05
4.0852e+05
3.3205e+05
2.2006e+05
2.6411e+05
4.1474e+05
2.1075e+05
2.3143e+05
2.1565e+05
4.6167e+05
2.5854e+05
2.9105e+05
3.1733e+05
1.0258e+05
1.5733e+05
2.4571e+05
1.8308e+05
2.1243e+05
92388
1.2049e+05
1.6014e+05
2.624e+05
1.5531e+05
2.2371e+05
2.8814e+05
2.3874e+05
55605
2.6634e+05
1.845e+05
1.742e+05
2.2471e+05
1.4877e+05
1.5857e+05
1.344e+05
1.6458e+05
1.3421e+05
1.1497e+05
1.4212e+05
1.2928e+05
76123
1.6694e+05
95826
52857
75395
83611
1.3997e+05
1.6477e+05
1.8256e+05
1.2448e+05
1.1099e+05
1.0294e+05
1.1019e+05
1.4148e+05
1.9669e+05
1.546e+05
1.2162e+05
2.371e+05
2.1455e+05
1.6964e+05
1.888e+05
2.5297e+05
1.3085e+05
1.2868e+05
1.959e+05
1.4827e+05
2.8868e+05
1.7687e+05
2.2824e+05
1.9441e+05
1.9809e+05
2.6947e+05
2.5389e+05
1.9598e+05
1.5857e+05
1.7475e+05
1.9691e+05
2.0127e+05
1.2038e+05
65267
1.0505e+05
1.2256e+05
2.2273e+05
1.7644e+05
1.8508e+05
1.9618e+05
1.8669e+05
2.7739e+05
2.5576e+05
2.2402e+05
1.7971e+05
1.8294e+05
2.0669e+05
1.3493e+05
1.6319e+05
1.8697e+05
1.0313e+05
1.7136e+05
1.6696e+05
1.888e+05
2.376e+05
3.0853e+05
2.7866e+05
1.588e+05
2.751e+05
2.394e+05
1.4954e+05
89060
55358
98413
1.2728e+05
1.635e+05
1.2871e+05
61767
1.2793e+05
1.0629e+05
84393
86307
76535
97919
1.2479e+05
1.3815e+05
94336
72600
1.8675e+05
2.0959e+05
1.9098e+05
1.4028e+05
1.4828e+05
1.4847e+05
1.6069e+05
2.0229e+05
1.9158e+05
1.3096e+05
1.0523e+05
56774
80946
1.3311e+05
1.4408e+05
1.6109e+05
1.1331e+05
67302
2.0424e+05
1.1432e+05
1.5767e+05
1.9797e+05
1.5711e+05
1.1667e+05
1.2146e+05
1.0373e+05
1.2186e+05
1.693e+05
1.003e+05
1.0914e+05
1.1786e+05
1.4124e+05
1.794e+05
2.1898e+05
2.0267e+05
1.7537e+05
1.8682e+05
1.5147e+05
1.1941e+05
1.645e+05
1.9903e+05
1.5784e+05
1.0366e+05
1.2125e+05
87914
1.1795e+05
90499
1.7007e+05
1.1297e+05
1.3874e+05
1.4888e+05
1.0116e+05
1.378e+05
1.7438e+05
1.0482e+05
1.2766e+05
81850
1.1893e+05
1.4478e+05
1.4903e+05
1.393e+05
96391
1.0161e+05
1.3873e+05
1.3419e+05
88925
84448
1.4537e+05
1.1095e+05
1.5841e+05
1.4273e+05
1.4682e+05
89539
1.6903e+05
1.0006e+05
1.7063e+05
1.5063e+05
94807
1.5661e+05
95896
1.7612e+05
2.2767e+05
2.4739e+05
1.6205e+05
1.5056e+05
75575
1.2304e+05
1.1215e+05
1.2702e+05
1.6683e+05
1.4204e+05
2.2006e+05
95523
1.1648e+05
77267
54605
97143
64917
54097
1.0354e+05
1.3565e+05
69433
2.741e+05
2.7906e+05
2.7848e+05
2.8274e+05
2.6206e+05
2.8194e+05
2.8484e+05
3.3103e+05
3.4539e+05
2.7426e+05
2.7909e+05
3.095e+05
2.6407e+05
2.8735e+05
2.7909e+05
2.5189e+05
2.7583e+05
2.8066e+05
2.9544e+05
3.1458e+05
2.7252e+05
2.3996e+05
2.4593e+05
3.0425e+05
2.7353e+05
2.8398e+05
2.9499e+05
2.8949e+05
2.9452e+05
3.1881e+05
3.2534e+05
2.6397e+05
2.81e+05
2.7391e+05
2.6394e+05
2.6867e+05
3.215e+05
3.1877e+05
2.8452e+05
2.8109e+05
2.8046e+05
3.0109e+05
2.9202e+05
2.8819e+05
2.7605e+05
2.9115e+05
2.809e+05
2.7782e+05
2.9653e+05
3.4227e+05
3.7265e+05
3.1032e+05
2.5724e+05
2.4691e+05
2.6737e+05
3.1401e+05
3.1086e+05
2.7329e+05
3.3419e+05
3.2413e+05
3.1469e+05
2.7969e+05
3.146e+05
3.2638e+05
3.1849e+05
3.0532e+05
3.0036e+05
3.1224e+05
3.0464e+05
2.9976e+05
2.9752e+05
2.8829e+05
2.5067e+05
3.7246e+05
3.2929e+05
2.9315e+05
2.998e+05
2.9126e+05
2.861e+05
3.4121e+05
3.5445e+05
4.0365e+05
3.6803e+05
3.7429e+05
3.7053e+05
3.6463e+05
3.4561e+05
2.8646e+05
2.7689e+05
2.8823e+05
2.9734e+05
3.0198e+05
3.3454e+05
3.3696e+05
3.489e+05
3.2108e+05
3.0827e+05
3.0876e+05
3.1186e+05
3.3513e+05
3.2412e+05
3.2509e+05
3.1794e+05
3.2248e+05
2.9938e+05
2.9251e+05
2.8074e+05
2.4936e+05
2.5906e+05
2.8335e+05
3.0345e+05
3.1602e+05
3.2249e+05
3.1563e+05
3.0636e+05
2.8273e+05
2.515e+05
2.7613e+05
3.347e+05
3.3236e+05
3.8054e+05
3.4042e+05
1.7833e+05
2.4274e+05
2.6323e+05
3.4401e+05
3.0304e+05
2.6479e+05
2.107e+05
2.4685e+05
3.0423e+05
3.4136e+05
3.2969e+05
2.69e+05
3.2028e+05
3.014e+05
3.6336e+05
4.2296e+05
4.368e+05
4.1504e+05
4.3807e+05
3.8752e+05
3.6376e+05
3.5046e+05
3.6353e+05
3.9521e+05
3.5404e+05
3.4939e+05
4.0416e+05
4.1914e+05
4.4877e+05
4.404e+05
4.618e+05
4.7579e+05
5.0122e+05
4.606e+05
4.7166e+05
4.7102e+05
4.7824e+05
4.3782e+05
4.5415e+05
4.8013e+05
4.9657e+05
5.2237e+05
5.0292e+05
5.2853e+05
4.795e+05
4.6323e+05
4.8546e+05
4.9219e+05
5.0571e+05
4.8725e+05
4.8376e+05
4.5942e+05
5.0199e+05
4.7476e+05
3.6485e+05
4.529e+05
4.2512e+05
4.1568e+05
1.9368e+05
1.8335e+05
1.6471e+05
1.3228e+05
1.2529e+05
2.3809e+05
2.6989e+05
2.8042e+05
3.1146e+05
3.0105e+05
2.9664e+05
2.3766e+05
1.9992e+05
1.9427e+05
2.1107e+05
2.1796e+05
2.0096e+05
2.3094e+05
2.6141e+05
2.3227e+05
2.4069e+05
2.6861e+05
2.9356e+05
2.7924e+05
2.5137e+05
2.4482e+05
2.7013e+05
3.0581e+05
3.1541e+05
3.1108e+05
3.4832e+05
2.804e+05
2.7034e+05
3.0358e+05
3.2873e+05
3.5828e+05
3.3308e+05
3.47e+05
3.6874e+05
3.9857e+05
4.0398e+05
3.9495e+05
3.6997e+05
3.4999e+05
3.7034e+05
3.7645e+05
3.8327e+05
4.0698e+05
4.0653e+05
3.8729e+05
3.802e+05
3.5525e+05
3.9149e+05
4.5237e+05
4.8285e+05
4.6135e+05
4.149e+05
4.2475e+05
3.5985e+05
3.0756e+05
3.1837e+05
4.3751e+05
3.8856e+05
3.6913e+05
5.6844e+05
5.1204e+05
4.5191e+05
5.0168e+05
5.0273e+05
4.5275e+05
4.0423e+05
3.8863e+05
3.1856e+05
3.1518e+05
3.1431e+05
3.7126e+05
2.9567e+05
3.2126e+05
2.9332e+05
2.6265e+05
2.5562e+05
2.5453e+05
2.6144e+05
2.7301e+05
2.321e+05
2.2413e+05
2.6221e+05
2.0544e+05
1.6392e+05
1.5526e+05
1.9284e+05
2.2894e+05
2.436e+05
2.2518e+05
2.4202e+05
2.7943e+05
2.6363e+05
2.1774e+05
2.2262e+05
2.1217e+05
1.9685e+05
2.3865e+05
1.7336e+05
1.9849e+05
2.3119e+05
2.327e+05
2.493e+05
2.3716e+05
2.6004e+05
2.7331e+05
2.513e+05
2.3845e+05
2.6285e+05
2.5013e+05
2.4843e+05
2.1992e+05
2.1247e+05
2.0328e+05
2.0632e+05
2.5894e+05
1.5579e+05
1.8322e+05
3.418e+05
3.963e+05
3.4094e+05
3.3607e+05
3.8136e+05
4.4033e+05
4.329e+05
3.6655e+05
3.4414e+05
4.2858e+05
4.4629e+05
4.7917e+05
4.9576e+05
4.6074e+05
4.7065e+05
3.566e+05
2.6563e+05
2.4461e+05
2.7355e+05
4.05e+05
4.7178e+05
4.4772e+05
4.472e+05
3.9267e+05
4.7706e+05
4.8703e+05
5.4311e+05
3.9686e+05
4.3788e+05
4.9693e+05
5.538e+05
4.3434e+05
3.9284e+05
3.9906e+05
4.9505e+05
4.9939e+05
4.2017e+05
3.8451e+05
4.2609e+05
3.4804e+05
3.2774e+05
2.617e+05
2.4754e+05
2.6067e+05
2.8519e+05
2.9894e+05
2.5657e+05
2.402e+05
2.5786e+05
3.1425e+05
2.8077e+05
2.966e+05
3.2618e+05
3.6416e+05
3.0011e+05
3.6032e+05
3.1604e+05
2.8167e+05
2.8264e+05
2.3721e+05
2.2989e+05
2.1846e+05
2.2196e+05
2.2002e+05
2.4428e+05
2.6901e+05
2.811e+05
2.6656e+05
2.4064e+05
2.3262e+05
2.3174e+05
2.313e+05
2.6563e+05
2.0531e+05
2.6056e+05
2.2066e+05
1.7926e+05
2.247e+05
2.8026e+05
2.4145e+05
1.5884e+05
2.7117e+05
2.5597e+05
2.4637e+05
2.7348e+05
2.1987e+05
2.4825e+05
2.9232e+05
1.1786e+05
1.7647e+05
1.7024e+05
1.7166e+05
1.9772e+05
2.276e+05
2.0589e+05
2.0631e+05
2.0652e+05
2.2439e+05
2.2744e+05
2.1763e+05
2.154e+05
2.2966e+05
2.0994e+05
1.6768e+05
1.6375e+05
1.7819e+05
1.986e+05
2.111e+05
3.1334e+05
3.4562e+05
1.8865e+05
2.4196e+05
2.1446e+05
1.7314e+05
2.1965e+05
2.1409e+05
2.3745e+05
2.7215e+05
3.0147e+05
3.1466e+05
1.9882e+05
2.4327e+05
1.868e+05
2.2823e+05
1.8095e+05
2.5528e+05
2.5757e+05
3.0493e+05
3.0827e+05
2.8612e+05
2.2164e+05
2.0783e+05
2.0793e+05
2.0302e+05
2.6739e+05
2.4749e+05
2.6871e+05
2.4454e+05
3.3699e+05
2.3333e+05
2.2502e+05
2.0852e+05
1.8114e+05
2.3227e+05
2.1069e+05
2.4275e+05
1.9936e+05
2.3873e+05
3.2595e+05
3.9851e+05
2.6626e+05
2.4298e+05
2.3696e+05
1.6686e+05
2.2352e+05
2.406e+05
2.4528e+05
3.2731e+05
2.6094e+05
2.8834e+05
1.3411e+05
2.4478e+05
2.1085e+05
1.2026e+05
3.2309e+05
3.2688e+05
3.0426e+05
2.6647e+05
3.655e+05
2.0555e+05
2.3606e+05
2.0803e+05
2.9398e+05
2.5619e+05
1.8184e+05
2.4989e+05
3.9561e+05
3.0778e+05
2.8646e+05
2.8621e+05
3.0171e+05
3.1573e+05
2.4994e+05
2.6796e+05
3.2516e+05
3.8164e+05
3.2509e+05
3.263e+05
3.8287e+05
1.9992e+05
2.4305e+05
2.0497e+05
2.9709e+05
2.9024e+05
1.9261e+05
2.5815e+05
2.1271e+05
3.2472e+05
2.8222e+05
3.5302e+05
2.388e+05
4.7902e+05
2.4447e+05
3.4072e+05
2.5167e+05
2.3223e+05
2.7779e+05
2.586e+05
4.0219e+05
4.3269e+05
5.1039e+05
2.9165e+05
4.2385e+05
3.5753e+05
4.1811e+05
4.2803e+05
3.4373e+05
3.5985e+05
4.8066e+05
4.1402e+05
3.2619e+05
2.5584e+05
3.735e+05
3.5032e+05
4.0632e+05
4.8313e+05
4.9776e+05
3.9061e+05
3.4192e+05
3.7003e+05
3.5204e+05
4.1096e+05
4.9493e+05
6.7226e+05
3.9709e+05
3.213e+05
4.7389e+05
2.9445e+05
3.2783e+05
4.3403e+05
5.6746e+05
3.3737e+05
3.8412e+05
4.2755e+05
4.7146e+05
5.6431e+05
2.9144e+05
5.7952e+05
2.8839e+05
3.4685e+05
3.5632e+05
5.2126e+05
3.3458e+05
4.7775e+05
2.648e+05
3.9304e+05
5.4926e+05
4.207e+05
5.0951e+05
3.3109e+05
4.7579e+05
4.1516e+05
3.1842e+05
3.7674e+05
4.8017e+05
3.1828e+05
4.2312e+05
2.8133e+05
4.3611e+05
3.6587e+05
3.679e+05
4.2953e+05
3.7044e+05
3.8277e+05
3.5641e+05
4.5362e+05
5.1899e+05
4.1069e+05
3.2636e+05
4.6368e+05
4.6723e+05
3.588e+05
3.9361e+05
5.5357e+05
3.0476e+05
3.6912e+05
3.855e+05
3.949e+05
3.8832e+05
3.3913e+05
2.8658e+05
2.8008e+05
3.8383e+05
5.1284e+05
3.7438e+05
3.6105e+05
4.2654e+05
4.2199e+05
4.2786e+05
4.0394e+05
5.0515e+05
4.3376e+05
4.7069e+05
3.666e+05
3.7688e+05
3.5454e+05
3.2827e+05
4.9318e+05
3.704e+05
3.7322e+05
4.8226e+05
3.7205e+05
6.0887e+05
3.4938e+05
3.633e+05
4.4466e+05
3.7516e+05
4.9361e+05
3.3266e+05
5.7222e+05
3.7274e+05
4.4019e+05
4.7228e+05
4.1395e+05
6.3253e+05
3.5592e+05
4.2812e+05
4.6544e+05
4.2995e+05
3.7067e+05
4.1346e+05
3.7655e+05
4.2718e+05
4.8236e+05
3.5142e+05
3.5024e+05
5.989e+05
4.2847e+05
3.7243e+05
3.617e+05
3.938e+05
3.6872e+05
5.2061e+05
6.347e+05
3.8547e+05
5.0932e+05
4.1126e+05
3.4057e+05
5.2725e+05
6.6264e+05
5.0326e+05
3.5937e+05
3.399e+05
1.8539e+05
5.3256e+05
5.4774e+05
4.5533e+05
3.538e+05
1.607e+05
1.4817e+05
1.2494e+05
1.699e+05
1.7914e+05
2.2793e+05
1.803e+05
1.7842e+05
2.9694e+05
1.887e+05
2.489e+05
2.6723e+05
2.0046e+05
1.7969e+05
1.4297e+05
1.1693e+05
1.7105e+05
1.3006e+05
2.0733e+05
1.7815e+05
1.9344e+05
2.9286e+05
2.7009e+05
2.5317e+05
4.2561e+05
3.8283e+05
2.9548e+05
1.7976e+05
1.3761e+05
1.6116e+05
1.493e+05
1.4739e+05
1.6327e+05
1.3743e+05
1.6046e+05
1.3398e+05
1.8316e+05
3.3546e+05
1.9675e+05
3.566e+05
2.574e+05
2.582e+05
2.7037e+05
2.0164e+05
1.3686e+05
1.0149e+05
1.4643e+05
1.404e+05
1.4825e+05
1.3881e+05
1.5717e+05
1.648e+05
1.3535e+05
1.7061e+05
2.5813e+05
2.2027e+05
2.0028e+05
3.3033e+05
2.4616e+05
2.0218e+05
1.6981e+05
2.0634e+05
1.65e+05
1.3186e+05
2.1046e+05
1.8367e+05
1.981e+05
1.597e+05
3.1451e+05
2.6221e+05
2.2143e+05
2.8879e+05
3.596e+05
2.8022e+05
2.3887e+05
2.8312e+05
2.4049e+05
1.8924e+05
2.576e+05
2.4609e+05
2.7677e+05
2.367e+05
1.7861e+05
2.0484e+05
2.8031e+05
3.2293e+05
3.7854e+05
2.6315e+05
3.0703e+05
3.57e+05
3.4636e+05
2.5036e+05
2.7033e+05
2.6821e+05
2.2527e+05
2.6624e+05
2.3528e+05
3.1942e+05
2.7965e+05
2.8756e+05
3.0354e+05
2.979e+05
2.9721e+05
2.7422e+05
2.7233e+05
3.2335e+05
2.7745e+05
3.5952e+05
3.3437e+05
2.99e+05
3.6484e+05
2.7497e+05
3.1968e+05
2.8519e+05
2.52e+05
2.7423e+05
3.1217e+05
3.4238e+05
3.4715e+05
3.5442e+05
2.3684e+05
4.3417e+05
3.6065e+05
3.663e+05
4.119e+05
2.9565e+05
2.4347e+05
2.6787e+05
1.7727e+05
1.6921e+05
1.9093e+05
1.7954e+05
1.392e+05
1.457e+05
1.3084e+05
1.312e+05
1.4981e+05
1.4692e+05
1.1591e+05
1.7586e+05
1.5374e+05
2.438e+05
1.3489e+05
1.1739e+05
1.0506e+05
1.9211e+05
2.0961e+05
2.065e+05
1.579e+05
1.9042e+05
1.3411e+05
1.6977e+05
1.0911e+05
1.6353e+05
2.0582e+05
1.9045e+05
2.179e+05
1.7899e+05
1.8907e+05
1.6932e+05
1.7124e+05
2.2194e+05
1.4599e+05
1.9167e+05
2.8067e+05
1.6944e+05
1.3937e+05
1.4488e+05
1.6961e+05
1.4136e+05
2.6001e+05
1.8649e+05
1.8433e+05
2.2901e+05
2.6346e+05
1.4253e+05
1.2336e+05
1.6412e+05
2.188e+05
1.8881e+05
1.9649e+05
1.4168e+05
1.4383e+05
1.5016e+05
1.9355e+05
1.3537e+05
1.472e+05
1.497e+05
1.5989e+05
1.7354e+05
1.5824e+05
1.8068e+05
1.988e+05
2.182e+05
1.7615e+05
2.3817e+05
1.7152e+05
1.8612e+05
2.2875e+05
2.9127e+05
2.7768e+05
2.6907e+05
2.8679e+05
2.4036e+05
1.563e+05
1.5046e+05
2.4931e+05
2.142e+05
1.9555e+05
1.5367e+05
2.1674e+05
1.5771e+05
2.031e+05
2.089e+05
1.9372e+05
2.8552e+05
2.3848e+05
2.1699e+05
2.9592e+05
1.7304e+05
89459
2.1116e+05
2.4414e+05
1.5991e+05
2.6782e+05
1.1299e+05
2.463e+05
1.984e+05
2.4278e+05
2.3722e+05
2.2512e+05
1.9424e+05
2.6035e+05
2.2396e+05
2.431e+05
2.6466e+05
2.7523e+05
1.9827e+05
1.2988e+05
1.3866e+05
1.7834e+05
1.7618e+05
1.9653e+05
1.9502e+05
2.5158e+05
2.3551e+05
2.0569e+05
1.7496e+05
1.5802e+05
1.5122e+05
2.0428e+05
2.6112e+05
2.3461e+05
1.6056e+05
1.669e+05
2.0068e+05
99108
1.6259e+05
1.2054e+05
1.5188e+05
1.3294e+05
1.5607e+05
1.1941e+05
1.4554e+05
1.5714e+05
1.6641e+05
1.5611e+05
1.5343e+05
1.353e+05
1.9657e+05
1.3861e+05
1.471e+05
2.1086e+05
2.243e+05
2.3614e+05
1.4269e+05
2.9011e+05
1.852e+05
1.4228e+05
1.5597e+05
1.264e+05
96389
1.6198e+05
1.9845e+05
1.3553e+05
1.1316e+05
1.1643e+05
1.3101e+05
1.0792e+05
1.2365e+05
1.2991e+05
1.3537e+05
1.7957e+05
72387
1.2294e+05
90920
1.6212e+05
2.0606e+05
91055
1.7519e+05
2.1068e+05
2.3703e+05
2.4742e+05
2.3551e+05
2.507e+05
2.319e+05
2.1458e+05
1.5885e+05
2.4548e+05
2.7268e+05
2.1966e+05
1.9639e+05
1.7603e+05
2.0436e+05
1.6726e+05
1.6946e+05
1.6992e+05
[truncated: 166 more rows]
