# Supplementary material for: Micro-mechanical fingerprints of the rat bladder change in actinic cystitis and tumor presence
Source: Commun Biol. 2023 Feb 24;6:217. doi: 10.1038/s42003-023-04572-0 (PMC9950451; doi:10.1038/s42003-023-04572-0)
Supplement: Supplementary file 4 — Supplementary data 1 [file 42003_2023_4572_MOESM4_ESM.zip › supplementary data graphs/muscle/2_XRay/Month4/R137/Chiaro.csv]

NaN
3.9111e+05
3.8463e+05
NaN
3.1125e+05
NaN
NaN
5e+05
4.6365e+05
NaN
4.5258e+05
NaN
NaN
5e+05
NaN
NaN
NaN
NaN
NaN
4.2251e+05
NaN
NaN
NaN
5e+05
4.3919e+05
4.4146e+05
NaN
NaN
NaN
NaN
NaN
3.6843e+05
NaN
NaN
NaN
NaN
NaN
NaN
NaN
NaN
NaN
2.2596e+05
NaN
NaN
NaN
NaN
NaN
NaN
NaN
NaN
NaN
NaN
4.2079e+05
4.9045e+05
NaN
NaN
NaN
NaN
1.5533e+05
NaN
NaN
1.0579e+05
NaN
NaN
NaN
NaN
1.4813e+05
NaN
NaN
NaN
1.7739e+05
NaN
1.2583e+05
NaN
NaN
NaN
NaN
2.3042e+05
2.3585e+05
4.0905e+05
NaN
NaN
2.1099e+05
3.2655e+05
2.6632e+05
1.4255e+05
2.2104e+05
2.0628e+05
3.0243e+05
2.5595e+05
1.8926e+05
3.5058e+05
NaN
3.1573e+05
2.0378e+05
1.9675e+05
1.2246e+05
NaN
1.836e+05
2.5171e+05
1.1346e+05
NaN
NaN
2.0298e+05
4.0135e+05
2.7318e+05
3.1311e+05
4.7485e+05
3.343e+05
3.2846e+05
2.2267e+05
NaN
NaN
1.93e+05
4.0847e+05
1.6253e+05
NaN
1.4446e+05
NaN
NaN
NaN
NaN
NaN
NaN
NaN
NaN
NaN
NaN
NaN
NaN
NaN
NaN
NaN
NaN
NaN
NaN
NaN
NaN
NaN
NaN
NaN
NaN
NaN
NaN
NaN
NaN
NaN
NaN
NaN
NaN
NaN
NaN
NaN
NaN
NaN
NaN
NaN
NaN
NaN
NaN
27102
97107
1.6211e+05
81538
75750
NaN
1.262e+05
1.0044e+05
1.1225e+05
1.2605e+05
49837
46292
13238
NaN
69051
NaN
1.1467e+05
1.3156e+05
1.815e+05
75032
20683
49881
1.1074e+05
81157
1.047e+05
1.8043e+05
1.8258e+05
1.1566e+05
1.3811e+05
1.095e+05
66460
NaN
9986.9
53925
70958
72612
1.3347e+05
1.1306e+05
1.0898e+05
1.831e+05
NaN
1.0181e+05
93303
1.0206e+05
68483
1.1275e+05
93365
2.0856e+05
1.5959e+05
93828
48169
54786
26060
1.1277e+05
57305
1.6376e+05
1.6668e+05
1.3967e+05
1.0987e+05
1.0713e+05
23497
68511
1.3224e+05
86886
93478
1.4828e+05
1.0949e+05
1.7847e+05
1.156e+05
90568
17935
NaN
60684
88295
84074
88117
1.7514e+05
1.9986e+05
1.1976e+05
45713
19645
67839
84511
73052
1.1313e+05
89698
2.1481e+05
1.2335e+05
81033
91145
17174
37019
NaN
85062
47458
NaN
1.4263e+05
NaN
69051
82362
42941
NaN
1.6333e+05
1.268e+05
69349
NaN
98944
1.4907e+05
1.3455e+05
83485
NaN
32465
NaN
73981
1.1469e+05
1.188e+05
1.6229e+05
66627
NaN
84102
13759
91405
77184
1.3837e+05
73569
1.0271e+05
1.3757e+05
83804
86233
65937
NaN
29513
NaN
79806
NaN
99963
1.265e+05
1.0057e+05
48121
54720
NaN
NaN
5e+05
NaN
4.2712e+05
4.7177e+05
4.5588e+05
3.0929e+05
2.8919e+05
2.5935e+05
NaN
5e+05
4.5586e+05
3.9225e+05
2.5017e+05
5e+05
3.1163e+05
3.5289e+05
1.3472e+05
3.583e+05
5e+05
3.9641e+05
3.9346e+05
5e+05
2.6157e+05
1.8435e+05
2.6115e+05
2.2817e+05
4.5829e+05
5e+05
3.6428e+05
4.9733e+05
NaN
NaN
3.8064e+05
NaN
5e+05
2.4043e+05
NaN
3.7393e+05
1.8944e+05
2.9022e+05
70855
NaN
NaN
2.2474e+05
2.7953e+05
NaN
2.5367e+05
3.3015e+05
3.5359e+05
2.4041e+05
3.237e+05
3.8883e+05
3.6051e+05
1.6329e+05
NaN
3.4842e+05
NaN
3.5326e+05
4.2305e+05
5e+05
3.5966e+05
NaN
3.8837e+05
3.6029e+05
1.9726e+05
2.637e+05
NaN
2.5298e+05
3.602e+05
1.238e+05
4.2194e+05
4.7243e+05
NaN
4.9182e+05
3.6054e+05
3.7359e+05
1.9363e+05
NaN
1.5991e+05
NaN
NaN
NaN
NaN
NaN
NaN
NaN
NaN
NaN
43803
11624
23736
28432
22990
42054
31466
27972
24519
13524
23719
39030
15018
16385
9702.5
17208
12859
22780
33702
44999
16142
31305
18643
4789.7
NaN
24951
867.17
18597
29256
34620
8237.8
39035
10545
19940
18170
22828
25804
25664
8094.8
30955
NaN
16781
NaN
3631.4
NaN
1326.2
1394.2
13730
14692
17500
1082.8
NaN
4065.9
20598
588.07
NaN
9318.3
20312
11101
15686
1068.3
5976.9
3207.3
NaN
13989
14040
18851
11767
18175
NaN
6211.4
4915.6
9151.9
12019
8552.3
16905
14806
6095.3
NaN
9553
10159
1402.7
2659.7
8066.7
6515.5
3441.1
6926.7
NaN
NaN
NaN
9259.2
NaN
4894.5
14159
2631.6
5391.7
14214
8363.2
3818
3578.8
5867.4
2190.2
2612.7
4332
2239.8
12113
9979.6
2539.8
9724.7
17845
6381.2
2127.8
10349
5761.3
9421.8
8809.2
4983.9
9552.9
2592.5
NaN
NaN
7970.1
NaN
686.07
7952.2
4495.3
2502.1
2954.4
9081.8
4615.1
NaN
3606
NaN
2466.5
5997.6
2124.8
5208.1
3034
10840
NaN
NaN
9573.2
NaN
4027.4
9410.6
1111.6
9403.8
7992.8
3232.7
3068
1654.9
7671.9
NaN
NaN
NaN
3451.9
1084.2
3087.4
5323.1
4111.3
NaN
4049.4
NaN
NaN
NaN
NaN
NaN
2889.2
4720.6
NaN
NaN
578.13
NaN
2153
NaN
NaN
NaN
NaN
NaN
NaN
NaN
NaN
NaN
NaN
NaN
NaN
NaN
NaN
NaN
NaN
NaN
NaN
NaN
NaN
NaN
NaN
NaN
NaN
140.67
NaN
NaN
NaN
NaN
NaN
NaN
NaN
NaN
NaN
NaN
NaN
NaN
NaN
NaN
NaN
NaN
NaN
NaN
NaN
NaN
NaN
NaN
NaN
NaN
NaN
NaN
NaN
NaN
NaN
NaN
NaN
NaN
NaN
NaN
NaN
NaN
NaN
NaN
NaN
NaN
NaN
NaN
NaN
NaN
NaN
NaN
NaN
NaN
NaN
NaN
NaN
66638
6680.8
55027
49899
24659
10657
986.13
4666.2
13598
23660
67607
54582
1.1169e+05
80105
21604
38069
16026
1.4703e+05
71735
1.0655e+05
44734
2.3349e+05
42278
50362
33007
50108
35834
42449
41428
1.9189e+05
58650
51509
25222
46567
9070
39958
74794
4797
81228
57323
70538
62798
64453
60917
27297
84392
86025
34548
87437
25488
29329
37782
85750
5608.2
2705.8
22824
51025
30143
41371
60715
25327
61720
78222
10857
34217
35948
52949
29989
25329
3742.9
51668
NaN
28448
NaN
22165
29280
NaN
46018
39332
2668.3
28850
27426
24883
50117
10430
13780
73596
25842
30139
22192
NaN
NaN
34279
NaN
17618
7730.9
1759.9
28123
17314
24136
1.0645e+05
64700
1.7544e+05
1.0803e+05
1.0765e+05
1.6433e+05
NaN
1.2367e+05
30152
18939
1.1416e+05
22366
21149
84044
42886
1.5362e+05
1.1442e+05
38834
1.2304e+05
1.6337e+05
27608
69604
1.2021e+05
86599
63011
38911
57337
37240
28831
24074
49967
10574
35740
NaN
23264
42700
11848
34029
37343
26086
NaN
1.3014e+05
2.3849e+05
1.1835e+05
2.011e+05
1.8617e+05
2.7935e+05
1.634e+05
1.2569e+05
2.9962e+05
1.5612e+05
1.5248e+05
2.0264e+05
2.3351e+05
1.4513e+05
2.0076e+05
3.374e+05
4.9155e+05
3.0748e+05
1.8593e+05
5e+05
1.0291e+05
1.6493e+05
NaN
1.7505e+05
NaN
3.2188e+05
1.6972e+05
1.2486e+05
1.7737e+05
4.1909e+05
NaN
1.4101e+05
3.1219e+05
5e+05
5e+05
1.7654e+05
NaN
NaN
83430
2.8787e+05
NaN
2.3104e+05
3.7702e+05
2.6584e+05
NaN
91962
NaN
NaN
NaN
NaN
NaN
25865
45587
NaN
NaN
NaN
NaN
NaN
NaN
NaN
NaN
NaN
NaN
NaN
NaN
NaN
NaN
NaN
NaN
NaN
NaN
NaN
NaN
NaN
NaN
NaN
NaN
NaN
NaN
NaN
NaN
NaN
NaN
NaN
NaN
NaN
NaN
NaN
NaN
NaN
NaN
NaN
NaN
NaN
NaN
NaN
NaN
NaN
NaN
NaN
NaN
NaN
NaN
NaN
NaN
NaN
NaN
NaN
NaN
5e+05
1.98e+05
1.1282e+05
3.1697e+05
3.935e+05
4.9219e+05
1.6671e+05
1.4511e+05
1.3103e+05
1.2313e+05
2.0581e+05
2.5214e+05
1.1463e+05
3.8875e+05
1.6675e+05
1.876e+05
5e+05
NaN
99296
1.6619e+05
3.172e+05
1.8407e+05
1.4362e+05
1.2682e+05
1.2195e+05
1.0366e+05
3.6748e+05
1.7744e+05
2.5982e+05
3.5527e+05
1.4836e+05
4.2433e+05
1.0438e+05
2.4719e+05
1.3353e+05
96548
1.4966e+05
4.5172e+05
2.3985e+05
2.8033e+05
1.4745e+05
1.9114e+05
1.1684e+05
2.001e+05
2.3876e+05
3.5721e+05
4.314e+05
2.4148e+05
1.8042e+05
4.3859e+05
2.5613e+05
1.6946e+05
1.5787e+05
1.9286e+05
2.0207e+05
1.3583e+05
2.5508e+05
2.9551e+05
1.339e+05
3.3701e+05
5e+05
2.6906e+05
2.3908e+05
2.9553e+05
5e+05
1.6771e+05
1.0161e+05
2.5383e+05
1.4242e+05
1.5747e+05
1.4209e+05
1.8749e+05
3.3742e+05
2.1459e+05
3.9764e+05
2.3416e+05
1.7784e+05
1.9273e+05
1.9648e+05
1.1748e+05
2.0829e+05
1.6591e+05
1.8486e+05
2.0608e+05
99291
1.0257e+05
1.1879e+05
1.3361e+05
1.4334e+05
1.1024e+05
1.0878e+05
69487
90722
1.169e+05
63175
1.2811e+05
1.2098e+05
81863
75714
79199
67175
NaN
1.9762e+05
1.4293e+05
1.1457e+05
89346
68826
85741
22392
NaN
3.1344e+05
2.1838e+05
2.1721e+05
1.9535e+05
93803
2.5706e+05
1.6257e+05
82734
1.9965e+05
1.7577e+05
70134
2.6165e+05
1.8594e+05
2.5966e+05
2.744e+05
4.8494e+05
3.7743e+05
2.2803e+05
3.6201e+05
3.0822e+05
NaN
1.502e+05
4.6091e+05
5e+05
1.5964e+05
3.1268e+05
1.6028e+05
3.6949e+05
1.316e+05
1.5785e+05
3.1431e+05
2.6617e+05
NaN
5e+05
3.0583e+05
3.8855e+05
1.8903e+05
5e+05
1.4598e+05
1.33e+05
4.4512e+05
4.8059e+05
3.0806e+05
1.6923e+05
2.507e+05
3.9481e+05
4.9371e+05
NaN
4.2634e+05
3.655e+05
NaN
4.8241e+05
5e+05
3.2437e+05
1.7539e+05
4.6149e+05
1.6036e+05
1.4128e+05
1.342e+05
5e+05
1.22e+05
1.4912e+05
1.7741e+05
3.2307e+05
2.0385e+05
NaN
5e+05
NaN
2.2246e+05
2.1798e+05
3.7134e+05
2.5748e+05
3.3046e+05
2.2454e+05
1.4394e+05
1.6185e+05
1.2772e+05
2.0704e+05
2.1883e+05
1.832e+05
1.1099e+05
1.4709e+05
1.3679e+05
2.3958e+05
2.3795e+05
1.5997e+05
2.7393e+05
5e+05
5e+05
1.3316e+05
2.2511e+05
NaN
1.4989e+05
1.1456e+05
2.9514e+05
3.6068e+05
2.8786e+05
3.3915e+05
NaN
NaN
1.0771e+05
82596
1.1233e+05
35804
43875
24968
36641
51833
45162
67748
73676
50758
1.1e+05
1.5532e+05
5258
10828
29833
3.3419e+05
1.0391e+05
1.1783e+05
54824
49197
58394
21012
68559
85846
59587
1.0449e+05
1.0673e+05
1.1462e+05
15902
60371
2.0845e+05
1.0462e+05
34173
59558
49494
17377
31627
68803
48577
59168
73171
57004
1.0977e+05
1.1444e+05
8829.7
88442
2.2046e+05
1.6127e+05
34980
43482
27144
20843
24778
36816
45735
1.2506e+05
1.438e+05
1.5801e+05
78442
96226
11875
1.2114e+05
1.0963e+05
91146
31660
13612
11749
26339
37459
66896
65578
1.0032e+05
2.2175e+05
32303
1.3332e+05
94886
15070
1.0704e+05
83359
91537
35100
32494
NaN
20247
37469
55848
53177
66496
63482
74417
51679
79526
6802
85799
88317
68098
42600
51024
25321
13676
30141
1.318e+05
37962
55205
95924
48201
36157
60616
