# Supplementary material for: Micro-mechanical fingerprints of the rat bladder change in actinic cystitis and tumor presence
Source: Commun Biol. 2023 Feb 24;6:217. doi: 10.1038/s42003-023-04572-0 (PMC9950451; doi:10.1038/s42003-023-04572-0)
Supplement: Supplementary file 4 — Supplementary data 1 [file 42003_2023_4572_MOESM4_ESM.zip › supplementary data graphs/muscle/2_XRay/Month4/R221/AFM.csv]

3.0724e+05
4.3711e+05
5.7593e+05
4.1708e+05
4.8971e+05
3.7659e+05
3.006e+05
2.2263e+05
2.2912e+05
2.3731e+05
2.5911e+05
3.0783e+05
3.0759e+05
7.7209e+05
5.1111e+05
4.5311e+05
2.6263e+05
1.8913e+05
1.778e+05
2.9435e+05
5.1727e+05
4.5112e+05
5.123e+05
2.7997e+05
2.1263e+05
1.8468e+05
2.6213e+05
1.9732e+05
2.715e+05
2.0373e+05
3.5549e+05
2.4544e+05
3.4632e+05
3.56e+05
2.6322e+05
2.0369e+05
1.6989e+05
2.214e+05
2.3642e+05
4.0048e+05
2.8285e+05
2.5663e+05
2.1582e+05
1.7922e+05
2.153e+05
1.837e+05
2.0952e+05
1.9424e+05
2.2072e+05
4.4153e+05
3.8987e+05
2.0162e+05
1.9627e+05
1.5701e+05
1.638e+05
1.9404e+05
2.3919e+05
2.7842e+05
5.1411e+05
1.4199e+05
1.5978e+05
2.6144e+05
1.8691e+05
1.9241e+05
2.8085e+05
1.7679e+05
1.4361e+05
3.0616e+05
3.0875e+05
2.6952e+05
2.0485e+05
2.0945e+05
1.9508e+05
2.2889e+05
2.5611e+05
2.3305e+05
3.1517e+05
1.6665e+05
2.0966e+05
1.7885e+05
2.0558e+05
1.9374e+05
1.4921e+05
1.8558e+05
2.4828e+05
3.064e+05
2.1944e+05
2.0523e+05
2.1238e+05
1.6321e+05
1.8168e+05
1.6823e+05
2.0379e+05
2.5025e+05
2.6294e+05
3.2335e+05
2.716e+05
2.5463e+05
1.9056e+05
2.3384e+05
2.5776e+05
2.4973e+05
3.3686e+05
2.5651e+05
2.4749e+05
1.9722e+05
1.3068e+05
1.6721e+05
1.5215e+05
2.1347e+05
2.3036e+05
2.6033e+05
3.3832e+05
2.3972e+05
2.8527e+05
2.149e+05
2.2731e+05
4.0786e+05
2.2858e+05
2.6294e+05
3.371e+05
2.8302e+05
3.8445e+05
3.3244e+05
1.9866e+05
1.5214e+05
1.3972e+05
2.2827e+05
2.9407e+05
4.4208e+05
3.6935e+05
3.162e+05
3.9028e+05
4.8579e+05
5.7122e+05
8.1916e+05
6.7019e+05
5.7116e+05
4.692e+05
4.2026e+05
4.4876e+05
4.242e+05
2.433e+05
1.6915e+05
1.7091e+05
2.6384e+05
3.8642e+05
5.3316e+05
5.6808e+05
6.3927e+05
6.4964e+05
7.1157e+05
7.1229e+05
3.1164e+05
4.0323e+05
3.5138e+05
3.5862e+05
4.1458e+05
3.6048e+05
4.3989e+05
4.5753e+05
4.5632e+05
3.1721e+05
2.4931e+05
3.3453e+05
5.2177e+05
5.6328e+05
4.5336e+05
4.036e+05
3.0883e+05
3.2473e+05
2.3646e+05
2.9264e+05
2.4511e+05
2.6888e+05
3.0202e+05
1.9301e+05
3.1719e+05
4.3745e+05
4.0129e+05
4.0708e+05
3.2206e+05
2.1968e+05
2.0031e+05
3.8424e+05
4.2644e+05
4.6244e+05
4.0134e+05
4.2764e+05
2.4866e+05
2.0694e+05
2.426e+05
3.6296e+05
3.6133e+05
2.9076e+05
2.2988e+05
2.4843e+05
3.5411e+05
3.2209e+05
3.7742e+05
4.1865e+05
3.7576e+05
3.4186e+05
3.8621e+05
3.819e+05
4.7006e+05
3.1492e+05
3.0548e+05
2.5702e+05
2.4152e+05
2.1128e+05
2.5914e+05
2.4749e+05
2.7347e+05
2.4719e+05
2.2551e+05
2.5647e+05
2.7049e+05
2.437e+05
3.1393e+05
5.3774e+05
4.658e+05
4.0512e+05
3.5755e+05
3.4473e+05
2.7436e+05
2.1084e+05
2.7686e+05
2.9522e+05
2.214e+05
1.894e+05
2.4875e+05
3.138e+05
2.2893e+05
1.8386e+05
2.255e+05
2.6836e+05
3.1397e+05
2.4672e+05
2.113e+05
2.6919e+05
2.6698e+05
3.0269e+05
2.1222e+05
3.9958e+05
2.1029e+05
2.0127e+05
2.944e+05
3.0091e+05
3.123e+05
2.249e+05
2.3129e+05
1.9937e+05
2.7641e+05
2.5417e+05
3.2256e+05
2.9814e+05
4.1421e+05
2.6614e+05
2.6235e+05
2.1387e+05
3.4642e+05
3.8961e+05
4.4063e+05
5.6933e+05
2.6272e+05
2.445e+05
3.6853e+05
4.9651e+05
3.4757e+05
2.7612e+05
3.0884e+05
3.8158e+05
3.2093e+05
2.5453e+05
2.342e+05
2.9699e+05
3.7773e+05
3.116e+05
2.2059e+05
2.7381e+05
4.5426e+05
5.265e+05
6.3039e+05
3.8268e+05
2.091e+05
2.0007e+05
2.9488e+05
3.8747e+05
2.3697e+05
1.9516e+05
1.6207e+05
2.1724e+05
2.22e+05
1.5945e+05
1.9296e+05
2.1686e+05
3.2708e+05
2.3161e+05
2.506e+05
2.1197e+05
3.3502e+05
5.3202e+05
2.2766e+05
1.3216e+05
1.2556e+05
1.4976e+05
1.7086e+05
2.095e+05
1.8049e+05
1.7607e+05
1.9499e+05
1.7656e+05
1.496e+05
1.7004e+05
1.4077e+05
1.2882e+05
1.4468e+05
1.5204e+05
2.1793e+05
1.4425e+05
1.3336e+05
1.2904e+05
1.4232e+05
1.2231e+05
1.4795e+05
1.3911e+05
1.3742e+05
1.6133e+05
1.3426e+05
1.4281e+05
1.2661e+05
1.3199e+05
1.4191e+05
3.3483e+05
2.7724e+05
1.6385e+05
1.3177e+05
1.2578e+05
1.3864e+05
1.3616e+05
1.5909e+05
1.5303e+05
1.5299e+05
1.6235e+05
1.4794e+05
1.5124e+05
1.2472e+05
1.2787e+05
1.629e+05
3.3849e+05
2.7235e+05
1.0671e+05
1.2619e+05
1.2798e+05
1.498e+05
1.4243e+05
1.4208e+05
1.541e+05
1.5359e+05
1.3609e+05
1.3324e+05
1.3663e+05
1.313e+05
1.3456e+05
1.2968e+05
3.4636e+05
3.003e+05
1.7829e+05
1.4381e+05
1.3863e+05
1.3061e+05
1.4205e+05
1.4154e+05
1.8774e+05
2.8554e+05
2.2461e+05
1.671e+05
1.4228e+05
1.3093e+05
1.4197e+05
1.1686e+05
3.6997e+05
1.4153e+05
1.2617e+05
1.3113e+05
1.3583e+05
1.5807e+05
1.5264e+05
1.8274e+05
2.5221e+05
3.651e+05
3.3337e+05
2.47e+05
2.1186e+05
1.6357e+05
1.105e+05
1.2109e+05
2.4319e+05
2.8359e+05
1.2188e+05
1.3227e+05
1.9577e+05
2.6667e+05
3.109e+05
2.5132e+05
4.1715e+05
2.7811e+05
2.8437e+05
2.6517e+05
2.173e+05
2.1413e+05
1.2522e+05
82397
2.1917e+05
2.4816e+05
1.0698e+05
1.3366e+05
1.5883e+05
1.3916e+05
1.2496e+05
2.0264e+05
1.8882e+05
2.3022e+05
2.032e+05
1.5927e+05
1.437e+05
1.45e+05
1.2922e+05
86540
1.9844e+05
1.6173e+05
2.3108e+05
1.1961e+05
1.4643e+05
1.3261e+05
1.4068e+05
1.5748e+05
2.4709e+05
2.2854e+05
1.6632e+05
1.3883e+05
1.2955e+05
1.3073e+05
1.1094e+05
3.2937e+05
3.6792e+05
3.8904e+05
3.5309e+05
1.2423e+05
1.1966e+05
1.3386e+05
1.8177e+05
1.8368e+05
2.3271e+05
3.1562e+05
2.0367e+05
1.6288e+05
1.3138e+05
1.2955e+05
1.475e+05
27546
3.6044e+05
1.4592e+05
1.7604e+05
1.7725e+05
2.1174e+05
1.8578e+05
1.6398e+05
2.0738e+05
2.1463e+05
2.4226e+05
1.7543e+05
1.761e+05
1.9652e+05
2.0234e+05
1.7836e+05
1.5362e+05
1.4601e+05
1.8662e+05
2.0437e+05
1.5449e+05
1.4605e+05
1.598e+05
1.8041e+05
1.8567e+05
1.4051e+05
1.4585e+05
1.423e+05
1.908e+05
1.8443e+05
2.504e+05
2.9113e+05
1.655e+05
2.0109e+05
1.5538e+05
1.695e+05
1.3658e+05
1.534e+05
1.4035e+05
1.6688e+05
1.7121e+05
1.8831e+05
1.7683e+05
1.4455e+05
2.0028e+05
1.5658e+05
1.4322e+05
1.6171e+05
1.4205e+05
1.3814e+05
1.5087e+05
1.6087e+05
1.3992e+05
1.3503e+05
1.4532e+05
1.6827e+05
1.701e+05
1.7356e+05
1.6787e+05
1.8228e+05
1.851e+05
1.4263e+05
1.4068e+05
1.5397e+05
1.725e+05
1.7513e+05
2.4967e+05
2.0404e+05
1.5414e+05
1.6681e+05
1.822e+05
1.2613e+05
1.8185e+05
1.9448e+05
2.2029e+05
1.7943e+05
1.7729e+05
2.4747e+05
1.7137e+05
1.4781e+05
1.6793e+05
1.255e+05
1.089e+05
1.4654e+05
1.3098e+05
1.9277e+05
2.4272e+05
2.0601e+05
1.5981e+05
1.7989e+05
1.5063e+05
1.4877e+05
1.2592e+05
1.2708e+05
1.6338e+05
1.6471e+05
1.8532e+05
2.1873e+05
1.7722e+05
1.3823e+05
1.256e+05
1.0583e+05
1.3527e+05
1.1964e+05
1.3671e+05
1.6644e+05
1.9409e+05
2.4513e+05
1.7308e+05
1.7289e+05
1.4187e+05
1.1916e+05
1.5018e+05
1.6143e+05
1.7684e+05
1.9144e+05
2.2808e+05
1.7164e+05
1.4444e+05
1.4165e+05
1.2981e+05
1.3919e+05
1.0829e+05
1.129e+05
1.6452e+05
1.5025e+05
1.4514e+05
2.6235e+05
2.1242e+05
1.454e+05
1.561e+05
1.3878e+05
1.5893e+05
1.5884e+05
1.5904e+05
2.9489e+05
2.1041e+05
1.3407e+05
1.4193e+05
1.2327e+05
1.2456e+05
1.1789e+05
1.486e+05
1.2665e+05
1.3139e+05
1.4423e+05
1.4247e+05
1.9853e+05
2.4025e+05
1.4611e+05
1.6523e+05
1.2249e+05
65719
64348
68246
55578
1.2026e+05
1.4052e+05
1.0925e+05
1.1719e+05
1.1036e+05
1.0241e+05
1.0015e+05
1.2377e+05
1.3361e+05
1.3061e+05
1.0285e+05
98006
1.2383e+05
1.1882e+05
91946
1.0451e+05
1.4444e+05
1.1809e+05
98860
87382
89730
42980
78847
74263
81754
37156
59778
74932
70065
74462
51928
84577
87319
67236
56723
1.2398e+05
1.7713e+05
1.2293e+05
1.6112e+05
1.2389e+05
1.177e+05
80504
61778
75382
78898
71288
88701
76920
69466
92874
1.0892e+05
86933
92045
86432
83248
97003
1.0252e+05
89587
78390
99529
96765
89115
1.0209e+05
97793
84567
61881
69169
78857
40864
62396
76883
61638
64555
65850
55980
92006
70805
88967
1.3646e+05
1.0932e+05
1.0129e+05
93404
88303
87477
74313
51765
1.2365e+05
1.4758e+05
1.1308e+05
74192
72885
93066
85085
80189
90360
65032
67444
72056
71814
66715
66594
64896
67422
76565
72551
72020
58345
60730
81732
89101
1.1101e+05
1.117e+05
1.1601e+05
1.4048e+05
1.1369e+05
1.48e+05
1.121e+05
88357
80527
1.1761e+05
1.0341e+05
1.1754e+05
1.1754e+05
1.1617e+05
88710
83681
81604
87065
76093
67850
69422
75993
67348
82909
96336
74112
90889
1.0401e+05
97491
96744
1.1262e+05
1.0468e+05
74946
99575
51879
56802
1.9494e+05
2.8307e+05
2.8565e+05
2.6094e+05
2.6813e+05
3.7925e+05
3.5805e+05
4.7657e+05
2.998e+05
1.9821e+05
1.5983e+05
1.4787e+05
1.9186e+05
2.5303e+05
3.1627e+05
2.7629e+05
2.7798e+05
2.7714e+05
3.0714e+05
2.9535e+05
2.961e+05
2.3641e+05
2.613e+05
2.2666e+05
1.9844e+05
1.7238e+05
1.3636e+05
1.4839e+05
3.8463e+05
2.6315e+05
5.0438e+05
2.5981e+05
3.1204e+05
3.1179e+05
3.8053e+05
3.7524e+05
2.9344e+05
2.7155e+05
3.0538e+05
3.6099e+05
3.4431e+05
4.1978e+05
3.8237e+05
4.4116e+05
2.9927e+05
2.8266e+05
2.586e+05
3.0083e+05
4.4021e+05
4.3497e+05
5.1938e+05
4.4349e+05
5.0184e+05
4.1063e+05
3.4122e+05
4.8286e+05
4.4148e+05
3.1305e+05
5.4294e+05
3.056e+05
3.2227e+05
4.6131e+05
3.4288e+05
3.7677e+05
4.5848e+05
3.8684e+05
3.6651e+05
4.3416e+05
4.1539e+05
4.642e+05
2.621e+05
2.2665e+05
1.8945e+05
2.1408e+05
2.2641e+05
3.4917e+05
4.4412e+05
4.2662e+05
4.5127e+05
3.8888e+05
3.0078e+05
2.6544e+05
2.811e+05
3.8829e+05
3.131e+05
3.6197e+05
3.6172e+05
4.5209e+05
2.9098e+05
2.8231e+05
3.12e+05
4.0887e+05
4.4803e+05
4.3839e+05
2.4958e+05
4.6766e+05
3.5723e+05
4.0833e+05
5.5383e+05
4.8389e+05
4.8209e+05
2.8153e+05
3.2007e+05
3.06e+05
2.5889e+05
5.2923e+05
4.0473e+05
5.9956e+05
4.0336e+05
4.4696e+05
7.3996e+05
4.7788e+05
6.8225e+05
6.5141e+05
2.1527e+05
2.1907e+05
2.7398e+05
3.8193e+05
2.3989e+05
2.3548e+05
2.596e+05
2.3328e+05
2.467e+05
3.3002e+05
2.6259e+05
2.477e+05
4.4901e+05
5.9712e+05
3.8546e+05
3.322e+05
2.363e+05
3.6623e+05
2.553e+05
4.3604e+05
4.4651e+05
5.2757e+05
5.3975e+05
5.6602e+05
4.2994e+05
3.4693e+05
3.2898e+05
3.3811e+05
2.7101e+05
2.363e+05
2.1613e+05
2.1686e+05
2.6987e+05
2.8959e+05
2.3665e+05
3.2255e+05
3.1161e+05
2.4929e+05
2.8849e+05
4.8535e+05
3.1185e+05
3.0406e+05
3.5321e+05
4.5374e+05
5.485e+05
5.8358e+05
4.6753e+05
4.0148e+05
4.2067e+05
5.2379e+05
5.5527e+05
3.3937e+05
5.8903e+05
3.3607e+05
7.2255e+05
4.4946e+05
5.2879e+05
4.0752e+05
3.1023e+05
5.3789e+05
5.6599e+05
5.121e+05
3.6887e+05
3.0746e+05
4.5566e+05
3.1696e+05
3.9084e+05
1.795e+05
3.8709e+05
4.1381e+05
5.3317e+05
6.7994e+05
5.2838e+05
4.1745e+05
4.5352e+05
4.4987e+05
5.4923e+05
5.45e+05
4.2417e+05
2.0557e+05
1.349e+05
3.4088e+05
2.0545e+05
3.142e+05
3.6763e+05
2.972e+05
3.8171e+05
4.077e+05
2.7757e+05
2.7126e+05
3.1012e+05
3.888e+05
3.1209e+05
1.9054e+05
2.3978e+05
2.0808e+05
3.5646e+05
3.9167e+05
6.6906e+05
4.4368e+05
3.2516e+05
3.5255e+05
2.7358e+05
4.6163e+05
3.9679e+05
3.45e+05
3.0258e+05
4.5419e+05
5.2363e+05
5.1317e+05
3.5665e+05
5.6339e+05
4.9672e+05
6.9373e+05
5.5568e+05
6.1825e+05
4.6351e+05
6.0981e+05
5.21e+05
5.4642e+05
6.5641e+05
3.9928e+05
4.7529e+05
5.9422e+05
5.2374e+05
5.6979e+05
5.2975e+05
4.8821e+05
5.7991e+05
5.0502e+05
5.455e+05
4.9919e+05
5.1746e+05
6.8082e+05
4.2538e+05
3.8925e+05
6.3475e+05
4.6674e+05
4.4222e+05
4.659e+05
3.2172e+05
2.6478e+05
3.5972e+05
2.9301e+05
6.1976e+05
4.8992e+05
5.3049e+05
5.0305e+05
5.0443e+05
4.7472e+05
4.7815e+05
2.8214e+05
3.6114e+05
5.0955e+05
4.2603e+05
2.7826e+05
2.1118e+05
2.9053e+05
4.9764e+05
4.6736e+05
4.0987e+05
6.5113e+05
4.0139e+05
3.9119e+05
4.412e+05
6.8535e+05
4.4212e+05
2.3257e+05
2.7155e+05
4.2163e+05
3.3325e+05
2.3437e+05
5.3804e+05
3.6781e+05
5.1231e+05
3.875e+05
3.2411e+05
4.3015e+05
4.8354e+05
5.5836e+05
6.7143e+05
4.123e+05
4.6745e+05
3.3358e+05
4.3251e+05
4.1807e+05
2.436e+05
2.7512e+05
2.4421e+05
3.2023e+05
3.2175e+05
5.4178e+05
7.1435e+05
5.4015e+05
2.1962e+05
2.4583e+05
2.7268e+05
2.6133e+05
1.4526e+05
3.5824e+05
2.9155e+05
2.9138e+05
2.0273e+05
2.0956e+05
1.799e+05
1.4945e+05
1.8177e+05
2.5742e+05
2.6881e+05
1.8751e+05
1.1007e+05
3.1689e+05
1.9538e+05
1.9049e+05
1.817e+05
1.0229e+05
1.6075e+05
76131
1.3096e+05
1.3092e+05
89547
1.2142e+05
2.3371e+05
2.3565e+05
1.2682e+05
1.5239e+05
26503
1.6333e+05
1.2687e+05
1.4297e+05
1.2784e+05
98099
1.9269e+05
1.5522e+05
2.4534e+05
1.3189e+05
1.2853e+05
2.0482e+05
1.3327e+05
1.7654e+05
42549
76137
57407
63425
1.6713e+05
1.4028e+05
1.4171e+05
1.4461e+05
3.7482e+05
3.2418e+05
2.4793e+05
1.9134e+05
1.195e+05
1.6179e+05
1.268e+05
1.5052e+05
1.5878e+05
20212
58402
1.3802e+05
1.4287e+05
1.2097e+05
1.398e+05
1.3957e+05
1.4792e+05
1.4573e+05
1.6692e+05
2.4616e+05
93815
1.2624e+05
1.3656e+05
1.2919e+05
1.0665e+05
1.5422e+05
1.6077e+05
90031
1.3472e+05
1.3024e+05
1.067e+05
73615
1.9719e+05
2.5012e+05
2.0037e+05
1.0588e+05
1.1189e+05
1.4717e+05
1.5076e+05
1.4106e+05
1.4414e+05
1.4e+05
1.5013e+05
1.4899e+05
1.1657e+05
1.1558e+05
1.2655e+05
1.4285e+05
1.6453e+05
1.678e+05
2.3585e+05
1.8869e+05
1.7791e+05
1.3565e+05
2.2903e+05
1.7553e+05
1.9182e+05
1.9657e+05
2.1392e+05
2.8602e+05
2.9156e+05
1.903e+05
2.1913e+05
2.9816e+05
2.9966e+05
2.7141e+05
2.3344e+05
3.1082e+05
2.6836e+05
2.8003e+05
50365
2.4423e+05
3.0384e+05
3.0302e+05
2.2124e+05
3.362e+05
3.0271e+05
3.1197e+05
2.5758e+05
2.4584e+05
2.4298e+05
2.5977e+05
2.7703e+05
3.0601e+05
3.4569e+05
2.4708e+05
3.7897e+05
1.0384e+05
74483
1.2957e+05
2.9899e+05
2.819e+05
2.9727e+05
2.5047e+05
2.6112e+05
1.8879e+05
2.2751e+05
4.475e+05
2.3541e+05
2.4121e+05
3.3655e+05
2.956e+05
2.4755e+05
1.3011e+05
2.9883e+05
2.5396e+05
2.8462e+05
3.1964e+05
42968
30140
3.0703e+05
2.4088e+05
2.791e+05
1.9133e+05
1.9583e+05
2.4663e+05
1.087e+05
2.2531e+05
2.9669e+05
2.8781e+05
1.5382e+05
4.2318e+05
4.8173e+05
2.4602e+05
2.3289e+05
2.3847e+05
2.9871e+05
2.7761e+05
37945
23778
2.8796e+05
2.3653e+05
1.9981e+05
2.3282e+05
2.5742e+05
3.0824e+05
3.7843e+05
97138
1.4227e+05
2.2317e+05
60596
13324
2.8945e+05
2.8008e+05
2.2549e+05
1.9405e+05
1.8893e+05
2.1549e+05
2.0415e+05
24568
1.6949e+05
1.9545e+05
2.3826e+05
2.1594e+05
2.1576e+05
38473
1.0294e+05
2.1029e+05
3.4634e+05
1.3548e+05
1.9831e+05
2.4252e+05
2.8911e+05
2.0107e+05
1.7807e+05
3.1296e+05
2.4372e+05
2.0678e+05
52826
2.0598e+05
2.8394e+05
2.9162e+05
2.2038e+05
1.8255e+05
3.0024e+05
2.9603e+05
2.7061e+05
2.1314e+05
2.4007e+05
2.5724e+05
1.9277e+05
2.4304e+05
2.4029e+05
3.5672e+05
2.5048e+05
2.4786e+05
2.6685e+05
2.931e+05
2.6409e+05
3.0614e+05
2.5553e+05
2.3842e+05
2.1939e+05
2.4768e+05
3.3473e+05
2.3329e+05
2.3336e+05
2.2587e+05
3.0492e+05
3.2164e+05
2.7999e+05
3.3596e+05
2.1551e+05
2.6229e+05
2.5902e+05
2.1346e+05
2.4009e+05
2.6789e+05
2.3073e+05
3.3715e+05
3.4656e+05
2.7286e+05
3.3244e+05
2.7605e+05
2.0791e+05
2.171e+05
2.2404e+05
2.4854e+05
3.082e+05
1.0295e+05
1.1179e+05
1.3466e+05
3.3294e+05
1.9823e+05
3.2834e+05
7.0094e+05
6.754e+05
2.3049e+05
4.5663e+05
64541
4.1559e+05
2.1317e+05
1.76e+05
2.1201e+05
1.2085e+05
1.6376e+05
2.3687e+05
86708
2.9423e+05
2.0291e+05
2.4936e+05
3.073e+05
4.2542e+05
1.4755e+05
2.3148e+05
2.8732e+05
2.1923e+05
3.3641e+05
3.1186e+05
2.8201e+05
5.0214e+05
2.8825e+05
2.0099e+05
2.7387e+05
2.1921e+05
2.3844e+05
3.6637e+05
1.6254e+05
3.8104e+05
2.4768e+05
2.2721e+05
1.7517e+05
2.1664e+05
1.7249e+05
3.3764e+05
2.6521e+05
2.8199e+05
1.8239e+05
1.5764e+05
1.3788e+05
1.5317e+05
1.3748e+05
1.4669e+05
2.7715e+05
1.3003e+05
1.3726e+05
2.3922e+05
1.5325e+05
1.8124e+05
2.4309e+05
2.4616e+05
2.7814e+05
2.2068e+05
2.2155e+05
2.1413e+05
3.0401e+05
73443
1.1777e+05
1.6501e+05
1.8403e+05
1.3505e+05
1.8355e+05
2.4581e+05
2.2117e+05
69224
2.6541e+05
3.6906e+05
1.5739e+05
1.5908e+05
2.1171e+05
1.7581e+05
66166
5.5609e+05
3.9367e+05
2.3819e+05
5.4344e+05
5.5768e+05
4.9033e+05
4.0275e+05
5.0708e+05
5.2526e+05
2.0299e+05
2.2754e+05
1.8104e+05
1.9467e+05
2.1402e+05
49480
79036
4.6216e+05
3.8719e+05
2.2935e+05
1.8051e+05
1.7973e+05
3.436e+05
2.0496e+05
2.9868e+05
4.5251e+05
5.0026e+05
1.899e+05
5.5618e+05
4.9539e+05
3.6288e+05
3.6372e+05
2.896e+05
3.5948e+05
2.5201e+05
2.6605e+05
1.1274e+05
1.978e+05
2.9901e+05
3.1084e+05
3.3171e+05
4.0853e+05
1.4453e+05
1.3436e+05
4.5016e+05
2.8437e+05
4.4376e+05
3.2028e+05
2.5394e+05
2.809e+05
3.7404e+05
4.3916e+05
3.1133e+05
4.2247e+05
2.6903e+05
1.4282e+05
3.5252e+05
1.4454e+05
1.3774e+05
40027
2.5923e+05
4.1635e+05
2.3165e+05
2.0002e+05
8.2062e+05
5.4695e+05
4.267e+05
5.112e+05
4.7732e+05
3.7715e+05
3.7153e+05
3.9365e+05
4.1184e+05
5.1274e+05
4.6708e+05
4.219e+05
4.3738e+05
6.2556e+05
7.0841e+05
5.0227e+05
5.5762e+05
4.9651e+05
5.2978e+05
3.8577e+05
3.9641e+05
4.3132e+05
3.8033e+05
4.2625e+05
4.5243e+05
3.5189e+05
4.0692e+05
4.2768e+05
4.7356e+05
5.5052e+05
5.1254e+05
4.899e+05
5.1898e+05
4.1104e+05
6.3457e+05
4.8783e+05
3.623e+05
4.7578e+05
4.416e+05
4.3803e+05
4.888e+05
5.7706e+05
4.5437e+05
5.1469e+05
7.3415e+05
7.8929e+05
6.7309e+05
5.9155e+05
4.6463e+05
5.2622e+05
6.3027e+05
1.4098e+05
2.9896e+05
4.9378e+05
5.276e+05
4.8163e+05
5.5588e+05
7.1248e+05
7.9043e+05
715.26
5.6951e+05
4.2835e+05
3.4054e+05
3.0075e+05
2.9821e+05
3.4975e+05
3.7998e+05
3.8555e+05
5.0767e+05
6.185e+05
4.7665e+05
4.8237e+05
4.3101e+05
4.7156e+05
3.8875e+05
5.3994e+05
5.0089e+05
5.6347e+05
7.5315e+05
3.7365e+05
4.9928e+05
6.4288e+05
4.8887e+05
5.4992e+05
7.1706e+05
7.8311e+05
6.3827e+05
5.2697e+05
4.7119e+05
5.1098e+05
6.1295e+05
4.7518e+05
4.4399e+05
4.674e+05
5.4923e+05
3.7911e+05
5.3746e+05
3.2606e+05
4.4013e+05
2.6577e+05
3.6112e+05
3.6886e+05
3.4012e+05
3.362e+05
4.3375e+05
5.1388e+05
6.5784e+05
7.392e+05
5.4745e+05
5.6386e+05
5.3996e+05
5.0057e+05
4.5676e+05
4.6845e+05
3.0656e+05
2.5852e+05
2.7268e+05
3.224e+05
3.8441e+05
4.2097e+05
5.4601e+05
4.3616e+05
4.1544e+05
4.2589e+05
3.6022e+05
4.2537e+05
3.9427e+05
3.6125e+05
3.7459e+05
3.3096e+05
2.721e+05
2.4658e+05
2.9729e+05
2.1675e+05
2.7674e+05
4.6498e+05
5.5681e+05
4.9142e+05
4.5952e+05
6.0438e+05
6.1659e+05
4.783e+05
4.4416e+05
4.2021e+05
4.176e+05
4.8169e+05
4.4772e+05
4.2493e+05
5.131e+05
1.0421e+05
1.0821e+05
1.1146e+05
1.3965e+05
1.4685e+05
1.0732e+05
70878
1.4618e+05
1.1513e+05
1.0223e+05
52474
2.6447e+05
1.9421e+05
2.523e+05
2.0542e+05
1.6319e+05
1.8366e+05
1.756e+05
1.4375e+05
1.0432e+05
1.0013e+05
93171
73696
73471
1.0431e+05
1.2489e+05
1.199e+05
89637
1.7192e+05
1.8868e+05
2.3029e+05
2.3219e+05
1.6517e+05
1.8965e+05
2.1514e+05
2.4999e+05
2.5995e+05
2.6924e+05
3.0773e+05
2.35e+05
2.9187e+05
3.2752e+05
3.6065e+05
2.4698e+05
1.7816e+05
2.1673e+05
1.403e+05
1.1831e+05
1.8002e+05
1.3612e+05
1.1953e+05
1.1814e+05
1.2676e+05
1.4767e+05
1.5328e+05
2.4881e+05
2.0704e+05
2.7807e+05
1.3305e+05
1.7457e+05
82334
1.367e+05
2.4932e+05
1.9518e+05
2.7508e+05
1.3022e+05
4.4386e+05
2.809e+05
64861
77949
35582
25689
43248
94960
1.4954e+05
2.7104e+05
1.8136e+05
2.1817e+05
2.961e+05
3.3166e+05
1.9297e+05
2.6619e+05
1.9933e+05
1.5902e+05
2.0318e+05
1.8003e+05
26379
40037
33484
66375
79351
99553
1.205e+05
3.8441e+05
2.434e+05
1.0879e+05
92453
88378
78165
50634
1.2013e+05
2.0037e+05
2.2685e+05
3.1016e+05
2.7494e+05
2.7168e+05
3.1258e+05
2.8441e+05
2.2036e+05
1.9372e+05
2.2591e+05
1.473e+05
46834
47042
69112
71924
1.3011e+05
1.4562e+05
1.1351e+05
2.76e+05
1.7119e+05
82008
1.2578e+05
98087
82843
90070
1.1541e+05
1.0919e+05
1.1987e+05
3.3234e+05
3.5795e+05
1.7747e+05
1.8413e+05
2.3757e+05
1.376e+05
1.9317e+05
86434
3.5041e+05
1.4286e+05
94977
1.4228e+05
1.5667e+05
89568
77983
1.4027e+05
2.3074e+05
1.4578e+05
1.4727e+05
5.9673e+05
1.9452e+05
2.1055e+05
2.1709e+05
2.2517e+05
1.6077e+05
2.0256e+05
1.8193e+05
1.3138e+05
1.3256e+05
83793
67587
91987
1.4947e+05
1.5839e+05
2.0285e+05
2.0675e+05
2.0514e+05
3.5359e+05
3.6499e+05
2.6359e+05
2.7965e+05
3.1695e+05
4.6879e+05
6.1831e+05
5.7881e+05
4.1851e+05
2.6751e+05
2.3576e+05
2.938e+05
2.7764e+05
3.4459e+05
3.0794e+05
1.5969e+05
1.7007e+05
1.736e+05
1.2983e+05
1.2634e+05
2.3383e+05
2.6557e+05
2.6037e+05
3.8162e+05
2.9385e+05
1.9118e+05
2.0326e+05
2.6443e+05
3.3835e+05
3.2415e+05
5.6469e+05
3.897e+05
2.7207e+05
2.9564e+05
2.3416e+05
2.0797e+05
2.9096e+05
98939
2.2205e+05
2.283e+05
1.9335e+05
2.34e+05
2.0719e+05
2.1073e+05
74243
4.4917e+05
2.6137e+05
2.4744e+05
2.1314e+05
2.2139e+05
2.3079e+05
2.2275e+05
3.7512e+05
4.512e+05
4.3712e+05
4.2725e+05
2.5869e+05
2.9604e+05
2.0821e+05
2.0361e+05
2.3414e+05
3.4528e+05
3.0617e+05
2.628e+05
1.4245e+05
1.2687e+05
4.7581e+05
2.8194e+05
2.8854e+05
3.9335e+05
2.2399e+05
2.1646e+05
2.5073e+05
2.6806e+05
4.2317e+05
3.9758e+05
3.0326e+05
2.508e+05
2.892e+05
3.4497e+05
2.0561e+05
2.2121e+05
2.4638e+05
2.0444e+05
1.9075e+05
2.4792e+05
3.1871e+05
2.7498e+05
1.8925e+05
3.1109e+05
4.6569e+05
2.9591e+05
2.1601e+05
1.8288e+05
2.2517e+05
2.3905e+05
2.2691e+05
3.0641e+05
3.1079e+05
2.6316e+05
2.2844e+05
2.3884e+05
2.4306e+05
2.271e+05
3.3911e+05
2.4782e+05
2.195e+05
1.8079e+05
1.4272e+05
1.9123e+05
2.6046e+05
2.9319e+05
4.4874e+05
3.4906e+05
3.3741e+05
2.9408e+05
2.09e+05
1.4527e+05
1.3836e+05
1.8874e+05
2.9563e+05
2.7411e+05
2.6972e+05
2.1793e+05
2.1886e+05
1.9349e+05
1.7232e+05
2.8111e+05
1.9209e+05
3.2082e+05
2.7755e+05
1.5342e+05
1.5799e+05
1.7428e+05
3.2928e+05
2.743e+05
4.1253e+05
4.4461e+05
1.0874e+05
1.5565e+05
1.7597e+05
1.8687e+05
1.5929e+05
1.8964e+05
2.0539e+05
2.3779e+05
1.8538e+05
1.7084e+05
1.5388e+05
1.7356e+05
1.9155e+05
2.7179e+05
2.1864e+05
2.1719e+05
2.4996e+05
2.2242e+05
1.7216e+05
1.3674e+05
1.974e+05
1.4873e+05
3.6485e+05
2.2538e+05
2.6961e+05
2.1682e+05
2.8334e+05
2.7889e+05
2.8106e+05
2.4126e+05
2.8686e+05
2.7513e+05
3.1983e+05
3.5527e+05
2.9483e+05
2.6525e+05
2.2418e+05
2.476e+05
2.4404e+05
2.4569e+05
2.5849e+05
1.415e+05
1.7304e+05
1.807e+05
2.0359e+05
2.7866e+05
2.7066e+05
3.2432e+05
3.0476e+05
2.6455e+05
3.117e+05
2.6092e+05
3.4675e+05
2.5481e+05
2.8868e+05
2.9481e+05
2.4121e+05
[truncated: 149 more rows]
