# Supplementary material for: Micro-mechanical fingerprints of the rat bladder change in actinic cystitis and tumor presence
Source: Commun Biol. 2023 Feb 24;6:217. doi: 10.1038/s42003-023-04572-0 (PMC9950451; doi:10.1038/s42003-023-04572-0)
Supplement: Supplementary file 4 — Supplementary data 1 [file 42003_2023_4572_MOESM4_ESM.zip › supplementary data graphs/muscle/2_XRay/Month4/R221/Chiaro.csv]

2.5245e+05
2.4551e+05
80208
95340
67674
1.8656e+05
2.7322e+05
1.4335e+05
1.1374e+05
1.5294e+05
1.5765e+05
1.757e+05
2.0067e+05
1.6736e+05
1.0994e+05
67181
1.8909e+05
2.055e+05
2.7588e+05
2.2371e+05
3.2538e+05
4.4762e+05
2.0744e+05
37646
73922
98241
1.0919e+05
56719
1.4425e+05
1.5132e+05
65752
2.0521e+05
2.0118e+05
9574.1
2.8173e+05
3.3118e+05
1.785e+05
2.2309e+05
3.8486e+05
2.7284e+05
2.4774e+05
17924
3.4124e+05
1.5001e+05
1.2828e+05
1.6816e+05
1.9858e+05
3.2635e+05
3.0119e+05
1.387e+05
36610
1.5888e+05
2.0663e+05
1.6738e+05
1.125e+05
1.5458e+05
1.6053e+05
91190
2.0893e+05
1.5e+05
65748
2.6318e+05
3.2264e+05
3.5274e+05
3.7682e+05
3.5374e+05
73957
1.0027e+05
1.0664e+05
1.555e+05
1.4717e+05
3.7494e+05
2.7845e+05
3.2779e+05
9201.4
2.8765e+05
2.713e+05
2.9037e+05
2.8667e+05
2.6704e+05
4.0093e+05
2.8169e+05
2.4141e+05
2.0951e+05
2.5965e+05
1.3113e+05
1.5877e+05
1.9196e+05
2.5824e+05
2.732e+05
1.1777e+05
69923
1.4424e+05
38770
1.4551e+05
2.1561e+05
1.1086e+05
1.2563e+05
1.546e+05
1.6681e+05
1.2846e+05
1.9299e+05
1.2885e+05
1.6337e+05
52372
2.2722e+05
2.6938e+05
2.9948e+05
2.9346e+05
3.2464e+05
3.2353e+05
2.7713e+05
67952
73477
89681
1.5593e+05
1.6716e+05
2.3322e+05
3.5077e+05
12753
1.6047e+05
1.5388e+05
7704.9
1.6378e+05
2.0819e+05
1.6893e+05
2.5517e+05
2.513e+05
3.8612e+05
1.7749e+05
1.9422e+05
11711
3.1818e+05
1.2702e+05
1.6327e+05
1.9532e+05
1.8725e+05
2.9252e+05
1.6091e+05
1.1932e+05
31757
1.4007e+05
2.4241e+05
1.2735e+05
1.0616e+05
1.6051e+05
1.7789e+05
2.0651e+05
2.5487e+05
1.6783e+05
53339
2.2008e+05
1.9892e+05
3.0899e+05
3.6001e+05
3.4586e+05
3.5177e+05
3.6463e+05
54708
1.0423e+05
84188
1.5627e+05
1.8812e+05
2.238e+05
3.1554e+05
1.2823e+05
1.712e+05
1.4063e+05
2.2238e+05
2.2632e+05
1.8591e+05
78226
1.6079e+05
3.195e+05
1.3199e+05
2.0368e+05
2.043e+05
1.9238e+05
1.8135e+05
2.0663e+05
3.2826e+05
3.0014e+05
1.4272e+05
1.16e+05
1.6003e+05
7748.8
1.317e+05
1.3443e+05
1.6971e+05
2.7019e+05
2.2068e+05
3.1869e+05
2.7748e+05
3.4897e+05
1.353e+05
9924.4
2.6879e+05
1.524e+05
2.3596e+05
1.6859e+05
1.3023e+05
1.6655e+05
1.5369e+05
2.1131e+05
37249
2.1719e+05
3.9586e+05
2.5235e+05
3.3514e+05
56017
70218
16307
6175.9
50316
7458.4
1.0841e+05
1.2803e+05
1.2141e+05
2.224e+05
1.7284e+05
2.5715e+05
3.8545e+05
2.7636e+05
1.1468e+05
1.0648e+05
64484
2.7364e+05
87202
1.9626e+05
2.1071e+05
1.5635e+05
1.7563e+05
78217
95193
12457
1.4403e+05
2.3603e+05
1.7715e+05
1.4386e+05
1.8442e+05
1.4664e+05
2.2467e+05
1.7941e+05
29124
2.3612e+05
3.2195e+05
2.4596e+05
2.8715e+05
2.7602e+05
3.0469e+05
2.3597e+05
60948
64298
1.4657e+05
1.0656e+05
1.1147e+05
1.2202e+05
2.1831e+05
5451.9
1.3877e+05
86952
74244
2.0472e+05
2.5112e+05
2.9329e+05
4.0282e+05
4.2607e+05
68520
1.0655e+05
NaN
1.1137e+05
95288
3.2194e+05
1.2066e+05
2.251e+05
2.1902e+05
1.7607e+05
1.5258e+05
1.3076e+05
1.1713e+05
9463.4
1.2311e+05
2.2127e+05
1.2973e+05
1.5533e+05
2.3228e+05
2.0033e+05
1.9743e+05
1.7189e+05
2.1395e+05
2.4242e+05
27958
2.6815e+05
2.8033e+05
3.0804e+05
3.3853e+05
3.7018e+05
2.6614e+05
53743
33383
1.1064e+05
NaN
1.3181e+05
4.7202e+05
3841.2
91361
89187
2.8112e+05
2.7703e+05
3.4727e+05
5073
1.0753e+05
1.1939e+05
2.1203e+05
2.6572e+05
8073.1
1.3943e+05
1.2039e+05
22001
3.3306e+05
3.8922e+05
NaN
56279
50206
60254
90161
94313
1.002e+05
2.048e+05
3.7268e+05
80707
80908
2.1788e+05
1.3153e+05
2.1916e+05
1.6337e+05
1.4927e+05
1.1446e+05
1.6566e+05
2.5547e+05
2.5665e+05
1.9056e+05
1.7098e+05
1.6265e+05
1.7983e+05
1.8435e+05
2.4064e+05
1.8061e+05
3.0218e+05
2.3133e+05
1.5954e+05
2.1363e+05
1.4739e+05
2.1653e+05
1.811e+05
1.809e+05
2.1784e+05
1.2544e+05
1.0188e+05
1.5561e+05
1.2433e+05
1.5589e+05
1.3623e+05
1.6547e+05
1.3692e+05
1.5201e+05
1.2767e+05
1.1617e+05
1.5672e+05
1.3086e+05
1.759e+05
1.5693e+05
1.4994e+05
1.5277e+05
1.2256e+05
1.2762e+05
1.3623e+05
1.5168e+05
1.3454e+05
1.583e+05
1.6936e+05
1.3303e+05
1.6584e+05
1.5439e+05
1.1826e+05
1.5222e+05
1.398e+05
1.2257e+05
1.2876e+05
1.6492e+05
1.3556e+05
1.653e+05
1.5216e+05
1.1767e+05
80820
1.4078e+05
1.2697e+05
1.0179e+05
1.2961e+05
1.6191e+05
1.1057e+05
1.3153e+05
1.1855e+05
1.0874e+05
1.2534e+05
1.4491e+05
81915
99392
1.3652e+05
1.4139e+05
1.3735e+05
1.7931e+05
1.0983e+05
83609
94574
1.0233e+05
1.1327e+05
1.4545e+05
1.7898e+05
90675
1.628e+05
1.7525e+05
1.8073e+05
2.2399e+05
1.7932e+05
1.425e+05
1.2067e+05
1.7338e+05
1.5888e+05
1.3414e+05
1.5693e+05
2.4708e+05
1.5069e+05
1.9057e+05
1.9768e+05
1.7961e+05
1.6987e+05
1.5577e+05
2.0995e+05
2.0408e+05
1.7913e+05
1.9171e+05
NaN
1.945e+05
1.7293e+05
1.4889e+05
2.4432e+05
1.5362e+05
2.1059e+05
1.8779e+05
1.7239e+05
2.0045e+05
81027
1.4445e+05
1.7993e+05
1.6895e+05
1.9198e+05
1.381e+05
86164
1.5368e+05
1.9604e+05
1.6823e+05
1.1514e+05
1.5937e+05
1.6763e+05
1.5164e+05
1.335e+05
2.5453e+05
76481
36732
2.0949e+05
1.5951e+05
1.3717e+05
NaN
1.9415e+05
1.0772e+05
1.4883e+05
1.0043e+05
1.5576e+05
1.7028e+05
1.7102e+05
90046
1.3506e+05
1.3239e+05
1.0994e+05
1.3624e+05
44806
1.6462e+05
85927
1.1726e+05
1.5174e+05
61410
1.842e+05
1.3968e+05
1.2599e+05
1.3068e+05
1.2837e+05
87972
99785
71162
1.5437e+05
57726
96365
38703
93556
74524
56278
93566
75507
40727
7725.5
71109
4188.5
72871
23303
18533
34843
28564
27388
21527
7188.5
NaN
2974.2
NaN
NaN
4502
3176
NaN
688.38
NaN
1.4176e+05
2.0174e+05
1.1164e+05
1.2222e+05
2.4558e+05
93855
1.4314e+05
1.6148e+05
1.5182e+05
1.0257e+05
61136
1.1702e+05
1.5672e+05
1.3098e+05
1.4357e+05
1.9315e+05
1.7221e+05
1.3074e+05
1.7472e+05
1.4095e+05
79260
1.3436e+05
1.8769e+05
1.8019e+05
2.0196e+05
1.0373e+05
77029
1.9611e+05
1.0765e+05
1.806e+05
1.9561e+05
1.8573e+05
1.2953e+05
73881
1.911e+05
84712
1.6413e+05
1.9121e+05
1.4657e+05
1.128e+05
82675
71482
2.0718e+05
1.7231e+05
1.6414e+05
1.0754e+05
1.8429e+05
2.4041e+05
1.7675e+05
1.7155e+05
64861
1.8618e+05
98595
1.6627e+05
1.403e+05
92342
65597
1.1751e+05
2.3316e+05
2.3226e+05
1.3979e+05
1.9371e+05
1.8679e+05
1.1755e+05
1.4791e+05
53692
1.6795e+05
1.2631e+05
1.2975e+05
1.1117e+05
97040
51877
1.8125e+05
2.2982e+05
2.314e+05
1.9638e+05
1.9541e+05
2.5719e+05
1.9062e+05
1.2554e+05
NaN
1.8896e+05
1.7096e+05
1.9523e+05
1.2841e+05
2.6603e+05
2.4935e+05
3.1045e+05
1.4395e+05
97023
NaN
3.0077e+05
1.3546e+05
1.0948e+05
2.3051e+05
79000
87032
1.2188e+05
1.9196e+05
1.7156e+05
2.1619e+05
1608.6
1.7943e+05
1.8489e+05
2.2758e+05
1.8039e+05
2.7783e+05
2.6779e+05
69556
2939.2
3132.6
3665
15716
12751
NaN
67315
96048
1.0701e+05
1.1302e+05
1.8266e+05
2.2249e+05
2.1681e+05
2.2522e+05
3.3383e+05
1.5197e+05
NaN
2.2734e+05
1.9321e+05
1.9205e+05
NaN
3.3306e+05
2.4034e+05
3.7801e+05
1.3966e+05
1.679e+05
3.1294e+05
NaN
2.7363e+05
1.1932e+05
1.3972e+05
2.4645e+05
1.0437e+05
1.1065e+05
1.8261e+05
2.7625e+05
2.2419e+05
NaN
1.5464e+05
2.3538e+05
2.986e+05
72849
2.251e+05
2.7231e+05
1.0693e+05
NaN
NaN
6643.5
48032
1.3631e+05
3086.1
53593
1.9621e+05
2.55e+05
1.4152e+05
2.6479e+05
2.3154e+05
3.8828e+05
4.8312e+05
1.7279e+05
1.1236e+05
1.1529e+05
1.3303e+05
2.3851e+05
NaN
2.6638e+05
1.5946e+05
NaN
6234
NaN
84516
1.3219e+05
1.7161e+05
3.1464e+05
1.573e+05
NaN
2.4074e+05
4.4251e+05
4.4084e+05
1.5234e+05
2.9306e+05
1336.2
2.943e+05
1.4571e+05
2.405e+05
1.3447e+05
2.428e+05
1.2193e+05
1.4152e+05
2.698e+05
2.591e+05
2.2707e+05
2.2036e+05
NaN
8260.4
55842
1.1837e+05
2348.5
1.1612e+05
1.4371e+05
1.8508e+05
1.7193e+05
2.5357e+05
1.33e+05
1.7733e+05
2.047e+05
NaN
1.9135e+05
1.9633e+05
2.7442e+05
5e+05
4.1152e+05
3.5486e+05
3.1486e+05
1.6408e+05
3.4331e+05
2769.8
1.9863e+05
73267
1.059e+05
1.1301e+05
1.3476e+05
1.8536e+05
2.2026e+05
1.892e+05
2.0193e+05
2358.3
1.6798e+05
2.1985e+05
NaN
1.5614e+05
2.8282e+05
2.2581e+05
NaN
4047.4
NaN
6786
35500
79827
1.2292e+05
2.3303e+05
1.1853e+05
99183
1.7669e+05
2.3733e+05
3.1979e+05
1.2892e+05
2.9085e+05
2090.9
1.9346e+05
3.6475e+05
NaN
82343
1.0223e+05
2.4511e+05
2.1058e+05
1.7837e+05
1.3152e+05
1.8773e+05
2.5416e+05
NaN
2.8305e+05
2.7802e+05
4.4571e+05
3.6315e+05
2.9122e+05
3.2016e+05
1.363e+05
2.6678e+05
1.073e+05
1.1686e+05
1.3476e+05
1.0885e+05
1.2901e+05
1.6032e+05
1.6753e+05
3.0224e+05
NaN
2.8698e+05
1.5504e+05
2.7246e+05
4.5928e+05
1.7177e+05
NaN
421.61
8931.2
16487
54895
54629
1.5025e+05
NaN
90298
1.2913e+05
1.97e+05
1.9541e+05
2.0063e+05
1.3854e+05
2.2363e+05
1.5351e+05
2.1428e+05
2.3452e+05
NaN
2.3473e+05
2.0996e+05
2.366e+05
2.9198e+05
3.5075e+05
4.6839e+05
3.1908e+05
1.3113e+05
1.9999e+05
2.6802e+05
NaN
2.1829e+05
1.0198e+05
1.6684e+05
1.6274e+05
2.0992e+05
1.1028e+05
2.6258e+05
2.083e+05
2.7723e+05
1535.7
2.4782e+05
3.144e+05
1.9774e+05
1.8952e+05
2.5913e+05
1.1502e+05
3.0259e+05
3675.5
9460.2
37887
75866
91384
3.5884e+05
NaN
1.1731e+05
1.1592e+05
2.178e+05
1.3874e+05
1.888e+05
1.7418e+05
1.4379e+05
1.547e+05
2.0972e+05
2.3009e+05
NaN
2.5914e+05
2.6497e+05
2.2621e+05
2.7424e+05
3.4564e+05
3.8836e+05
2.0985e+05
1.3642e+05
1.0075e+05
2.3462e+05
3350
1.8537e+05
1.5769e+05
1.1054e+05
1.5106e+05
1.1194e+05
1.5489e+05
99394
1.5885e+05
2.0945e+05
2.2317e+05
NaN
1.803e+05
1.9043e+05
1.7935e+05
2.7766e+05
2.0407e+05
2.09e+05
9355.7
7732.8
42772
65973
88658
1.2501e+05
1.2772e+05
1.0557e+05
98415
1.5048e+05
1.1347e+05
1.4287e+05
1.2091e+05
1.3219e+05
73479
97041
1.0742e+05
86628
1.0815e+05
88607
1.0901e+05
1.1739e+05
1.1454e+05
1.0065e+05
95599
99353
1.1707e+05
97276
1.0465e+05
86053
1.0561e+05
90014
79771
90222
1.5945e+05
1.0284e+05
1.6091e+05
1.1643e+05
1.4793e+05
1.3178e+05
83396
86161
1.1243e+05
1.1436e+05
1.6483e+05
99676
1.3185e+05
93325
78075
70803
1.013e+05
1.0012e+05
1.3384e+05
1.6872e+05
1.3384e+05
97850
78062
1.0033e+05
72140
94125
1.1338e+05
1.5402e+05
1.4547e+05
1.3712e+05
75148
37552
88266
82512
74895
1.1626e+05
1.395e+05
91625
1.2847e+05
1.1392e+05
84748
1.1421e+05
75687
59557
89576
77771
87401
78094
79213
91400
61322
54622
50978
56582
97096
83897
69723
1.1602e+05
95513
1.1276e+05
51018
73138
1.0371e+05
95146
83171
75902
76573
1.057e+05
72490
65331
61989
59774
71429
76758
60710
57843
78218
72909
75749
80230
73081
61428
59455
39648
1.1305e+05
86288
55793
94214
81170
76698
1.4355e+05
76629
34358
1.0716e+05
13416
20459
57212
65054
78760
45086
27790
15362
78430
42431
24097
44112
66671
72157
83810
86348
48756
33716
39389
54570
51680
41320
33271
57911
16036
39273
25140
15372
18672
18574
14606
50434
46055
27635
16653
10826
36238
45189
24141
33229
56145
39583
34997
29245
24854
19351
13805
42322
61318
86707
61985
63241
68986
43656
37952
33500
32571
43565
53342
50774
67399
84286
61629
58608
74721
48964
75756
59166
74001
51131
55350
47000
61866
64337
64498
45357
67283
55645
22735
47614
42578
44869
36272
49423
52640
53755
59062
26044
38020
30851
28535
43377
43941
41354
37050
29845
38935
14796
NaN
9242.1
2814.7
1.0994e+05
44641
1.0604e+05
94585
78321
93908
1.1001e+05
41656
977.97
1.212e+05
55737
20398
11352
9570.1
1.0141e+05
91340
45355
89188
1.1349e+05
54606
98173
53890
9029
66047
34558
13446
15038
2655.5
78347
98578
67825
63536
1.5208e+05
1.8515e+05
NaN
62581
39762
32015
35095
12619
17458
12588
4742.4
85217
72973
75210
1.0163e+05
1.0605e+05
2.0025e+05
1.8593e+05
69488
86211
75622
38730
17427
18531
16907
9220.6
1.1108e+05
1.0249e+05
88389
71373
72386
1.2361e+05
1.3776e+05
78537
74957
81653
37428
19936
20987
11616
6915.8
84628
88027
93236
1.2765e+05
73446
62579
1.0822e+05
67562
45718
1.091e+05
51152
30391
20220
14042
6293.6
76165
1.1899e+05
83143
96871
1.1517e+05
1.0542e+05
1.2181e+05
1.0541e+05
13855
18082
20935
42346
21008
16885
9380.3
12614
21686
6110.9
35541
33401
26645
33163
34277
25429
15715
24346
21935
20239
NaN
57298
75455
33921
43632
38192
34590
33979
26520
28262
96834
12448
33116
59794
39769
48932
18740
15787
37700
41772
27100
91390
1.1448e+05
99029
72081
58834
1.0807e+05
99525
59822
38636
92903
86875
77101
97845
83266
1.1999e+05
73395
1.2222e+05
1.369e+05
1.4867e+05
1.7987e+05
1.3473e+05
1.4555e+05
1.3507e+05
1.565e+05
1.7032e+05
1.3337e+05
98178
1.1276e+05
1.386e+05
1.7208e+05
1.7529e+05
1.2181e+05
1.1457e+05
88346
1.2811e+05
1.2453e+05
1.1921e+05
1.7499e+05
2.0006e+05
1.6262e+05
2.1564e+05
2.1169e+05
1.9145e+05
86224
1.4762e+05
2.0016e+05
1.4846e+05
1.5973e+05
1.077e+05
1.4138e+05
1.0193e+05
2.0529e+05
1.2446e+05
63521
1.7391e+05
1.3686e+05
1.4303e+05
88277
1.1602e+05
1.146e+05
1.5334e+05
1.3109e+05
1.5711e+05
1.5088e+05
1.7041e+05
1.2439e+05
1.087e+05
1.0502e+05
1.0429e+05
1.307e+05
1.312e+05
1.2002e+05
1.2843e+05
1.3315e+05
1.4899e+05
1.5794e+05
1.7959e+05
1.6944e+05
43925
1.1494e+05
69918
80541
1.0635e+05
1.0275e+05
45558
85551
1.1779e+05
1.7873e+05
1.198e+05
