# Supplementary material for: Micro-mechanical fingerprints of the rat bladder change in actinic cystitis and tumor presence
Source: Commun Biol. 2023 Feb 24;6:217. doi: 10.1038/s42003-023-04572-0 (PMC9950451; doi:10.1038/s42003-023-04572-0)
Supplement: Supplementary file 4 — Supplementary data 1 [file 42003_2023_4572_MOESM4_ESM.zip › supplementary data graphs/muscle/2_XRay/Month4/R223/AFM.csv]

30537
36966
39483
36251
45420
48821
25648
35012
35817
38709
51612
50556
47904
43503
47627
60015
66903
64486
57464
45864
41220
43514
38924
29279
36254
32410
46959
64752
31027
23854
55664
62294
60990
44747
35261
66083
54211
43157
53693
62977
52207
47722
68336
57938
79103
76330
89717
73325
26247
15321
44928
46255
45019
43270
85490
58219
30240
56158
81843
70090
59754
72911
68823
68942
74061
77030
66437
44997
42104
47428
23992
16793
35096
67643
89521
82524
72217
31292
20188
18569
67422
1.0069e+05
44209
69701
82729
73778
73907
87193
87093
95564
47638
85351
85326
92484
77220
96016
69529
64790
51818
72220
22757
21206
43691
40786
78989
1.027e+05
72084
32410
40149
54054
69881
48257
48217
65504
98294
1.047e+05
94845
93806
83896
45311
64144
89207
1.0984e+05
90980
91506
95750
52494
30846
36053
72054
69534
1.0617e+05
98818
51810
76965
71502
1.0322e+05
1.4597e+05
89262
1.3172e+05
73943
97162
70125
40055
81899
1.2101e+05
91149
88467
65532
35686
88768
94647
1.0124e+05
49388
98146
99719
91355
61444
94781
1.107e+05
59897
54705
36183
40598
1.208e+05
96457
90215
60128
72935
1.5666e+05
1.0062e+05
63460
60529
79678
92776
1.0829e+05
71596
69580
80386
1.1826e+05
87036
59023
73665
1.1678e+05
1.283e+05
84531
52375
49976
86087
51056
61798
1.2723e+05
1.1096e+05
28276
40355
79566
65751
62965
53835
82929
65443
50547
95853
64899
76123
39809
39548
1.2849e+05
43679
18238
68445
40220
62436
1.0991e+05
61764
84652
26349
62360
1.0571e+05
1.5978e+05
38915
61282
51721
1.4017e+05
1.3542e+05
65422
79327
1.3647e+05
58492
66322
1.1031e+05
1.5426e+05
81279
1.1068e+05
68654
80139
1.0104e+05
1.0946e+05
90095
1.0312e+05
84118
1.0507e+05
1.5599e+05
42425
69370
1.6758e+05
1.1643e+05
90804
70411
80425
76102
57638
1.1006e+05
1.0953e+05
1.3907e+05
1.1058e+05
20476
33986
1.2919e+05
1.0987e+05
1.0044e+05
90702
46891
48434
31968
74171
1.1991e+05
1.367e+05
1.3123e+05
62307
79450
1.275e+05
1.4179e+05
76932
1.1206e+05
1.5086e+05
1.3999e+05
92656
67901
60189
1.2931e+05
1.0621e+05
1.2685e+05
53977
18968
28445
66782
73469
1.0864e+05
3.074e+05
1.0239e+05
69934
1.2663e+05
70811
1.032e+05
2.6959e+05
2.6979e+05
2.74e+05
4.0574e+05
3.3214e+05
2.3274e+05
2.1679e+05
2.0918e+05
2.0598e+05
1.6198e+05
1.8001e+05
1.3316e+05
1.2639e+05
1.6381e+05
1.5179e+05
2.3451e+05
2.5002e+05
2.4931e+05
2.7034e+05
2.2959e+05
1.7361e+05
1.8738e+05
2.224e+05
1.7994e+05
2.26e+05
2.4087e+05
2.0628e+05
1.9052e+05
2.6994e+05
1.9051e+05
1.9859e+05
2.1673e+05
2.6138e+05
3.1354e+05
3.0211e+05
2.7162e+05
2.2525e+05
2.1322e+05
2.7487e+05
1.7376e+05
2.1564e+05
2.3949e+05
2.5396e+05
2.8116e+05
2.6626e+05
2.7453e+05
2.1156e+05
2.5244e+05
2.7073e+05
2.4775e+05
3.3565e+05
2.8973e+05
1.8877e+05
2.5607e+05
2.9895e+05
1.883e+05
2.1984e+05
2.575e+05
2.1469e+05
2.5042e+05
2.3752e+05
2.4333e+05
2.6708e+05
2.5152e+05
2.8841e+05
2.7847e+05
2.8322e+05
2.8506e+05
2.823e+05
2.896e+05
2.9107e+05
2.842e+05
2.5012e+05
2.9457e+05
3.1851e+05
4.5542e+05
3.6453e+05
4.2264e+05
2.9936e+05
2.751e+05
3.1734e+05
3.2049e+05
3.4118e+05
2.532e+05
2.2056e+05
2.3122e+05
2.3186e+05
2.3718e+05
2.4935e+05
2.1969e+05
1.7517e+05
1.5681e+05
1.8281e+05
1.7064e+05
3.1127e+05
2.6683e+05
2.5996e+05
2.129e+05
1.7794e+05
2.0557e+05
1.9453e+05
2.559e+05
2.7659e+05
2.4557e+05
2.0442e+05
1.1501e+05
1.4396e+05
1.5217e+05
1.7068e+05
1.7759e+05
1.6294e+05
1.9322e+05
2.3949e+05
95445
1.0651e+05
95084
41790
34825
78698
1.6864e+05
1.6827e+05
3.0814e+05
3.1856e+05
2.525e+05
2.7412e+05
1.2056e+05
77278
1.0834e+05
1.2099e+05
1.0552e+05
79808
68033
62448
75278
72530
77755
61842
55611
54912
72392
69225
62597
61159
82894
1.3415e+05
1.0254e+05
1.08e+05
1.3055e+05
1.525e+05
1.1875e+05
42304
40717
37829
31997
34123
36015
36306
38724
40177
45962
47842
40001
42860
37584
41259
40615
42142
50106
45737
42166
35243
45295
37876
39451
45249
46120
50168
44955
35481
40933
40616
35954
43967
44246
38317
36524
37278
32741
31595
28978
33275
34271
38250
38831
37907
31925
27012
30513
28298
30968
32876
33607
38011
37477
34606
38730
43298
36408
40941
43223
49147
46976
47134
39052
42132
47697
51062
51765
47885
48959
41691
41369
41781
41470
34415
35333
33092
27820
24950
25066
25945
27792
24479
31899
33655
39530
60976
71081
74474
75338
63544
57346
50371
50140
60895
59488
51050
54038
60782
60999
59435
72199
79577
60227
69443
74134
71063
66034
76112
81479
77529
75745
63980
62595
66340
78041
72589
70495
66846
72164
72197
73233
83846
84909
64598
51989
57254
47594
44073
54482
65721
49999
54076
57456
41170
43706
37676
42633
43989
50868
47111
53745
49810
2.4355e+05
1.07e+05
85891
1.0862e+05
98814
1.5649e+05
1.4463e+05
64064
1.2343e+05
1.3453e+05
1.2246e+05
1.489e+05
77116
66156
1.8444e+05
1.9548e+05
2.3606e+05
2.5727e+05
1.275e+05
89905
1.492e+05
1.2442e+05
1.3179e+05
78803
1.9052e+05
85960
63230
1.3103e+05
1.4916e+05
1.406e+05
1.4645e+05
1.6974e+05
1.9603e+05
2.7713e+05
2.617e+05
2.1348e+05
1.8854e+05
1.6753e+05
1.6159e+05
1.1764e+05
1.3166e+05
67795
71417
81796
1.2096e+05
1.3516e+05
87911
1.5146e+05
1.2002e+05
1.9858e+05
1.9187e+05
1.8563e+05
1.9769e+05
1.7939e+05
1.0471e+05
90077
1.5008e+05
95247
60706
74767
1.0849e+05
98299
60815
69017
99631
1.0745e+05
1.6986e+05
1.3454e+05
1.5941e+05
2.2649e+05
2.1997e+05
1.8091e+05
1.5859e+05
1.0456e+05
1.3289e+05
2.4464e+05
75533
95991
81915
50210
57900
90520
1.4689e+05
1.9728e+05
1.3541e+05
1.3976e+05
1.7259e+05
2.0675e+05
1.8823e+05
1.4831e+05
1.5736e+05
2.6405e+05
2.1086e+05
1.757e+05
99237
62711
56891
61088
87433
1.3048e+05
1.6966e+05
2.0481e+05
2.3983e+05
1.1098e+05
1.6071e+05
1.4463e+05
1.2662e+05
1.2763e+05
1.434e+05
2.1217e+05
1.3651e+05
1.4749e+05
1.5858e+05
1.1332e+05
49553
76498
1.0378e+05
1.0132e+05
60712
1.087e+05
1.7265e+05
2.0207e+05
1.1037e+05
86098
84324
75676
1.6861e+05
93352
90979
79522
1.0303e+05
63864
69426
76807
79695
1.5643e+05
57408
55985
74504
1.0863e+05
70373
66272
63897
1.0117e+05
1.1387e+05
1.1201e+05
1.6786e+05
2.4431e+05
3.0674e+05
2.8231e+05
3.1545e+05
2.0406e+05
1.8539e+05
1.2758e+05
71199
66902
75061
1.3562e+05
1.7934e+05
1.724e+05
2.5466e+05
2.3583e+05
1.6917e+05
1.2117e+05
1.4645e+05
1.8844e+05
1.8779e+05
1.3302e+05
1.4615e+05
2.1369e+05
2.4166e+05
2.6352e+05
1.9857e+05
1.4049e+05
1.1423e+05
77800
68462
87403
1.0543e+05
1.9017e+05
1.8882e+05
2.264e+05
3.2166e+05
2.6784e+05
1.8748e+05
1.9347e+05
1.1596e+05
1.2469e+05
74722
56734
96655
1.2375e+05
1.2856e+05
1.2675e+05
1.8139e+05
2.4914e+05
2.4764e+05
2.3086e+05
2.3007e+05
1.9194e+05
1.5683e+05
1.0962e+05
96224
84397
82322
86030
97542
1.7269e+05
3.1744e+05
2.8442e+05
2.1e+05
1.8645e+05
1.3626e+05
1.5438e+05
2.2022e+05
3.1517e+05
2.5969e+05
2.3136e+05
2.0209e+05
2.4801e+05
1.9773e+05
3.0083e+05
3.1621e+05
2.0452e+05
1.5258e+05
1.067e+05
1.2139e+05
97509
72660
1.2632e+05
1.1352e+05
94605
1.1578e+05
1.7164e+05
1.9978e+05
1.56e+05
2.4423e+05
1.7964e+05
1.0553e+05
1.1241e+05
1.5626e+05
1.265e+05
1.2735e+05
1.3247e+05
1.3164e+05
1.7642e+05
1.532e+05
1.6905e+05
1.236e+05
1.2994e+05
91449
60510
67941
93482
1.0221e+05
88232
1.0644e+05
1.2269e+05
1.4613e+05
1.8618e+05
3.5708e+05
2.7613e+05
1.9336e+05
1.8379e+05
1.8263e+05
1.9272e+05
3.6454e+05
2.5122e+05
2.7933e+05
1.788e+05
1.9451e+05
1.6771e+05
2.1464e+05
2.8099e+05
2.3961e+05
1.6601e+05
1.4458e+05
1.0475e+05
1.2727e+05
91518
90569
70565
63853
77571
68832
63858
73168
91031
1.5857e+05
1.6146e+05
1.7692e+05
1.5548e+05
45176
38957
61063
47143
66009
1.1303e+05
77932
1.1801e+05
2.2525e+05
1.0197e+05
69032
1.0428e+05
97172
88120
1.0826e+05
1.1105e+05
1.1019e+05
79270
42028
39627
35019
65398
83230
75616
1.0957e+05
66178
51578
39198
63765
79358
95259
77046
89833
99364
1.0026e+05
1.0962e+05
1.0208e+05
75874
58129
39543
67804
56660
48244
1.0964e+05
85875
49757
58226
90871
62641
43375
43010
75134
49993
52138
43821
49081
61855
99280
98538
1.1285e+05
92920
94334
77598
59197
56124
27923
49312
39302
36215
32465
35694
36923
35702
46775
35098
49084
54442
74548
65160
59271
58220
41639
36349
34180
63542
41803
38299
25234
26256
67211
68320
62254
32529
58508
34400
25910
25889
32050
52402
91886
1.1973e+05
86229
54786
72616
79142
77864
41849
21954
1.9722e+05
83810
58435
49601
76466
81042
1.0927e+05
1.1119e+05
79878
1.8027e+05
1.3226e+05
88954
47996
45103
55440
50532
52759
42402
57978
50123
42488
47225
68169
73813
98947
99599
68314
83180
1.2891e+05
1.3269e+05
1.3351e+05
1.6544e+05
1.6462e+05
4.6316e+05
2.5418e+05
1.6445e+05
2.321e+05
4.9364e+05
2.5693e+05
1.4287e+05
3.0268e+05
2.4697e+05
2.3602e+05
3.5178e+05
3.9823e+05
3.931e+05
3.6525e+05
3.535e+05
3.2262e+05
5.7691e+05
4.2591e+05
4.0822e+05
4.9165e+05
4.5766e+05
2.8143e+05
1.7433e+05
4.0873e+05
4.132e+05
3.9329e+05
3.6898e+05
2.2184e+05
2.6499e+05
1.9834e+05
2.7533e+05
3.2671e+05
2.2958e+05
1.8723e+05
1.6801e+05
1.4658e+05
1.0375e+05
1.4652e+05
1.4543e+05
1.1615e+05
1.1144e+05
1.164e+05
1.5009e+05
1.8355e+05
2.8511e+05
2.9529e+05
2.9046e+05
2.6098e+05
2.6273e+05
2.7448e+05
2.7325e+05
5.1935e+05
3.8487e+05
5.954e+05
2.7752e+05
3.1053e+05
3.9141e+05
4.145e+05
3.5696e+05
3.4412e+05
4.5582e+05
2.3105e+05
2.7112e+05
2.4243e+05
3.6161e+05
4.7011e+05
6.063e+05
8.6725e+05
6.4648e+05
4.5583e+05
6.0182e+05
4.2036e+05
1.4578e+06
2.0515e+05
2.995e+05
2.2746e+05
2.8239e+05
2.0192e+05
2.3667e+05
1.7871e+05
1.6268e+05
1.4192e+05
1.0923e+05
1.348e+05
2.2119e+05
2.1608e+05
4.3171e+05
6.394e+05
5.9756e+05
5.497e+05
5.6359e+05
6.4653e+05
4.0432e+05
6.9196e+05
9.0291e+05
7.114e+05
6.6763e+05
5.9974e+05
5.483e+05
4.1065e+05
4.6454e+05
4.6832e+05
3.1429e+05
5.4493e+05
3.1424e+05
3.0437e+05
2.9648e+05
2.5377e+05
5.6936e+05
1.1268e+06
9.7429e+05
7.009e+05
8.0832e+05
5.0769e+05
8.658e+05
7.0567e+05
7.8272e+05
3.0748e+05
2.816e+05
3.2767e+05
3.3076e+05
2.3278e+05
1.7818e+05
1.8717e+05
2.7445e+05
3.7644e+05
5.5886e+05
5.6906e+05
6.793e+05
6.8847e+05
7.3292e+05
8.7894e+05
1.1907e+06
7.6413e+05
4.0341e+05
7.141e+05
7.8785e+05
6.1086e+05
5.5621e+05
3.8815e+05
3.7574e+05
1.2891e+05
1.3269e+05
1.3351e+05
1.6544e+05
1.6462e+05
4.6316e+05
2.5418e+05
1.6445e+05
2.321e+05
4.9364e+05
2.5693e+05
1.4287e+05
3.0268e+05
2.4697e+05
2.3602e+05
3.5178e+05
3.9823e+05
3.931e+05
3.6525e+05
3.535e+05
3.2262e+05
5.7691e+05
4.2591e+05
4.0822e+05
4.9165e+05
4.5766e+05
2.8143e+05
1.7433e+05
4.0873e+05
4.132e+05
3.9329e+05
3.6898e+05
2.2184e+05
2.6499e+05
1.9834e+05
2.7533e+05
3.2671e+05
2.2958e+05
1.8723e+05
1.6801e+05
1.4658e+05
1.0375e+05
1.4652e+05
1.4543e+05
1.1615e+05
1.1144e+05
1.164e+05
1.5009e+05
1.8355e+05
2.8511e+05
2.9529e+05
2.9046e+05
2.6098e+05
2.6273e+05
2.7448e+05
2.7325e+05
5.1935e+05
3.8487e+05
5.954e+05
2.7752e+05
3.1053e+05
3.9141e+05
4.145e+05
3.5696e+05
3.4412e+05
4.5582e+05
2.3105e+05
2.7112e+05
2.4243e+05
3.6161e+05
4.7011e+05
6.063e+05
8.6725e+05
6.4648e+05
4.5583e+05
6.0182e+05
4.2036e+05
1.4578e+06
2.0515e+05
2.995e+05
2.2746e+05
2.8239e+05
2.0192e+05
2.3667e+05
1.7871e+05
1.6268e+05
1.4192e+05
1.0923e+05
1.348e+05
2.2119e+05
2.1608e+05
4.3171e+05
6.394e+05
5.9756e+05
5.497e+05
5.6359e+05
6.4653e+05
4.0432e+05
6.9196e+05
9.0291e+05
7.114e+05
6.6763e+05
5.9974e+05
5.483e+05
4.1065e+05
4.6454e+05
4.6832e+05
3.1429e+05
5.4493e+05
3.1424e+05
3.0437e+05
2.9648e+05
2.5377e+05
5.6936e+05
1.1268e+06
9.7429e+05
7.009e+05
8.0832e+05
5.0769e+05
8.658e+05
7.0567e+05
7.8272e+05
3.0748e+05
2.816e+05
3.2767e+05
3.3076e+05
2.3278e+05
1.7818e+05
1.8717e+05
2.7445e+05
3.7644e+05
5.5886e+05
5.6906e+05
6.793e+05
6.8847e+05
7.3292e+05
8.7894e+05
1.1907e+06
7.6413e+05
4.0341e+05
7.141e+05
7.8785e+05
6.1086e+05
5.5621e+05
3.8815e+05
3.7574e+05
4.6402e+05
88866
1.5543e+05
1.5583e+05
2.0521e+05
1.9954e+05
1.8471e+05
2.1142e+05
1.5978e+05
1.5193e+05
2.1901e+05
1.9318e+05
1.7389e+05
1.8747e+05
2.8567e+05
1.4224e+05
1.4656e+05
2.2751e+05
1.9666e+05
1.9796e+05
1.7413e+05
1.7503e+05
97818
92269
1.2492e+05
1.1365e+05
1.8119e+05
1.9796e+05
1.8611e+05
2.5376e+05
2.8778e+05
1.9649e+05
2.7445e+05
2.1248e+05
1.6677e+05
1.8248e+05
1.2079e+05
2.1024e+05
1.7219e+05
2.136e+05
2.3604e+05
2.4112e+05
3.0088e+05
2.8751e+05
2.2588e+05
2.0409e+05
1.3386e+05
1.1471e+05
1.3226e+05
1.8129e+05
2.0027e+05
2.04e+05
3.1443e+05
2.8933e+05
2.3858e+05
2.0417e+05
2.0779e+05
2.113e+05
1.427e+05
1.5544e+05
1.0839e+05
2.4757e+05
1.6762e+05
2.1397e+05
1.8087e+05
2.7071e+05
3.6798e+05
2.9756e+05
2.1595e+05
2.3497e+05
1.7245e+05
1.194e+05
1.0791e+05
1.6714e+05
2.2444e+05
3.987e+05
2.666e+05
3.0371e+05
1.7996e+05
2.276e+05
1.6709e+05
2.1009e+05
1.379e+05
1.2021e+05
1.3614e+05
1.3514e+05
1.1674e+05
1.4984e+05
1.3e+05
1.8282e+05
2.5927e+05
5.9039e+05
2.8469e+05
3.2332e+05
2.9197e+05
1.2892e+05
1.4289e+05
3.2345e+05
3.4835e+05
3.9241e+05
4.7164e+05
1.8764e+05
1.18e+05
1.7329e+05
1.1772e+05
1.2627e+05
1.242e+05
1.2908e+05
1.1616e+05
1.3858e+05
1.2043e+05
1.404e+05
90588
1.3905e+05
1.1804e+05
1.9103e+05
4.2297e+05
2.9612e+05
3.163e+05
1.4032e+05
2.1551e+05
3.4076e+05
1.2732e+05
1.3863e+05
2.1085e+05
1.579e+05
1.2448e+05
1.3281e+05
1.4513e+05
1.4132e+05
1.0824e+05
1.2498e+05
1.2089e+05
1.3284e+05
1.5426e+05
1.3814e+05
1.2002e+05
1.257e+05
1.5256e+05
1.7077e+05
1.4956e+05
1.4175e+05
1.4287e+05
1.312e+05
1.2852e+05
1.5313e+05
1.4889e+05
1.3658e+05
1.1974e+05
1.4141e+05
1.5323e+05
1.5381e+05
1.3036e+05
1.1573e+05
3.413e+05
3.4284e+05
3.6231e+05
2.689e+05
1.9375e+05
1.4057e+05
1.3867e+05
1.3034e+05
1.2032e+05
1.6781e+05
2.3897e+05
3.4263e+05
2.4265e+05
3.1173e+05
1.4214e+05
1.3376e+05
1.2816e+05
1.635e+05
1.4006e+05
1.5291e+05
1.8059e+05
2.625e+05
3.2066e+05
3.2544e+05
2.9171e+05
3.0757e+05
2.2319e+05
1.804e+05
1.4231e+05
1.2963e+05
1.442e+05
1.3296e+05
1.323e+05
2.7726e+05
2.3497e+05
1.8885e+05
1.688e+05
1.8306e+05
2.7113e+05
1.9285e+05
1.3514e+05
1.4806e+05
1.2696e+05
1.2475e+05
1.1581e+05
1.9271e+05
2.7187e+05
2.6954e+05
2.8816e+05
1.7476e+05
97868
1.2941e+05
1.2808e+05
1.3339e+05
1.2814e+05
1.4864e+05
2.517e+05
2.3964e+05
1.6182e+05
2.2594e+05
1.7228e+05
1.5986e+05
1.806e+05
1.8338e+05
1.7101e+05
1.4408e+05
1.2856e+05
1.1676e+05
1.1403e+05
1.0198e+05
1.6914e+05
3.3783e+05
1.8049e+05
1.5956e+05
1.2029e+05
1.1773e+05
1.3393e+05
1.3788e+05
1.2884e+05
2.1773e+05
2.3509e+05
1.7142e+05
2.3162e+05
1.4754e+05
1.078e+05
1.7496e+05
2.1531e+05
1.8142e+05
2.4534e+05
2.2971e+05
1.2877e+05
1.4877e+05
1.2563e+05
1.6244e+05
1.1593e+05
1.5208e+05
99680
1.3145e+05
1.3888e+05
1.898e+05
1.8783e+05
1.8568e+05
2.2163e+05
3.144e+05
3.1519e+05
2.4927e+05
1.0987e+05
1.166e+05
1.1391e+05
1.022e+05
1.6669e+05
3.6869e+05
3.6214e+05
2.9943e+05
2.715e+05
1.7021e+05
1.8555e+05
1.416e+05
1.311e+05
1.2175e+05
1.3925e+05
1.3829e+05
1.9461e+05
2.1335e+05
2.399e+05
2.9308e+05
5.1877e+05
2.7674e+05
1.9462e+05
1.0513e+05
92291
93616
78335
94236
1.0003e+05
99636
1.8743e+05
4.0665e+05
3.3187e+05
2.904e+05
1.9656e+05
1.9244e+05
1.3992e+05
1.5152e+05
1.481e+05
1.7992e+05
2.2317e+05
2.051e+05
3.49e+05
3.5827e+05
3.4638e+05
1.2604e+05
89281
93947
87392
65620
1.3152e+05
1.5451e+05
1.0454e+05
1.044e+05
1.16e+05
96443
1.0033e+05
83742
1.8765e+05
1.1562e+05
88821
1.1113e+05
1.0839e+05
1.074e+05
1.0875e+05
1.211e+05
1.2342e+05
1.2588e+05
1.8775e+05
88000
1.012e+05
1.1547e+05
1.124e+05
1.1358e+05
1.206e+05
1.5789e+05
82699
2.6428e+05
1.4862e+05
1.2273e+05
1.2146e+05
1.1302e+05
1.0394e+05
1.9315e+05
1.6187e+05
1.5501e+05
2.3014e+05
1.0386e+05
1.0704e+05
1.16e+05
1.2041e+05
1.1903e+05
1.6104e+05
2.915e+05
2.3122e+05
44443
1.7118e+05
97252
1.2528e+05
89508
1.0005e+05
2.2093e+05
2.4777e+05
2.2696e+05
2.0135e+05
1.0263e+05
89548
93431
1.2789e+05
1.5618e+05
65695
2.1092e+05
1.5e+05
1.1278e+05
1.2641e+05
93322
1.1846e+05
1.0218e+05
85193
1.8391e+05
1.6366e+05
94389
97103
1.0086e+05
1.1192e+05
1.1096e+05
80569
92817
1.2212e+05
52173
86283
91815
89527
81277
82910
1.0701e+05
1.4255e+05
1.0763e+05
97739
71441
96637
90422
78518
90493
64811
1.4474e+05
1.2494e+05
99985
21917
84652
82612
99566
95391
87197
72215
1.5162e+05
1.046e+05
1.0378e+05
97311
73258
42743
91851
1.9246e+05
1.8639e+05
58943
1.1975e+05
43925
58983
99231
98873
1.1549e+05
1.1598e+05
1.2348e+05
96707
87781
89065
53162
88011
2.0044e+05
95008
53839
1.2454e+05
1.582e+05
46986
81494
72520
87731
1.0188e+05
1.1342e+05
94721
79594
1.2146e+05
88652
1.113e+05
2.0506e+05
65670
2.4504e+05
2.3132e+05
2.2205e+05
1.9053e+05
2.2457e+05
2.2109e+05
2.2243e+05
2.3117e+05
2.0568e+05
1.9635e+05
1.9457e+05
1.6974e+05
2.4369e+05
2.5011e+05
2.1054e+05
2.2759e+05
2.3653e+05
3.0415e+05
3.1055e+05
3.1539e+05
2.6375e+05
2.6039e+05
2.4496e+05
2.2678e+05
2.0816e+05
1.9805e+05
1.8202e+05
2.2142e+05
2.3291e+05
2.3347e+05
2.1881e+05
2.7119e+05
2.4805e+05
2.4517e+05
2.9216e+05
2.9741e+05
3.0869e+05
1.9392e+05
2.4259e+05
2.4005e+05
1.9535e+05
1.95e+05
2.1329e+05
2.3568e+05
2.5204e+05
2.4384e+05
2.3306e+05
1.8355e+05
2.445e+05
2.4092e+05
2.0157e+05
1.9259e+05
1.9284e+05
2.6531e+05
2.4903e+05
2.4763e+05
2.6148e+05
2.1345e+05
2.3633e+05
2.9105e+05
2.5238e+05
2.5122e+05
2.737e+05
2.6424e+05
2.6281e+05
2.0994e+05
1.8698e+05
2.2002e+05
2.0999e+05
2.5046e+05
2.2124e+05
2.12e+05
2.4739e+05
2.1669e+05
1.7374e+05
1.8226e+05
2.4547e+05
2.0769e+05
2.6573e+05
2.6301e+05
2.8958e+05
2.0508e+05
3.0414e+05
2.327e+05
1.839e+05
1.8266e+05
2.1414e+05
1.6551e+05
2.3231e+05
2.4202e+05
2.8886e+05
2.3775e+05
2.2596e+05
2.6545e+05
3.0815e+05
2.1841e+05
2.5589e+05
3.224e+05
4.0053e+05
3.5498e+05
2.2266e+05
2.4589e+05
3.0922e+05
2.8851e+05
3.3164e+05
2.5544e+05
2.4368e+05
3.2453e+05
3.9438e+05
3.5816e+05
2.5812e+05
2.1886e+05
2.2425e+05
3.0061e+05
3.1529e+05
3.5011e+05
4.0876e+05
4.6197e+05
3.152e+05
2.2929e+05
2.1849e+05
2.6486e+05
2.5971e+05
3.7948e+05
3.9202e+05
3.2636e+05
3.1589e+05
2.0076e+05
2.3309e+05
2.0525e+05
2.5655e+05
3.7992e+05
4.6111e+05
4.5488e+05
4.7009e+05
4.5111e+05
3.8437e+05
3.0294e+05
2.0739e+05
2.166e+05
2.4646e+05
3.2986e+05
3.0974e+05
3.7061e+05
2.4107e+05
1.9975e+05
1.7995e+05
2.9016e+05
3.5656e+05
3.5942e+05
2.884e+05
3.6423e+05
1.7188e+05
1.4155e+05
1.0498e+05
91388
88947
95523
88550
1.0845e+05
1.3286e+05
1.3894e+05
1.304e+05
95245
1.0052e+05
1.1485e+05
1.2741e+05
1.2173e+05
1.4938e+05
1.6772e+05
1.508e+05
1.5679e+05
1.4907e+05
1.4402e+05
1.1613e+05
1.1798e+05
1.2854e+05
1.3463e+05
1.3865e+05
1.456e+05
1.5018e+05
1.5108e+05
1.44e+05
1.4405e+05
1.3942e+05
1.6278e+05
1.8728e+05
1.2798e+05
82480
1.4669e+05
1.8667e+05
1.5791e+05
1.5808e+05
1.6641e+05
1.6001e+05
1.548e+05
1.5887e+05
1.6277e+05
1.6095e+05
1.4941e+05
1.7159e+05
1.7548e+05
1.6549e+05
1.8668e+05
1.6968e+05
1.8267e+05
2.0043e+05
1.5616e+05
1.7118e+05
1.8316e+05
1.8642e+05
1.734e+05
1.8552e+05
2.3464e+05
1.7864e+05
1.9222e+05
2.0462e+05
1.9487e+05
2.4832e+05
1.9532e+05
2.0328e+05
2.4533e+05
2.0372e+05
2.0556e+05
1.4129e+05
1.8164e+05
2.0241e+05
2.3035e+05
2.2804e+05
2.4387e+05
3.3918e+05
2.1365e+05
2.1197e+05
2.0143e+05
1.975e+05
1.9052e+05
[truncated: 581 more rows]
