# Supplementary material for: Micro-mechanical fingerprints of the rat bladder change in actinic cystitis and tumor presence
Source: Commun Biol. 2023 Feb 24;6:217. doi: 10.1038/s42003-023-04572-0 (PMC9950451; doi:10.1038/s42003-023-04572-0)
Supplement: Supplementary file 4 — Supplementary data 1 [file 42003_2023_4572_MOESM4_ESM.zip › supplementary data graphs/muscle/2_XRay/Month4/R223/Chiaro.csv]

69932
34147
17309
NaN
77856
46387
74710
53197
1.4029e+05
3892.3
77398
1.9093e+05
3.0051e+05
1.1553e+05
53004
1.131e+05
NaN
99045
1.5565e+05
1.0797e+05
91927
1.3504e+05
1.9548e+05
1.9978e+05
2.3085e+05
NaN
81474
1.5373e+05
1.0389e+05
2.0788e+05
1.7911e+05
2.3132e+05
1.0278e+05
1.5124e+05
NaN
1.7781e+05
1.6636e+05
2.1896e+05
1.9219e+05
51072
50592
NaN
65314
49295
40807
15918
3543.6
59354
76548
84593
NaN
1.373e+05
1.6197e+05
2.1557e+05
NaN
68921
2.3802e+05
1.2115e+05
5450.3
62212
98317
9082.9
99442
99581
1.3772e+05
2.4413e+05
1.7338e+05
1.7898e+05
1.5016e+05
1.8432e+05
2.4341e+05
1.5186e+05
96794
2.6456e+05
2.2601e+05
1.3302e+05
1.2122e+05
1.9748e+05
2.3439e+05
1.2814e+05
60504
65954
36901
67369
34642
21750
1.0914e+05
47923
1.7877e+05
11957
1.3876e+05
71819
NaN
99716
1.2435e+05
88645
1.7248e+05
1.9848e+05
1.7954e+05
2.1029e+05
2.2241e+05
1.925e+05
NaN
2.0499e+05
1.2097e+05
2.6658e+05
2.2828e+05
1.0278e+05
1.3255e+05
1.2723e+05
NaN
1.2495e+05
1.4424e+05
71702
59117
51895
50218
9621.6
1.104e+05
1.3578e+05
80141
NaN
98811
1.0601e+05
2.51e+05
1.3962e+05
1.0012e+05
84528
26188
1.2954e+05
1.4422e+05
84293
2.1731e+05
1.8208e+05
1.3144e+05
1.6859e+05
72283
80168
59764
59434
53106
19626
79330
1.3044e+05
7967.8
1.5012e+05
1.4446e+05
1.04e+05
1.1596e+05
1.2948e+05
1.2291e+05
2.4289e+05
NaN
52369
1.1372e+05
1.3668e+05
1.124e+05
1.6678e+05
2.7744e+05
2.6913e+05
NaN
1.9155e+05
1.5412e+05
1.4859e+05
91480
NaN
23480
74709
14242
48277
67295
1.3736e+05
78776
1.327e+05
2.5219e+05
NaN
2.5072e+05
2.8505e+05
1.1858e+05
95648
1.0542e+05
85730
1.1417e+05
NaN
2.1136e+05
1.8563e+05
1.0614e+05
93670
1.2016e+05
1.8113e+05
NaN
1.2879e+05
2.2962e+05
84410
65561
52573
50490
58724
20844
28547
30156
43771
1.3849e+05
1.6139e+05
1.2797e+05
2.0281e+05
2.7371e+05
2.5573e+05
1.5743e+05
77893
1.9852e+05
1.1349e+05
2.8543e+05
3.3708e+05
1.032e+05
74394
2.1747e+05
1.4361e+05
1.5391e+05
3.0251e+05
84138
89343
37587
73697
1.0605e+05
NaN
1.5697e+05
1.8381e+05
2.1385e+05
2.8493e+05
2.6946e+05
3.4564e+05
NaN
83417
2.2991e+05
1.4178e+05
1.2539e+05
NaN
5712
1.427e+05
82928
79004
56441
73092
54019
37067
27430
74697
1.1288e+05
77056
1.0697e+05
1.8593e+05
4.4828e+05
2.9004e+05
1.0072e+05
72989
3645.6
1.9853e+05
NaN
2.2168e+05
2.8374e+05
3.2633e+05
4.2508e+05
2.7901e+05
NaN
75603
1.0221e+05
1.8968e+05
74976
90025
2.8951e+05
92146
2.3292e+05
1.1052e+05
96485
6083.3
2.8255e+05
81412
62060
87102
91713
61969
49356
51902
25723
19647
87694
1.2332e+05
1.2754e+05
1.2892e+05
16801
1.3697e+05
2.492e+05
2.6964e+05
2.7212e+05
3.0985e+05
2.7108e+05
3.9932e+05
2.897e+05
2.9362e+05
NaN
94880
94291
2.0138e+05
1.3727e+05
NaN
2.6286e+05
2.5613e+05
69297
87066
80819
94743
93925
5779.3
10683
63954
1.6969e+05
1.6557e+05
1.697e+05
1.7287e+05
68273
74687
2.26e+05
1.116e+05
2.3817e+05
42877
1.0061e+05
25291
1.1855e+05
1.423e+05
2.5681e+05
3.5181e+05
1.5717e+05
NaN
1.409e+05
1.5622e+05
2.402e+05
1.7091e+05
4872.1
2.1482e+05
3.009e+05
2.1139e+05
1.6329e+05
1.7031e+05
2.502e+05
2.1739e+05
1.6477e+05
2.1518e+05
80708
2.1959e+05
1.1381e+05
40516
65789
1.0192e+05
73113
61479
51975
35354
2.5306e+05
2.4411e+05
1.9452e+05
2.2301e+05
1.729e+05
2.7093e+05
2.2157e+05
1.6766e+05
2.3832e+05
1.5132e+05
1.5833e+05
1.2818e+05
1.0959e+05
65237
1.77e+05
1.9649e+05
49199
1.8469e+05
45972
57809
NaN
NaN
1.2507e+05
11107
97051
1.4749e+05
2.9047e+05
2.6503e+05
2.4293e+05
4218.6
2.5025e+05
59139
1.7711e+05
NaN
2.4945e+05
NaN
2.1506e+05
1.9791e+05
1.8798e+05
2.2914e+05
1.8018e+05
2.2582e+05
1.9634e+05
1.4544e+05
2.7325e+05
1.8176e+05
43943
1.5949e+05
54171
1.0774e+05
1.6702e+05
46582
NaN
97282
67905
23573
1.7723e+05
3.199e+05
2.459e+05
2.3529e+05
47487
NaN
1.5927e+05
1.8525e+05
1.7859e+05
2.6136e+05
1.3736e+05
2.835e+05
32149
1.8178e+05
1.2409e+05
1.7282e+05
NaN
60365
70463
2.4508e+05
2.9977e+05
1.5462e+05
1.8399e+05
2.0625e+05
1.6009e+05
2.4227e+05
1.2008e+05
84797
50016
NaN
66368
2.6036e+05
5046.7
1.4991e+05
1.9134e+05
2.0894e+05
1.9574e+05
1.493e+05
2.4946e+05
2.3382e+05
1.0185e+05
1.3595e+05
1.3561e+05
28251
1.4625e+05
2.5808e+05
2.4548e+05
93595
95039
63244
93655
1.2814e+05
1.5748e+05
68226
49637
32833
1.5023e+05
1.9833e+05
2.6245e+05
1.0195e+05
1.3559e+05
1.3803e+05
2.6927e+05
2.7818e+05
1.9479e+05
2.3716e+05
2.1964e+05
1.7514e+05
81719
1.7121e+05
9073.9
2.5815e+05
2.2244e+05
2.264e+05
98741
1.1479e+05
51377
NaN
NaN
71338
1.4426e+05
97577
1.8478e+05
2.5944e+05
2.3447e+05
1.395e+05
NaN
61246
2.2653e+05
2.0204e+05
1.6398e+05
NaN
1.2039e+05
1.6368e+05
1.5439e+05
2.5667e+05
1.4711e+05
1.6302e+05
2.105e+05
2.5196e+05
3974.4
2.587e+05
1.8577e+05
1.1015e+05
77805
63294
55338
NaN
1.1304e+05
55151
69522
1.3149e+05
3.5021e+05
2.2038e+05
3.2441e+05
1.1427e+05
3.4076e+05
69919
3.187e+05
2.5829e+05
1.8821e+05
1.4891e+05
2.3809e+05
2.83e+05
2.5956e+05
2.2952e+05
63217
2.8181e+05
59098
1.1857e+05
2.6757e+05
1.9661e+05
67884
60627
2.6693e+05
1.3945e+05
83746
63112
1.727e+05
1.007e+05
70520
69071
92843
1.9412e+05
1.4783e+05
1.8002e+05
1.9856e+05
2.8279e+05
68215
2.5728e+05
1.9653e+05
2.4476e+05
1.6051e+05
2.0097e+05
2.2568e+05
1.8441e+05
2.5738e+05
1.1931e+05
1.91e+05
1.1061e+05
1.1184e+05
1.0072e+05
84889
84770
70418
1.1625e+05
2.2758e+05
1.4811e+05
1.7739e+05
1.9185e+05
2.0976e+05
1.8053e+05
2.1268e+05
2.9567e+05
2.2618e+05
2.1827e+05
70537
89125
83497
1.9174e+05
2.9416e+05
2.8945e+05
3.3328e+05
2.902e+05
71991
2.9311e+05
1.9591e+05
2.0211e+05
2.0452e+05
2.6625e+05
1.764e+05
1.8308e+05
1.993e+05
1.1775e+05
1.214e+05
2.2384e+05
2.6662e+05
2.5915e+05
1.8803e+05
2.9502e+05
1.4589e+05
2.6363e+05
3.1383e+05
2.0591e+05
4.3505e+05
3.1511e+05
1.658e+05
3.0128e+05
3.1505e+05
1.2575e+05
54655
1.7394e+05
3.1865e+05
2.2034e+05
1.4679e+05
94265
3.8786e+05
2.1612e+05
3.5925e+05
2.6016e+05
2.5041e+05
2.2458e+05
1.7315e+05
2.0147e+05
2.7263e+05
2.6415e+05
2.403e+05
1.9029e+05
2.3454e+05
1.4774e+05
2.0472e+05
1.1384e+05
1.6774e+05
2.0452e+05
3.9208e+05
2.5323e+05
1.7069e+05
2.6628e+05
1.7686e+05
1.711e+05
1.4402e+05
2.0536e+05
2.7261e+05
2.1337e+05
1.7421e+05
1.9199e+05
2.3699e+05
1.3721e+05
1.9221e+05
1.1438e+05
1.1547e+05
1.3675e+05
1.2515e+05
84052
1.5295e+05
2.3697e+05
98584
1.0728e+05
59275
49116
76666
74400
78426
79373
80231
73322
92717
65824
1.0824e+05
79837
94551
2.6091e+05
2.0837e+05
1.1072e+05
1.3582e+05
1.0418e+05
95716
95697
93651
89187
87136
71817
71025
90598
84582
81499
1.5719e+05
1.7214e+05
1.3865e+05
64260
2.1788e+05
1.3271e+05
1.9543e+05
1.5806e+05
1.9664e+05
71148
1.3697e+05
2.2779e+05
1.2344e+05
1.2196e+05
1.5222e+05
1.2936e+05
90244
1.1114e+05
1.3845e+05
1.7938e+05
85407
1.1372e+05
72264
67312
76589
61513
90272
1.0547e+05
1.1498e+05
NaN
1.3247e+05
85869
1.383e+05
1.0603e+05
83928
1.2935e+05
84034
NaN
1.1386e+05
91155
38602
43679
48646
45083
73550
85490
93686
83032
NaN
NaN
38810
19331
63671
53357
35238
38102
50487
51454
49867
68623
45986
87958
65393
77506
70022
77296
85020
67916
68358
64317
42633
59521
25918
61208
64021
23795
53526
47493
42296
14781
45428
39790
51980
42013
73860
48866
76255
45923
43593
56994
22488
27701
24000
44156
27434
51511
35931
36788
50479
58643
45774
8412.2
37980
41913
20170
58986
48130
36514
32616
9247.6
59309
34144
18072
27272
30481
38433
17977
3165.2
43709
48886
5085.8
58763
57854
48517
41027
47028
69782
20279
38002
47491
20606
24427
21282
3715.7
28831
34448
40450
51428
41280
68686
42499
12066
25759
20791
16968
45881
22417
27182
14417
26131
NaN
82645
19543
93062
NaN
7875.8
66623
75632
57845
4032.1
18111
5201.5
8157.1
35043
20120
81147
1.2724e+05
93991
71573
57162
55223
NaN
12021
25726
44507
24284
56119
47558
64904
18424
68637
65892
59202
1.0517e+05
69778
1.0174e+05
53369
57764
NaN
NaN
30111
271.84
74538
NaN
45901
51276
37536
NaN
NaN
NaN
NaN
NaN
73244
NaN
74703
NaN
57761
NaN
767.92
NaN
11246
67764
63447
43212
29008
34484
76080
29880
26852
9483.8
10511
86207
7076.1
38323
61028
47357
23423
64866
34120
40395
2208.3
1.0032e+05
354.41
79843
20695
46325
16789
NaN
NaN
5584.5
11899
NaN
6009.7
7604.9
11995
NaN
416.58
NaN
443.45
NaN
510.95
422.76
NaN
482.63
NaN
NaN
517.01
NaN
NaN
NaN
2.2441e+05
91723
72737
64754
70338
1.3532e+05
18799
2.691e+05
3.335e+05
36319
1.1911e+05
66532
1.3623e+05
54829
1.3188e+05
3.5172e+05
1.355e+05
1.2283e+05
1.4494e+05
63043
79046
67076
63662
69576
1.5032e+05
1.8914e+05
2268.8
1.028e+05
3.695e+05
54033
10535
67857
72927
37621
24069
1.1884e+05
1.7636e+05
2.2953e+05
1.3819e+05
1.3391e+05
1.1396e+05
43909
58940
2.4829e+05
2.2608e+05
36809
34070
1.3883e+05
2.4479e+05
2.9947e+05
72249
1.836e+05
1.9353e+05
85996
71454
1.6615e+05
50787
68503
94807
1.7352e+05
2.9199e+05
78097
2.9555e+05
1.5001e+05
3.0399e+05
1.1269e+05
36326
1.5518e+05
1.4532e+05
1.8603e+05
78050
23993
3.247e+05
35926
1.3665e+05
2.5759e+05
1.5058e+05
2.7604e+05
1.8946e+05
64413
1.8714e+05
NaN
51961
27820
NaN
1.2038e+05
28009
3.175e+05
82171
2.3402e+05
2.0085e+05
2.1329e+05
1.9274e+05
81044
70395
30568
1.0549e+05
1.6106e+05
1.1033e+05
15866
37925
90625
1.5732e+05
2.3953e+05
1.6293e+05
27158
1.9707e+05
2.6686e+05
1.3639e+05
2.1312e+05
1.5157e+05
1.6869e+05
63752
1.0265e+05
40934
1.0617e+05
2.1694e+05
91868
15367
7401.1
2.5316e+05
2.5499e+05
33047
81718
2.383e+05
63226
1.3218e+05
73259
58341
1.3354e+05
67337
12330
15069
34499
1.8288e+05
84875
43656
97296
85586
2.2558e+05
1.9862e+05
1.1703e+05
47451
NaN
72211
1.5553e+05
96661
69234
57751
1.3738e+05
1.0585e+05
60004
1.0203e+05
1.4199e+05
NaN
1.0515e+05
68629
NaN
NaN
84438
90798
NaN
NaN
1.2354e+05
80756
68187
1.0272e+05
NaN
NaN
98191
83793
NaN
56725
88056
86239
NaN
1.2005e+05
1.4772e+05
90669
NaN
2.3471e+05
2.0505e+05
2.1926e+05
2.0101e+05
1.9098e+05
2.1098e+05
2.2277e+05
1.5485e+05
NaN
NaN
NaN
2.2568e+05
1.8645e+05
2.3504e+05
2.9214e+05
2.5447e+05
NaN
2.7785e+05
NaN
2.3806e+05
32053
19943
1.4179e+05
1.8408e+05
37816
1.9267e+05
1.078e+05
1.6264e+05
98054
1.5939e+05
NaN
85591
1.4467e+05
45551
1.589e+05
63907
68140
54355
67903
NaN
2.1571e+05
52314
85970
75305
58710
32728
35920
34421
36403
NaN
2.1057e+05
96698
1.0509e+05
NaN
1.4167e+05
1.1084e+05
1.2286e+05
1.6456e+05
1.6735e+05
1.1997e+05
1.322e+05
1.3443e+05
1.7518e+05
93816
1.0245e+05
1.0934e+05
97125
2.0375e+05
2.0157e+05
1.8948e+05
84164
1.1462e+05
1.0654e+05
1.4163e+05
1.3184e+05
1.1994e+05
1.4506e+05
1.2566e+05
1.1083e+05
42792
53209
1.3902e+05
93057
1.4332e+05
1.1319e+05
86103
1.7077e+05
1.5116e+05
1.2301e+05
1.2772e+05
1.3431e+05
1.1526e+05
1.0942e+05
1.3334e+05
1.3119e+05
1.2619e+05
89703
90368
1.2148e+05
1.3731e+05
1.1491e+05
1.534e+05
99969
1.003e+05
1.332e+05
1.5463e+05
1.2738e+05
82793
1.2338e+05
1.4374e+05
78688
66224
71583
59190
93985
79077
82161
89114
81894
10670
NaN
81696
NaN
48866
NaN
82577
45174
1.0236e+05
74900
NaN
NaN
NaN
NaN
NaN
1.1172e+05
NaN
NaN
NaN
NaN
NaN
NaN
NaN
NaN
NaN
NaN
NaN
NaN
NaN
NaN
NaN
NaN
NaN
NaN
NaN
NaN
NaN
NaN
NaN
NaN
NaN
NaN
NaN
NaN
NaN
NaN
NaN
NaN
NaN
NaN
NaN
36310
NaN
41197
58338
67259
84978
13775
1.095e+05
80544
47132
15625
15038
12366
29458
NaN
NaN
37950
63891
NaN
67585
NaN
7722.4
17314
28113
32371
58131
21602
1401.7
25098
21758
36428
25437
30500
48089
28411
38365
15005
97134
1.3468e+05
75323
71266
24449
25354
45723
14412
1918.5
7806.3
22959
22174
27298
688.63
14455
8619.6
27479
35001
28828
41450
66746
55768
63841
8175.6
80784
79144
66743
62422
63511
44343
41385
13357
14068
7502.4
17516
18163
29845
30455
22708
31424
39553
1182.2
26821
3609.4
16678
34820
37671
29482
36585
79246
40253
70872
7990.9
71140
76434
99810
97547
46770
16295
14017
12274
15950
9477.6
24548
27326
29402
12721
2357
25575
26210
NaN
46388
47295
90401
8323.4
44645
61712
89191
1.0163e+05
1.0743e+05
46623
61238
7891.2
NaN
6789
11618
28465
23978
26409
15552
29704
2247.1
27021
NaN
3944.9
37980
32576
50363
33795
86808
8470.7
65652
NaN
46520
52180
48551
6631.8
13417
5435
9803.9
NaN
25280
NaN
37707
31569
25087
24280
2213.1
24477
22106
17103
34173
29058
39542
31955
68150
3566.2
58964
45877
30205
76072
88816
67891
62774
6984.3
13168
4459.9
7269.1
13440
22427
NaN
28403
57073
NaN
NaN
63980
NaN
NaN
NaN
NaN
NaN
92020
55568
NaN
NaN
83263
NaN
NaN
NaN
NaN
NaN
83544
97736
NaN
1.1529e+05
NaN
NaN
NaN
1.3318e+05
NaN
NaN
1.3455e+05
1.2454e+05
2.1707e+05
NaN
NaN
NaN
NaN
NaN
NaN
NaN
NaN
1.6428e+05
NaN
NaN
NaN
2.3116e+05
1.7091e+05
NaN
NaN
NaN
NaN
2.458e+05
2.6694e+05
NaN
NaN
NaN
NaN
2.4864e+05
NaN
NaN
NaN
NaN
2.9385e+05
NaN
NaN
3.0321e+05
NaN
NaN
NaN
NaN
NaN
NaN
NaN
NaN
3.0693e+05
NaN
NaN
NaN
NaN
NaN
NaN
NaN
NaN
3.6088e+05
2.3944e+05
NaN
2.7536e+05
3.1648e+05
NaN
NaN
NaN
NaN
NaN
NaN
NaN
NaN
NaN
NaN
2.2115e+05
NaN
3.2071e+05
3.1647e+05
95921
1.0612e+05
NaN
1.1423e+05
1.7489e+05
NaN
2.0113e+05
2.2804e+05
NaN
NaN
43191
1.5876e+05
50115
1.0935e+05
59281
81035
84340
58735
1.047e+05
42658
88414
37162
1.0815e+05
71127
44701
39591
37731
52412
46550
37721
48495
42124
42950
1.1798e+05
72924
46700
50034
44839
41976
28626
36076
48777
64447
65293
47860
41883
33635
45179
70240
65535
30769
61500
1.0614e+05
60633
38370
43889
33128
10407
44150
60805
71460
57001
79159
48887
12471
29037
22963
21024
38023
45054
26412
39770
1.058e+05
16821
35548
51935
55245
39633
19489
52475
55090
44864
34186
38692
43590
56302
67530
54252
46014
48736
57972
43702
58706
59823
66318
61399
61272
36929
58191
70081
68090
55177
64393
39126
41642
58032
58463
51163
54006
68773
83972
86584
80321
50082
82625
89693
63297
73036
79788
1.279e+05
63966
70615
95463
64270
64944
97564
1.3969e+05
33914
60915
1.0404e+05
90895
65583
79174
1.5539e+05
86624
76251
1.0166e+05
77214
64510
71038
1.0133e+05
1.1289e+05
64864
75380
87400
72224
67570
53650
59453
90632
17546
25534
17280
23393
32313
36836
52724
45363
37421
44461
28972
25198
11577
29153
19276
8522.5
14052
12665
6892.5
10960
