# Supplementary material for: Micro-mechanical fingerprints of the rat bladder change in actinic cystitis and tumor presence
Source: Commun Biol. 2023 Feb 24;6:217. doi: 10.1038/s42003-023-04572-0 (PMC9950451; doi:10.1038/s42003-023-04572-0)
Supplement: Supplementary file 4 — Supplementary data 1 [file 42003_2023_4572_MOESM4_ESM.zip › supplementary data graphs/muscle/2_XRay/Month6/R139/AFM.csv]

61692
57067
52858
45190
36444
56044
51995
41297
34423
25347
36020
31889
31899
21611
23227
28108
19881
30213
31125
39166
33218
28894
48656
46072
41930
42626
50575
51676
80128
86597
58681
53058
41689
60024
48038
52957
43077
38905
34014
26189
26751
29804
25879
23107
23306
38007
28666
29785
29993
47728
28057
30987
42974
36789
52720
49344
51476
48914
60438
55803
50740
51544
42956
36963
26130
33669
44373
38983
32940
39397
49198
48231
37364
62453
44790
51168
46941
43806
50996
43604
41625
32990
33470
31803
37944
41189
42222
45442
52063
49468
48464
45024
58014
41391
51828
58301
33744
28661
36338
45555
56373
52555
48620
45985
46373
60852
44157
41369
34078
40602
47650
43471
38194
29867
48038
55475
50741
54833
81947
76047
85679
73117
67346
80210
59205
43148
36119
46881
65236
68808
36809
30576
39792
48223
59302
66592
54315
39139
25807
19589
73279
70310
45333
48667
28928
43771
58203
61643
67998
89166
85091
80954
89410
1.4752e+05
1.1862e+05
1.6392e+05
1.0772e+05
1.1917e+05
1.195e+05
70116
57241
68156
60069
59273
76895
60243
64970
78002
80037
77369
74042
86900
56469
51503
61639
75178
56988
58504
61891
64977
80514
95017
1.0021e+05
1.3616e+05
1.041e+05
1.4078e+05
1.1798e+05
89880
1.0503e+05
63392
1.0022e+05
73860
68410
97637
1.1067e+05
1.0857e+05
90105
1.4586e+05
97478
80941
91313
1.0197e+05
89425
69939
81329
1.1185e+05
83527
79459
76357
81929
1.3244e+05
1.4545e+05
1.2904e+05
89794
1.0984e+05
88259
88917
1.1333e+05
1.6101e+05
1.1553e+05
1.0279e+05
1.2849e+05
1.5013e+05
1.6365e+05
1.3432e+05
1.786e+05
95240
88262
1.0135e+05
97546
97844
74246
91468
90612
65354
66710
1.3619e+05
89021
92173
1.1645e+05
1.2248e+05
1.1469e+05
1.0368e+05
1.5624e+05
1.2983e+05
1.1629e+05
81524
1.1558e+05
1.4735e+05
1.0073e+05
1.6252e+05
1.3123e+05
98665
1.3234e+05
71333
88464
1.25e+05
94067
69486
85307
1.8104e+05
1.5321e+05
1.6661e+05
1.1155e+05
1.318e+05
1.3685e+05
1.0447e+05
94142
1.0739e+05
1.2579e+05
97607
88020
95617
1.2619e+05
1.256e+05
84378
82665
91379
1.1067e+05
1.0279e+05
1.1223e+05
1.1227e+05
96569
1.1154e+05
1.2064e+05
68953
86666
1.2407e+05
1.1597e+05
1.0559e+05
85975
90933
86577
1.0311e+05
72050
78287
88233
98958
76273
80835
27942
31362
30297
36045
39802
24660
37817
62803
99390
54313
33177
30393
28097
38775
18234
17129
80090
87207
42924
66319
68192
49267
18019
26285
36722
23802
14105
45449
71354
57796
43002
40616
21603
25451
20055
16401
43898
44891
71093
37622
12602
19229
11844
14500
30807
25107
41424
29291
20966
42971
55119
39680
25894
29174
58592
67071
66645
67722
67053
59353
58069
45279
54408
44516
38991
26347
46547
40465
28130
50788
3415.3
9037.2
11871
27457
46848
53497
22102
45449
38335
45616
23986
11373
31076
29418
47075
56107
32744
39999
51334
64278
58383
52337
53660
48712
53057
47587
32540
46554
57298
65439
62600
50775
36356
41075
52251
58128
36178
49468
19604
26081
9948.2
69639
65944
32825
49437
36075
14641
37142
41298
71818
30994
50200
43225
40906
30414
44743
45229
58108
52854
40205
23610
37716
24362
18932
48190
55544
55139
63739
37731
30902
46005
43152
35402
49490
45564
47730
44016
24851
41716
63014
46538
49015
41025
50746
67888
55480
65243
70715
1.1032e+05
85431
1.1155e+05
88819
81728
73730
78462
68880
46806
36633
46772
52741
88655
78397
63922
59596
58374
59632
87269
57765
1.015e+05
80988
95305
80599
67656
69295
44332
42533
70085
59289
55515
62926
42755
44193
59164
76672
63503
93364
74891
69356
54918
58166
67560
52360
50649
57776
59714
57247
40726
49558
33203
33466
30150
49113
48861
61284
60143
44094
48446
53947
60158
64578
54846
65178
60855
45845
45920
53484
51080
75421
66830
45902
56561
48378
50926
43003
44948
52247
79488
56154
65040
57192
47369
63534
60973
47145
38531
34123
35242
45252
37760
44499
50645
68253
66747
84453
53175
41314
52955
58561
41770
56463
72571
70995
55623
50189
39797
50800
49760
42431
71560
79631
76335
66785
45278
75202
94348
1.1202e+05
97222
65895
90678
84340
44845
56596
36461
58055
50726
68973
65388
49544
38084
56714
75773
82569
78958
75275
6713.5
9175.7
10758
14182
16058
16700
13734
19979
21341
27348
27227
28180
1807
2400.4
2907.3
3563.2
4846.8
3266
2002
4440.4
14843
18205
16339
16073
19997
22051
24984
26305
20907
18227
16131
13505
14192
8014.9
5471.3
4342.6
3254
2240.8
3043.8
3213.6
3702.4
9493.3
27058
28300
24085
18270
13204
17063
19596
17292
13311
9945.7
8936.3
8997
9323.1
10466
10702
11465
16142
18585
21244
23933
23609
20629
16745
18591
17099
8261.4
6395.1
4591
3419.2
3491.1
3683.2
3359.3
3044.2
9764.8
16040
14873
16106
16972
21526
23398
18623
16645
21007
18737
11768
5317.7
4919.8
5927.5
5442.6
5386.4
4305.1
4028.2
6968.3
12821
15372
11756
15311
22849
25475
27685
23831
22672
18946
15134
14270
10492
16542
39272
25323
20519
18653
18345
21429
27933
20488
17514
22893
21381
21787
12324
11228
8884.4
6509.5
5228.4
4440.8
5245.5
5584.7
4575.7
6050.5
5210.5
4542.3
6085.5
16609
32930
31488
30402
35773
2.5095e+05
1.5292e+05
1.6873e+05
1.7033e+05
2.6352e+05
2.3122e+05
2.9328e+05
1.9159e+05
3.3061e+05
1.841e+05
1.9456e+05
1.8593e+05
1.7831e+05
2.3348e+05
1.9159e+05
1.8328e+05
1.1814e+05
2.9698e+05
1.1186e+05
2.0081e+05
2.9961e+05
4.8552e+05
4.2239e+05
4.5373e+05
4.2318e+05
2.6388e+05
3.882e+05
4.9978e+05
2.9175e+05
2.8953e+05
2.9703e+05
3.4603e+05
1.8027e+05
3.4809e+05
3.4368e+05
2.4458e+05
2.3814e+05
3.869e+05
3.6915e+05
5.1323e+05
3.3543e+05
2.165e+05
2.3299e+05
2.0501e+05
2.5701e+05
1.9953e+05
2.4596e+05
4.198e+05
1.516e+05
5.9933e+05
6.0148e+05
6.9095e+05
2.9374e+05
4.6178e+05
4.2177e+05
1.1263e+05
1.5434e+05
3.0064e+05
2.4355e+05
1.8082e+05
1.662e+05
3.473e+05
2.1648e+05
1.7322e+05
2.1229e+05
2.5167e+05
3.1061e+05
2.1243e+05
3.4557e+05
2.5192e+05
2.8484e+05
2.4647e+05
3.9232e+05
1.7061e+05
4.0701e+05
3.5577e+05
4.9055e+05
4.0502e+05
4.103e+05
3.0593e+05
1.8031e+05
1.9027e+05
1.9866e+05
4.3051e+05
4.6809e+05
5.2825e+05
4.2248e+05
3.3956e+05
1.6668e+05
1.9451e+05
2.4915e+05
2.5722e+05
2.4587e+05
5.2033e+05
3.6095e+05
2.8483e+05
3.9829e+05
1.3635e+05
2.1328e+05
2.174e+05
1.2696e+05
5.0368e+05
3.5784e+05
3.5116e+05
3.4315e+05
2.4168e+05
1.4791e+05
3.0744e+05
2.3955e+05
3.4577e+05
2.774e+05
2.7948e+05
2.2628e+05
2.1447e+05
4.301e+05
3.2835e+05
4.5956e+05
4.1775e+05
2.0356e+05
4.2478e+05
5.7048e+05
9.0005e+05
3.8227e+05
4.6163e+05
5.5409e+05
1.916e+05
3.7779e+05
2.8401e+05
2.1208e+05
9.1272e+05
3.1294e+05
3.2982e+05
6.7859e+05
4.2645e+05
4.4022e+05
3.7186e+05
7.547e+05
1.7113e+05
3.8271e+05
2.9876e+05
2.9445e+05
2.6853e+05
2.3611e+05
2.1754e+05
5.8701e+05
3.6984e+05
2.8549e+05
1.524e+05
3.8808e+05
1.8884e+05
3.7381e+05
1.8529e+05
2.1668e+05
1.7134e+05
70239
53164
67011
78647
64932
59777
1.1803e+05
2.1544e+05
96232
56820
4.4561e+05
1.9874e+05
2.7454e+05
1.4271e+05
3.4551e+05
3.0169e+05
3.0538e+05
2.0066e+05
2.5304e+05
2.8683e+05
2.6486e+05
1.8184e+05
78098
2.0545e+05
1.9126e+05
1.1081e+05
60149
63788
70396
65976
54623
74325
1.6666e+05
2.0923e+05
1.0823e+05
59742
63764
64133
60838
57021
1.0525e+05
2.0661e+05
4.5756e+05
3.5764e+05
1.7679e+05
4.1731e+05
5.115e+05
1.5961e+05
2.7741e+05
4.4039e+05
1.4503e+05
1.9739e+05
2.108e+05
2.0841e+05
1.9254e+05
1.3083e+05
3.1049e+05
4.8017e+05
2.2076e+05
84017
55997
59637
59094
64383
85227
1.5362e+05
2.6486e+05
2.951e+05
2.3254e+05
81258
77657
57663
56635
51055
1.1936e+05
4.2602e+05
6.2275e+05
3.571e+05
2.6605e+05
1.9007e+05
1.6411e+05
2.0587e+05
2.3804e+05
1.9528e+05
2.1566e+05
1.4342e+05
1.4326e+05
1.5454e+05
1.7534e+05
2.1508e+05
4.7075e+05
4.0472e+05
5.9092e+05
4.8229e+05
45070
54400
56983
82481
93163
3.2064e+05
4.9008e+05
2.4577e+05
3.7422e+05
86711
54877
56483
53338
45298
5.9385e+05
4.6207e+05
5.0299e+05
2.7715e+05
2.0836e+05
3.1247e+05
2.0982e+05
1.7747e+05
2.3295e+05
3.0622e+05
1.4394e+05
2.0592e+05
2.6513e+05
1.8946e+05
2.9998e+05
2.6844e+05
2.7665e+05
5.089e+05
5.5829e+05
3.7482e+05
50266
51580
55378
57572
88140
4.0656e+05
7.4103e+05
5.9644e+05
3.1663e+05
1.0663e+05
64172
58577
57880
1.6808e+05
3.7536e+05
6.8341e+05
2.5154e+05
2.0505e+05
3.511e+05
2.5393e+05
2.4892e+05
2.6386e+05
2.1053e+05
1.9422e+05
2.7146e+05
3.4559e+05
3.0267e+05
1.4771e+05
2.5461e+05
3.6374e+05
1.9493e+05
2.0348e+05
3.7196e+05
3.5074e+05
2.6405e+05
1.4213e+05
1.3866e+05
2.316e+05
4.929e+05
2.8599e+05
1.8395e+05
2.7143e+05
6.0052e+05
3.6835e+05
3.2738e+05
4.0151e+05
4.1838e+05
2.0829e+05
1.6887e+05
2.1381e+05
2.5829e+05
3.4133e+05
4.5258e+05
4.1565e+05
2.7654e+05
2.5485e+05
2.2889e+05
1.8672e+05
3.3651e+05
4.134e+05
2.0308e+05
1.8776e+05
3.4476e+05
1.8663e+05
1.6998e+05
3.7956e+05
3.7966e+05
4.3278e+05
3.1882e+05
5.2294e+05
5.3117e+05
3.5068e+05
2.1661e+05
1.3159e+05
1.8165e+05
3.5429e+05
2.3769e+05
2.8698e+05
3.7792e+05
1.2166e+05
2.2636e+05
2.569e+05
2.2473e+05
3.402e+05
1.2895e+05
1.9426e+05
4.2103e+05
5.0723e+05
2.9216e+05
3.3563e+05
2.3335e+05
2.6368e+05
3.0535e+05
3.1948e+05
2.4742e+05
2.1679e+05
2.1491e+05
1.5973e+05
2.1718e+05
2.2199e+05
2.0625e+05
1.5568e+05
1.833e+05
1.4002e+05
1.4112e+05
1.5092e+05
2.5811e+05
3.1404e+05
2.5811e+05
1.8764e+05
2.4535e+05
2.2722e+05
3.8105e+05
2.719e+05
1.82e+05
2.1375e+05
2.4541e+05
3.4256e+05
2.7997e+05
1.636e+05
5.4236e+05
3.3623e+05
2.7341e+05
2.8889e+05
3.0318e+05
3.7506e+05
2.7395e+05
2.9956e+05
3.1475e+05
5.5363e+05
1.6604e+05
2.1641e+05
2.2999e+05
1.5465e+05
3.8019e+05
1.8002e+05
1.6359e+05
1.8318e+05
1.5098e+05
1.8131e+05
1.4036e+05
1.6381e+05
2.5853e+05
2.705e+05
1.7493e+05
1.7881e+05
1.1544e+05
1.6829e+05
1.4643e+05
1.566e+05
1.4851e+05
1.4901e+05
1.4262e+05
1.8298e+05
1.2658e+05
2.2961e+05
2.2505e+05
2.1555e+05
2.4056e+05
1.5311e+05
2.2034e+05
1.3567e+05
1.4497e+05
1.2693e+05
1.3771e+05
1.0479e+05
2.0456e+05
1.8976e+05
1.2854e+05
1.813e+05
1.3328e+05
1.3971e+05
2.0266e+05
1.8573e+05
60942
76727
57950
54192
89879
95540
81793
46243
55102
59299
54336
80237
61664
95229
66537
98619
98695
82551
73924
71464
56327
58229
46621
50904
84129
72018
1.3071e+05
1.2784e+05
74169
63481
1.0306e+05
75089
88849
91688
1.2131e+05
86017
1.0283e+05
1.6134e+05
1.1172e+05
1.0807e+05
1.1511e+05
1.3351e+05
1.1033e+05
1.1546e+05
1.2362e+05
1.1506e+05
1.1127e+05
1.4685e+05
1.7981e+05
1.526e+05
1.2537e+05
1.0187e+05
1.0598e+05
71781
1.7541e+05
1.6529e+05
1.3508e+05
1.2957e+05
2.0088e+05
1.5046e+05
1.1168e+05
1.244e+05
96761
1.8289e+05
1.9304e+05
1.5713e+05
1.556e+05
1.4378e+05
1.2985e+05
1.7953e+05
1.4984e+05
96708
1.0678e+05
99860
1.1048e+05
1.1719e+05
1.1884e+05
1.4233e+05
1.3566e+05
1.5419e+05
1.8431e+05
1.8063e+05
1.6798e+05
1.8652e+05
1.9508e+05
1.6062e+05
1.8504e+05
1.4137e+05
1.2276e+05
1.1437e+05
1.9029e+05
2.3208e+05
2.5871e+05
1.9848e+05
2.2803e+05
1.7932e+05
2.5012e+05
1.7889e+05
2.6106e+05
1.5949e+05
2.0152e+05
2.5016e+05
2.8244e+05
2.2274e+05
95907
1.4954e+05
1.8464e+05
1.8164e+05
1.6423e+05
1.7114e+05
1.183e+05
1.2367e+05
1.9763e+05
1.5736e+05
1.2873e+05
1.9043e+05
2.0409e+05
1.8007e+05
1.9163e+05
1.8569e+05
1.4903e+05
1.5535e+05
1.2563e+05
1.4002e+05
1.4352e+05
1.2424e+05
1.8365e+05
1.757e+05
1.6408e+05
1.7104e+05
2.048e+05
2.3186e+05
2.0344e+05
1.7829e+05
1.9412e+05
1.2385e+05
1.0509e+05
1.8836e+05
1.7759e+05
81608
90499
1.0537e+05
85422
58769
50446
65078
53995
87890
1.0437e+05
1.0243e+05
90289
65371
65486
85242
64896
68768
47126
58693
1.0517e+05
81720
1.0204e+05
1.3107e+05
57580
71067
51423
60415
63296
55135
44958
58081
82437
72094
48399
59575
49499
1.0408e+05
82957
1.1866e+05
61719
64073
62656
1.0274e+05
65624
1.1537e+05
65959
88595
1.9373e+05
1.6051e+05
69344
53960
59916
65449
67789
68971
61806
69981
58626
50263
60948
76246
87937
1.3989e+05
80161
1.1719e+05
1.0491e+05
97712
82483
75122
51435
43025
72343
69094
72886
1.3425e+05
1.0992e+05
1.0123e+05
48593
1.1173e+05
1.1069e+05
2.6678e+05
1.206e+05
1.3272e+05
1.5214e+05
34494
61824
53916
41694
1.0186e+05
1.4019e+05
1.606e+05
1.707e+05
1.5245e+05
58457
1.0312e+05
1.044e+05
2.702e+05
1.6831e+05
1.0271e+05
1.0203e+05
84933
57609
87085
77913
84873
1.052e+05
1.2224e+05
1.2421e+05
93775
86929
88351
91625
80552
69990
70108
98819
1.4938e+05
2.0043e+05
1.6748e+05
2.0383e+05
1.2033e+05
92211
1.4056e+05
1.7559e+05
2.1051e+05
1.4282e+05
61015
1.426e+05
74851
68044
93196
99666
1.9471e+05
1.3648e+05
83765
88333
85083
1.4017e+05
2.1369e+05
2.8743e+05
1.5096e+05
1.478e+05
1.0602e+05
57934
70317
1.0567e+05
84453
80098
87912
59867
1.2808e+05
1.6994e+05
2.2802e+05
1.0368e+05
1.1679e+05
61309
68210
97504
33636
31795
1.056e+05
1.2829e+05
1.2885e+05
1.1227e+05
1.2098e+05
1.4913e+05
2.9976e+05
1.3291e+05
1.7637e+05
1.052e+05
1.0198e+05
1.3596e+05
2.7071e+05
1.4862e+05
2.1579e+05
1.7136e+05
2.7047e+05
1.0286e+05
1.0763e+05
2.1161e+05
97200
47413
1.7074e+05
1.0825e+05
1.4327e+05
1.2567e+05
1.125e+05
2.0091e+05
90732
1.9177e+05
1.0567e+05
1.0032e+05
95069
85119
95876
1.1649e+05
1.0882e+05
1.1836e+05
1.4947e+05
1.4618e+05
1.0675e+05
1.2608e+05
1.0045e+05
1.5956e+05
2.1834e+05
1.2061e+05
1.9252e+05
3.0491e+05
4.0766e+05
3.7114e+05
1.8456e+05
1.6656e+05
1.4286e+05
1.0189e+05
97311
1.5452e+05
1.5792e+05
3.0171e+05
2.6268e+05
1.8937e+05
99099
1.6966e+05
1.103e+05
1.2142e+05
1.612e+05
1.0605e+05
97449
96547
1.0976e+05
84595
1.0225e+05
1.1925e+05
1.2014e+05
91940
83465
1.0224e+05
89131
85490
90301
1.0732e+05
78065
1.0038e+05
78807
68074
59976
70216
56869
1.1724e+05
1.1321e+05
2.1514e+05
1.2866e+05
81177
2.021e+05
80871
73368
70992
1.7868e+05
99254
1.0096e+05
81866
1.2678e+05
91741
74251
1.6326e+05
1.2237e+05
71180
97192
63707
75176
54100
67604
92851
99563
81682
74082
63859
82610
64563
82540
72905
79719
69087
78529
79993
95459
73644
62949
58571
77189
62830
67704
74088
1.2294e+05
87414
1.0767e+05
1.0548e+05
88784
86155
1.5169e+05
1.5301e+05
1.0005e+05
96178
1.0376e+05
84673
84895
76782
75338
68259
35991
22782
40692
31293
34337
26637
22294
31593
51364
93574
1.015e+05
47426
39061
41288
26679
45150
42353
48471
41773
32554
38953
62875
78178
77789
98432
90488
1.1111e+05
1.2622e+05
1.3358e+05
1.4548e+05
1.0796e+05
97516
1.1951e+05
1.3326e+05
1.4006e+05
1.5735e+05
1.417e+05
1.3195e+05
1.0493e+05
1.0172e+05
77078
51798
43716
59259
69396
68117
80456
77343
48117
73573
86158
61910
1.2891e+05
2.0408e+05
1.2268e+05
88149
1.3145e+05
59811
58534
38747
82515
39239
1.0679e+05
71761
60727
38684
55893
88111
1.03e+05
1.1442e+05
1.1748e+05
1.6147e+05
1.4551e+05
1.3426e+05
1.1529e+05
79720
54203
70121
1.1374e+05
1.4243e+05
1.2311e+05
1.2506e+05
1.1726e+05
1.1081e+05
92051
70741
50116
27680
94100
82801
74323
54794
65455
45872
29605
64664
1.0836e+05
74337
1.1288e+05
1.2492e+05
58766
76362
1.1592e+05
92593
33763
66913
65933
53164
41419
91368
50523
47686
46214
52434
62843
78549
80140
97926
1.2528e+05
1.2027e+05
1.1095e+05
95763
1.3258e+05
1.0038e+05
81262
86690
72547
58946
55854
69364
89137
26991
21295
73576
1.1066e+05
65030
48260
46693
1.0606e+05
1.1839e+05
79254
58665
75247
1.0301e+05
1.0052e+05
79729
44452
34383
15628
7592.2
12980
40101
35614
65026
80583
54825
42294
22579
13095
30208
49184
63001
60727
47772
39842
33250
27517
33074
34497
42459
63320
74367
72374
73424
47587
65516
38461
27218
56417
75287
75828
82514
49554
32208
32531
40808
47433
58675
50922
59110
72767
51961
45450
45657
22096
16183
26770
36599
34866
42083
30781
39812
51233
42639
48933
58353
51027
32589
26584
40678
72899
70447
77406
64386
40311
30244
30773
44352
39623
43444
59532
65515
70496
80909
54389
71864
53672
35349
57174
67531
50338
36104
36829
26746
18755
31028
30796
34256
31942
40082
35698
37180
32897
18647
19580
27937
41215
58918
64493
81015
48356
48782
62628
92990
90555
79058
84465
68857
52387
54784
51361
55805
69974
74752
52639
63604
60335
54718
73926
94531
68685
87714
97780
86014
55525
71252
67584
74827
78028
43204
25973
20700
18072
24895
42203
47270
46505
1.2684e+05
1.3263e+05
1.2114e+05
1.0612e+05
1.0632e+05
1.1633e+05
66054
82767
1.4829e+05
81120
1.4704e+05
87252
2.0716e+05
2.0822e+05
1.3107e+05
4.1596e+05
2.2442e+05
1.6586e+05
2.3715e+05
1.531e+05
1.0638e+05
2.6502e+05
2.9317e+05
3.2667e+05
3.072e+05
4.2107e+05
1.2594e+05
2.2466e+05
3.3581e+05
1.9114e+05
2.9539e+05
2.3226e+05
3.2583e+05
1.5271e+05
1.6243e+05
1.7814e+05
1.5194e+05
1.3879e+05
1.533e+05
1.4991e+05
63639
48254
76392
1.3185e+05
2.07e+05
2.2168e+05
1.6583e+05
5.0009e+05
2.8866e+05
2.8101e+05
4.5863e+05
2.9513e+05
2.6701e+05
1.8464e+05
3.7179e+05
1.0842e+05
1.6192e+05
4.2033e+05
3.9869e+05
2.7304e+05
2.9106e+05
2.675e+05
1.813e+05
2.3215e+05
2.4496e+05
2.0294e+05
1.7624e+05
2.8663e+05
2.1106e+05
1.4803e+05
2.3938e+05
1.3274e+05
84214
1.7616e+05
2.8718e+05
71975
1.201e+05
[truncated: 73 more rows]
