# Supplementary material for: Micro-mechanical fingerprints of the rat bladder change in actinic cystitis and tumor presence
Source: Commun Biol. 2023 Feb 24;6:217. doi: 10.1038/s42003-023-04572-0 (PMC9950451; doi:10.1038/s42003-023-04572-0)
Supplement: Supplementary file 4 — Supplementary data 1 [file 42003_2023_4572_MOESM4_ESM.zip › supplementary data graphs/muscle/2_XRay/Month6/R139/Chiaro.csv]

54070
79810
38000
58966
68383
52725
45822
29440
34459
45943
79996
57594
71051
62099
45012
43661
81660
52452
52753
45790
34916
55650
44755
55861
1.7425e+05
86388
42068
1.1503e+05
1.5406e+05
1.513e+05
1.1414e+05
82790
1.0119e+05
49237
44311
46800
46256
1.2404e+05
53503
46262
51243
39350
55026
49888
58536
32963
27799
71555
33747
45518
98372
62936
39950
43964
41978
43004
85215
74416
68582
82488
25697
43715
30694
37655
86482
13775
1.5907e+05
1.1976e+05
99537
38774
52800
35399
19153
33552
16303
24125
39223
47046
39281
50159
52724
25467
45538
60407
40426
43259
42691
46583
42375
45687
21116
43260
29992
18530
23414
1.1495e+05
73847
25753
26091
31863
35706
66081
30361
27733
22313
72482
45516
1.6256e+05
35393
37643
66508
81045
32837
46299
69244
1.4395e+05
49705
73284
72927
34297
67289
27575
30735
49213
17973
32190
13669
40496
17153
15092
41418
16001
92978
48377
32620
11673
35545
36754
21622
30947
22493
99243
36550
48993
20202
11878
29488
51840
64727
18231
32141
NaN
65677
73545
50823
44672
78613
60055
52044
42737
59340
70967
1.0682e+05
NaN
25442
35688
42020
36704
45537
89745
94102
47236
84621
56227
1.1723e+05
55238
59188
1.0257e+05
54472
51508
84141
61859
81114
47307
88706
46448
60420
35021
41816
49149
60960
63600
60009
85215
72014
62834
85815
78952
86480
68163
94957
79023
83073
80727
42936
49060
52846
79805
34020
39084
67988
84120
31814
18075
35507
93891
48560
98954
31186
98203
65757
1.3075e+05
65063
85650
33571
86717
25268
29321
20783
30097
48961
1.0212e+05
42495
88237
61616
1.2635e+05
51878
5073.2
82505
1.1998e+05
1.4563e+05
52273
45515
51452
65485
93900
23632
28533
25974
44878
67392
88602
35681
54792
2.1545e+05
7357.2
94746
80447
82809
65821
41716
66540
37519
44100
44039
32221
30848
45538
8834.6
NaN
2.8647e+05
57525
44477
1.077e+05
795.25
99585
68614
71551
57320
40150
51882
85191
75156
51280
31541
18778
23642
35607
22364
39126
75664
70764
1.3571e+05
27767
45531
96786
1.0673e+05
53079
1.1021e+05
1.2975e+05
70834
50845
42981
41923
28850
32572
54958
43521
58842
58752
13595
85253
4572.9
85105
61473
1.0584e+05
60220
1.0309e+05
46616
92894
58669
48123
68814
12814
40635
17091
32985
68700
74651
66123
67072
5426.9
89439
1.867e+05
98983
91113
1.6301e+05
92898
53877
48671
36154
50182
13196
40049
48349
1.4778e+05
26674
53236
52997
66493
