# Supplementary material for: Micro-mechanical fingerprints of the rat bladder change in actinic cystitis and tumor presence
Source: Commun Biol. 2023 Feb 24;6:217. doi: 10.1038/s42003-023-04572-0 (PMC9950451; doi:10.1038/s42003-023-04572-0)
Supplement: Supplementary file 4 — Supplementary data 1 [file 42003_2023_4572_MOESM4_ESM.zip › supplementary data graphs/muscle/2_XRay/Month6/R140/AFM.csv]

3.8134e+05
4.0128e+05
3.7258e+05
3.2089e+05
3.6062e+05
2.4842e+05
3.1896e+05
3.4774e+05
2.4246e+05
1.2467e+05
1.3997e+05
1.0728e+05
1.1228e+05
1.5805e+05
1.5563e+05
1.9539e+05
2.6003e+05
4.0452e+05
4.1937e+05
4.8309e+05
5.148e+05
4.1141e+05
3.2685e+05
2.9896e+05
3.7798e+05
3.7436e+05
3.873e+05
3.2649e+05
3.7936e+05
1.1893e+05
1.0984e+05
1.1937e+05
1.1078e+05
1.4595e+05
1.4485e+05
1.4838e+05
50640
1.2056e+05
1.4049e+05
1.2901e+05
1.1718e+05
1.8829e+05
1.9101e+05
3.679e+05
3.4956e+05
3.8058e+05
2.9769e+05
3.4251e+05
2.592e+05
1.4276e+05
1.7441e+05
1.0466e+05
1.0426e+05
1.3416e+05
1.5044e+05
1.5625e+05
1.4652e+05
1.1564e+05
1.346e+05
1.6243e+05
1.7662e+05
1.7766e+05
1.8589e+05
1.5936e+05
1.8414e+05
1.843e+05
1.1265e+05
1.3194e+05
1.8545e+05
2.0947e+05
1.4057e+05
2.0462e+05
2.0703e+05
2.5627e+05
2.2878e+05
1.8307e+05
1.8808e+05
1.2612e+05
1.2894e+05
1.6248e+05
1.6256e+05
1.6445e+05
1.3845e+05
1.4181e+05
1.6079e+05
1.7742e+05
2.0486e+05
1.3813e+05
1.5259e+05
1.5212e+05
1.0376e+05
1.8701e+05
2.1516e+05
1.6122e+05
3.1577e+05
2.5047e+05
2.1656e+05
2.372e+05
1.4028e+05
1.4147e+05
1.2891e+05
1.3495e+05
1.4273e+05
1.7443e+05
1.5976e+05
1.7035e+05
1.1411e+05
1.403e+05
94818
1.6234e+05
2.5185e+05
1.6364e+05
1.6132e+05
2.1065e+05
1.8406e+05
1.7003e+05
1.4205e+05
2.1167e+05
2.8014e+05
1.9167e+05
1.3836e+05
1.6125e+05
1.4481e+05
1.8596e+05
1.9563e+05
1.1563e+05
1.5118e+05
1.9952e+05
1.4698e+05
2.1472e+05
1.8407e+05
1.6911e+05
1.433e+05
2.2868e+05
2.5133e+05
1.4023e+05
1.4288e+05
1.3638e+05
1.8516e+05
1.8076e+05
1.7187e+05
1.5264e+05
1.6972e+05
88176
4.8179e+05
2.0802e+05
1.6716e+05
1.5978e+05
1.3865e+05
1.7043e+05
1.3115e+05
1.5436e+05
1.9695e+05
1.856e+05
2.1002e+05
1.7252e+05
1.3382e+05
1.5566e+05
2.0016e+05
1.3917e+05
1.4812e+05
2.2538e+05
2.4743e+05
1.0346e+05
1.5942e+05
3.3878e+05
4.7447e+05
3.7223e+05
2.3373e+05
1.2352e+05
1.225e+05
2.4443e+05
1.4583e+05
1.8776e+05
2.1299e+05
2.0153e+05
1.9368e+05
1.6504e+05
1.2261e+05
78559
1.6747e+05
1.9359e+05
1.2402e+05
1.8334e+05
1.5474e+05
1.5641e+05
1.8858e+05
2.4183e+05
1.4652e+05
1.4611e+05
5.6615e+05
3.2286e+05
1.4162e+05
2.4533e+05
2.4124e+05
2.2612e+05
1.9078e+05
1.8766e+05
2.5998e+05
2.1999e+05
2.2953e+05
1.2014e+05
1.6994e+05
2.1845e+05
3.2086e+05
2.0486e+05
2.2739e+05
2.4014e+05
2.1367e+05
2.2785e+05
1.7834e+05
2.0997e+05
2.2072e+05
2.4489e+05
3.8932e+05
2.2902e+05
1.6583e+05
2.7459e+05
2.3814e+05
2.216e+05
2.1704e+05
2.1e+05
1.832e+05
1.5409e+05
1.6197e+05
2.1791e+05
1.3875e+05
2.5136e+05
72920
68892
1.5257e+05
1.621e+05
1.8842e+05
1.7403e+05
1.6737e+05
1.8584e+05
3.0282e+05
3.0947e+05
3.9853e+05
2.5329e+05
3.292e+05
3.282e+05
1.6949e+05
1.7749e+05
2.0776e+05
1.8108e+05
1.7706e+05
1.0948e+05
1.6369e+05
1.3541e+05
1.8878e+05
1.8917e+05
1.7815e+05
2.6302e+05
1.9904e+05
2.7038e+05
1.6357e+05
2.4002e+05
2.4204e+05
1.7482e+05
2.7779e+05
2.1316e+05
2.4256e+05
1.4467e+05
2.1814e+05
2.1206e+05
1.8157e+05
2.046e+05
1.8868e+05
1.8253e+05
1.7953e+05
2.4841e+05
3.1452e+05
2.2064e+05
2.9597e+05
1.8283e+05
2.2255e+05
1.539e+05
2.0556e+05
2.3538e+05
1.8848e+05
1.6945e+05
1.5389e+05
1.1752e+05
1.9224e+05
1.1847e+05
92164
1.5447e+05
1.0424e+05
1.7392e+05
1.5611e+05
3.4003e+05
2.7377e+05
1.3701e+05
1.0958e+05
1.4638e+05
1.64e+05
1.6496e+05
1.1524e+05
1.3969e+05
1.73e+05
2.0028e+05
1.6229e+05
2.2075e+05
1.711e+05
1.638e+05
1.9471e+05
1.5931e+05
1.8986e+05
2.5741e+05
2.6695e+05
2.3941e+05
3.0474e+05
1.4653e+05
1.0963e+05
1.156e+05
1.2801e+05
1.2766e+05
1.3685e+05
1.1601e+05
3.0319e+05
2.6392e+05
2.7172e+05
3.1191e+05
2.0139e+05
1.3365e+05
2.1353e+05
2.3393e+05
1.9772e+05
1.4527e+05
2.0573e+05
2.1754e+05
2.4671e+05
3.9553e+05
1.1747e+05
1.447e+05
1.9453e+05
1.1599e+05
1.4173e+05
1.1104e+05
2.3054e+05
3.9014e+05
1.4353e+05
1.1557e+05
1.2407e+05
1.4551e+05
2.5102e+05
2.2194e+05
1.936e+05
1.7406e+05
1.3278e+05
1.2857e+05
3.2052e+05
3.8969e+05
5.0678e+05
1.6063e+05
1.3939e+05
1.7091e+05
1.5551e+05
3.4781e+05
2.9263e+05
2.2882e+05
2.8199e+05
2.491e+05
2.2738e+05
2.2158e+05
2.3393e+05
2.7793e+05
2.6371e+05
2.161e+05
1.8946e+05
2.1481e+05
2.033e+05
2.1623e+05
5.3267e+05
1.4083e+05
2.2262e+05
1.1613e+05
3.1835e+05
3.6316e+05
2.7443e+05
1.3587e+05
1.9485e+05
2.1183e+05
2.0794e+05
2.9163e+05
2.7405e+05
2.612e+05
2.9579e+05
2.9968e+05
3.7846e+05
2.4951e+05
1.4135e+05
1.1219e+05
3.8275e+05
3.5852e+05
94971
1.4177e+05
4.1025e+05
2.3831e+05
1.7822e+05
2.32e+05
2.7829e+05
2.4853e+05
3.9684e+05
2.609e+05
2.2848e+05
2.3778e+05
2.0342e+05
2.3902e+05
2.8787e+05
2.4775e+05
2.033e+05
2.1287e+05
1.4019e+05
2.857e+05
1.1868e+05
1.4235e+05
1.4424e+05
1.1594e+05
1.7904e+05
2.6739e+05
2.9229e+05
2.9718e+05
3.0722e+05
2.6813e+05
2.2793e+05
4.1429e+05
3.2582e+05
1.8736e+05
2.1103e+05
1.9055e+05
2.8867e+05
1.9788e+05
1.3039e+05
1.1481e+05
1.242e+05
1.8559e+05
1.8928e+05
2.0861e+05
1.6057e+05
2.241e+05
2.9562e+05
2.7547e+05
1.7746e+05
1.2057e+05
1.5216e+05
1.6651e+05
1.494e+05
1.3264e+05
2.0345e+05
1.6721e+05
1.732e+05
1.6269e+05
2.1914e+05
2.1345e+05
1.3874e+05
1.5925e+05
2.1382e+05
1.9022e+05
1.5734e+05
3.074e+05
2.5611e+05
2.5939e+05
1.8873e+05
2.1528e+05
2.0121e+05
1.9442e+05
1.9951e+05
1.5427e+05
1.7115e+05
2.0192e+05
1.7737e+05
2.1096e+05
1.6182e+05
2.1474e+05
1.7831e+05
1.4892e+05
1.7423e+05
1.7675e+05
1.7036e+05
1.5305e+05
2.4356e+05
2.1119e+05
2.8878e+05
3.3149e+05
3.1854e+05
2.4965e+05
2.545e+05
3.0101e+05
1.381e+05
2.1169e+05
2.0311e+05
1.5098e+05
1.4617e+05
1.929e+05
1.4842e+05
2.2142e+05
2.1414e+05
1.4998e+05
1.7079e+05
2.1695e+05
2.2807e+05
2.1839e+05
1.7271e+05
2.1993e+05
3.0389e+05
2.1018e+05
4.1764e+05
2.4999e+05
2.0129e+05
2.4144e+05
2.0679e+05
2.4814e+05
1.7288e+05
2.2275e+05
2.3304e+05
1.8311e+05
1.8615e+05
1.6764e+05
1.6883e+05
1.8619e+05
1.982e+05
1.9007e+05
2.433e+05
2.0514e+05
1.7859e+05
2.042e+05
3.1306e+05
4.7345e+05
2.8808e+05
2.2724e+05
4.0783e+05
2.9841e+05
2.5998e+05
3.0042e+05
3.8916e+05
2.1711e+05
2.4287e+05
1.3172e+05
1.7321e+05
1.7146e+05
2.4304e+05
1.9233e+05
2.1888e+05
2.9535e+05
1.856e+05
1.8906e+05
1.8801e+05
4.4175e+05
2.2414e+05
2.006e+05
1.8311e+05
2.2898e+05
2.3401e+05
3.6294e+05
3.1371e+05
4.2988e+05
4.8866e+05
2.0956e+05
3.7615e+05
2.9244e+05
1.8563e+05
1.977e+05
1.6662e+05
2.9227e+05
2.1265e+05
1.4504e+05
2.0595e+05
2.6873e+05
2.5968e+05
1.8762e+05
1.3982e+05
1.6873e+05
2.1551e+05
3.0792e+05
3.4167e+05
4.098e+05
2.907e+05
2.5208e+05
2.5006e+05
1.3068e+05
2.6294e+05
2.2897e+05
2.7923e+05
2.8422e+05
2.3305e+05
1.9047e+05
1.7973e+05
1.3675e+05
1.287e+05
1.2188e+05
1.893e+05
1.9957e+05
2.1524e+05
2.641e+05
1.7164e+05
1.9481e+05
1.9128e+05
1.8276e+05
1.2671e+05
1.5553e+05
1.7628e+05
1.625e+05
1.3549e+05
2.1889e+05
1.7218e+05
1.9215e+05
2.6178e+05
2.4702e+05
1.5304e+05
1.8168e+05
2.0428e+05
1.7931e+05
1.5772e+05
2.0842e+05
1.7646e+05
1.3444e+05
1.4687e+05
1.5393e+05
1.3567e+05
1.4576e+05
1.5664e+05
1.3073e+05
1.4331e+05
1.5253e+05
2.2147e+05
1.8681e+05
1.3188e+05
1.4751e+05
1.6572e+05
1.2026e+05
1.5243e+05
1.4985e+05
1.3811e+05
1.7956e+05
1.2541e+05
1.9829e+05
1.6776e+05
2.0196e+05
2.2266e+05
1.8126e+05
1.7162e+05
1.3862e+05
2.0806e+05
1.3682e+05
2.3529e+05
1.3246e+05
1.5087e+05
1.2324e+05
1.3926e+05
1.7021e+05
1.4299e+05
1.4484e+05
1.3687e+05
1.7784e+05
1.8971e+05
1.6606e+05
1.4273e+05
1.6559e+05
1.5442e+05
1.2938e+05
1.0955e+05
1.2459e+05
1.214e+05
44295
1.5517e+05
1.5461e+05
1.3943e+05
1.36e+05
2.2107e+05
2.3523e+05
1.5535e+05
2.1207e+05
2.0044e+05
1.465e+05
1.2841e+05
1.3704e+05
1.1942e+05
1.344e+05
1.2908e+05
1.5377e+05
1.4396e+05
1.2331e+05
1.2177e+05
1.5975e+05
1.3074e+05
1.089e+05
1.2563e+05
1.5394e+05
1.1696e+05
1.1317e+05
1.6953e+05
1.2939e+05
1.3758e+05
1.5763e+05
1.3916e+05
1.2436e+05
1.5783e+05
1.5347e+05
2.5439e+05
2.3959e+05
1.9591e+05
1.7521e+05
1.4371e+05
1.2007e+05
1.4044e+05
1.3674e+05
1.4794e+05
1.4975e+05
1.2306e+05
1.3911e+05
1.2178e+05
1.0809e+05
94896
1.34e+05
2.0152e+05
1.3931e+05
99366
1.2552e+05
1.5828e+05
1.2745e+05
1.4738e+05
1.6004e+05
1.2457e+05
1.064e+05
1.8705e+05
2.5951e+05
2.1514e+05
1.8111e+05
2.7628e+05
3.9852e+05
3.4782e+05
2.6287e+05
2.057e+05
1.9126e+05
2.8451e+05
2.9053e+05
2.5998e+05
3.4433e+05
4.6227e+05
2.9447e+05
2.7322e+05
3.0131e+05
2.5917e+05
4.5815e+05
2.9649e+05
2.785e+05
2.7755e+05
2.5686e+05
2.5447e+05
2.8778e+05
2.3396e+05
2.6112e+05
3.2772e+05
3.2842e+05
3.0386e+05
3.9098e+05
1.8385e+05
2.4071e+05
3.1721e+05
3.0373e+05
3.3605e+05
3.5298e+05
3.7205e+05
3.3219e+05
2.7598e+05
2.6915e+05
3.6813e+05
4.1894e+05
3.7792e+05
2.9461e+05
2.6514e+05
2.282e+05
3.1119e+05
2.3849e+05
2.3931e+05
4.8398e+05
3.3752e+05
2.6678e+05
3.4957e+05
5.4438e+05
3.4643e+05
3.0287e+05
2.1576e+05
2.6646e+05
3.0323e+05
3.6503e+05
3.6073e+05
2.902e+05
3.7295e+05
5.8376e+05
3.6729e+05
2.6922e+05
2.9084e+05
2.6819e+05
3.0807e+05
2.3179e+05
3.2114e+05
4.5292e+05
5.876e+05
3.6672e+05
2.5814e+05
2.5083e+05
3.4348e+05
4.6596e+05
5.8852e+05
4.7088e+05
3.1213e+05
1.7136e+05
2.36e+05
3.468e+05
3.4867e+05
3.7584e+05
3.9766e+05
3.3273e+05
3.5402e+05
3.3683e+05
2.6182e+05
2.2884e+05
1.9063e+05
4.2815e+05
3.6393e+05
3.2491e+05
3.3858e+05
2.4937e+05
2.8376e+05
2.2641e+05
2.505e+05
3.5825e+05
2.328e+05
3.4959e+05
4.3666e+05
1.5036e+05
2.1719e+05
2.3645e+05
3.5634e+05
2.0814e+05
4.3177e+05
2.7024e+05
1.7416e+05
2.144e+05
2.1938e+05
1.2907e+05
1.5166e+05
4.2349e+05
2.4891e+05
2.6526e+05
2.3666e+05
2.2616e+05
2.0108e+05
2.6227e+05
2.8993e+05
2.0825e+05
91856
3.2348e+05
3.9114e+05
2.7804e+05
2.2873e+05
3.3062e+05
3.245e+05
1.9823e+05
3.4479e+05
2.758e+05
3.2782e+05
1.8533e+05
1.6972e+05
6.0447e+05
4.4605e+05
2.3534e+05
4.8237e+05
4.7611e+05
3.0232e+05
2.1704e+05
2.1822e+05
3.5563e+05
4.3895e+05
3.0156e+05
2.6149e+05
2.9643e+05
2.8574e+05
2.2176e+05
2.6186e+05
3.2325e+05
2.6102e+05
2.9551e+05
3.9051e+05
2.0838e+05
2.8146e+05
2.5142e+05
2.4539e+05
3.2305e+05
2.9013e+05
2.6893e+05
2.9864e+05
2.1357e+05
1.8036e+05
3.028e+05
5.072e+05
3.6673e+05
2.0504e+05
1.8839e+05
1.9638e+05
2.7524e+05
2.4329e+05
4.102e+05
3.6094e+05
3.3915e+05
3.2774e+05
3.4198e+05
2.7956e+05
3.1868e+05
3.1251e+05
3.8546e+05
2.6848e+05
2.6347e+05
3.3395e+05
2.8256e+05
2.3796e+05
2.3131e+05
1.1285e+05
1.9809e+05
2.3619e+05
2.1944e+05
2.2729e+05
2.1472e+05
3.1184e+05
2.8789e+05
3.4033e+05
3.6361e+05
3.9052e+05
2.7807e+05
4.0565e+05
2.4975e+05
3.7594e+05
3.1701e+05
2.8686e+05
3.9175e+05
3.2897e+05
2.6738e+05
3.9536e+05
4.2296e+05
3.6221e+05
2.8219e+05
2.0838e+05
2.3879e+05
1.5152e+05
1.9171e+05
2.9893e+05
2.7423e+05
3.647e+05
2.7218e+05
3.4469e+05
3.0861e+05
2.5075e+05
2.5971e+05
3.2591e+05
2.732e+05
3.8347e+05
4.6677e+05
3.0859e+05
3.7887e+05
3.9003e+05
2.8819e+05
2.1953e+05
3.2335e+05
2.474e+05
2.8445e+05
2.7181e+05
2.1193e+05
2.3489e+05
2.3644e+05
2.1054e+05
3.5945e+05
2.6937e+05
2.6029e+05
2.7462e+05
2.2806e+05
4.1113e+05
2.486e+05
2.5607e+05
2.071e+05
1.5732e+05
1.8384e+05
1.7526e+05
1.4097e+05
2.7253e+05
2.4927e+05
3.3863e+05
2.6146e+05
2.5896e+05
3.9886e+05
3.651e+05
3.498e+05
4.1979e+05
2.1802e+05
2.3748e+05
2.1938e+05
2.506e+05
3.0082e+05
3.5005e+05
3.6256e+05
3.8266e+05
1.5656e+05
1.5163e+05
2.6569e+05
2.0637e+05
2.8924e+05
2.4458e+05
2.4722e+05
1.9663e+05
1.9743e+05
2.5277e+05
2.2798e+05
2.8554e+05
2.0568e+05
2.0173e+05
1.2741e+05
38844
1.4687e+05
1.0307e+05
71312
2.3508e+05
2.1014e+05
1.6968e+05
1.7894e+05
1.5902e+05
83046
88976
1.3838e+05
1.1883e+05
1.2725e+05
65680
73913
95459
1.5729e+05
1.4092e+05
1.5915e+05
1.818e+05
2.1723e+05
1.2718e+05
1.3693e+05
70573
1.3431e+05
1.1073e+05
1.7784e+05
2.1324e+05
1.4093e+05
1.6413e+05
1.6296e+05
1.1815e+05
1.2485e+05
1.0188e+05
68209
92895
70394
81180
1.7556e+05
1.2768e+05
1.3345e+05
1.013e+05
1.9997e+05
1.989e+05
2.5855e+05
1.6729e+05
1.813e+05
97976
1.5784e+05
2.3442e+05
2.594e+05
1.8812e+05
1.8035e+05
2.2695e+05
1.3229e+05
1.3337e+05
1.4648e+05
1.2429e+05
1.3901e+05
67864
61226
1.0246e+05
1.5125e+05
1.5786e+05
1.699e+05
1.5805e+05
1.4377e+05
1.7408e+05
1.7623e+05
1.7853e+05
2.2807e+05
1.0493e+05
1.0529e+05
1.2843e+05
1.8782e+05
1.4734e+05
2.2212e+05
1.3858e+05
98482
1.1841e+05
1.6708e+05
98414
72879
50261
34860
57686
79509
1.1266e+05
1.4054e+05
1.2028e+05
97939
1.3371e+05
1.2991e+05
1.7229e+05
2.369e+05
2.1882e+05
1.4285e+05
1.3469e+05
1.6191e+05
1.1269e+05
1.1876e+05
1.5674e+05
97528
1.469e+05
75180
66513
47680
51419
90738
1.0693e+05
71529
39077
1.1731e+05
1.6964e+05
87938
1.194e+05
1.1791e+05
1.1424e+05
1.2626e+05
1.2892e+05
1.479e+05
1.3312e+05
30562
1.2999e+05
1.2048e+05
1.5377e+05
1.292e+05
35505
1.0805e+05
93007
1.2684e+05
1.3172e+05
1.4586e+05
1.5326e+05
1.1082e+05
1.1261e+05
1.2938e+05
96888
1.1071e+05
1.9085e+05
1.1754e+05
1.1168e+05
1.2781e+05
1.5391e+05
2.0041e+05
1.7319e+05
1.5572e+05
1.9128e+05
1.3822e+05
1.782e+05
2.0789e+05
2.301e+05
1.693e+05
1.9793e+05
1.9129e+05
1.4374e+05
1.1553e+05
1.3782e+05
1.1177e+05
1.9697e+05
1.0019e+05
1.4939e+05
1.5114e+05
1.5363e+05
1.3155e+05
1.6221e+05
1.1705e+05
1.5447e+05
98816
2.0585e+05
1.6224e+05
1.9413e+05
1.7621e+05
1.7186e+05
1.368e+05
1.6657e+05
1.2247e+05
1.4357e+05
1.048e+05
1.5571e+05
1.2465e+05
2.1931e+05
1.8387e+05
1.6672e+05
1.8983e+05
1.3479e+05
1.4016e+05
1.2518e+05
1.5669e+05
1.6502e+05
1.9352e+05
1.0261e+05
1.1523e+05
1.3407e+05
1.4466e+05
1.2187e+05
2.2112e+05
1.614e+05
1.4477e+05
1.143e+05
1.171e+05
76841
1.1058e+05
1.6868e+05
1.1822e+05
1.036e+05
1.6604e+05
1.6477e+05
1.3266e+05
2.0317e+05
1.1619e+05
1.8216e+05
1.0631e+05
1.7753e+05
97172
1.307e+05
97330
2.3394e+05
1.5764e+05
1.5467e+05
85500
1.3143e+05
1.1922e+05
1.5597e+05
1.073e+05
1.4878e+05
1.6242e+05
1.4124e+05
1.6054e+05
1.7146e+05
1.196e+05
1.2804e+05
1.7448e+05
1.5247e+05
2.4869e+05
1.0583e+05
1.493e+05
1.1322e+05
1.0345e+05
1.2748e+05
1.8088e+05
1.3308e+05
2.1611e+05
1.4995e+05
1.3966e+05
1.0385e+05
1.1128e+05
94346
1.8001e+05
1.2747e+05
1.2178e+05
1.0574e+05
1.36e+05
1.3125e+05
1.4128e+05
1.5743e+05
1.4882e+05
1.9402e+05
2.5398e+05
2.1217e+05
1.4593e+05
1.4516e+05
1.1239e+05
2.1596e+05
1.8688e+05
1.3139e+05
1.2316e+05
2.3354e+05
1.146e+05
1.2941e+05
1.3968e+05
1.3768e+05
1.1376e+05
1.2147e+05
1.1118e+05
1.3429e+05
1.4707e+05
1.5246e+05
1.2366e+05
1.6012e+05
1.224e+05
1.7415e+05
1.5232e+05
1.7141e+05
1.0567e+05
1.1393e+05
1.0739e+05
1.3188e+05
1.1201e+05
1.2038e+05
1.638e+05
2.3974e+05
1.3828e+05
1.4444e+05
2.4115e+05
2.3871e+05
2.602e+05
2.3474e+05
3.7916e+05
3.2624e+05
2.5151e+05
3.5503e+05
2.9741e+05
3.3059e+05
3.144e+05
3.6732e+05
3.1938e+05
1.7753e+05
3.2751e+05
3.22e+05
2.1423e+05
3.3537e+05
3.9989e+05
3.471e+05
4.2978e+05
3.6668e+05
4.1987e+05
2.5638e+05
3.4665e+05
2.8268e+05
4.345e+05
3.1072e+05
4.4216e+05
4.1837e+05
3.5119e+05
2.685e+05
2.8464e+05
2.6719e+05
3.7657e+05
2.555e+05
2.4354e+05
2.6524e+05
3.1484e+05
2.9903e+05
3.0749e+05
3.8776e+05
3.9814e+05
3.6914e+05
3.9474e+05
3.4933e+05
3.7398e+05
5.6083e+05
2.6507e+05
2.9992e+05
3.8498e+05
4.1437e+05
3.8833e+05
3.0189e+05
3.3602e+05
3.4217e+05
2.6131e+05
2.4074e+05
4.696e+05
2.8445e+05
2.9181e+05
2.6411e+05
2.9656e+05
2.3951e+05
2.2863e+05
2.1654e+05
4.2723e+05
2.9723e+05
3.54e+05
3.33e+05
3.4894e+05
3.0574e+05
3.7718e+05
2.2078e+05
3.0819e+05
2.1706e+05
1.991e+05
2.1858e+05
1.7857e+05
3.7974e+05
3.036e+05
3.2629e+05
2.6413e+05
3.1614e+05
2.6494e+05
3.3705e+05
2.7952e+05
2.745e+05
2.5478e+05
2.5167e+05
2.2376e+05
1.9216e+05
2.5011e+05
2.5254e+05
2.6889e+05
3.0327e+05
2.3288e+05
2.3472e+05
3.0777e+05
1.735e+05
2.6745e+05
2.4278e+05
3.1229e+05
3.3071e+05
2.1249e+05
2.7058e+05
2.6573e+05
2.7685e+05
2.9988e+05
2.3921e+05
3.19e+05
3.2866e+05
2.7376e+05
2.1707e+05
2.359e+05
2.9147e+05
3.5299e+05
2.6723e+05
1.9865e+05
2.0952e+05
2.5399e+05
2.6361e+05
2.3538e+05
2.2979e+05
2.0908e+05
1.9878e+05
2.3827e+05
2.7288e+05
1.5387e+05
2.9055e+05
3.0122e+05
3.5961e+05
3.0963e+05
3.5597e+05
2.0568e+05
2.3555e+05
1.8755e+05
2.7992e+05
3.4878e+05
2.8288e+05
3.421e+05
2.8058e+05
3.5844e+05
2.9482e+05
3.5384e+05
2.8463e+05
3.9984e+05
4.0751e+05
2.8656e+05
2.4926e+05
1.2276e+05
1.5035e+05
1.5576e+05
1.2516e+05
1.5745e+05
1.565e+05
1.232e+05
1.5919e+05
1.6362e+05
1.8447e+05
1.606e+05
1.5428e+05
1.4186e+05
1.754e+05
1.2899e+05
1.2554e+05
72233
1.5019e+05
1.072e+05
1.57e+05
1.3257e+05
1.2765e+05
1.9517e+05
1.4357e+05
1.5111e+05
1.4507e+05
1.4729e+05
1.1907e+05
1.5408e+05
1.5367e+05
1.4747e+05
1.4167e+05
1.8713e+05
1.7824e+05
1.7188e+05
1.8669e+05
1.8224e+05
1.6817e+05
1.7964e+05
1.9308e+05
1.8484e+05
2.002e+05
1.9899e+05
1.8276e+05
1.5646e+05
1.2222e+05
1.1927e+05
1.1155e+05
1.1352e+05
1.0064e+05
1.1968e+05
1.1417e+05
1.0574e+05
1.3085e+05
1.2673e+05
1.2846e+05
1.4174e+05
1.3169e+05
1.1006e+05
82589
63162
82765
85480
76443
1.048e+05
1.3241e+05
1.2522e+05
1.5202e+05
1.5786e+05
1.347e+05
1.3016e+05
1.0691e+05
1.2036e+05
1.3751e+05
1.1971e+05
1.0465e+05
1.3273e+05
1.4092e+05
1.8408e+05
2.0452e+05
2.0887e+05
2.3062e+05
1.8579e+05
2.0553e+05
2.3073e+05
1.9207e+05
1.9082e+05
1.5111e+05
2.1208e+05
1.6733e+05
1.762e+05
1.7653e+05
1.6542e+05
1.6172e+05
1.8056e+05
1.6569e+05
1.5513e+05
1.6512e+05
1.4137e+05
1.455e+05
1.4898e+05
1.3714e+05
1.3576e+05
1.3299e+05
1.2591e+05
1.1734e+05
1.1061e+05
1.1361e+05
1.0892e+05
1.1537e+05
1.2715e+05
1.2114e+05
1.3838e+05
1.3379e+05
1.2968e+05
1.4257e+05
1.2049e+05
1.2032e+05
1.0422e+05
78601
1.331e+05
80096
85007
1.1434e+05
1.1952e+05
1.194e+05
1.2228e+05
1.4533e+05
1.3366e+05
1.1447e+05
1.1933e+05
1.2037e+05
1.0617e+05
1.6792e+05
1.1667e+05
1.3543e+05
1.4476e+05
1.3312e+05
1.5511e+05
1.2179e+05
1.1897e+05
1.1842e+05
1.2823e+05
1.4413e+05
1.1956e+05
1.2288e+05
1.3615e+05
1.3062e+05
1.154e+05
99387
2.2597e+05
2.6382e+05
2.0519e+05
1.8407e+05
2.1468e+05
2.2311e+05
1.6429e+05
1.9039e+05
1.9074e+05
1.9009e+05
2.7776e+05
2.6441e+05
2.9366e+05
2.7561e+05
2.8868e+05
2.4518e+05
2.8699e+05
2.616e+05
3.0347e+05
1.2078e+05
1.8097e+05
2.4195e+05
3.7928e+05
2.116e+05
3.4361e+05
2.5995e+05
2.8275e+05
2.2202e+05
2.9467e+05
2.6043e+05
2.3317e+05
1.8096e+05
2.0713e+05
2.301e+05
2.1113e+05
2.7828e+05
2.9034e+05
2.4748e+05
3.19e+05
1.9e+05
2.2851e+05
2.3381e+05
1.8339e+05
1.7701e+05
2.1498e+05
2.6896e+05
1.6734e+05
1.9491e+05
1.9694e+05
1.3594e+05
2.1457e+05
2.0936e+05
1.531e+05
2.3835e+05
1.8625e+05
1.9304e+05
2.3074e+05
1.8483e+05
1.4708e+05
1.8071e+05
1.4625e+05
2.0265e+05
2.1029e+05
2.2716e+05
2.696e+05
2.9741e+05
2.3965e+05
2.4721e+05
2.1768e+05
2.0339e+05
2.8415e+05
2.5176e+05
2.3786e+05
2.0543e+05
2.3405e+05
2.2122e+05
3.0913e+05
2.3847e+05
1.9474e+05
2.9639e+05
2.2047e+05
1.3544e+05
1.4974e+05
2.4933e+05
2.8155e+05
1.7144e+05
92914
2.5861e+05
2.0833e+05
2.233e+05
2.0683e+05
2.5369e+05
2.3252e+05
2.0141e+05
3.4585e+05
2.0707e+05
2.2241e+05
1.7652e+05
1.7456e+05
1.919e+05
1.7977e+05
2.8323e+05
2.4173e+05
2.4653e+05
2.0468e+05
1.5986e+05
2.4846e+05
1.9661e+05
2.2535e+05
2.1215e+05
2.3784e+05
1.9135e+05
1.7271e+05
1.6048e+05
2.043e+05
1.4925e+05
1.7244e+05
2.7376e+05
2.0135e+05
1.6246e+05
2.3744e+05
2.5339e+05
2.6015e+05
2.1091e+05
2.4278e+05
2.2821e+05
1.9746e+05
2.2295e+05
1.3864e+05
1.227e+05
1.4385e+05
1.7931e+05
2.0269e+05
1.4634e+05
1.9094e+05
92885
66118
98115
80693
1.2682e+05
1.8288e+05
2.0302e+05
1.493e+05
2.1556e+05
1.8008e+05
2.2638e+05
1.7921e+05
1.2529e+05
1.1966e+05
2.6492e+05
1.8713e+05
1.9611e+05
2.3232e+05
2.1888e+05
1.8055e+05
1.8654e+05
1.8478e+05
1.7926e+05
1.9844e+05
2.122e+05
2.2168e+05
2.4869e+05
1.6457e+05
1.525e+05
1.7586e+05
1.6682e+05
1.4682e+05
1.5267e+05
1.6065e+05
1.5542e+05
1.0293e+05
70875
1.5689e+05
1.4371e+05
1.3932e+05
1.2962e+05
1.4073e+05
1.3946e+05
1.2395e+05
1.2387e+05
1.1033e+05
1.1852e+05
1.4383e+05
1.2436e+05
1.2196e+05
1.426e+05
1.5421e+05
1.5707e+05
1.4942e+05
1.8047e+05
1.1832e+05
1.375e+05
1.5392e+05
1.2406e+05
1.7317e+05
1.6628e+05
1.7155e+05
1.6253e+05
1.5363e+05
1.6054e+05
1.7337e+05
1.7721e+05
1.7727e+05
1.8135e+05
1.4989e+05
1.9401e+05
1.7888e+05
1.7519e+05
1.9069e+05
1.8264e+05
1.9016e+05
1.7391e+05
1.7361e+05
1.7731e+05
1.8109e+05
2.031e+05
2.1627e+05
1.8595e+05
1.8128e+05
2.0384e+05
2.5833e+05
2.2196e+05
1.7312e+05
1.8674e+05
1.7389e+05
1.6555e+05
1.3666e+05
1.8368e+05
1.4176e+05
1.8601e+05
1.9636e+05
1.7697e+05
1.5014e+05
1.8173e+05
1.6788e+05
1.9079e+05
1.9768e+05
1.8313e+05
1.6968e+05
1.6366e+05
1.7019e+05
2.1918e+05
1.615e+05
2.7076e+05
2.8978e+05
2.005e+05
2.0416e+05
1.8809e+05
1.8226e+05
2.2427e+05
2.1343e+05
2.2828e+05
1.9967e+05
2.0383e+05
1.3639e+05
1.9302e+05
1.9014e+05
1.6411e+05
1.8015e+05
1.5669e+05
1.6408e+05
1.9677e+05
1.8585e+05
1.3027e+05
1.4894e+05
1.6113e+05
1.7474e+05
2.0165e+05
1.9643e+05
1.4547e+05
1.3919e+05
1.2603e+05
1.2553e+05
1.1309e+05
1.4018e+05
1.4124e+05
1.5521e+05
1.5712e+05
1.4914e+05
1.4286e+05
1.5082e+05
1.2752e+05
1.4854e+05
1.6472e+05
1.5239e+05
1.4131e+05
1.5192e+05
1.6707e+05
1.6559e+05
1.732e+05
1.7389e+05
2.1413e+05
1.4388e+05
1.2966e+05
1.5143e+05
2.3334e+05
2.3078e+05
2.3777e+05
1.9299e+05
2.8398e+05
1.3773e+05
1.7914e+05
2.2157e+05
2.02e+05
1.8756e+05
2.0488e+05
1.5059e+05
1.8875e+05
1.3512e+05
1.3643e+05
1.5783e+05
1.5582e+05
1.697e+05
2.0045e+05
2.0337e+05
2.006e+05
2.1777e+05
2.754e+05
2.3058e+05
2.0052e+05
2.0127e+05
2.6341e+05
1.9877e+05
1.9575e+05
1.604e+05
1.9719e+05
1.7526e+05
1.2e+05
1.589e+05
2.1815e+05
1.8685e+05
1.1848e+05
2.0454e+05
1.7451e+05
1.6673e+05
1.8945e+05
1.9091e+05
1.4999e+05
2.101e+05
1.6361e+05
1.7869e+05
2.2351e+05
1.9689e+05
2.2463e+05
1.9137e+05
1.4199e+05
1.7991e+05
1.229e+05
2.2817e+05
1.5746e+05
1.5413e+05
2.024e+05
2.1523e+05
2.2884e+05
2.2536e+05
2.6498e+05
2.7398e+05
1.6361e+05
1.4348e+05
2.4837e+05
2.256e+05
2.2311e+05
1.7338e+05
1.9238e+05
1.6849e+05
1.6585e+05
1.9363e+05
2.0983e+05
2.0684e+05
1.553e+05
1.6434e+05
1.6379e+05
1.8894e+05
1.6468e+05
1.5827e+05
2.2612e+05
1.9437e+05
1.5639e+05
1.5678e+05
1.3361e+05
1.1499e+05
1.6785e+05
1.5672e+05
2.0632e+05
1.6488e+05
2.2038e+05
1.2721e+05
[truncated: 63 more rows]
