# Supplementary material for: Micro-mechanical fingerprints of the rat bladder change in actinic cystitis and tumor presence
Source: Commun Biol. 2023 Feb 24;6:217. doi: 10.1038/s42003-023-04572-0 (PMC9950451; doi:10.1038/s42003-023-04572-0)
Supplement: Supplementary file 4 — Supplementary data 1 [file 42003_2023_4572_MOESM4_ESM.zip › supplementary data graphs/muscle/2_XRay/Month6/R140/Chiaro.csv]

7495.3
1.7455e+05
1.4376e+05
1.3574e+05
83003
1.9433e+05
5e+05
2.1783e+05
74464
1.8907e+05
1.2242e+05
6038.4
1.6217e+05
59720
89919
83097
1.6302e+05
1.4895e+05
1.7719e+05
1.5418e+05
84592
63382
13031
27431
19450
81391
61974
30257
1.3925e+05
2.6463e+05
1.0342e+05
75074
6525
14907
7418.9
1.1964e+05
1.4163e+05
2.1535e+05
58615
2.1481e+05
1.1395e+05
2.6067e+05
1.2339e+05
1.2771e+05
1.1663e+05
10452
93646
65322
95075
44823
1.0202e+05
85627
2.6326e+05
11231
40556
19395
35269
32209
1.8521e+05
2.474e+05
5092.9
1.3402e+05
2.3824e+05
82700
29698
2.2077e+05
33605
2.9369e+05
1.1468e+05
1.5593e+05
87774
7782.6
67478
74792
89697
95313
74311
18185
1.1607e+05
77671
62848
8316.4
13562
90015
19679
1.1234e+05
19572
32504
97495
1.4575e+05
5521.6
1.1567e+05
81473
1.3325e+05
67331
1.6713e+05
87107
1.6293e+05
1.3974e+05
1.3194e+05
1.015e+05
5860.5
77920
70187
87531
1.1274e+05
70425
77161
61450
48062
42965
15849
16449
29740
45003
16854
66786
38391
1.1406e+05
90352
NaN
1.1774e+05
1.6418e+05
21083
76364
1.5866e+05
55581
3.2416e+05
1.1484e+05
1.0024e+05
67502
7176.6
63894
46275
84400
1.0297e+05
43312
1.0365e+05
48771
73230
79519
33561
6951.6
71729
48814
46784
30267
29695
1.9378e+05
2.326e+05
3789.4
1.0323e+05
56613
1.3837e+05
1.0501e+05
65750
64427
1.6375e+05
1.4073e+05
1.3029e+05
86386
4802.5
1.1384e+05
29871
41466
54271
68079
1.5143e+05
40949
77266
42695
42398
16317
56497
12220
21772
24186
49314
56486
1.0201e+05
96999
54126
19837
35259
25256
9168.7
NaN
17101
10955
48238
86351
NaN
62947
54794
1.8413e+05
1.5397e+05
99754
83765
72438
78601
24444
32348
10053
35230
5836.6
95658
28985
1.1535e+05
1.0706e+05
43770
1.8781e+05
1.499e+05
80859
22852
14507
30702
NaN
NaN
7923.8
23512
11239
53469
44703
1.4318e+05
1.0823e+05
1.0676e+05
1.0398e+05
1.3022e+05
37063
65111
15982
8828.4
16677
NaN
1.2501e+05
71223
75734
1.1498e+05
61224
1.7115e+05
43841
39817
8730.6
87415
20446
47893
NaN
52512
24422
30492
4923.8
43061
49572
59876
45523
1.0058e+05
94560
82386
24465
1.265e+05
47708
6328.7
51122
12321
1.6201e+05
1.0947e+05
1.4685e+05
68056
65466
1.3107e+05
1.0995e+05
32689
5256.5
45389
27752
26455
NaN
NaN
NaN
27999
NaN
32786
71975
75959
55759
63593
95032
1.0698e+05
95201
48161
40228
5352.7
44011
64474
1.2623e+05
93242
1.1151e+05
93734
69506
1.1069e+05
61640
71837
8992.7
19662
16087
27841
62410
45682
NaN
39360
2093.7
33667
59687
23808
63906
55668
69434
97802
1.2463e+05
36953
92979
NaN
62013
1.1458e+05
1.5145e+05
1.0664e+05
62369
58581
65660
1.4612e+05
67445
77683
4742.9
23217
10381
26008
34445
33117
85484
38031
1.2933e+05
2.2275e+05
1.6613e+05
2.2155e+05
12110
1.5026e+05
77276
42117
1.184e+05
52549
10047
17763
11098
3448.8
2975.3
23416
28957
48054
59283
90704
1.7333e+05
1.6085e+05
7409.1
1.0061e+05
1.2742e+05
71356
1.3261e+05
41736
45563
8952.7
6970.6
6415.3
2352.4
19648
38943
64424
71162
1.8895e+05
1.3728e+05
60808
15458
80744
1.2094e+05
1.695e+05
58794
74015
37352
37837
14240
NaN
21572
34566
77966
1.319e+05
65637
90409
1.5243e+05
1.2176e+05
1.3352e+05
26179
1.0621e+05
9237.7
88380
1.8909e+05
1.4711e+05
79179
35628
32660
11568
9634.1
32144
62370
61222
89808
81539
1.4775e+05
2566.2
81970
2.3146e+05
88248
70067
48307
33487
17229
21113
36256
44068
1.1032e+05
1.5579e+05
1.4428e+05
71826
1.2876e+05
1.4238e+05
1157.4
5476.8
14651
17237
1.0098e+05
43440
71210
1.4025e+05
1.0077e+05
76947
77257
44730
19620
23450
16913
49765
54155
60914
51973
8542.9
73048
77681
1.0381e+05
1.6539e+05
1.7339e+05
82302
1.4649e+05
43832
31850
10310
17307
28618
32900
14627
41197
52982
45067
