# Supplementary material for: Micro-mechanical fingerprints of the rat bladder change in actinic cystitis and tumor presence
Source: Commun Biol. 2023 Feb 24;6:217. doi: 10.1038/s42003-023-04572-0 (PMC9950451; doi:10.1038/s42003-023-04572-0)
Supplement: Supplementary file 4 — Supplementary data 1 [file 42003_2023_4572_MOESM4_ESM.zip › supplementary data graphs/muscle/2_XRay/Month6/R141/AFM.csv]

3.8477e+05
3.4341e+05
1.3473e+05
3.2653e+05
2.2216e+05
6.7698e+05
5.6197e+05
4.0535e+05
4.2168e+05
5.3e+05
4.8311e+05
2.258e+05
3.6747e+05
3.7839e+05
4.1791e+05
4.1286e+05
5.6076e+05
6.4815e+05
1.3773e+05
4.1437e+05
2.6923e+05
4.2191e+05
4.4522e+05
4.2309e+05
4.8384e+05
5.3535e+05
85164
79358
1.0348e+05
2.3254e+05
86793
96107
46352
5.4179e+05
6.1035e+05
5.152e+05
4.7054e+05
2.4316e+05
2.8219e+05
3.87e+05
4.6971e+05
4.0214e+05
5.0384e+05
2.0578e+05
2.5267e+05
2.7353e+05
1.7553e+05
1.6084e+05
2.7034e+05
3.9526e+05
3.8318e+05
2.3436e+05
1.21e+05
1.4203e+05
1.766e+05
92380
1.5828e+05
1.135e+05
1.1587e+05
87748
1.1926e+05
1.5512e+05
1.7022e+05
2.5493e+05
1.9129e+05
1.582e+05
1.6688e+05
1.734e+05
2.3349e+05
69840
1.3482e+05
78085
72624
1.2606e+05
1.5741e+05
1.7236e+05
1.7974e+05
1.2429e+05
1.1483e+05
1.2987e+05
1.1982e+05
1.7533e+05
2.0179e+05
1.5512e+05
1.7877e+05
1.3758e+05
1.8817e+05
2.0361e+05
1.467e+05
1.7174e+05
1.1414e+05
1.81e+05
1.8088e+05
1.0713e+05
1.1847e+05
1.5379e+05
1.3017e+05
1.7491e+05
1.1637e+05
1.716e+05
1.5735e+05
1.546e+05
1.509e+05
1.8525e+05
1.7905e+05
1.3111e+05
1.4081e+05
1.4879e+05
2.213e+05
2.3766e+05
1.4296e+05
1.2032e+05
1.586e+05
2.0767e+05
1.4434e+05
1.8743e+05
1.6248e+05
1.5159e+05
1.3188e+05
1.5018e+05
1.5273e+05
2.0385e+05
2.1682e+05
1.4912e+05
1.6924e+05
1.5823e+05
2.0046e+05
3.9338e+05
2.2198e+05
2.0211e+05
2.007e+05
1.7288e+05
2.0632e+05
1.4701e+05
1.9041e+05
1.936e+05
1.6318e+05
3.4223e+05
1.6928e+05
1.2663e+05
1.28e+05
1.056e+05
1.7406e+05
1.9852e+05
1.4624e+05
2.1646e+05
1.7805e+05
1.5836e+05
1.9425e+05
2.7656e+05
3.7963e+05
3.7739e+05
4.6401e+05
3.6471e+05
2.4306e+05
1.4239e+05
2.2675e+05
3.0889e+05
1.8238e+05
2.1137e+05
2.0805e+05
2.6244e+05
1.7281e+05
2.3433e+05
2.1104e+05
3.4755e+05
2.6126e+05
2.9333e+05
2.0941e+05
2.704e+05
1.8941e+05
2.6213e+05
2.3423e+05
1.8948e+05
2.6739e+05
3.3261e+05
3.5214e+05
6.3355e+05
7.3188e+05
4.3343e+05
4.511e+05
8.7723e+05
3.4274e+05
4.3178e+05
3.0586e+05
2.3652e+05
3.2721e+05
2.2913e+05
3.7564e+05
3.2543e+05
2.5028e+05
2.3978e+05
2.2598e+05
1.2877e+05
2.2832e+05
3.8034e+05
3.3962e+05
2.9642e+05
1.8543e+05
3.3667e+05
2.8006e+05
2.1144e+05
2.1183e+05
1.4435e+05
1.5103e+05
1.6473e+05
1.623e+05
1.0516e+05
1.3979e+05
1.2209e+05
1.4378e+05
2.0503e+05
1.9897e+05
1.5141e+05
1.9625e+05
1.4833e+05
1.1656e+05
1.1566e+05
2.2153e+05
1.7603e+05
1.8595e+05
2.1017e+05
2.3534e+05
1.629e+05
1.4478e+05
3.7994e+05
2.586e+05
3.1742e+05
1.8008e+05
2.1098e+05
2.2005e+05
2.0551e+05
2.4028e+05
2.6597e+05
2.7696e+05
2.0548e+05
1.2314e+05
1.6637e+05
2.701e+05
1.3294e+05
1.8908e+05
1.4937e+05
1.5011e+05
1.9337e+05
1.6939e+05
2.6113e+05
1.7964e+05
2.4132e+05
2.7857e+05
2.5797e+05
2.809e+05
2.3054e+05
3.1051e+05
2.7434e+05
2.6625e+05
4.6104e+05
3.052e+05
4.5202e+05
4.2762e+05
3.7229e+05
4.2848e+05
3.3241e+05
3.3283e+05
2.3754e+05
2.6686e+05
2.6517e+05
3.1812e+05
2.1021e+05
2.8606e+05
2.1722e+05
3.4037e+05
3.3451e+05
1.9429e+05
2.1669e+05
3.9369e+05
4.6874e+05
4.0894e+05
4.8837e+05
5.7981e+05
6.8705e+05
5.3908e+05
5.2625e+05
2.8296e+05
4.2826e+05
3.8266e+05
2.54e+05
4.3726e+05
1.2429e+05
6.8466e+05
5.2126e+05
7.9932e+05
8.7123e+05
6.2921e+05
3.6839e+05
1.8868e+05
3.1984e+05
2.9051e+05
2.2139e+05
3.2945e+05
5.8937e+05
4.7962e+05
5.0153e+05
5.0126e+05
5.7719e+05
1.0785e+06
9.57e+05
1.3192e+06
1.2092e+06
1.1406e+06
4.727e+05
4.0998e+05
3.4124e+05
7.9203e+05
3.468e+05
4.3595e+05
1.3697e+06
1.7843e+06
1.5268e+06
5.678e+05
5.9379e+05
4.7873e+05
4.2667e+05
4.3989e+05
5.3157e+05
6.9166e+05
4.1271e+05
4.151e+05
3.9884e+05
7.0048e+05
4.5607e+05
8.5546e+05
1.2298e+06
1.3987e+06
6.7707e+05
7.9219e+05
5.5382e+05
7.5664e+05
7.3732e+05
7.7346e+05
4.5301e+05
4.3356e+05
7.4203e+05
5.4938e+05
4.9894e+05
5.6076e+05
6.3844e+05
3.926e+05
4.2509e+05
3.9648e+05
3.7202e+05
8.9484e+05
6.3636e+05
7.659e+05
7.6384e+05
6.019e+05
5.863e+05
5.3352e+05
8.0379e+05
6.3054e+05
5.4997e+05
6.3413e+05
5.1325e+05
5.3529e+05
4.0769e+05
5.7118e+05
7.8625e+05
3.8595e+05
4.3291e+05
1.1014e+06
4.3249e+05
6.861e+05
4.6414e+05
9.4353e+05
1.2413e+06
4.732e+05
5.8741e+05
6.2107e+05
6.5425e+05
5.8832e+05
6.6969e+05
5.5554e+05
4.6807e+05
4.7086e+05
5.3933e+05
4.6011e+05
5.2636e+05
7.9476e+05
4.8936e+05
5.2907e+05
1.098e+06
1.0925e+06
4.4561e+05
6.1486e+05
4.3846e+05
6.163e+05
4.6401e+05
3.7118e+05
8.8553e+05
3.9859e+05
3.3299e+05
3.3785e+05
4.6627e+05
4.1116e+05
4.0312e+05
1.0702e+05
6.9558e+05
6.4433e+05
3.0061e+05
1.4962e+05
3.5964e+05
3.2987e+05
5.0859e+05
3.4616e+05
5.6802e+05
1.7665e+05
4.8098e+05
5.8615e+05
4.9667e+05
6.0496e+05
5.4166e+05
4.1765e+05
2.3874e+05
1.5862e+05
2.9364e+05
2.0664e+05
2.2612e+05
4.2908e+05
2.8233e+05
4.616e+05
2.8191e+05
3.3485e+05
3.9153e+05
3.4277e+05
2.6945e+05
2.2886e+05
5.6746e+05
4.894e+05
4.5155e+05
4.237e+05
4.5081e+05
4.6758e+05
5.1961e+05
5.8421e+05
6.6584e+05
2.4407e+05
3.3951e+05
3.0549e+05
2.3245e+05
2.6098e+05
2.5722e+05
3.241e+05
3.3883e+05
2.153e+05
1.6764e+05
4.0005e+05
1.9543e+05
1.8062e+05
2.715e+05
2.8087e+05
4.0646e+05
2.7274e+05
3.1041e+05
3.473e+05
3.5436e+05
3.112e+05
2.5352e+05
2.2032e+05
2.0903e+05
2.3205e+05
4.7787e+05
4.0693e+05
2.8536e+05
2.8771e+05
2.8307e+05
1.9039e+05
5.7514e+05
5.3104e+05
5.0123e+05
3.3469e+05
2.6077e+05
1.9812e+05
2.6253e+05
3.5669e+05
2.2709e+05
7.3126e+05
5.7842e+05
4.025e+05
3.2606e+05
2.5521e+05
1.3204e+05
2.3764e+05
2.221e+05
2.979e+05
5.1964e+05
3.0637e+05
4.4364e+05
4.919e+05
6.1187e+05
2.4923e+05
2.4355e+05
2.4766e+05
2.6933e+05
3.7375e+05
3.7392e+05
4.5508e+05
2.1201e+05
2.8203e+05
3.0584e+05
3.0941e+05
3.8951e+05
1.9383e+05
2.8474e+05
1.9091e+05
1.9455e+05
1.66e+05
2.3681e+05
3.0023e+05
5.3377e+05
5.2762e+05
5.9848e+05
4.5666e+05
4.1292e+05
4.3022e+05
4.548e+05
4.803e+05
4.7992e+05
2.34e+05
8.4227e+05
6.9749e+05
5.5365e+05
4.942e+05
4.8616e+05
5.0458e+05
3.6668e+05
3.0809e+05
4.6119e+05
1.892e+05
2.5948e+05
2.4487e+05
2.3534e+05
3.6751e+05
3.5466e+05
4.346e+05
4.1912e+05
3.3629e+05
4.0661e+05
2.7876e+05
2.5865e+05
4.1634e+05
6.0947e+05
4.464e+05
4.4926e+05
3.8785e+05
5.5668e+05
5.798e+05
5.2471e+05
4.2929e+05
3.0114e+05
4.6171e+05
4.1241e+05
4.5064e+05
5.0154e+05
5.995e+05
5.1454e+05
4.4333e+05
4.2511e+05
4.4674e+05
5.2193e+05
6.2404e+05
4.8881e+05
4.2947e+05
4.3455e+05
4.2236e+05
2.7499e+05
3.2321e+05
5.7778e+05
4.2874e+05
4.6145e+05
3.138e+05
4.7394e+05
3.3234e+05
3.8736e+05
3.2206e+05
2.9055e+05
2.3934e+05
3.569e+05
3.3208e+05
3.6168e+05
4.5173e+05
3.0341e+05
2.1228e+05
2.0384e+05
2.6291e+05
2.4236e+05
2.8047e+05
3.4001e+05
3.5046e+05
2.5042e+05
2.8034e+05
2.6803e+05
1.742e+05
1.9633e+05
1.9298e+05
2.3522e+05
4.3398e+05
1.9226e+05
2.7082e+05
1.4559e+05
1.4795e+05
1.8606e+05
2.4177e+05
2.2942e+05
1.8137e+05
2.4086e+05
2.8194e+05
2.5382e+05
2.0648e+05
1.6046e+05
1.7194e+05
1.548e+05
3.7399e+05
4.75e+05
2.7589e+05
2.0109e+05
1.7878e+05
1.6506e+05
2.7978e+05
2.6671e+05
2.4871e+05
2.2709e+05
2.6805e+05
2.3655e+05
2.6215e+05
2.5299e+05
2.3026e+05
2.0696e+05
2.3211e+05
2.4893e+05
2.317e+05
2.515e+05
2.0853e+05
1.8405e+05
2.9938e+05
2.5785e+05
2.0059e+05
2.3616e+05
2.6547e+05
2.4015e+05
2.4684e+05
1.5759e+05
1.8959e+05
1.9673e+05
3.0907e+05
4.387e+05
2.9056e+05
1.9553e+05
2.423e+05
1.977e+05
2.168e+05
2.6685e+05
3.2025e+05
3.2547e+05
3.5309e+05
3.0644e+05
2.8682e+05
2.6924e+05
2.8092e+05
2.2532e+05
2.1338e+05
1.3168e+05
3.3433e+05
4.1677e+05
2.9686e+05
2.1169e+05
2.0599e+05
1.9079e+05
2.6915e+05
2.4412e+05
2.1231e+05
2.3273e+05
3.0127e+05
2.5597e+05
3.1192e+05
2.4307e+05
2.0394e+05
1.9186e+05
3.2477e+05
2.3399e+05
2.106e+05
2.8814e+05
2.5356e+05
1.7881e+05
2.4332e+05
3.4106e+05
4.4916e+05
2.0384e+05
3.1334e+05
1.965e+05
2.1498e+05
2.3288e+05
3.3892e+05
2.3015e+05
2.5968e+05
2.535e+05
3.3286e+05
3.9614e+05
3.7655e+05
2.2292e+05
2.9637e+05
4.2768e+05
4.6275e+05
4.2278e+05
3.8609e+05
3.4983e+05
4.2856e+05
4.4741e+05
4.621e+05
3.9588e+05
3.6428e+05
3.5942e+05
3.3908e+05
4.9298e+05
4.576e+05
3.3488e+05
2.2919e+05
1.9938e+05
1.9962e+05
2.5473e+05
3.1876e+05
2.4375e+05
2.6027e+05
3.6749e+05
3.8781e+05
2.5929e+05
3.3647e+05
2.309e+05
3.2312e+05
3.2826e+05
1.9073e+05
2.6655e+05
3.1529e+05
2.4303e+05
3.0397e+05
5.367e+05
3.6812e+05
4.2833e+05
4.4056e+05
4.2574e+05
3.8254e+05
6.3131e+05
6.4138e+05
5.7235e+05
6.3325e+05
3.1839e+05
1.7429e+05
1.8969e+05
2.5314e+05
1.6911e+05
2.6485e+05
3.039e+05
2.9715e+05
2.3969e+05
1.8671e+05
5.5905e+05
6.7434e+05
8.9639e+05
6.8242e+05
3.1909e+05
2.6534e+05
2.6281e+05
3.022e+05
2.6795e+05
2.5599e+05
3.0992e+05
3.7337e+05
2.2363e+05
1.4992e+05
2.6139e+05
3.2582e+05
1.9812e+05
1.8297e+05
1.5474e+05
5.2234e+05
6.3837e+05
6.7195e+05
3.9326e+05
3.4378e+05
2.6855e+05
1.3566e+05
1.5812e+05
1.5349e+05
1.5033e+05
1.6908e+05
4.1702e+05
2.4427e+05
2.4547e+05
2.956e+05
2.8469e+05
1.9007e+05
1.5157e+05
2.3063e+05
2.7771e+05
2.4792e+05
2.9646e+05
3.7976e+05
2.2608e+05
2.2862e+05
2.8469e+05
3.1379e+05
3.0062e+05
2.5891e+05
2.6083e+05
2.365e+05
2.0203e+05
2.0429e+05
2.0906e+05
1.812e+05
2.9256e+05
3.4016e+05
3.5506e+05
4.9935e+05
3.164e+05
3.477e+05
4.2534e+05
1.9859e+05
1.6419e+05
1.7999e+05
1.7016e+05
1.7251e+05
1.9218e+05
2.2053e+05
1.7212e+05
1.6012e+05
2.0612e+05
3.4564e+05
3.7563e+05
3.7657e+05
2.8572e+05
2.8997e+05
2.489e+05
1.8686e+05
1.8986e+05
2.8615e+05
2.7864e+05
2.3909e+05
2.3768e+05
2.4751e+05
3.3212e+05
1.992e+05
4.8289e+05
2.5373e+05
2.0615e+05
2.3571e+05
2.7172e+05
3.1012e+05
2.3399e+05
1.6707e+05
3.0946e+05
3.4475e+05
3.1959e+05
4.8918e+05
2.8206e+05
2.5679e+05
1.7966e+05
1.5898e+05
1.9165e+05
2.9936e+05
3.437e+05
2.853e+05
1.6194e+05
1.8058e+05
2.6331e+05
2.9156e+05
3.7608e+05
1.0276e+05
4.894e+05
4.3625e+05
3.5629e+05
3.0783e+05
4.8123e+05
2.9641e+05
2.6021e+05
1.8501e+05
1.4482e+05
1.5257e+05
2.6693e+05
2.3406e+05
2.6651e+05
2.6695e+05
2.6502e+05
3.1517e+05
3.6106e+05
2.6967e+05
1.5681e+05
1.128e+05
1.1443e+05
1.0042e+05
1.9096e+05
1.2037e+05
1.2553e+05
2.0624e+05
2.3809e+05
2.1736e+05
2.0898e+05
1.8759e+05
1.8552e+05
1.8879e+05
2.1434e+05
1.736e+05
1.8577e+05
1.6609e+05
2.3724e+05
2.2788e+05
1.972e+05
1.2384e+05
1.1488e+05
1.8523e+05
1.0061e+05
1.0831e+05
1.072e+05
1.4796e+05
1.5699e+05
1.5044e+05
1.4113e+05
1.0248e+05
1.032e+05
99224
1.8093e+05
1.0873e+05
1.2113e+05
1.8784e+05
2.484e+05
2.3242e+05
1.9905e+05
1.8171e+05
1.6691e+05
2.1941e+05
2.2476e+05
1.5429e+05
1.772e+05
2.0903e+05
2.3599e+05
2.4977e+05
1.4308e+05
1.1958e+05
1.0333e+05
1.7626e+05
92184
97117
97641
1.3241e+05
1.3959e+05
1.3354e+05
1.2641e+05
93063
92031
88765
1.7093e+05
98824
1.1793e+05
2.1296e+05
3.3391e+05
4.3046e+05
2.3358e+05
2.933e+05
2.5506e+05
2.6969e+05
5.1023e+05
3.9585e+05
4.2268e+05
1.256e+05
4.0546e+05
3.1127e+05
4.4207e+05
1.1761e+05
93307
1.6253e+05
86144
86630
88253
1.1703e+05
1.2655e+05
94068
1.1013e+05
84353
82374
82437
1.5324e+05
89900
1.7494e+05
5.3229e+05
1.062e+05
9.3809e+06
5.0382e+05
98278
4.8495e+05
5.4417e+05
4.8061e+05
5.756e+05
6.2128e+05
79344
3.2472e+05
1.3906e+05
2.9516e+05
1.9553e+05
87842
1.3959e+05
78647
77188
79265
1.0171e+05
1.1117e+05
70214
95451
75143
84479
2.0163e+05
1.3237e+05
1.9345e+05
1.584e+05
1.2564e+05
1.5119e+05
2.1951e+05
1.5208e+05
2.8111e+05
1.0796e+05
2.1547e+05
70067
1.1344e+05
2.2287e+05
1.4812e+05
1.7444e+05
1.7151e+05
1.266e+05
1.9844e+05
88001
3.5873e+05
3.5163e+05
6.3257e+05
2.2899e+05
2.789e+05
3.6878e+05
2.2192e+05
3.9611e+05
4.0671e+05
1.9237e+05
3.2408e+05
2.2561e+05
4.2335e+05
6.2142e+05
5.0449e+05
2.7664e+05
3.9827e+05
4.4031e+05
6.5732e+05
5.2058e+05
7.4846e+05
5.8511e+05
3.7006e+05
3.1652e+05
6.1817e+05
3.7392e+05
4.3773e+05
1.9855e+05
2.3329e+05
3.2625e+05
2.5096e+05
2.561e+05
2.8532e+05
1.6805e+05
1.2261e+05
4.5035e+05
2.2216e+05
2.1636e+05
5.7492e+05
4.3535e+05
5.237e+05
2.6547e+05
2.3892e+05
2.7147e+05
5.7544e+05
5.5286e+05
5.4039e+05
6.8613e+05
9.4802e+05
9.0001e+05
3.9109e+05
2.8029e+05
5.064e+05
5.2686e+05
2.6472e+05
4.4982e+05
2.4329e+05
3.2651e+05
2.8132e+05
4.9571e+05
3.9131e+05
9.984e+05
6.6205e+05
6.7686e+05
5.3492e+05
3.6733e+05
6.1433e+05
5.1038e+05
4.8033e+05
5.9379e+05
4.1504e+05
5.1989e+05
4.6304e+05
5.5599e+05
4.5885e+05
4.8274e+05
5.0783e+05
4.1751e+05
3.0225e+05
6.0877e+05
6.3964e+05
4.5628e+05
3.3905e+05
5.9935e+05
5.1803e+05
6.9742e+05
3.8665e+05
4.8758e+05
5.2164e+05
6.8914e+05
9.4608e+05
5.5503e+05
4.7652e+05
3.3067e+05
3.8508e+05
9.8407e+05
1.6714e+05
3.2939e+05
2.4775e+05
5.1016e+05
5.1785e+05
4.7465e+05
3.267e+05
4.0504e+05
5.1483e+05
5.888e+05
7.3469e+05
5.912e+05
1.1901e+06
7.1789e+05
5.133e+05
4.8882e+05
5.9376e+05
4.5043e+05
4.1239e+05
3.3119e+05
1.4597e+05
3.2884e+05
3.9119e+05
5.3611e+05
5.1234e+05
3.365e+05
4.1778e+05
3.5511e+05
4.9604e+05
3.636e+05
5.7242e+05
6.6693e+05
5.6191e+05
1.2037e+06
5.1973e+05
2.5943e+05
2.1415e+05
2.3854e+05
3.159e+05
4.0868e+05
2.5579e+05
2.1844e+05
3.4872e+05
4.2651e+05
4.0829e+05
3.7939e+05
4.2297e+05
4.8832e+05
4.9654e+05
3.0354e+05
2.8245e+05
3.147e+05
2.9226e+05
1.8698e+05
2.849e+05
3.6704e+05
2.7561e+05
2.4231e+05
2.5082e+05
3.4137e+05
3.2293e+05
2.7675e+05
2.6154e+05
3.1122e+05
2.6331e+05
2.4668e+05
2.9758e+05
5.7826e+05
4.3521e+05
3.0957e+05
4.4244e+05
3.7435e+05
3.2767e+05
6.3703e+05
5.0266e+05
3.1808e+05
2.831e+05
2.3295e+05
4.861e+05
3.5722e+05
2.6865e+05
2.0204e+05
2.4122e+05
2.3046e+05
1.6343e+05
2.2576e+05
1.7616e+05
2.2503e+05
2.0388e+05
2.3e+05
2.2955e+05
3.5288e+05
2.3403e+05
2.9023e+05
3.2907e+05
4.2806e+05
2.8889e+05
2.7521e+05
2.3523e+05
3.1437e+05
2.6094e+05
3.9144e+05
4.9846e+05
2.4775e+05
1.7744e+05
2.1162e+05
3.3025e+05
1.7623e+05
2.4152e+05
2.2408e+05
2.3516e+05
2.3581e+05
1.8624e+05
2.236e+05
1.39e+05
1.2184e+05
1.7048e+05
3.583e+05
3.2368e+05
2.4838e+05
2.4747e+05
1.9367e+05
2.6185e+05
2.2809e+05
1.9759e+05
3.1058e+05
2.4192e+05
2.3933e+05
3.458e+05
3.109e+05
2.0724e+05
1.7077e+05
1.8095e+05
1.8272e+05
2.084e+05
2.1512e+05
1.8415e+05
1.5433e+05
1.9921e+05
3.1429e+05
2.4744e+05
2.2219e+05
2.8817e+05
3.1685e+05
2.2214e+05
1.7292e+05
1.9533e+05
2.71e+05
1.944e+05
1.5017e+05
2.1845e+05
2.5447e+05
2.6501e+05
1.9105e+05
1.6951e+05
2.9777e+05
2.223e+05
1.8448e+05
1.5472e+05
2.2053e+05
2.3806e+05
2.2481e+05
1.8586e+05
1.9302e+05
2.1394e+05
2.4881e+05
1.7933e+05
2.9377e+05
2.0646e+05
1.9092e+05
2.4167e+05
2.5118e+05
2.2439e+05
3.4256e+05
2.615e+05
2.4158e+05
2.5451e+05
2.623e+05
3.1572e+05
2.5919e+05
3.585e+05
2.9312e+05
2.88e+05
2.1201e+05
1.9967e+05
2.1406e+05
2.2274e+05
4.0216e+05
2.1797e+05
2.7926e+05
2.8717e+05
2.218e+05
3.1046e+05
2.8002e+05
1.7285e+05
3.2269e+05
3.4471e+05
2.2691e+05
3.3136e+05
2.6156e+05
2.9354e+05
2.7505e+05
2.4221e+05
2.3959e+05
2.5985e+05
3.6168e+05
3.8562e+05
2.9003e+05
2.9623e+05
3.0781e+05
2.4133e+05
2.6568e+05
5.3448e+05
2.9217e+05
3.3541e+05
3.5007e+05
2.3386e+05
3.7733e+05
1.9802e+05
2.3418e+05
1.7264e+05
1.8012e+05
2.0146e+05
2.0339e+05
3.3847e+05
5.8009e+05
3.1924e+05
2.2425e+05
3.9141e+05
1.8402e+05
1.8985e+05
3.1785e+05
2.7305e+05
3.0307e+05
2.5551e+05
2.7353e+05
2.1986e+05
2.55e+05
2.7946e+05
2.0002e+05
2.2098e+05
2.7632e+05
2.8381e+05
2.2888e+05
2.2377e+05
2.297e+05
3.1874e+05
4.302e+05
5.3032e+05
2.7207e+05
3.1654e+05
3.1174e+05
4.8903e+05
3.6474e+05
3.6687e+05
3.5898e+05
2.1123e+05
2.2585e+05
2.3296e+05
2.0646e+05
1.5671e+05
2.6676e+05
2.9509e+05
3.2564e+05
4.9492e+05
2.0902e+05
1.6822e+05
4.5758e+05
3.9797e+05
3.4404e+05
3.6619e+05
1.9339e+05
1.4058e+05
2.9024e+05
2.6438e+05
1.9579e+05
2.3878e+05
1.8982e+05
1.9036e+05
3.5838e+05
2.5424e+05
2.7305e+05
4.3446e+05
2.5671e+05
2.9959e+05
3.0425e+05
2.4094e+05
3.1719e+05
2.2818e+05
2.0183e+05
2.3904e+05
2.0378e+05
2.0284e+05
2.6968e+05
2.3781e+05
3.092e+05
4.7427e+05
3.7824e+05
4.5046e+05
4.2267e+05
4.4018e+05
3.5337e+05
3.6197e+05
2.6645e+05
3.1696e+05
2.1259e+05
2.6251e+05
6.3221e+05
2.5508e+05
1.7747e+05
1.7575e+05
2.2497e+05
2.3972e+05
1.8435e+05
4.7882e+05
4.5439e+05
4.2042e+05
4.0958e+05
3.5477e+05
2.9861e+05
4.6273e+05
5.1585e+05
3.1383e+05
2.7353e+05
5.5922e+05
3.9425e+05
3.6752e+05
2.7778e+05
2.6404e+05
2.0436e+05
2.4212e+05
2.3503e+05
5.5525e+05
4.4793e+05
1.895e+05
3.5035e+05
3.2907e+05
2.9996e+05
2.3118e+05
2.2559e+05
1.6624e+05
1.097e+05
1.4301e+05
1.2117e+05
92003
70180
63588
58314
58140
59860
47664
53334
64629
59339
67422
95171
1.2573e+05
1.8262e+05
1.8824e+05
2.0153e+05
1.5816e+05
1.3417e+05
1.7227e+05
1.6294e+05
2.1952e+05
1.7799e+05
2.0253e+05
1.8009e+05
3.5504e+05
2.7192e+05
2.7756e+05
99878
3.1276e+05
75204
2.5452e+05
2.4458e+05
2.5881e+05
2.2081e+05
3.1012e+05
2.56e+05
2.1335e+05
2.6571e+05
1.9598e+05
2.6737e+05
1.3301e+05
2.2703e+05
2.609e+05
2.0696e+05
1.8936e+05
1.7527e+05
2.072e+05
2.5e+05
1.9304e+05
2.3852e+05
2.0316e+05
1.8077e+05
2.5924e+05
2.5505e+05
1.4921e+05
1.4086e+05
1.8904e+05
1.3925e+05
1.9676e+05
1.4962e+05
1.8158e+05
1.9408e+05
1.5591e+05
1.7308e+05
2.1892e+05
2.7437e+05
2.5668e+05
2.3861e+05
2.2974e+05
2.0919e+05
2.4878e+05
2.0379e+05
1.6167e+05
1.9377e+05
2.0599e+05
2.6503e+05
1.4522e+05
1.5541e+05
1.9258e+05
2.7554e+05
1.8641e+05
1.8505e+05
2.2639e+05
1.967e+05
1.8671e+05
1.8344e+05
1.7946e+05
1.4185e+05
1.6404e+05
1.7887e+05
1.5272e+05
2.0415e+05
1.6848e+05
1.8677e+05
1.8052e+05
1.512e+05
1.5599e+05
2.5917e+05
2.5606e+05
3.4625e+05
2.0661e+05
2.4155e+05
3.0734e+05
1.2842e+05
1.4382e+05
1.2058e+05
1.5248e+05
2.0254e+05
1.6726e+05
1.5696e+05
2.0457e+05
1.5237e+05
1.3591e+05
1.2619e+05
1.3228e+05
2.0919e+05
2.2634e+05
2.3347e+05
2.305e+05
2.0182e+05
1.905e+05
2.0366e+05
1.1236e+05
1.3447e+05
1.7393e+05
1.8748e+05
1.8817e+05
1.4599e+05
2.5256e+05
2.0027e+05
2.347e+05
2.1973e+05
2.3769e+05
2.2433e+05
2.0539e+05
2.0147e+05
2.0176e+05
1.9678e+05
1.8726e+05
2.7297e+05
2.1792e+05
2.0478e+05
1.5491e+05
1.5534e+05
3.2121e+05
2.1922e+05
4.7657e+05
2.9631e+05
4.8047e+05
3.0986e+05
3.3914e+05
3.912e+05
3.6133e+05
4.6031e+05
2.8291e+05
3.8206e+05
2.1909e+05
2.5944e+05
3.4924e+05
2.6052e+05
2.3831e+05
4.0238e+05
2.3317e+05
2.8352e+05
2.7554e+05
2.2337e+05
2.7002e+05
2.645e+05
3.659e+05
3.7084e+05
3.3708e+05
3.6617e+05
3.6416e+05
2.8277e+05
2.6801e+05
4.3707e+05
3.4763e+05
3.972e+05
3.3832e+05
7.3039e+05
2.478e+05
3.4552e+05
4.3313e+05
2.5118e+05
2.4098e+05
3.0947e+05
4.1788e+05
5.7187e+05
3.3309e+05
2.6843e+05
4.6398e+05
6.1881e+05
3.5041e+05
2.4696e+05
2.7566e+05
3.2426e+05
3.0803e+05
5.0046e+05
3.0473e+05
2.935e+05
1.5844e+05
2.2648e+05
4.5567e+05
4.1355e+05
1.8884e+05
2.8925e+05
3.5868e+05
3.5081e+05
3.728e+05
5.2814e+05
3.8636e+05
3.8148e+05
3.3597e+05
4.6406e+05
4.3854e+05
3.2796e+05
2.7597e+05
2.9867e+05
4.0743e+05
5.9043e+05
4.3699e+05
2.3598e+05
2.2307e+05
2.0184e+05
2.7214e+05
2.7648e+05
3.2902e+05
3.916e+05
4.6565e+05
4.1855e+05
4.4154e+05
2.2727e+05
3.4125e+05
3.7536e+05
4.6845e+05
5.2843e+05
4.3154e+05
3.1612e+05
4.3059e+05
2.8401e+05
4.8011e+05
4.0235e+05
2.5936e+05
1.7985e+05
3.2154e+05
3.7931e+05
6.4425e+05
5.9143e+05
3.2577e+05
6.1789e+05
4.0786e+05
3.4701e+05
3.4739e+05
2.0816e+05
5.535e+05
2.4641e+05
3.8963e+05
2.2364e+05
3.1595e+05
3.7657e+05
2.696e+05
3.0044e+05
5.1931e+05
2.5756e+05
2.3165e+05
3.6397e+05
3.4481e+05
3.9411e+05
3.2306e+05
2.3527e+05
5.1548e+05
2.5835e+05
3.0979e+05
3.6064e+05
2.0134e+05
4.5335e+05
3.4503e+05
3.6904e+05
2.3602e+05
3.0156e+05
1.7358e+05
2.0022e+05
2.0702e+05
2.8021e+05
3.9187e+05
1.9601e+05
4.8806e+05
3.6169e+05
2.9355e+05
3.0029e+05
3.3171e+05
3.9528e+05
2.0955e+05
3.7542e+05
2.6561e+05
2.539e+05
2.7942e+05
3.2492e+05
2.2527e+05
1.8222e+05
1.7404e+05
3.7891e+05
2.6096e+05
1.8292e+05
1.5069e+05
1.8623e+05
2.1952e+05
2.408e+05
2.0135e+05
3.1735e+05
1.9097e+05
2.7512e+05
2.3127e+05
2.0929e+05
1.9363e+05
1.4309e+05
2.3931e+05
4.4119e+05
3.7057e+05
3.271e+05
3.5529e+05
2.1716e+05
2.1884e+05
1.9528e+05
1.5953e+05
1.599e+05
1.698e+05
2.1128e+05
1.9648e+05
1.2509e+05
1.03e+05
1.778e+05
1.1825e+05
1.9759e+05
2.4604e+05
2.6984e+05
1.8576e+05
2.1505e+05
2.2625e+05
2.6907e+05
2.2001e+05
2.2525e+05
2.362e+05
2.5458e+05
2.1316e+05
3.1084e+05
1.9945e+05
1.3384e+05
1.917e+05
2.7042e+05
1.9436e+05
2.226e+05
2.0721e+05
1.1123e+05
1.2702e+05
1.4476e+05
1.2622e+05
2.4972e+05
1.6476e+05
2.7956e+05
1.8889e+05
2.2571e+05
2.788e+05
3.1398e+05
3.2088e+05
2.3472e+05
2.1502e+05
2.1124e+05
2.8687e+05
2.0856e+05
1.4387e+05
1.9451e+05
2.0489e+05
2.0741e+05
92699
1.035e+05
1.5274e+05
1.6046e+05
1.8471e+05
2.241e+05
1.5989e+05
1.0453e+05
1.3029e+05
2.0169e+05
2.269e+05
2.2219e+05
3.3259e+05
3.7202e+05
2.879e+05
2.497e+05
1.8533e+05
2.0507e+05
1.473e+05
1.6946e+05
1.7961e+05
1.3922e+05
1.7402e+05
1.3558e+05
93351
1.1019e+05
2.2488e+05
3.4305e+05
1.3772e+05
1.032e+05
1.186e+05
1.4107e+05
2.6247e+05
1.4282e+05
1.6036e+05
1.4571e+05
2.2216e+05
2.5241e+05
1.6558e+05
1.9014e+05
2.3235e+05
2.0641e+05
1.8451e+05
1.4906e+05
1.9382e+05
3.658e+05
3.0056e+05
1.8215e+05
1.7442e+05
2.1973e+05
1.4492e+05
1.3165e+05
1.5677e+05
2.4601e+05
2.0262e+05
1.8431e+05
1.8642e+05
1.6122e+05
2.7963e+05
2.4346e+05
2.2606e+05
2.0813e+05
2.1794e+05
1.5734e+05
1.4566e+05
1.8531e+05
1.8489e+05
2.5797e+05
1.6427e+05
1.5149e+05
1.5093e+05
1.8547e+05
1.1668e+05
1.8258e+05
1.2451e+05
1.1399e+05
1.8336e+05
1.5014e+05
1.3485e+05
3.4185e+05
1.9237e+05
1.5076e+05
2.0058e+05
1.8513e+05
2.0549e+05
2.5553e+05
1.9633e+05
1.5574e+05
3.2108e+05
2.8964e+05
1.0532e+05
1.7264e+05
3.8307e+05
2.2944e+05
2.0163e+05
2.0899e+05
2.3561e+05
1.5674e+05
1.7432e+05
1.7482e+05
2.2625e+05
2.3194e+05
2.8294e+05
1.1789e+05
2.8013e+05
84831
2.0898e+05
2.8493e+05
2.1513e+05
2.0432e+05
3.0196e+05
3.0324e+05
3.3648e+05
2.4448e+05
2.8458e+05
2.7175e+05
2.0975e+05
2.7833e+05
4.0682e+05
2.4533e+05
1.8435e+05
2.1013e+05
2.6707e+05
2.3745e+05
2.4131e+05
3.794e+05
1.9117e+05
2.7923e+05
3.2567e+05
2.9001e+05
2.6911e+05
2.5006e+05
2.724e+05
2.2017e+05
1.9104e+05
2.5839e+05
2.8983e+05
2.9241e+05
2.7435e+05
2.285e+05
3.5093e+05
2.4023e+05
1.7806e+05
1.507e+05
1.7e+05
1.6696e+05
2.0117e+05
2.5212e+05
2.5402e+05
2.1162e+05
[truncated: 368 more rows]
