# Supplementary material for: Micro-mechanical fingerprints of the rat bladder change in actinic cystitis and tumor presence
Source: Commun Biol. 2023 Feb 24;6:217. doi: 10.1038/s42003-023-04572-0 (PMC9950451; doi:10.1038/s42003-023-04572-0)
Supplement: Supplementary file 4 — Supplementary data 1 [file 42003_2023_4572_MOESM4_ESM.zip › supplementary data graphs/muscle/2_XRay/Month6/R141/Chiaro.csv]

6344.8
6944.4
5315
5466.7
6305.8
6780.2
6930.7
6834.6
6074.6
8005.5
7234.3
10086
7062.6
7682.7
6965.3
6925.5
5127.7
5439.8
6689.8
8893.8
4407.4
4420.6
NaN
3505.5
2550.1
2007.2
2468.1
5658.7
4500
6583.3
6285.4
13032
9411.6
14018
27680
14953
26481
10643
8680.2
NaN
22249
23172
29026
23129
40847
26426
34275
26467
21229
26102
46194
22250
56278
41498
27230
32775
50966
30947
25175
29858
70787
34770
40246
21904
39859
43415
66706
44874
46371
35561
76125
44473
76028
42264
52367
34858
35066
40613
36930
67743
77322
NaN
1.0291e+05
1.2625e+05
79873
43547
40270
60399
NaN
30976
48187
NaN
1.0061e+05
1.131e+05
60102
78014
74543
1.0217e+05
1.1219e+05
42059
NaN
53003
96357
NaN
59355
56621
97329
62130
77495
56486
71724
NaN
39111
45622
44168
41849
44477
NaN
NaN
NaN
3326.9
1.6036e+05
1.0672e+05
1.5223e+05
1.3514e+05
1.6508e+05
1.7802e+05
1.8063e+05
2.9042e+05
53129
88802
16199
95573
56653
27597
35076
39346
46084
39743
35193
18285
7921.8
20330
NaN
1.0665e+05
69405
1.4879e+05
1.123e+05
1.2131e+05
1.772e+05
6138
1.9369e+05
95732
1.4669e+05
1.3556e+05
1.7828e+05
1.1775e+05
2.0538e+05
1.1161e+05
39393
75838
8342.7
1.0949e+05
76791
68205
1.1985e+05
65857
63503
68685
33248
17104
15304
29257
NaN
64939
86784
1.2292e+05
96207
1.6237e+05
1.694e+05
2173.8
2.0046e+05
1.1331e+05
1.2676e+05
1.9155e+05
2.059e+05
1.2942e+05
1.6311e+05
1.067e+05
95861
1.0616e+05
5859.9
90793
1.0915e+05
55797
1.8107e+05
1.0226e+05
54885
39383
33255
30328
12169
16635
NaN
47394
94007
90832
1.5792e+05
93114
1.9757e+05
2.3516e+05
2.2816e+05
1.5205e+05
2.1342e+05
1.1071e+05
1.6196e+05
1.2092e+05
97177
1.2799e+05
1.2533e+05
803.51
73075
1.0924e+05
83636
1.2883e+05
88156
61881
50940
37492
32236
26905
13100
8399.5
56439
58162
94786
1.5066e+05
1.5276e+05
1.7873e+05
1924.7
2761.6
1.1932e+05
68651
84272
2.8112e+05
1.8579e+05
1.8059e+05
1.4665e+05
1.1454e+05
1.3979e+05
1.3827e+05
2.1678e+05
1.0877e+05
4270.7
1.1706e+05
89280
70160
87965
1.0943e+05
59234
53395
24224
18970
18371
56493
77213
1.1581e+05
2.2768e+05
2.378e+05
1.734e+05
NaN
1.2957e+05
2.2835e+05
1.9679e+05
1.1849e+05
1.8647e+05
1.0382e+05
7970.3
84559
81221
1.0199e+05
66403
32256
20351
39033
55684
82658
2.0113e+05
1.6662e+05
1.7123e+05
1.2583e+05
1.0483e+05
2.1536e+05
1.1187e+05
77805
1.2035e+05
1.108e+05
1.2959e+05
1.1346e+05
30858
17858
85925
1.034e+05
1.0054e+05
80161
3510.3
45324
67952
50020
70304
1.0171e+05
50562
41309
54742
31484
1.0461e+05
37253
44108
36235
26747
11965
68144
77976
1.0516e+05
94287
1.2304e+05
1.1587e+05
69661
77579
62044
NaN
54606
61216
45844
70538
38016
58628
91414
92333
43870
40356
31902
41635
71644
39388
27146
14406
14299
74038
82233
1.1006e+05
1.0263e+05
89807
93312
69092
NaN
57686
53885
46888
83563
30809
47391
82573
49905
21065
57082
60283
36093
25553
14117
9671.9
80357
1.2442e+05
1.5694e+05
1.0581e+05
1.5663e+05
69393
58069
90188
1.357e+05
1484.9
57819
50570
75669
39480
80164
26084
48120
90971
78351
47515
22630
40363
41122
23095
24002
15677
11154
61652
91190
1.2429e+05
1.145e+05
1.1657e+05
66627
57027
6184.2
66141
63335
69167
83651
1.1224e+05
75510
57607
57514
38265
49360
30935
70729
53336
43569
31376
22212
11992
77394
77059
84919
1.2045e+05
1.3732e+05
1.0643e+05
63102
19189
57715
42822
51699
1.0958e+05
87445
83818
NaN
NaN
73077
24230
49948
46374
56334
49908
35384
24140
20485
62881
1.3103e+05
1.4616e+05
67020
1.1959e+05
95115
61517
22720
56548
64456
45919
97915
86841
93938
NaN
38362
83469
56250
47228
57973
61823
43882
48575
30698
15835
77547
64875
1.1868e+05
97613
1.074e+05
79717
56628
NaN
6699.1
21728
15339
32081
2392.2
19998
29079
16209
1843.5
3913.8
2766.7
5510
11546
36214
45831
16253
16560
3965.9
31846
21402
11440
4724.4
3072.6
4343.5
7754.8
2698.6
13299
23838
11915
20368
4311.8
16101
8184.6
6786.6
3189.4
2448.5
6354
10098
5503.1
24641
36701
16327
9566.5
4776.1
12276
15090
2213.3
3399.3
2364.4
NaN
6270.2
13469
26581
39308
50012
22739
12600
5982.1
2913
2554.5
3843.5
5369
7181.3
2393.8
35942
49611
23229
74046
24034
67909
44677
59137
44560
64615
11750
83304
59084
60277
1.3612e+05
1.0093e+05
3.4543e+05
2.0529e+05
1.579e+05
2.3285e+05
82754
25679
41746
53424
91801
45315
37084
69559
42874
88926
58689
89481
47538
40164
29538
2.6969e+05
4.0927e+05
50304
75727
56625
76060
42218
55696
17421
87685
72842
1.0745e+05
1.9707e+05
81461
69956
1.005e+05
2.6283e+05
1.7957e+05
1.0685e+05
16418
39433
64788
58552
86178
81146
51454
51939
64750
98335
1.0187e+05
36374
63910
69465
1.8678e+05
3.2261e+05
36632
55043
58176
71266
63180
84937
16031
94201
1.5698e+05
76801
89025
83809
84182
1.0451e+05
1.6025e+05
1.3439e+05
79026
31502
96308
44606
28875
32848
69495
64101
33864
74073
58697
1.2453e+05
32144
69001
2.7158e+05
1.074e+05
NaN
26051
55447
84486
80271
93329
52602
16372
98620
82996
90603
91240
92582
79008
1.3799e+05
1.5193e+05
1.9751e+05
75666
29632
69203
55155
22762
38008
36503
76587
33038
66327
83667
1.7738e+05
12164
77005
1.8772e+05
41824
NaN
31599
66234
72221
1.3972e+05
76154
57668
2681.3
95922
1.1891e+05
95731
81452
97203
1.3051e+05
1.1394e+05
1.1838e+05
1.1458e+05
1.3835e+05
2244
1.024e+05
84546
89128
51570
66769
40514
72699
1.5912e+05
1.7617e+05
1.0215e+05
1953.5
82720
70162
NaN
NaN
16105
58139
81903
95204
89299
1.2382e+05
