# Supplementary material for: Micro-mechanical fingerprints of the rat bladder change in actinic cystitis and tumor presence
Source: Commun Biol. 2023 Feb 24;6:217. doi: 10.1038/s42003-023-04572-0 (PMC9950451; doi:10.1038/s42003-023-04572-0)
Supplement: Supplementary file 4 — Supplementary data 1 [file 42003_2023_4572_MOESM4_ESM.zip › supplementary data graphs/muscle/4_BBN/Month2/R143/AFM.csv]

48270
72215
62241
63412
50279
1.072e+05
97016
35768
37561
41002
39195
41853
44640
28999
64231
47052
64785
59203
59812
60330
66866
70800
68616
55293
70773
49382
55291
51629
82698
29630
25976
32255
39555
39342
34052
30131
33910
64134
48206
62516
52260
52331
66794
49906
65939
73702
77642
64860
46254
53650
58425
61601
60793
37680
35077
31805
41703
40551
36034
35432
86793
62824
52415
56577
59663
79171
62365
60260
46093
48883
69945
76666
77247
66163
70871
37385
61320
65685
31810
35337
35316
29809
34042
39608
56036
72719
79663
64244
75449
76270
71706
45502
55016
69638
66788
64626
67752
62884
70918
65864
49282
73648
34318
31671
39631
32334
58587
61341
71576
62844
85848
67099
71048
66592
57081
60969
59063
61785
66336
78850
79289
78539
1.016e+05
96956
83626
58120
23868
35576
33004
22789
35114
59338
61507
69827
77637
80384
68313
68373
62036
65670
91592
1.2518e+05
1.0944e+05
1.4485e+05
1.2483e+05
1.7781e+05
1.4148e+05
1.4813e+05
1.627e+05
1.7572e+05
2.2376e+05
1.9213e+05
1.5563e+05
2.0155e+05
1.614e+05
1.3107e+05
1.3271e+05
1.3928e+05
1.2137e+05
1.2005e+05
99684
66616
62228
99879
1.2349e+05
1.4824e+05
1.4681e+05
1.5971e+05
1.2358e+05
2.1293e+05
1.7707e+05
1.6795e+05
1.8999e+05
2.0861e+05
2.6326e+05
1.6968e+05
2.2585e+05
2.2598e+05
1.1161e+05
1.778e+05
1.3724e+05
1.5233e+05
1.4003e+05
1.3815e+05
1.2408e+05
90694
1.0456e+05
1.2298e+05
1.4897e+05
1.2555e+05
1.4617e+05
1.4194e+05
1.4904e+05
1.9944e+05
1.8386e+05
1.701e+05
1.6525e+05
1.8922e+05
1.7158e+05
1.5801e+05
1.5063e+05
1.7591e+05
1.9028e+05
1.563e+05
1.2914e+05
1.4996e+05
1.619e+05
1.5651e+05
1.3522e+05
1.1157e+05
1.5449e+05
1.2759e+05
1.3347e+05
1.6435e+05
1.5705e+05
1.6002e+05
1.9023e+05
1.4038e+05
1.5402e+05
1.3674e+05
2.2942e+05
1.8802e+05
1.8827e+05
2.0238e+05
1.586e+05
1.4077e+05
2.0617e+05
1.4221e+05
1.5107e+05
1.5177e+05
1.5588e+05
1.72e+05
1.5053e+05
1.4935e+05
1.8234e+05
1.4194e+05
1.4588e+05
1.2892e+05
1.6546e+05
1.5495e+05
1.8429e+05
1.699e+05
1.2365e+05
1.8864e+05
1.9041e+05
2.0271e+05
1.8343e+05
2.1354e+05
2.0529e+05
1.9534e+05
1.7351e+05
1.2017e+05
1.9078e+05
1.1254e+05
1.2573e+05
1.2008e+05
1.4025e+05
1.5665e+05
1.2663e+05
1.3514e+05
1.5463e+05
1.321e+05
1.2914e+05
1.5876e+05
1.7125e+05
1.2645e+05
2.01e+05
2.1436e+05
1.6604e+05
1.73e+05
2.2057e+05
1.5307e+05
1.8267e+05
2.0482e+05
1.8734e+05
1.5038e+05
79501
1.0475e+05
1.7545e+05
1.0635e+05
1.5003e+05
1.221e+05
49943
48306
48640
38931
54448
74071
57902
68942
53964
51102
50782
51747
54085
50194
51949
50811
48933
48432
49422
48967
55906
51536
55945
50975
51706
53475
44081
44858
67870
59147
60587
63258
45068
40757
43647
40833
48734
49553
48285
49927
58932
69063
68028
56686
49391
49239
51208
45037
46708
41075
51323
43144
55158
55209
72000
68187
54298
58661
49758
45332
62291
60628
58052
57777
63730
74851
56295
49037
48959
44207
41332
42646
42471
40912
43550
54211
48649
52445
47056
59112
52685
56808
57926
49117
54043
52566
53268
58278
42789
48708
50967
53665
50929
40420
36140
39795
35937
37943
38290
44867
52916
53042
44141
39072
35605
47673
53030
46633
47201
53460
55934
33743
42476
43417
49622
43477
49817
36361
29636
34287
30577
33269
29977
35488
37295
34675
34365
36045
40792
46987
48790
48150
54337
55606
41069
36960
27008
29099
38624
24594
24112
28994
29439
35041
84788
97104
1.6739e+05
58286
48828
57345
60870
61248
48367
91820
82616
98715
98940
1.2941e+05
47970
57230
55348
55315
49929
54904
1.3413e+05
1.0399e+05
1.1818e+05
1.048e+05
1.0643e+05
97001
86118
1.136e+05
56092
59405
60164
57861
59666
40809
42184
97834
54844
46355
50469
59530
68715
60533
1.1491e+05
1.2841e+05
93752
1.5819e+05
1.0578e+05
1.2397e+05
76958
97717
1.1211e+05
77232
98584
1.269e+05
65801
98217
83299
62127
57275
58240
73638
76727
56068
89772
64127
84646
86776
98318
1.0399e+05
1.1544e+05
1.0089e+05
1.0377e+05
1.0585e+05
1.3586e+05
1.6284e+05
1.4489e+05
97224
92140
1.1203e+05
89688
1.3956e+05
1.2042e+05
65794
92168
83993
1.0386e+05
1.2748e+05
1.3243e+05
91365
1.0225e+05
98921
1.0103e+05
1.5214e+05
1.0716e+05
61516
72857
1.1367e+05
96794
1.0507e+05
90000
1.0556e+05
1.9049e+05
1.4489e+05
1.0836e+05
73148
1.2428e+05
1.5679e+05
1.293e+05
1.2563e+05
1.5479e+05
1.3702e+05
1.1167e+05
1.6405e+05
1.3127e+05
62473
1.1593e+05
76159
81723
1.2796e+05
1.0918e+05
67862
42516
85777
1.0527e+05
73609
1.3947e+05
1.3628e+05
1.2829e+05
1.7798e+05
1.5246e+05
1.4548e+05
1.0221e+05
1.0998e+05
1.3659e+05
95066
1.4806e+05
1.7247e+05
1.1033e+05
86448
80919
98261
74986
51862
43900
67103
47327
45232
40042
47122
58306
74629
1.2142e+05
1.054e+05
1.406e+05
1.7673e+05
1.4696e+05
69788
79154
1.7407e+05
1.9254e+05
1.8825e+05
1.2807e+05
1.4914e+05
1.3356e+05
72825
72504
76452
69916
50587
46340
55943
56536
64903
73623
96167
1.0378e+05
1.3559e+05
1.4728e+05
1.2876e+05
1.4983e+05
1.4364e+05
1.2102e+05
67088
45038
69887
1.6571e+05
1.7302e+05
1.3329e+05
1.2354e+05
1.6611e+05
1.1981e+05
1.1305e+05
82519
68246
66711
63286
70786
74677
83466
1.0642e+05
1.3726e+05
1.3815e+05
1.4296e+05
1.5255e+05
1.4973e+05
1.7925e+05
1.1988e+05
85693
44012
59195
46900
78907
1.4641e+05
1.3287e+05
1.3855e+05
1.4966e+05
1.1803e+05
1.4279e+05
1.1798e+05
1.0318e+05
89246
67290
85649
89921
90048
94859
73825
74483
1.3856e+05
1.3512e+05
1.2731e+05
69143
76067
55453
76730
66322
64120
64797
62231
73841
1.3225e+05
1.2925e+05
90677
85068
89360
89848
92038
66131
81090
1.0334e+05
87997
1.2155e+05
1.233e+05
99691
1.2066e+05
1.4146e+05
81382
59731
78161
67069
96508
61949
51428
66869
99019
78213
71515
77698
91785
1.134e+05
1.3037e+05
89276
76259
85172
1.1859e+05
84546
74821
1.1382e+05
88834
84976
56677
50631
58334
85854
81046
69958
83375
85150
83657
70634
69462
58870
58362
48612
63003
78739
88678
86457
87966
1.5347e+05
78207
70061
79525
79340
58720
55101
54375
50333
64046
89414
61217
95723
72247
1.5635e+05
1.0131e+05
1.1769e+05
1.2475e+05
1.0671e+05
1.2118e+05
1.241e+05
1.4166e+05
1.7687e+05
1.407e+05
1.318e+05
1.6632e+05
1.1222e+05
1.2455e+05
1.2253e+05
1.312e+05
1.0923e+05
1.223e+05
92030
1.3057e+05
1.2214e+05
1.0104e+05
2.0245e+05
2.3503e+05
1.0079e+05
2.8761e+05
1.8652e+05
1.6487e+05
78557
84429
96373
1.0725e+05
1.1003e+05
1.4533e+05
1.4545e+05
1.1307e+05
1.7966e+05
1.8231e+05
1.591e+05
1.5062e+05
1.3881e+05
1.3022e+05
1.566e+05
2.381e+05
1.831e+05
1.8607e+05
2.0898e+05
37942
42320
1.2018e+05
1.4065e+05
2.4347e+05
2.1816e+05
2.2493e+05
2.4705e+05
2.0201e+05
97806
1.0189e+05
73219
95020
70346
72575
66529
2.081e+05
2.5687e+05
1.5623e+05
1.838e+05
2.3852e+05
1.3718e+05
77555
1.074e+05
1.0673e+05
1.0144e+05
1.2966e+05
1.2108e+05
1.9126e+05
1.3066e+05
1.5632e+05
1.9727e+05
1.4469e+05
1.4847e+05
1.5134e+05
2.0849e+05
1.6667e+05
1.7531e+05
2.3446e+05
1.7593e+05
1.3297e+05
1.1785e+05
1.4796e+05
1.3574e+05
1.5485e+05
1.8275e+05
1.2095e+05
96389
1.1167e+05
1.0492e+05
1.1621e+05
1.3333e+05
1.2425e+05
1.4177e+05
1.2933e+05
1.7923e+05
1.3423e+05
1.7959e+05
1.667e+05
2.1839e+05
1.8279e+05
3.0051e+05
3.2045e+05
2.6925e+05
1.8771e+05
2.2928e+05
2.083e+05
1.2539e+05
1.3277e+05
1.5898e+05
1.1706e+05
1.3219e+05
1.2249e+05
1.4489e+05
1.269e+05
1.1059e+05
1.2596e+05
1.1346e+05
1.4734e+05
1.519e+05
1.6921e+05
2.0036e+05
2.0168e+05
1.6797e+05
1.7561e+05
1.6822e+05
1.8985e+05
1.6412e+05
2.0583e+05
1.6527e+05
1.4807e+05
1.274e+05
1.0946e+05
1.2828e+05
1.2763e+05
1.5061e+05
1.2905e+05
49930
69676
74859
98802
66250
67867
44682
44894
58768
51696
34638
39607
42368
42134
45415
55642
49972
46689
62589
77101
95368
85340
70102
90310
85029
78462
1.0667e+05
91621
74040
40917
42586
49676
46090
43834
39778
45661
1.7247e+05
32775
39232
44252
41808
42057
36786
57679
83540
81938
1.0576e+05
47853
77618
83070
1.0417e+05
68562
47613
43122
41699
39728
38782
27669
36713
2.5337e+05
3.3868e+05
87469
26679
35225
44330
44273
46692
42678
44128
1.2125e+05
62916
79419
71316
63427
95725
46470
48827
44449
41381
38250
32113
36229
2.1045e+05
2.646e+05
2.9483e+05
2.5152e+05
2.9392e+05
49655
36731
36939
42726
49789
45207
57281
94230
76370
86583
1.1397e+05
54668
57713
64238
49078
40472
36082
39659
1.9734e+05
3.3488e+05
1.7931e+05
1.6958e+05
2.1618e+05
1.6692e+05
2.1857e+05
41359
40466
44697
53512
47540
45420
36602
1.571e+05
79296
50264
52205
53925
57689
48476
46367
41717
2.7547e+05
2.9491e+05
1.6005e+05
1.7281e+05
1.4912e+05
2.0187e+05
1.6029e+05
2.5738e+05
61126
53679
50025
50112
61040
64959
53102
48547
3.0771e+05
1.4398e+05
3.277e+05
2.9395e+05
3.0321e+05
2.3276e+05
2.485e+05
72624
1.0706e+05
88782
35287
25817
18662
1.917e+05
2.2987e+05
2.0727e+05
3.6817e+05
4.6004e+05
2.7218e+05
2.5328e+05
2.2733e+05
2.0038e+05
3.0596e+05
2.5197e+05
2.9377e+05
3.4534e+05
2.5854e+05
3.3197e+05
4.2714e+05
3.887e+05
2.5158e+05
3.5091e+05
4.1276e+05
3.3202e+05
3.1133e+05
4.2345e+05
3.5633e+05
3.8723e+05
2.6255e+05
4.6288e+05
3.3978e+05
2.8822e+05
3.1005e+05
2.29e+05
5.3406e+05
3.7455e+05
1.1695e+05
3.1298e+05
4.3594e+05
2.4725e+05
3.9803e+05
2.0416e+05
4.3711e+05
4.6832e+05
26149
3.9936e+05
3.5579e+05
3.6516e+05
3.6807e+05
4.2821e+05
3.0443e+05
1.6066e+05
4.7791e+05
3.9686e+05
3.1676e+05
3.5904e+05
2.0976e+05
3.4949e+05
3.1892e+05
2.5463e+05
1.9473e+05
2.8795e+05
2.6516e+05
1.5536e+05
2.3497e+05
5.123e+05
2.3738e+05
5.094e+05
3.4742e+05
4.2141e+05
3.456e+05
3.5461e+05
2.6298e+05
2.9473e+05
2.2475e+05
2.453e+05
2.6685e+05
2.0646e+05
2.2493e+05
2.9618e+05
2.9802e+05
6.4908e+05
3.3056e+05
2.8805e+05
1.8178e+05
1.9874e+05
2.1276e+05
2.6853e+05
4.304e+05
3.8254e+05
3.1295e+05
5.2291e+05
2.4894e+05
2.4614e+05
2.9285e+05
2.6782e+05
2.3205e+05
1.7516e+05
3.0934e+05
3.3106e+05
2.2973e+05
2.2782e+05
1.6922e+05
1.6918e+05
3.2322e+05
3.5279e+05
2.2485e+05
2.8032e+05
2.6072e+05
2.3044e+05
1.0125e+05
1.5355e+05
2.6866e+05
2.366e+05
2.5762e+05
4.5735e+05
2.9274e+05
2.4548e+05
2.2706e+05
1.9653e+05
1.7999e+05
1.8091e+05
1.7514e+05
2.0636e+05
2.4995e+05
1.7746e+05
2.6507e+05
2.2073e+05
1.8876e+05
2.215e+05
1.8073e+05
1.0683e+05
97406
86221
16176
78867
88712
96336
70471
96291
1.0568e+05
86927
1.0002e+05
1.1215e+05
39905
87692
89623
93110
1.0025e+05
1.0315e+05
1.0955e+05
95378
85013
1.0782e+05
1.0082e+05
88796
85289
19873
46382
71461
95383
1.0908e+05
1.0567e+05
1.397e+05
1.1397e+05
1.2025e+05
1.0509e+05
1.4199e+05
1.1385e+05
1.2971e+05
1.0253e+05
1.0745e+05
99840
93922
1.0394e+05
1.0199e+05
1.1252e+05
1.0713e+05
1.2078e+05
1.2851e+05
1.121e+05
97058
1.4923e+05
87093
81453
1.1682e+05
1.4215e+05
1.0389e+05
96253
1.4233e+05
1.0562e+05
97974
1.0413e+05
99700
1.2353e+05
1.0418e+05
1.5827e+05
1.1171e+05
1.0907e+05
1.2005e+05
90003
87807
72526
92393
1.1226e+05
1.1812e+05
84334
1.0611e+05
1.1733e+05
1.3408e+05
93739
92657
84731
1.0258e+05
89132
68140
72942
92809
67776
87947
99599
82224
75169
1.0918e+05
1.1507e+05
98896
1.0003e+05
1.0752e+05
1.0391e+05
81542
61766
40387
35678
46913
81037
1.2571e+05
86238
76571
99576
1.1165e+05
1.1717e+05
1.1166e+05
1.576e+05
1.0188e+05
89689
93861
1.1918e+05
60117
46192
1.1991e+05
90159
1.1493e+05
1.0589e+05
81534
1.3409e+05
94595
81050
94711
62746
57819
49404
37571
37132
49992
64969
59835
89507
1.0872e+05
93963
55282
95085
1.0014e+05
1.0621e+05
96261
61369
62492
50168
27415
32446
21315
30496
32007
34706
34734
33245
34506
34776
26413
23252
29490
29678
37084
31375
32432
35600
34509
40235
33259
27333
17917
45846
25802
25756
28750
29760
28816
30454
31437
40316
38714
40779
34339
34585
32083
37770
36710
38841
36965
35337
34631
39044
26456
25799
30704
27356
35923
28622
34024
35269
34794
29686
41022
46615
35038
34778
28443
24267
27783
29511
31046
29479
24199
41533
24780
31040
32328
29720
24536
33976
39893
29694
21080
29288
26454
36076
23775
23819
25263
24537
24042
27783
30115
29069
28626
28053
21890
21866
36647
27855
30217
29459
36230
35109
32660
30719
28945
26171
33018
25703
22765
19478
20782
25597
28888
32406
28630
29822
27692
21015
20364
21216
18658
32188
30195
32235
35219
32434
37209
42292
31937
32675
33321
19564
15859
19787
17875
24628
26777
22126
18508
22980
23814
23131
17149
19700
24678
29145
41474
32024
34573
39724
8.9682e+05
66386
85601
1.121e+05
90317
1.2381e+05
1.7083e+05
1.2174e+05
1.5304e+05
1.0882e+05
1.1015e+05
99785
94687
1.0891e+05
1.4384e+05
1.3352e+05
88273
1.0149e+05
98109
92038
77917
81949
66318
1.0746e+05
1.1711e+05
94177
57629
1.0207e+05
88103
91925
1.2802e+05
1.0712e+05
1.3045e+05
1.4319e+05
1.1238e+05
89329
1.021e+05
1.1044e+05
1.0528e+05
1.0585e+05
65243
93118
82220
82939
61837
47255
1.0722e+05
96883
1.1028e+05
1.3603e+05
31232
46860
67707
85174
71361
94466
1.2982e+05
1.0884e+05
1.2695e+05
94119
1.0038e+05
97592
39887
1.1387e+05
60437
79843
56113
53264
51398
63516
1.1998e+05
90300
1.2817e+05
77792
55806
36045
57312
65939
61818
69436
1.0766e+05
85321
79257
75681
96006
74635
1.5159e+05
98982
79185
59323
63401
59114
44966
1.0982e+05
49894
82963
21946
93501
67467
53105
44324
50320
52497
64686
85441
94728
75250
99063
1.0144e+05
75267
65404
82457
69472
59026
38521
46192
84747
77270
35602
18740
16963
17367
61125
1.4845e+05
1.0265e+05
75820
75967
87193
1.0182e+05
70565
56004
1.3153e+05
1.1308e+05
55659
50545
1.0821e+05
91942
1.0615e+05
1031.4
1.8615e+05
1.699e+05
12794
16948
15611
1.1048e+05
1.1459e+05
78120
78547
1.1498e+05
76643
1.3635e+05
1.0778e+05
1.0277e+05
1.0211e+05
1.1047e+05
1.0514e+05
1.31e+05
91517
62171
1.4286e+05
1.4049e+05
1.0771e+05
95115
74422
83676
1.0933e+05
94094
1.1214e+05
15349
59886
82430
1.1301e+05
1.1718e+05
97759
80108
1.0337e+05
88676
86217
51415
74458
66568
67811
68254
1.0551e+05
94227
72506
54189
46711
69222
61198
45317
53530
47225
40316
52576
45029
40443
53020
52920
45898
41336
66400
30566
50656
51944
42006
29795
56804
48718
66888
65994
55344
58044
71160
36484
57350
55696
28499
16565
20306
16025
20238
24027
27488
7901.8
6395.5
18917
29156
23664
23887
23077
26456
25522
17912
19783
25531
30536
39114
45119
43180
51256
56467
44898
45467
62503
58655
47510
42900
38326
39093
36577
34445
30258
33973
27700
26407
47014
40587
44945
41572
37799
42883
42251
48738
44209
36307
46267
43555
81310
38542
23136
17128
23783
19877
19148
17006
17732
12714
11726
12905
11532
17210
21978
31021
12568
22102
20570
48955
80872
71989
56194
61998
44599
31511
28010
27017
43923
58210
19996
25193
35026
22792
9237.1
41745
26385
32767
27391
70156
18231
39028
37683
42449
32674
31705
33644
12822
35697
43852
54177
70204
40927
32246
68625
43068
27888
28254
21842
15920
20957
21992
42744
33378
23599
43128
50902
42034
22417
25462
28614
52624
54203
28975
33273
31981
29819
28779
28852
37014
16530
18227
35158
64558
43528
17252
29300
27658
23463
30889
56315
41643
47376
48338
22347
61245
66513
56208
63834
48871
49243
24197
42632
30390
30035
55316
84719
24299
17050
36255
28063
50762
52175
72789
78485
77366
75647
62339
74091
78160
62445
51726
60646
51852
62194
48831
68061
55944
95239
36682
24663
24100
33192
71136
67252
70985
73813
58752
57106
42708
54890
57909
35391
76688
64479
67788
51223
58791
76603
72162
84141
79444
67454
56347
59326
66071
62452
69712
72932
74657
63226
63748
63739
61926
67267
74141
1.306e+05
1.1795e+05
1.2719e+05
78779
69566
50824
61270
67825
63460
67306
82071
59169
50451
67368
72980
65597
76589
55012
66646
64472
72283
92140
83929
48028
61787
79528
46413
45037
55320
95300
1.0065e+05
54193
64671
58416
70376
83541
1.0106e+05
90114
80330
73615
59667
63401
1.2474e+05
87607
66393
41035
53945
72491
74218
86757
85854
63160
58652
50172
55409
87104
96062
1.0989e+05
71280
1.1274e+05
1.0246e+05
1.1026e+05
90723
42363
86984
77939
55424
53091
67956
1.0215e+05
88552
1.0154e+05
84464
78215
67090
79363
84284
81743
76134
81551
48713
64764
83248
81167
90237
93956
63413
46540
78119
75766
56755
66151
1.0959e+05
61702
83754
1.0125e+05
57739
52888
66264
68971
67412
56937
85543
93828
82160
85649
96056
83274
[truncated: 290 more rows]
