# Supplementary material for: Micro-mechanical fingerprints of the rat bladder change in actinic cystitis and tumor presence
Source: Commun Biol. 2023 Feb 24;6:217. doi: 10.1038/s42003-023-04572-0 (PMC9950451; doi:10.1038/s42003-023-04572-0)
Supplement: Supplementary file 4 — Supplementary data 1 [file 42003_2023_4572_MOESM4_ESM.zip › supplementary data graphs/muscle/4_BBN/Month2/R143/Chiaro.csv]

5155.8
16259
21405
24725
22789
23161
25016
29725
38768
29747
12211
28536
29192
35248
31461
25365
32347
35599
45361
31811
30197
31439
32995
31701
23633
35550
34201
39964
47370
43505
35929
33588
43822
32618
37821
43525
44590
44958
46165
46307
27300
33628
44925
28409
45547
44726
51792
48109
47834
50261
48405
52567
39704
30456
18271
36306
39406
32614
31832
47554
42192
16765
33326
37875
39368
34035
45883
39510
48930
24648
34058
16225
24111
29160
50175
39416
45354
38034
46247
42807
37353
38645
31106
33282
47447
35765
37593
41322
63760
50383
64913
61127
19888
27570
39652
34180
52933
39171
44016
57931
17302
21637
31508
38260
26905
36499
41943
46745
62726
63313
22926
37627
43929
57982
40648
37133
57759
51659
64512
71317
45901
41580
57416
79293
71546
78975
57701
51882
62761
59770
52983
76518
63142
50728
60877
57951
49379
51792
53998
55549
42728
60522
76197
65690
77448
60253
48773
60481
59102
29109
52393
49672
69241
50538
37103
36084
62870
47821
54809
14819
41874
51246
64367
44275
46500
42169
48944
45467
32176
29941
50344
48353
47456
46194
37032
48938
37665
33371
15487
9304.6
12636
15766
12969
12241
15165
9491.5
8570.8
10804
11284
9124.2
16079
18696
19729
12598
11167
11428
11727
18179
8832.5
9976.2
16541
29140
29649
41444
15949
11844
10223
14730
16342
17902
26269
32138
31695
24445
15658
15414
15792
14884
13948
13290
27119
31684
19457
15420
12829
18939
17273
18345
18032
18252
27966
25280
14273
20417
15114
20099
14737
17184
20951
27102
24028
20361
20860
23861
20218
8675.3
9368.3
11025
5629.8
6930.8
17918
23526
19494
24984
31992
26901
31417
17080
10929
12439
11376
15349
12597
24488
12757
12101
15484
19223
17042
12507
12044
14928
12551
11116
11840
17407
15046
40195
47277
48788
10463
12811
12368
36329
33140
32773
49390
48662
44209
57903
12815
20491
14012
15416
14466
11836
16116
23529
20257
27768
13598
9811.8
8898.8
8878.7
13039
11596
15660
13564
17013
21893
16055
16616
12750
9357.7
12244
14388
16087
13518
19370
18043
11534
20515
20572
23787
16142
8679.6
9561.9
NaN
11842
11713
9084.5
9685.5
12072
4940.2
14695
25350
9533.8
14359
15832
13817
8341.7
8066.7
14411
10863
14168
16168
15853
17751
20386
25733
NaN
NaN
16970
19829
60731
54940
46490
24959
28963
25951
81319
87940
60188
66284
63529
69181
27294
15202
18642
12645
1.0796e+05
87833
62948
73502
83630
59379
30105
8636.2
12994
15089
75846
52719
85316
88777
77334
61773
29290
26034
15817
16335
63264
30079
26538
25908
37371
67439
60447
84389
89743
79328
85157
85753
87619
69791
47016
58425
60713
43980
31477
41157
72080
60635
66074
67335
69161
72491
59076
61121
52859
56456
77303
79535
59542
61375
50781
64373
64958
50039
66806
65622
74286
60729
54445
41317
32970
31795
41606
41749
28553
20391
77425
71355
22851
18509
32918
NaN
30131
43563
23238
21972
9014.5
11898
21303
19273
21076
16845
17719
15617
23689
10781
12561
17687
16316
19369
22190
23261
11432
13455
16561
17256
19771
16433
13595
21237
21782
27309
16578
13965
20775
22162
18199
15351
23796
22812
28274
16339
17486
29888
27208
36450
18283
17499
15136
31484
25714
23676
26140
20998
22318
26069
26153
32132
28022
37498
34122
34301
31007
16124
20458
24729
18608
21189
40717
41678
31316
39178
39427
30870
33894
31323
36615
25614
23666
27232
45486
40876
26327
31968
23124
14054
37897
34154
28716
33765
40538
24011
13136
23156
15586
20115
29649
31916
19299
17244
15795
11346
16408
23237
21460
20521
14440
15195
17599
9482.3
11086
28110
10036
13850
14990
10991
12867
12823
11203
10361
14039
14367
15201
15940
16743
17420
14837
14812
15471
15733
12455
13422
16203
16791
15253
12854
6589
6457.4
5060.4
11870
8940.9
4812.8
10599
12984
6366.7
6776
7001.2
6837.7
6763
8692.8
4280.6
8603.7
6286.8
7288.6
7926.6
5359.1
87643
50179
41929
45205
46253
36499
47256
48940
62880
74405
34294
38719
34509
42725
54360
36456
47995
78899
78466
1.0162e+05
29413
29230
38752
38118
41077
42223
42664
71097
59425
71315
28625
43532
29096
19116
31155
26922
44706
61368
55907
56416
53139
48694
32207
30781
26264
27468
29947
34734
37215
29774
69292
38380
25282
24687
23066
35326
35327
44518
40676
27377
24709
34594
24172
21477
19106
19091
32016
46038
40562
47753
17472
22871
27858
27264
28037
23813
20495
29816
51934
55915
27461
26217
30072
28461
31779
34981
34688
27712
45154
53838
27189
23580
17634
36725
24800
38057
34307
40569
23092
24932
24591
23711
16566
21213
21616
31075
41083
14641
22044
14955
33840
31649
27016
33001
21165
19875
38618
24809
26205
23372
34265
35804
30146
28190
26961
31478
42353
37351
36238
24875
33162
49714
46697
43844
28984
39908
44864
47780
31613
42314
35663
49375
40288
38204
30167
56193
42017
58649
31237
38087
43279
63384
38772
34208
27849
37681
47377
44859
56108
61346
31978
42692
39243
41833
58333
39131
39811
40009
53072
49514
38157
46176
29843
36049
31732
28268
27227
20096
32306
49129
41464
21211
27083
34263
27308
19350
21368
19709
19637
35308
57971
47231
24563
41834
38671
23750
22779
27065
38300
58690
56236
55003
56038
55238
52920
43470
58367
36941
53419
62229
57676
62856
62617
50998
50259
58137
39716
83926
60654
63588
65974
69671
30330
55689
63964
51533
61361
55171
99560
73107
39258
36640
52941
42110
53104
56746
40293
48516
64142
66268
43579
44945
30222
44780
45237
53494
45267
36198
67004
41851
25609
51660
36843
35875
32115
38423
32430
39096
33308
34408
38213
29178
41179
35590
24384
28952
36760
21333
14526
12819
17639
27147
18470
14998
14187
26732
28078
26307
2650
7597.9
22411
13191
13881
12511
21471
18291
15628
8950.8
25650
12489
8862.9
19564
15027
8925.8
12685
18887
11881
15838
12165
9143.9
26621
28974
26612
25476
26415
32721
30064
30623
30644
31978
30259
21525
36632
32120
24538
36158
33427
24438
33042
45803
19590
36777
41423
23739
42415
48763
38961
38947
49199
47685
43876
49831
40047
55452
45609
47388
70660
71787
54266
74178
23809
85145
46248
61979
1.0244e+05
75615
65769
90519
91464
97909
25351
1.0526e+05
68469
30987
87466
56347
1.0929e+05
1.0114e+05
1.1714e+05
83442
NaN
1.045e+05
54826
17502
14596
1.0887e+05
1.071e+05
1.2117e+05
1.3681e+05
1.0325e+05
48332
1.0122e+05
1.0316e+05
39423
83143
69371
1.0578e+05
78921
1.6097e+05
1.5946e+05
96728
1.4942e+05
95213
84905
1.0091e+05
1.0164e+05
1.0904e+05
1.0184e+05
69502
1.3325e+05
98665
34814
73560
44693
36007
27784
7042.1
26840
16329
26444
63221
31174
41465
20432
4350.2
8027.8
5694.2
11221
10634
22290
61724
9781.5
86891
65699
50098
28715
27847
29266
9057.6
34967
76518
25661
60166
76999
53865
41577
36523
40634
42220
28698
44992
28713
34543
51005
NaN
4841.1
3197.9
31087
27256
35024
28647
28616
42471
58748
36837
18494
9521.1
15276
23412
29728
14749
49320
55376
81837
53955
39320
41147
37706
42829
26508
36437
21973
26037
35435
41543
41474
62387
66449
38678
38113
24770
22772
23676
15264
26932
9721
24548
29706
NaN
12071
25974
6560
60235
35172
45728
31006
28279
60948
12116
35343
41164
13296
32709
79188
50490
21549
18911
48594
46183
35935
33764
6802.3
44846
25743
6712.3
22025
49149
25494
23781
16791
29627
14460
40568
35498
22958
15139
10509
16155
23610
9223.7
6461
68596
21320
26455
50068
48329
70703
56580
86575
50036
47774
38475
22048
20004
32181
14995
32302
53938
43609
NaN
61973
NaN
57899
56025
50999
NaN
37399
64079
74191
86491
60975
42366
58288
61544
53906
52030
25579
37134
44086
52253
43265
50637
62233
58633
81848
78766
52624
59917
45386
43046
47583
9444.7
58185
43066
55029
54148
25693
47112
44062
9537.6
56673
34392
59610
53693
44665
48727
29023
33283
36205
35690
54835
28348
48116
42177
53124
37623
34925
34077
23265
32285
35656
15631
40175
49355
29252
31958
19804
27268
23652
21693
23197
33218
29958
28541
26770
23227
31988
40930
29449
28612
13566
26781
17466
20464
33391
31578
34587
27628
27116
22257
20677
22143
8349.7
16762
20102
26040
23188
12076
22544
17819
26438
7273.5
NaN
25698
23002
25195
21204
19896
18548
17974
19847
23213
21109
15515
15149
23264
24260
22916
14355
9939.7
15566
14063
15560
14028
19142
16239
15172
20194
13332
16465
15824
12342
16732
18204
18831
14880
18723
17879
14948
14832
11482
14174
10547
11460
12343
15536
11553
15837
16335
12356
9990.8
13733
10876
9407.9
12955
7856.9
9767.5
9445.8
7996.8
13832
8453.7
10579
9881.3
6630.4
8695.3
10570
9561.3
8674.8
10181
11030
4428.4
7859.5
4120.6
9456.7
9831.8
6372.3
8736.3
7645.5
6099.5
5030
6738.3
7987.4
10639
2012.9
9086.6
15641
18988
15059
8729.4
12290
18733
15008
26688
19222
1244.3
4181.3
32421
66753
54924
52584
51298
49227
33941
49431
10387
1725.5
27242
38902
NaN
1.4469e+05
2.1762e+05
2.2195e+05
1.8565e+05
1.368e+05
2.3313e+05
2.8031e+05
3083.9
2.8024e+05
56672
60320
72124
80536
1.2306e+05
1.6261e+05
1.1154e+05
82261
60489
4749.4
1.421e+05
1.4562e+05
62549
17788
23409
5363.8
5217.4
6035.2
6478.1
4350.8
9078.3
13088
13741
2493.7
36115
1.4161e+05
2.1804e+05
29058
1513.5
7059.3
5747.4
3601.7
7000.9
6689.8
3744.7
8649.3
2580.9
19364
22331
23808
16198
18517
20584
33375
35738
41807
49806
57438
61233
42909
35883
62689
NaN
1.0594e+05
3238.6
82868
83273
1.0407e+05
2.6982e+05
2.9162e+05
NaN
2.6484e+05
2.9632e+05
4160.1
2.0053e+05
1.0183e+05
60975
66779
80132
85793
85066
1.3216e+05
95733
51935
4598.2
1.0528e+05
1.2151e+05
31815
18023
4195.7
5443.5
7956.4
1366.6
7544.5
6391
5602.1
5308.3
3934.6
3905.6
4158.6
6283.1
6322.8
7727.8
NaN
10017
21993
24242
22739
15311
13278
15804
12830
31434
30277
3513.1
31366
51938
37758
55120
36360
53365
23831
78316
87902
98779
3550.4
1.3455e+05
1.0172e+05
97592
1.7045e+05
1.8073e+05
1.6723e+05
1.7232e+05
1.3769e+05
2.3144e+05
2.5214e+05
4521.1
3.024e+05
53997
72286
62851
69896
81407
1.2726e+05
1.0678e+05
85581
1.3138e+05
4701.4
1.062e+05
49758
30831
19553
18581
5471.4
6745.7
5822.4
817.39
5863.1
3933.1
5456.8
3527.1
1679
2445
5138.9
6255.3
8472.6
9771.1
1420
17417
25358
24161
19294
21945
17735
15519
22661
25776
31737
2797.8
34510
52205
38087
31589
39533
30250
34429
87852
88449
1.306e+05
3090.6
2.2566e+05
1.6155e+05
1.4369e+05
2.2422e+05
2.6409e+05
2.1569e+05
3.0485e+05
1.6092e+05
3.3162e+05
4.696e+05
5182.7
2.3277e+05
37204
55019
51165
79324
70925
1.5013e+05
1.3468e+05
83914
1.3722e+05
3314.9
1.0815e+05
1.1512e+05
53122
40341
25672
4345.5
3477.6
4302.2
1379.3
4781.3
5667.2
6046.5
5695.3
2105.7
4308.4
6204.3
7087.3
6617.9
10874
1755.4
14210
17590
22009
18940
17881
15610
30210
34148
30363
42664
3251.9
30937
49054
17950
31602
28166
24379
1.1426e+05
1.0071e+05
1.4162e+05
1.0736e+05
4623.9
95892
1.2519e+05
98045
2.0014e+05
2.1224e+05
2.0565e+05
2.1598e+05
3.4642e+05
2.8645e+05
2.8729e+05
3743.6
2.8039e+05
42045
53821
64084
67527
82557
1.7456e+05
1.5254e+05
1.0255e+05
1.4511e+05
3781
40448
1.1816e+05
65225
40348
21571
2735.9
3153.2
3855.3
NaN
3748.5
5606.3
4950.2
4444
5267.2
7786.5
11943
13880
1984.2
17993
17651
13441
9968.7
38369
48637
3699
61388
22574
1.0339e+05
1.1355e+05
5119.9
4487.5
2414.1
3422.9
4653
6903.1
15790
16084
37101
38805
57542
8736
61304
41173
96589
95004
1.1324e+05
1.4707e+05
2.2376e+05
1.4609e+05
1.8353e+05
1.9458e+05
1.2737e+05
2.4958e+05
3.4737e+05
2.757e+05
3.3487e+05
30655
56194
81698
63833
1.2772e+05
1.0272e+05
1.2507e+05
1.1249e+05
1.4141e+05
2991.2
37089
1.2694e+05
73473
27017
29090
3320.8
NaN
4209.8
3902.8
6932.6
4238.4
4518.3
4706.9
7538.2
8005.9
10057
12038
1812
13765
17817
21714
19246
20214
22994
27736
36496
49346
60303
3408.1
55879
43380
29840
36797
1.1605e+05
1.2291e+05
1.0078e+05
1.0928e+05
1.1449e+05
1.5784e+05
3529
1.3507e+05
1.6522e+05
2.2163e+05
1.3091e+05
1.132e+05
1.1921e+05
1.5872e+05
1.878e+05
2.2562e+05
4.0713e+05
5325.7
2.5614e+05
28783
53244
58041
55943
1.1201e+05
93215
1.3164e+05
98908
63860
5309.3
43235
1.2056e+05
68676
22486
30587
3335.2
3743
3893.4
8721.8
24203
7394.1
12879
21239
30829
31705
26301
36639
28739
14233
39371
15994
17152
24656
11004
37084
32096
31278
37872
22625
30204
26680
30365
27791
34003
41036
30381
35686
35610
24530
34388
29514
33878
29626
41990
35872
35005
42279
20396
29258
35760
34176
24017
40550
26049
34772
36684
35026
37012
34062
39057
47989
47034
35633
37305
40484
41838
34668
29215
34560
46613
40978
39947
42131
36834
49051
60134
33822
36011
18419
52864
50337
80496
31833
69408
74192
28095
9195.1
23655
60432
24412
65173
66641
66968
53444
26545
31291
22909
32937
78907
15883
51905
32906
26809
18028
12059
16587
21310
18987
58491
27234
48926
13231
22644
16280
20716
9959.3
14142
17976
72876
32025
12763
14277
18586
17223
12159
NaN
3455.9
20230
8192.5
26622
18035
23088
18957
20240
7991.1
NaN
NaN
23207
17750
21508
25158
16242
17975
16513
NaN
2213.9
13224
18931
17865
19679
NaN
13339
10172
8488.3
NaN
10667
18332
26016
21243
27744
16666
10051
NaN
NaN
7974.4
18602
15920
24010
31534
26111
37822
20955
NaN
6229.1
21056
16586
24646
21112
32252
40465
37786
28303
32807
26625
27310
28516
27031
26770
69878
51131
24509
27770
32334
22475
37197
65952
1.0012e+05
77828
1.2547e+05
79403
99330
1.112e+05
1.0163e+05
52348
71361
71831
1.0276e+05
96331
1.1977e+05
1.3257e+05
1.237e+05
97765
63986
1.1835e+05
1.0268e+05
99941
96168
1.0695e+05
85828
94229
1.3138e+05
86694
71106
1.2151e+05
12557
1.0544e+05
1.2046e+05
1.1938e+05
24789
1.0395e+05
35509
41813
38434
37291
65466
57746
52469
94746
60166
36433
53957
23254
25116
23951
18886
35859
36517
22119
[truncated: 250 more rows]
