# Supplementary material for: Micro-mechanical fingerprints of the rat bladder change in actinic cystitis and tumor presence
Source: Commun Biol. 2023 Feb 24;6:217. doi: 10.1038/s42003-023-04572-0 (PMC9950451; doi:10.1038/s42003-023-04572-0)
Supplement: Supplementary file 4 — Supplementary data 1 [file 42003_2023_4572_MOESM4_ESM.zip › supplementary data graphs/muscle/4_BBN/Month2/R144/AFM.csv]

1.0924e+05
1.1673e+05
91339
91458
1.6917e+05
1.0799e+05
1.3593e+05
1.4035e+05
2.0235e+05
1.3638e+05
1.7178e+05
1.9139e+05
2.108e+05
1.6404e+05
1.5326e+05
1.6123e+05
1.2346e+05
1.1699e+05
1.3344e+05
1.4435e+05
96274
88956
93541
85444
2.5927e+05
95414
1.1708e+05
1.0157e+05
1.1247e+05
1.2287e+05
1.4206e+05
1.3739e+05
1.5094e+05
1.9881e+05
2.3387e+05
2.0457e+05
2.1343e+05
2.0971e+05
2.1578e+05
2.0431e+05
1.396e+05
1.396e+05
1.1193e+05
1.4924e+05
2.5528e+05
2.2367e+05
1.9165e+05
2.5589e+05
3.694e+05
1.8751e+05
1.683e+05
1.9037e+05
1.8745e+05
1.2459e+05
1.7945e+05
1.2689e+05
1.6376e+05
1.9678e+05
2.4074e+05
2.3969e+05
1.9245e+05
2.7536e+05
1.9059e+05
2.4869e+05
1.8378e+05
1.9264e+05
2.463e+05
2.2575e+05
2.5725e+05
3.2953e+05
1.7393e+05
1.8084e+05
2.3649e+05
1.9739e+05
1.9799e+05
1.9147e+05
2.5552e+05
3.0687e+05
2.04e+05
2.1912e+05
2.8345e+05
2.2908e+05
3.0302e+05
1.6229e+05
2.2582e+05
3.2602e+05
2.0615e+05
2.0219e+05
2.4494e+05
1.86e+05
1.7141e+05
2.4834e+05
1.9681e+05
2.0877e+05
2.7366e+05
2.2481e+05
2.8335e+05
2.5658e+05
2.2808e+05
2.3811e+05
2.4828e+05
2.3125e+05
2.9388e+05
1.8209e+05
2.642e+05
3.1847e+05
3.1059e+05
1.9365e+05
2.692e+05
2.626e+05
1.8597e+05
3.2369e+05
2.1367e+05
2.1752e+05
2.2178e+05
2.1913e+05
2.6282e+05
2.3682e+05
2.6091e+05
2.6168e+06
1.4758e+05
1.6844e+05
3.4113e+05
1.3795e+05
2.323e+05
3.5202e+05
2.144e+05
2.7972e+05
2.2154e+05
2.7691e+05
1.5954e+05
1.3828e+05
1.292e+05
1.6072e+05
2.149e+05
1.9533e+05
1.9166e+05
1.6946e+05
2.446e+05
2.4267e+05
1.8224e+05
1.9167e+05
1.9568e+05
1.8873e+05
84456
47108
62652
71719
1.0089e+05
91455
91586
1.5708e+05
1.1229e+05
97973
74658
90508
1.2436e+05
1.4269e+05
87398
99073
59546
92520
1.0029e+05
1.0492e+05
66924
98081
85470
1.3029e+05
1.059e+05
1.4529e+05
98064
96186
69359
89478
81791
72533
85796
1.0411e+05
81842
1.1971e+05
83683
90827
76953
82015
57711
80792
81158
77926
71116
71573
1.0463e+05
83560
1.2045e+05
75315
90744
1.0344e+05
1.2337e+05
84465
1.331e+05
78357
1.0369e+05
89436
1.0728e+05
95536
95550
82064
1.0072e+05
84833
94928
89094
98819
71784
55216
86973
1.0289e+05
86872
1.0063e+05
91837
1.334e+05
1.13e+05
91697
71832
79753
80994
57372
77462
74480
88762
76081
82359
75705
1.0367e+05
66980
1.0754e+05
1.1317e+05
71246
1.0355e+05
43585
73997
1.0714e+05
94574
92782
86384
88278
74120
72428
78903
94081
81616
95715
1.0369e+05
97031
88218
55605
73781
89974
72670
85267
98823
89298
71557
64784
85819
1.1312e+05
88660
74032
75444
83233
61744
79040
97735
82152
1.1272e+05
51987
78004
1.1959e+05
1.0919e+05
1.002e+05
1.016e+05
1.0322e+05
93938
84954
1.1717e+05
99036
1.0887e+05
82839
1.0171e+05
93822
1.0696e+05
58311
81741
79162
79006
75894
76037
71697
78558
88968
94406
83391
1.0973e+05
97827
80721
1.0359e+05
89502
82880
1.1452e+05
90880
80329
91574
72350
79104
90132
64258
76247
1.0592e+05
87021
89243
90692
89095
50131
86457
82027
72279
1.0576e+05
86481
71464
73018
97952
72364
84993
71800
81336
63117
79201
70408
69732
87852
60763
77391
84536
72576
68842
68085
83666
83330
73482
64436
73595
88823
61925
94060
99471
1.0844e+05
82453
84944
78343
64276
53022
57780
62095
63596
79122
66156
60026
58140
1.0903e+05
70510
76146
24983
23900
31364
37549
30367
67978
1.2452e+05
31701
42347
65030
1.3263e+05
36673
33627
24624
72886
80829
61832
1.2631e+05
82522
67190
33912
30618
36427
30063
32570
30147
26159
19710
69190
1.9935e+05
69920
76007
64650
23709
30266
45279
23833
22989
28299
29780
66497
48812
1.0515e+05
1.5256e+05
61183
35377
27876
30188
30548
27601
68648
1.3782e+05
37853
95034
56626
25195
28975
21668
33802
34501
28851
24314
26179
22301
44186
23205
57314
44016
65445
1.2909e+05
38715
23297
17071
94674
1.6524e+05
53937
67627
24199
28362
22741
30864
25080
25530
26197
21026
29985
30791
36271
26542
27733
41502
30308
1.0103e+05
1.1379e+05
1.4356e+05
71811
1.4592e+05
1.5108e+05
77806
39665
35034
26253
27988
26053
23351
30013
20636
27946
36678
18585
24647
37728
25841
28805
23244
35546
30607
43767
2.0048e+05
1.325e+05
1.4546e+05
25010
29835
29650
34717
23587
31044
31750
28396
25721
28189
18658
19067
21886
30964
21554
22616
29449
32818
20021
26221
29562
39554
48992
9413.1
29185
22384
22999
25937
21647
33281
28702
22879
27461
31294
34824
42927
32826
32964
28598
37944
18721
21775
22441
24488
24873
20834
13308
16914
20109
21332
25650
23341
22203
30949
29176
44226
40387
71081
36001
40600
20304
24948
23808
19082
22607
22871
16623
39276
20980
22398
25372
23159
23692
29664
21655
31203
24291
32003
15795
26395
29584
31965
25523
26488
38849
66842
17093
26872
15930
26916
44359
42729
24000
26791
21767
30014
36759
30203
29599
27959
50946
30342
24948
22794
19624
25103
21882
16793
37355
31818
50051
25332
27019
30283
31741
49297
38339
34235
53947
16841
22299
54531
46924
35493
43448
36282
38915
31643
37625
1.0433e+05
64090
16311
16571
49683
59163
43406
42126
48245
45497
71952
1.27e+05
45485
34219
37037
29078
29587
28960
26489
26586
25138
25286
30348
40891
52712
35715
55474
38674
49580
32594
44555
34539
35347
44754
46229
50078
23053
29492
18853
20541
21967
32704
28748
23079
23065
32637
25476
23073
25455
43384
46406
43075
43886
23889
39310
20105
24958
33193
24062
36708
67021
30994
40895
24508
27025
30311
22393
25281
25865
35244
64957
37436
55284
43277
29785
30072
25557
43183
32095
27040
39094
33095
38154
28994
34646
71864
78255
21915
23211
25236
25998
41357
60251
91312
70426
54177
37808
32486
31372
28955
32019
30165
38308
47300
27641
24663
26818
25302
37468
48859
81761
1.0101e+05
57235
24788
41100
70799
88663
36064
25568
32988
38641
25069
20511
36602
50823
33356
25383
35077
39150
35999
29173
31459
55462
43880
45740
33078
75633
53217
67598
75933
41443
47155
37129
66523
34990
38643
48244
37769
41960
35474
1.3395e+05
1.4309e+05
1.4328e+05
1.199e+05
1.3891e+05
1.0876e+05
1.2085e+05
73057
1.576e+05
1.9266e+05
86366
1.9646e+05
2.3981e+05
1.2379e+05
1.9834e+05
1.6557e+05
2.1241e+05
1.3979e+05
1.5455e+05
97373
1.481e+05
1.2135e+05
1.1057e+05
1.1291e+05
1.2014e+05
2.0962e+05
1.3094e+05
1.0965e+05
1.8442e+05
1.4228e+05
1.172e+05
1.1967e+05
1.2655e+05
1.0164e+05
1.057e+05
1.1833e+05
1.3442e+05
1.2122e+05
2.0698e+05
80377
1.0179e+05
91911
1.4001e+05
1.1031e+05
2.0909e+05
1.3462e+05
1.7631e+05
1.5596e+05
1.3217e+05
1.0189e+05
1.5292e+05
1.5457e+05
1.1573e+05
68468
94903
1.352e+05
59036
1.8703e+05
1.0735e+05
1.1603e+05
1.2944e+05
1.6405e+05
1.8938e+05
1.6549e+05
1.9368e+05
81839
71927
1.2653e+05
1.792e+05
1.3763e+05
1.1766e+05
1.3431e+05
2.416e+05
1.1372e+05
2.0082e+05
1.3394e+05
1.6565e+05
1.0939e+05
1.2977e+05
1.4514e+05
1.6003e+05
1.8797e+05
1.3058e+05
1.2374e+05
1.5005e+05
1.4342e+05
84976
1.3478e+05
80591
79552
1.4694e+05
1.2876e+05
1.2214e+05
1.2317e+05
1.0488e+05
1.9441e+05
1.0757e+05
80156
1.0568e+05
1.3478e+05
94908
2.1352e+05
79813
93989
1.04e+05
97029
1.243e+05
1.4166e+05
1.989e+05
1.7605e+05
1.7182e+05
1.7719e+05
1.5861e+05
2.304e+05
1.6729e+05
1.4631e+05
1.6122e+05
89042
1.444e+05
1.1809e+05
1.833e+05
1.7865e+05
1.6886e+05
84458
1.5008e+05
1.6292e+05
1.524e+05
1.7888e+05
2.0653e+05
1.9663e+05
1.7914e+05
1.8639e+05
1.0597e+05
2.4975e+05
1.809e+05
1.1389e+05
1.0407e+05
1.1649e+05
1.1608e+05
1.7178e+05
1.2459e+05
1.9218e+05
1.1407e+05
1.423e+05
68999
73868
63532
69067
1.1955e+05
1.6218e+05
90925
65558
64019
1.0391e+05
81992
74120
87143
85571
68151
74856
99144
1.213e+05
95935
80940
89920
67371
89974
46852
37718
1.1388e+05
76227
1.248e+05
86028
78105
78214
77906
94255
70095
1.334e+05
93343
63497
1.0833e+05
93112
1.3312e+05
1.2068e+05
1.1825e+05
96603
77833
70618
88114
77248
62102
46133
1.0164e+05
98059
1.2319e+05
71290
69548
1.2861e+05
89971
1.311e+05
1.0818e+05
1.5298e+05
82382
71779
83730
97820
1.0522e+05
91069
92462
80517
1.5571e+05
1.2818e+05
91759
89146
70046
77978
92771
55413
60373
80735
82012
80227
95550
1.0918e+05
96314
88804
79565
56910
75726
91512
81880
89824
87371
1.1019e+05
1.2996e+05
98496
76505
89190
65039
72993
67419
78445
53750
83668
82078
1.2868e+05
80014
82969
72948
72862
81095
87334
61284
51956
75775
61998
82336
59379
81797
55767
84259
69641
87997
53515
66886
89365
1.0056e+05
72796
1.1096e+05
65893
65899
64627
64022
50947
80912
65787
1.6048e+05
1.0565e+05
78327
1.0654e+05
99628
92429
81547
70099
78868
1.0783e+05
78210
2.7755e+05
2.7032e+05
2.3767e+05
2.3892e+05
2.3724e+05
2.363e+05
2.3696e+05
2.7785e+05
4.1209e+05
2.7019e+05
2.4098e+05
3.2315e+05
1.6417e+05
3.0204e+05
2.4554e+05
2.5944e+05
2.3837e+05
2.0498e+05
2.1602e+05
3.7034e+05
2.3899e+05
1.745e+05
2.572e+05
4.2173e+05
2.207e+05
3.0673e+05
2.616e+05
3.1496e+05
2.7415e+05
2.6941e+05
2.9386e+05
3.3208e+05
2.4648e+05
2.4081e+05
3.1878e+05
2.4956e+05
2.3889e+05
3.4806e+05
2.8128e+05
2.2179e+05
2.9927e+05
2.3273e+05
1.4691e+05
2.8577e+05
3.2454e+05
2.7212e+05
2.8727e+05
3.2082e+05
5.5391e+05
3.6742e+05
3.667e+05
3.4013e+05
3.7766e+05
3.2504e+05
3.0132e+05
3.2456e+05
3.2713e+05
1.4325e+05
49035
2.3323e+05
75985
1.0024e+05
44853
2.3773e+05
4.4315e+05
2.4608e+05
2.7434e+05
1.8909e+05
3.5036e+05
2.9916e+05
4.2229e+05
2.9822e+05
2.9936e+05
3.4124e+05
2.6564e+05
3.6004e+05
3.2014e+05
2.5074e+05
2.4684e+05
2.5325e+05
1.8732e+05
70519
68181
41283
90344
1.706e+05
3.5208e+05
2.5406e+05
3.2002e+05
3.8206e+05
3.1413e+05
2.498e+05
4.1955e+05
3.4875e+05
1.1351e+05
3.2346e+05
3.6495e+05
3.0944e+05
2.7279e+05
3.1762e+05
2.9708e+05
2.4694e+05
1.6145e+05
4.3013e+05
2.974e+05
1.2274e+05
47303
57357
1.4821e+05
2.9194e+05
1.4217e+05
2.2964e+05
2.2221e+05
2.7347e+05
4.5862e+05
3.0403e+05
3.0309e+05
3.4904e+05
2.7046e+05
2.3506e+05
3.4371e+05
3.0246e+05
3.2332e+05
3.0103e+05
2.2771e+05
1.5585e+05
1.7273e+05
86650
3.2514e+05
1.5226e+05
90046
1.4296e+05
1.2775e+05
1.7043e+05
3.2937e+05
2.0284e+05
1.5072e+05
1.6969e+05
2.293e+05
1.4777e+05
1.9289e+05
1.4181e+05
1.4697e+05
1.4768e+05
1.7774e+05
1.7696e+05
1.479e+05
2.0908e+05
1.8278e+05
2.458e+05
1.5997e+05
1.7406e+05
2.1296e+05
1.2339e+05
1.8557e+05
2.002e+05
1.2858e+05
1.2926e+05
1.2745e+05
2.2697e+05
1.8106e+05
1.961e+05
2.1952e+05
1.7837e+05
1.7289e+05
1.6508e+05
1.724e+05
1.6373e+05
2.1953e+05
1.7621e+05
2.3727e+05
2.1393e+05
1.6531e+05
1.3847e+05
2.054e+05
1.5087e+05
1.3221e+05
2.0033e+05
1.5095e+05
1.752e+05
1.2308e+05
1.3705e+05
1.5062e+05
2.3864e+05
1.6763e+05
2.5859e+05
2.8857e+05
1.7806e+05
2.0859e+05
1.8805e+05
1.3946e+05
1.3927e+05
1.2842e+05
2.6203e+05
2.7011e+05
2.2193e+05
3.9115e+05
2.8453e+05
2.4964e+05
1.2892e+05
1.3342e+05
1.5614e+05
1.5762e+05
1.5963e+05
1.5245e+05
1.359e+05
1.616e+05
1.5968e+05
1.6737e+05
3.6072e+05
3.4794e+05
1.7692e+05
1.7432e+05
1.6627e+05
2.0028e+05
1.5828e+05
1.5472e+05
1.3488e+05
2.0975e+05
2.6392e+05
2.4906e+05
1.6373e+05
2.4441e+05
1.8763e+05
1.2423e+05
1.6138e+05
2.1849e+05
1.4592e+05
1.0938e+05
2.1737e+05
1.366e+05
1.5519e+05
2.1603e+05
1.9567e+05
1.9318e+05
2.73e+05
2.2452e+05
1.5447e+05
1.3273e+05
1.1402e+05
2.4806e+05
2.3401e+05
1.5267e+05
3.0098e+05
2.9478e+05
1.7288e+05
2.2137e+05
1.2984e+05
1.4619e+05
1.6126e+05
1.988e+05
2.3656e+05
1.6692e+05
1.8568e+05
1.6372e+05
2.4534e+05
2.3354e+05
2.6895e+05
2.6513e+05
2.1272e+05
2.507e+05
2.1115e+05
2.3188e+05
2.3267e+05
2.5002e+05
3.915e+05
3.5257e+05
4.3992e+05
1.8092e+05
2.1193e+05
1.7847e+05
2.5491e+05
2.0114e+05
1.4591e+05
1.7591e+05
1.9601e+05
2.0239e+05
1.5647e+05
1.6705e+05
1.6912e+05
1.7548e+05
1.3039e+05
1.8706e+05
1.3732e+05
1.1419e+05
2.1553e+05
1.8614e+05
2.0437e+05
1.9409e+05
1.4884e+05
1.9217e+05
2.1056e+05
1.4608e+05
1.5261e+05
1.8152e+05
1.7316e+05
1.4995e+05
1.3556e+05
2.3568e+05
1.5733e+05
1.6473e+05
1.5292e+05
2.4116e+05
1.496e+05
1.5113e+05
2.2303e+05
1.8063e+05
1.5497e+05
1.1444e+05
1.6541e+05
1.8973e+05
1.8312e+05
1.9076e+05
1.2614e+05
1.7586e+05
1.7533e+05
1.7407e+05
1.814e+05
1.2068e+05
1.4234e+05
1.7029e+05
2.0196e+05
2.3862e+05
1.9757e+05
1.6083e+05
2.0025e+05
1.5286e+05
1.1325e+05
1.086e+05
1.6658e+05
2.162e+05
1.9717e+05
2.2473e+05
1.8674e+05
1.6003e+05
1.1215e+05
1.4588e+05
1.2284e+05
1.7859e+05
469.85
1.6021e+05
2.0264e+05
2.1374e+05
2.4828e+05
2.0851e+05
2.5777e+05
1.7484e+05
1.839e+05
1.2944e+05
1.4e+05
1.4774e+05
1.2141e+05
1.3177e+05
1.6191e+05
2.0599e+05
2.0198e+05
2.0818e+05
1.7523e+05
1.3394e+05
1.526e+05
1.692e+05
1.2648e+05
1.5597e+05
2.477e+05
2.1032e+05
2.5711e+05
1.0691e+05
1.4442e+05
1.9435e+05
1.6829e+05
1.745e+05
1.578e+05
1.6247e+05
1.9499e+05
1.918e+05
1.7601e+05
1.9415e+05
1.9314e+05
2.036e+05
2.7588e+05
1.6401e+05
1.4563e+05
2.541e+05
1.9731e+05
2.3063e+05
1.4144e+05
1.7437e+05
1.4828e+05
2.2046e+05
1.2569e+05
2.1664e+05
1.9059e+05
1.6899e+05
1.9411e+05
1.588e+05
2.6385e+05
1.5871e+05
2.0834e+05
2.1343e+05
1.8394e+05
2.1025e+05
2.7127e+05
1.5677e+05
1.5404e+05
1.4013e+05
1.4125e+05
2.0308e+05
2.4827e+05
2.4096e+05
2.3326e+05
1.732e+05
1.7771e+05
1.4967e+05
1.9454e+05
1.3858e+05
2.438e+05
1.5127e+05
1.0244e+05
96868
1.3772e+05
1.0245e+05
1.2266e+05
1.1776e+05
1.5262e+05
1.0666e+05
61671
12625
1.2671e+05
1.7302e+05
1.0137e+05
1.0253e+05
1.607e+05
1.0429e+05
1.2626e+05
95671
1.1558e+05
82761
1.1217e+05
1.6334e+05
1.1351e+05
2.6077e+05
1.5586e+05
88163
89110
1.0241e+05
1.2583e+05
1.1349e+05
1.0013e+05
99544
1.4155e+05
1.376e+05
1.5976e+05
1.6148e+05
1.1544e+05
1.0167e+05
1.2415e+05
90221
98235
99537
1.3736e+05
1.091e+05
1.4586e+05
2.1679e+05
1.7988e+05
1.1641e+05
1.6254e+05
2.0025e+05
1.4073e+05
87493
1.0472e+05
83686
93219
1.0296e+05
98763
1.2224e+05
1.4312e+05
1.1208e+05
1.1281e+05
1.2935e+05
93856
91137
1.1322e+05
75192
1.5658e+05
1.5929e+05
1.6283e+05
1.7078e+05
1.4067e+05
2.2496e+05
1.37e+05
1.9705e+05
1.7342e+05
1.5658e+05
63241
79497
86530
1.0398e+05
1.2282e+05
1.4715e+05
1.2402e+05
1.3081e+05
1.3836e+05
1.0947e+05
79965
69255
73297
1.6877e+05
1.5305e+05
2.1476e+05
2.0436e+05
1.8806e+05
1.2001e+05
1.1761e+05
1.283e+05
1.1542e+05
1.8082e+05
1.3539e+05
1.9823e+05
1.2139e+05
1.4089e+05
87342
76057
1.1247e+05
1.5202e+05
1.4906e+05
1.1883e+05
1.3795e+05
76885
91079
1.284e+05
1.1398e+05
1.7692e+05
1.1515e+05
1.1623e+05
1.1249e+05
86372
85967
1.4452e+05
1.8876e+05
1.4766e+05
1.4556e+05
1.3877e+05
1.0325e+05
90852
88994
93452
54257
94147
84409
1.0615e+05
1.0384e+05
1.2056e+05
94502
1.7448e+05
1.1778e+05
1.5048e+05
1.6932e+05
97244
59635
1.8437e+05
1.9157e+05
1.187e+05
1.2272e+05
1.2015e+05
91030
1.0249e+05
1.1546e+05
1.3388e+05
1.0037e+05
3.2724e+05
2.5175e+05
1.3927e+05
99946
96597
1.0427e+05
1.2378e+05
1.136e+05
1.1573e+05
1.2266e+05
1.5542e+05
1.27e+05
3.5565e+05
1.6801e+05
1.2395e+05
1.0026e+05
1.0343e+05
1.2426e+05
1.5109e+05
1.5078e+05
1.4967e+05
1.2882e+05
1.2986e+05
1.2437e+05
1.3674e+05
1.3159e+05
1.3229e+05
1.0496e+05
1.8994e+05
1.0773e+05
1.4081e+05
1.4489e+05
1.2404e+05
1.2581e+05
1.1835e+05
1.1139e+05
1.2859e+05
1.2067e+05
1.1144e+05
1.2845e+05
1.3546e+05
1.3543e+05
1.1905e+05
1.2879e+05
2.5809e+05
2.6449e+05
2.067e+05
1.5843e+05
1.3293e+05
1.3134e+05
1.1401e+05
1.27e+05
1.4089e+05
1.8259e+05
2.6407e+05
3.2159e+05
1.2404e+05
1.2447e+05
1.3126e+05
1.3059e+05
1.1842e+05
1.2111e+05
1.3403e+05
1.281e+05
1.2799e+05
1.4042e+05
3.1713e+05
3.2551e+05
1.5136e+05
1.2343e+05
1.0564e+05
1.0315e+05
1.2893e+05
1.4158e+05
1.2703e+05
1.3665e+05
1.1911e+05
2.5841e+05
2.9773e+05
1.4786e+05
1.3024e+05
1.7261e+05
3.0685e+05
1.0915e+05
1.2732e+05
1.189e+05
1.3468e+05
1.3379e+05
1.4142e+05
1.1035e+05
1.1151e+05
1.4126e+05
3.0875e+05
2.5919e+05
69624
83319
80627
73311
1.9302e+05
3.1479e+05
1.6021e+05
1.0553e+05
1.1802e+05
1.4579e+05
1.423e+05
1.1681e+05
1.2409e+05
1.1025e+05
1.8147e+05
2.8738e+05
1.3651e+05
1.1322e+05
1.2275e+05
1.2085e+05
1.2233e+05
1.3919e+05
1.2307e+05
1.1686e+05
1.2537e+05
2.8504e+05
70482
88149
95989
87972
94529
94012
86224
94795
79055
60308
1.5328e+05
1.1007e+05
1.1434e+05
1.4348e+05
1.4941e+05
1.2929e+05
1.254e+05
1.2402e+05
1.1715e+05
1.3126e+05
1.4686e+05
1.4154e+05
1.4418e+05
1.7551e+05
1.4106e+05
1.5832e+05
86218
82936
78894
82844
87090
77371
82722
1.0216e+05
98967
1.1053e+05
92584
79485
86720
95012
1.0766e+05
1.1002e+05
86701
2.1448e+05
1.5875e+05
1.4768e+05
1.453e+05
1.4696e+05
1.3399e+05
1.5619e+05
1.4251e+05
1.336e+05
1.3953e+05
2.396e+05
96545
1.0523e+05
1.0735e+05
95433
93087
1.0733e+05
1.0577e+05
1.0882e+05
1.3214e+05
1.0343e+05
1.075e+05
1.1144e+05
96038
1.0438e+05
92112
82822
85460
1.0066e+05
1.0343e+05
99406
89432
1.8289e+05
1.243e+05
1.3987e+05
1.4734e+05
1.2848e+05
1.116e+05
1.5732e+05
99367
1.0289e+05
1.3815e+05
99466
1.0108e+05
1.0055e+05
71275
48624
70819
86582
81995
87181
85405
1.1226e+05
70634
69689
93091
85326
79119
93918
92712
79457
73688
64912
72879
95503
1.2832e+05
1.5196e+05
1.3669e+05
1.0374e+05
1.1639e+05
86859
1.113e+05
1.1427e+05
1.1307e+05
92293
1.0031e+05
58224
80547
81837
95636
1.0981e+05
71911
1.04e+05
1.2036e+05
68896
68228
64206
65223
96847
96866
1.1933e+05
72309
71471
55416
58205
1.116e+05
1.6954e+05
1.0049e+05
92872
1.4924e+05
97492
1.1596e+05
93461
97723
68752
63555
56642
59265
92713
55541
50926
66492
65301
64619
79399
1.189e+05
64560
59941
49238
49480
55707
54588
68922
79643
62228
66620
50489
42400
88049
1.658e+05
86276
58167
48936
61201
80640
62361
63705
62047
45904
46383
47987
54024
57403
1.1252e+05
1.1728e+05
85992
71429
85843
64396
55755
44959
72285
66343
67879
64284
63994
64007
70139
66264
65773
68966
72581
68983
53260
57232
68885
84786
83227
81849
72310
96975
61790
71426
79077
86546
50901
52334
77981
60225
95634
79584
98178
55396
88499
80523
1.0197e+05
72397
46530
52438
42809
1.498e+05
1.2628e+05
1.1949e+05
1.1904e+05
95039
1.1852e+05
1.037e+05
99418
1.0201e+05
1.0012e+05
1.3357e+05
1.1442e+05
84816
97873
1.0026e+05
1.0759e+05
1.0038e+05
97892
1.1807e+05
1.047e+05
1.4945e+05
[truncated: 693 more rows]
