# Supplementary material for: Micro-mechanical fingerprints of the rat bladder change in actinic cystitis and tumor presence
Source: Commun Biol. 2023 Feb 24;6:217. doi: 10.1038/s42003-023-04572-0 (PMC9950451; doi:10.1038/s42003-023-04572-0)
Supplement: Supplementary file 4 — Supplementary data 1 [file 42003_2023_4572_MOESM4_ESM.zip › supplementary data graphs/muscle/4_BBN/Month2/R144/Chiaro.csv]

41219
1.0245e+05
1.0255e+05
93126
71578
57662
87453
89196
95545
96422
28821
51850
48988
42154
76979
92087
1.0264e+05
66729
1.4412e+05
94283
59503
1.3937e+05
62624
76284
58266
94318
87626
89671
89683
1.1276e+05
58031
1.158e+05
52554
65963
59263
79336
60631
72025
57028
84224
77086
1.1091e+05
1.0059e+05
1.0122e+05
63324
76895
55421
55084
45785
54603
97028
86562
1.0868e+05
1.2596e+05
71818
39188
71746
71826
36864
40853
90235
48811
1.1541e+05
3.0713e+05
1.1437e+05
79749
60030
90346
78435
60017
65840
49067
49444
1.4722e+05
1.0232e+05
1.4223e+05
58144
84928
54556
57408
70127
75671
58633
1.0903e+05
59833
41698
68784
66045
66676
83493
68477
75806
1.6018e+05
88931
1.3982e+05
1.2054e+05
1.8342e+05
90702
38693
47085
1.1569e+05
75808
71830
1.1723e+05
78858
1.1454e+05
45585
46923
1.1772e+05
1.401e+05
65899
1.2825e+05
67100
97344
1.2987e+05
54615
60434
1.0554e+05
43623
1.2223e+05
80766
79375
74803
79906
41182
66378
97504
96763
91980
1.3657e+05
1.1444e+05
1.1459e+05
81210
82987
79872
1.6095e+05
1.3247e+05
50322
70962
87241
58217
42780
62528
80124
1.2271e+05
1.0953e+05
85946
91293
59115
74409
1.31e+05
67506
79586
36159
37323
73999
38255
97649
63499
57802
83519
84456
83894
68787
55449
43088
36166
41311
81070
55118
77080
65438
1.1809e+05
43215
1.3014e+05
87421
88462
74165
80064
15792
1.2074e+05
87059
94777
1.0029e+05
66325
73695
1.0376e+05
1.0577e+05
84765
97244
87705
97350
59528
67736
1.2618e+05
94717
97314
70826
61580
1.2075e+05
88436
1.0235e+05
92735
80881
74491
85854
86632
82782
80982
72155
72809
91618
1.0511e+05
63816
77063
65693
83381
1.0703e+05
76870
82050
90175
57227
1.1563e+05
84912
1.6258e+05
72439
1.3344e+05
93681
67556
76990
25245
33677
23502
20113
25559
27002
35876
25458
29593
14492
30257
47779
70146
74622
43486
58158
41171
65891
40490
36081
56560
38943
47335
64593
97743
45667
71342
43131
86279
91456
59935
72249
69920
55650
81290
68334
56093
75014
60491
79954
72326
50440
58741
52402
46310
71005
59065
78171
92232
1.0371e+05
62321
99931
91934
42299
1.4187e+05
86557
49806
81667
2569.1
53154
1.1215e+05
1.1077e+05
92299
84234
1655
NaN
9289.9
6557.3
9706.4
16249
5511.9
3894.8
9394.8
3195.5
1886
5981.6
10552
17267
16504
17407
19946
20062
18429
9290.7
24529
27006
21772
17548
21018
12511
14183
20064
28635
20906
8750.9
28008
25793
37924
43970
48609
33805
31899
25372
37898
35155
12259
68615
33645
90965
53397
66171
64622
64663
50540
64117
53273
16339
76091
67797
71913
76297
59233
49040
52852
60596
52363
54912
15744
81727
54956
90477
53342
74013
55779
62653
53717
88396
85010
3027.1
86927
53977
35643
98056
83142
1.283e+05
1.0995e+05
80527
71790
1.388e+05
2679.8
61922
1.0378e+05
61284
65281
78539
1194.4
16673
3421.6
1899
1196.1
6891.5
14593
11087
7297.8
10591
24795
27883
9826.6
18223
10808
19756
21724
26370
24773
14114
33189
27792
27999
12843
30053
36124
30202
32576
36780
18032
31419
20764
27821
35589
21068
51331
63207
71691
1.1413e+05
63613
64291
40588
87099
68639
66684
22500
48402
55729
58401
32918
78081
38647
43052
78027
46458
42351
16671
77186
42354
59612
58815
81770
95264
1.0187e+05
73932
68306
93041
3294.5
93135
65734
76150
91289
1.0872e+05
79907
1.2418e+05
96233
76601
68634
2748.4
76973
86657
83851
69384
56521
1694.9
1.137e+05
92481
60417
1.1143e+05
46053
21525
1.007e+05
16200
71744
99491
1.0062e+05
1.0158e+05
89723
80405
87915
58851
NaN
44054
NaN
71494
41517
74585
73008
96790
1.1634e+05
73642
83773
1.284e+05
82591
38391
88596
68248
68911
1.181e+05
1.5535e+05
NaN
78987
45059
57652
53345
50815
74541
36308
1.4514e+05
1.3194e+05
1.0451e+05
1.2018e+05
46731
1.1642e+05
1.0949e+05
95242
86967
1.4154e+05
56490
1.549e+05
1.2381e+05
1.5276e+05
1.0895e+05
92597
95062
1.1408e+05
63275
1.8531e+05
1.5226e+05
63429
1.4008e+05
1.7902e+05
62239
1.8936e+05
1.4867e+05
91226
1.049e+05
97800
62238
92613
53334
77829
95715
95539
1.1461e+05
80309
1.0395e+05
1.1393e+05
1.2866e+05
74656
28000
65460
42248
71469
79449
1.1626e+05
42116
72471
65810
81299
91082
92059
44016
68966
40203
50302
50245
NaN
42174
71725
73597
79602
70423
64923
82944
1.2128e+05
79593
72187
85756
62639
65406
46632
69258
89678
NaN
77285
71624
1.0046e+05
87176
79300
1.6987e+05
42900
1.1522e+05
89442
1.3356e+05
1.0509e+05
87044
1.9268e+05
1.3645e+05
80036
70809
63080
65201
1.5884e+05
1.5926e+05
1.3135e+05
94076
1.8615e+05
1.4683e+05
1.3323e+05
93353
1.2669e+05
78045
50870
1.2144e+05
1.3524e+05
86464
1.1848e+05
96054
1.1384e+05
91598
85373
1.0402e+05
84227
57232
1.0868e+05
67750
65571
1.1184e+05
81805
1.235e+05
1.2969e+05
83438
1.2317e+05
1.2374e+05
73302
71606
83134
76772
32973
36701
61153
58615
1.0884e+05
97790
84664
78269
1.0994e+05
73081
53630
NaN
1.052e+05
NaN
53480
72362
63173
1.0574e+05
59010
74519
1.1213e+05
1.3514e+05
62685
94577
58931
60211
83859
39473
44613
42122
86721
1.4326e+05
87355
65888
74848
84217
50150
98897
69757
1.5846e+05
1.0959e+05
70350
70820
1.1578e+05
65312
64856
76823
65780
1.2965e+05
1.2606e+05
1.0856e+05
74630
1.0356e+05
1.0117e+05
1.3178e+05
95489
1.3165e+05
1.8699e+05
58529
1.4522e+05
1.0768e+05
1.1429e+05
1.8104e+05
66388
65307
71781
90252
1.2518e+05
97066
75859
1.031e+05
94936
1.1733e+05
85487
1.1754e+05
1.0364e+05
41669
1.4936e+05
76966
68432
74961
NaN
68905
74401
76847
1.5e+05
58394
51056
1.0944e+05
89656
1.1715e+05
65406
1.0485e+05
73877
83234
38665
NaN
76485
32303
93917
1.2708e+05
84037
92859
86848
80757
92090
67887
45652
69776
57648
91267
1.156e+05
82371
87089
84911
1.2182e+05
83833
78585
1.2502e+05
1.2774e+05
59937
1.2265e+05
1.2861e+05
93909
1.2728e+05
95161
98863
90521
1.1491e+05
97587
1.5023e+05
75001
98914
1.3126e+05
1.2555e+05
1.0936e+05
73097
1.3353e+05
1.1054e+05
82685
1.0204e+05
1.3307e+05
60110
96080
94713
1.1696e+05
94018
49581
1.1822e+05
50051
1.0019e+05
87386
60726
59384
86009
1.0513e+05
89565
65309
74701
74311
1.3671e+05
1.0267e+05
96683
72666
52193
1.0011e+05
1.0663e+05
75771
81807
1.1912e+05
1.0363e+05
49625
94415
1.1043e+05
1.3966e+05
88172
80453
1.0633e+05
NaN
70929
NaN
89396
71758
88092
1.0899e+05
75449
75458
66217
55979
49980
55657
26547
57514
61557
51830
68268
51100
1.0353e+05
1.13e+05
1.1959e+05
1.1893e+05
43965
1.8049e+05
67324
59773
1.5054e+05
99146
31763
1.0406e+05
1.6461e+05
1.5365e+05
97112
90148
1.8745e+05
1.0619e+05
54377
71655
1.0312e+05
1.3684e+05
60563
87736
94047
1.1332e+05
85135
1.147e+05
1.4578e+05
76860
1.3858e+05
1.4728e+05
2.1354e+05
1.0462e+05
1.1405e+05
1.5955e+05
1.0495e+05
97822
81755
87709
69808
1.1256e+05
1.1215e+05
77828
1.096e+05
93426
1.629e+05
1.2363e+05
1.3287e+05
71008
1.0142e+05
31625
1.1975e+05
1.0072e+05
1.1409e+05
1.5291e+05
59363
54763
42762
42463
58002
1.3434e+05
92920
1.5201e+05
1.4119e+05
1.3447e+05
1.3628e+05
42651
72872
73363
93127
81053
1.0687e+05
67040
1.2045e+05
1.4789e+05
88545
68379
79670
1.379e+05
60871
82216
83634
92115
1.0129e+05
94615
1.2824e+05
74042
1.2232e+05
1.0279e+05
74712
1.145e+05
50558
1.154e+05
71692
71070
91090
1.2021e+05
84819
64519
73861
50950
97826
1.1246e+05
75109
1.0004e+05
66199
1.1452e+05
1.117e+05
1.0922e+05
53083
80996
54765
1.367e+05
1.0047e+05
1.119e+05
1.0288e+05
46862
88179
1.9591e+05
80374
1.4647e+05
64617
85468
1.8095e+05
1.3006e+05
78153
1.5551e+05
99871
74532
79156
1.1285e+05
1.306e+05
91818
1.133e+05
1.0451e+05
1.5647e+05
1.2726e+05
79661
1.2227e+05
91323
1.0701e+05
1.1758e+05
1.2784e+05
86356
84265
1.056e+05
1.1669e+05
78504
61688
1.4024e+05
1.0532e+05
1.0941e+05
60985
80275
77293
1.1137e+05
67638
1.3537e+05
78486
1.1897e+05
1.4125e+05
1.3194e+05
55730
95886
1.1258e+05
1.3239e+05
70496
1.1449e+05
1.3209e+05
1.0657e+05
1.4154e+05
1.0539e+05
1.8422e+05
1.4114e+05
1.1385e+05
1.0182e+05
1.1758e+05
92644
91400
43501
1.4154e+05
1.9711e+05
1.9794e+05
1.9298e+05
1.8859e+05
1.2619e+05
1.0612e+05
1.2134e+05
1.1302e+05
99485
1.6618e+05
1.7962e+05
1.4999e+05
1.7684e+05
1.7322e+05
1.0298e+05
80788
1.2696e+05
1.333e+05
86781
1.884e+05
1.3264e+05
1.2921e+05
2.29e+05
1.25e+05
95360
85283
1.1769e+05
75646
93203
92505
1.3682e+05
2.2655e+05
1.4584e+05
1.5157e+05
1.2476e+05
1.7207e+05
1.0646e+05
NaN
1.3567e+05
98438
95184
1.5145e+05
1.0681e+05
1.1812e+05
1.6354e+05
NaN
1.5862e+05
42426
NaN
96984
NaN
33371
83818
62132
NaN
NaN
3.0638e+05
51319
2.9174e+05
82381
NaN
NaN
65610
69893
94765
1.9871e+05
NaN
49345
NaN
69508
NaN
1.6548e+05
68487
47943
63101
2.0742e+05
3.0989e+05
47617
NaN
NaN
88502
2.2772e+05
NaN
1.4038e+05
NaN
NaN
4.8483e+05
30540
3.7147e+05
NaN
1.3281e+05
1.7574e+05
NaN
NaN
NaN
4.1257e+05
NaN
36468
NaN
87519
1.2082e+05
NaN
2.383e+05
NaN
4.7766e+05
NaN
3.8281e+05
NaN
NaN
62445
NaN
NaN
NaN
3.2192e+05
NaN
NaN
NaN
