# Supplementary material for: Micro-mechanical fingerprints of the rat bladder change in actinic cystitis and tumor presence
Source: Commun Biol. 2023 Feb 24;6:217. doi: 10.1038/s42003-023-04572-0 (PMC9950451; doi:10.1038/s42003-023-04572-0)
Supplement: Supplementary file 4 — Supplementary data 1 [file 42003_2023_4572_MOESM4_ESM.zip › supplementary data graphs/muscle/4_BBN/Month4/R145/AFM.csv]

32447
61294
52999
50382
25849
28715
40648
41065
42006
24296
42039
32693
35332
38875
59794
87798
61874
70484
45668
65050
77947
70895
59302
82812
79894
67702
47818
77057
92386
94563
1.2796e+05
71425
70094
65848
67238
85023
93499
1.0276e+05
93100
88101
1.0192e+05
66844
92889
80581
1.058e+05
78965
43783
58454
65438
87268
72737
78643
85522
84108
1.3055e+05
1.1336e+05
80902
90097
58675
64069
72527
1.1333e+05
82856
55296
63756
80744
53871
60165
50362
69126
54937
88028
47461
49562
65810
64038
73759
98812
79319
86104
52489
1.0992e+05
1.2677e+05
1.5861e+05
92011
49598
63681
74637
91996
64400
60575
83791
57300
54443
56044
49519
43780
32336
41436
51548
43428
74988
95854
1.0947e+05
84432
78592
1.0053e+05
64985
75494
1.9152e+05
1.3494e+05
50434
67367
67430
24086
29209
34724
36186
29331
43934
33538
18302
22509
35347
56121
54015
48191
65985
1.1275e+05
23136
30492
29303
50344
53076
89813
49066
56336
45969
33352
38659
33736
30901
31473
83526
96059
1.0818e+05
99388
1.0237e+05
1.0073e+05
1.1711e+05
76234
78568
1.145e+05
1.0893e+05
1.3636e+05
1.0094e+05
1.0634e+05
64033
83893
72903
89708
93573
1.1543e+05
88199
1.0449e+05
1.1416e+05
72770
1.5723e+05
78909
87317
1.1052e+05
1.4906e+05
1.0165e+05
90679
60740
56607
86365
85455
57424
1.024e+05
68004
62310
59345
73179
80264
88976
52992
74336
1.4487e+05
80635
95503
1.3301e+05
95573
1.392e+05
95866
1.0906e+05
69682
1.1287e+05
81201
1.0821e+05
66142
62926
90025
69758
73862
72777
59689
86281
93034
97388
91444
1.6547e+05
68555
93916
1.2098e+05
1.1173e+05
1.0093e+05
1.0609e+05
1.076e+05
1.5985e+05
1.2666e+05
69221
77214
1.0401e+05
95298
80363
98341
87161
1.0446e+05
72003
53581
68995
1.3441e+05
68207
75289
1.4023e+05
1.1132e+05
1.9077e+05
1.1684e+05
1.1422e+05
1.2716e+05
1.0623e+05
1.0397e+05
96196
1.1881e+05
1.295e+05
70153
81702
85582
1.2653e+05
70195
71977
86036
98334
83662
1.2454e+05
1.4393e+05
1.2828e+05
1.436e+05
1.0913e+05
1.5504e+05
1.4064e+05
1.2964e+05
1.6117e+05
1.389e+05
1.0565e+05
1.1612e+05
1.3467e+05
1.4767e+05
1.1479e+05
93811
1.2973e+05
99859
61225
76608
1.0358e+05
1.0352e+05
1.2771e+05
1.0596e+05
1.2505e+05
1.738e+05
1.4564e+05
1.2484e+05
1.3411e+05
1.3767e+05
1.383e+05
1750.5
2410.2
4098.9
5360.3
4760.5
2915.8
3381.1
6961
6321.8
6458.9
8015.2
7951.4
2832.6
9097.6
5905.3
7056.9
3250.1
1836.9
2790.5
4005.6
5049.8
7563.6
7174.1
5695.7
4983.6
2844
2256.9
2010.5
9583.5
13953
7495.8
6645.6
3194.8
2186.5
2169.7
3683.7
4941.6
6414.7
8272.3
3578
5516.7
4958.4
1163.5
14397
13472
9644.1
7894.7
3538.9
2481.8
1942.7
1284.2
909.03
1374.5
1928.2
3289.5
4900
8014.6
3885.3
2486.9
4039.4
3967.8
6630.2
3798.6
3931.4
8787.6
9022.4
4815.2
2220.8
2203.6
1943.8
3130.2
2942
4030.5
1366.2
1145.9
4402.5
2809.2
2726.1
6388
2397.4
1020.2
7684.7
3230.9
4074.5
2670.3
3557.5
3974.7
2636.9
5817.8
2155.9
1453.1
6973
1776
1477.4
2457.9
1999.5
1671.6
4435.7
3653.1
3010.5
2055.2
5960.9
2542
1088.2
2555.7
3876.4
3261.4
6121.2
2196.6
2623.6
4405.2
3688.9
3813.5
3437
6847.8
5849.5
8296.6
4602.8
4741.9
2935.3
3083.5
3006.4
2882
3022.3
6549.5
4207.1
3206.5
2577.8
3327.2
3555.6
3867.6
2502.2
3503
2592.3
3842.2
2511.9
2556.2
2924.8
2494.4
3032.6
5988.7
6370.9
5330
3298.7
2056.5
2771
6209.9
3144.5
2958.2
2984.3
2744.7
3918.6
3364.1
3949.8
3090.3
2762
2014.1
1582.8
7193.8
2546.2
2405.1
3918.5
4307.7
6141.4
1798.6
2223.5
2492.8
3111.6
2261
2269.9
3709.8
3373.7
2381.9
4580.8
6092.4
3232.5
1927
4327.5
3147.4
4052.7
3712.8
4882.3
3391.3
2085.7
2764
6564.3
7248.8
4520.6
4139.2
2254.1
4929.8
4495.5
5228.7
5984.5
2231
3067.9
3805.8
5769.8
2523.6
1609.3
6179.9
4415.2
3820.3
3522.7
4926.6
5534.2
1221.2
2217.1
7188
7636.8
6002.9
6081.5
7676.6
9577.2
6996.4
3807.1
4217
4070
3481.7
3181.2
4090.9
8258.4
13503
12028
12500
9407.2
12621
14180
20437
18580
16509
9866.6
48271
16959
13137
12969
10304
11830
14227
9042.5
10016
21521
24577
12705
11924
9434.1
19079
27912
25091
26845
11638
12215
11172
11930
17884
24505
11313
35523
14213
23291
26574
18002
13888
41969
38772
33989
20623
17657
21786
15733
29053
46754
35553
35419
13301
22428
14467
15067
20245
14470
6439.3
15801
16784
29271
28223
14382
41189
29840
24559
17722
21136
15026
12243
9258
10058
17560
21003
16953
16877
12296
21615
16405
23310
10576
8934
16521
26284
22406
21605
16244
24030
19958
20693
8669.5
9333.9
12446
17461
11098
9299.9
11581
12292
11579
14190
28242
15612
17069
23036
15255
18761
13093
13318
23893
15303
17916
8930.9
13746
18431
12445
24166
24458
20529
25941
13442
14115
11602
9641.5
11997
15909
22751
15501
14837
10000
10652
13688
11641
12080
11501
12175
9664.8
8508.2
10712
14581
23682
33616
16245
14469
11440
17906
50208
57585
37377
19078
19015
39131
32786
20662
34704
16569
19029
27329
60776
43182
37510
14004
21626
27598
35370
21745
20998
25666
21401
22534
25280
55103
36207
21762
11902
15879
24424
25110
22061
18423
43247
42424
17935
18931
13396
9476.6
28860
18363
24842
21448
21284
22654
11165
11107
7442.9
10587
28605
27856
18292
14011
14976
18907
29053
10780
8540.4
15117
22356
14233
28573
21860
21821
27911
20285
12792
18436
19823
25170
23329
14798
15554
21459
32871
21073
25671
21587
28547
24676
25387
40488
36138
16459
14979
28062
14245
18871
11636
13274
21857
27585
36441
18398
12544
12229
14901
25618
27150
20815
10795
10478
10754
11777
10357
18865
7338.5
8182.9
12699
14539
10566
10920
19649
25110
22445
11189
10834
9601
9606.7
8288.6
9627.4
15091
11868
11609
19710
8430.7
7671.8
3784.2
7776.3
8268.9
4853.8
6340.2
4602.8
4544.9
5650.3
8429.3
17473
4276
5416.4
32248
28692
13132
7591
5557.4
24249
21019
9162
6491.6
5400.6
5780.8
8109.6
12315
15490
15899
14576
10015
7878.5
7343.7
19862
6821.9
8608
8663.2
13489
24588
20853
16674
9040.4
8144.4
14122
16348
12699
10286
15043
15790
15410
17160
17147
13657
20452
14066
15162
12599
6968.1
12744
14611
16458
20316
25460
15500
16490
18911
20193
13580
9413.7
12603
14373
4705.5
9886.1
11013
13684
8500.8
5662.4
17424
7447.7
8141.6
14281
15703
14950
10058
14208
9901.9
7073.8
2967.1
15527
11976
16440
16458
10459
5656.2
14534
18119
7617.2
11231
12814
17367
13870
8877.5
8023.5
7977.8
12638
13204
8478.7
5529.4
1893.8
3521
9847.9
9602.5
11465
13122
15304
12476
11765
16962
24815
15471
23798
7882.9
9056.3
17029
13802
14993
7804.8
9898.1
7938.4
50321
41127
40766
49838
49751
91717
42317
41257
93626
49706
76636
67094
50342
69889
46412
77990
43453
53016
87810
72897
42899
33873
64286
67484
46972
54365
43729
44991
60534
49317
69275
31588
41627
83809
59930
41601
31926
48880
48722
38152
46447
64945
48037
42287
68020
76254
46714
69431
76344
71300
70662
53524
35831
32773
32806
34403
47567
54595
56626
21891
32879
21393
42709
53910
37718
22704
37785
40029
58242
58788
96479
67216
63555
79411
1.0935e+05
93443
84928
83161
87946
72313
70103
41774
43676
41199
28228
53034
48786
43632
31390
45112
40287
38571
60036
41293
66969
52224
44450
53888
40642
42786
55665
1.0245e+05
56235
70561
68030
83871
67770
70970
38932
69269
47673
64912
51588
40275
44130
49003
74259
47426
48236
38883
46552
53494
40296
50903
66082
70013
64246
47866
66127
66197
63857
57933
50534
69079
78729
59154
53024
60501
57674
55406
67973
46220
55889
51834
52918
56920
62359
1.1509e+05
82904
89271
28162
27146
25958
24841
23762
22854
21821
20985
20073
19427
18589
17911
17126
16682
16189
15814
15456
15185
15035
15068
15252
15780
16263
16923
17508
18112
18497
18580
18578
18224
17578
16999
16382
15567
14799
14119
13384
12591
12161
11738
11426
11279
11180
11158
11217
11293
11435
11663
11990
12490
13042
13655
14309
14892
15419
16294
16842
17371
17947
18316
18418
18451
18425
17509
17018
17016
17135
17603
18392
18698
19360
19924
20576
21372
21908
22308
22424
22043
21654
21191
20683
20216
19943
19706
19539
19264
18969
18625
18294
18062
17962
17958
17956
18059
18146
18272
18507
18447
18496
18448
18488
18514
18451
18379
18357
18273
18219
18164
18141
18077
18202
18221
18222
18523
18659
18942
19350
19865
20346
21051
21910
22686
23479
24143
24588
24774
24701
24500
24265
23861
23353
22916
22533
22017
21559
21210
20798
20438
20072
19818
19549
19439
19337
19649
18983
19189
19207
19167
19220
18985
19050
19076
19057
18994
19072
19169
19238
19573
19931
20067
20270
20106
19700
19311
18695
17977
17366
16836
16408
16057
15826
15640
15425
15332
15289
15298
15329
15193
14964
15358
15016
14937
14775
14643
14515
14477
14379
14237
14275
14212
14008
13876
13863
13770
13740
13672
13700
13827
13989
14184
14361
14646
14826
15032
15119
15062
14890
14641
14614
14499
13389
14720
14327
14401
14425
14456
14493
14595
14619
14808
14817
14926
15006
14992
15045
15046
15063
14993
15142
15239
15434
15734
16019
16386
16753
17241
17820
18309
19166
19884
20784
21304
22056
22551
22885
23180
23182
23440
23560
23696
23960
23894
23587
23574
23126
22457
21789
21241
20613
19782
19740
19330
19391
19412
19448
19559
19680
19877
20211
20301
20524
20566
20637
20821
21136
20845
21318
21207
21151
21494
21623
21941
22045
22302
22399
22520
22296
21866
21864
21252
20757
20029
19472
18732
18157
17418
16894
16292
15730
15310
14955
14617
14290
13966
13784
13697
13791
13959
14216
14367
14721
14884
15070
15174
15264
15316
15443
15521
15614
15911
16142
16414
16769
16745
16512
16326
15834
15961
15970
15949
16012
16047
15993
15852
15857
15862
15701
15616
15603
15818
16027
16740
17702
19425
21951
23959
24981
25350
24905
24365
21885
20231
18457
16279
15005
14136
13568
13025
12864
12845
12843
12795
12531
12802
12438
12377
12452
12493
13088
13541
14526
14961
15951
16870
17701
18494
19067
19534
19843
19871
19611
18818
17987
17206
16677
16105
15904
15701
15671
15502
15363
36459
41505
49127
49212
50349
52122
49208
36787
36323
49938
50345
82916
58545
48935
44224
48392
44023
36608
37825
38019
31311
34811
40306
30387
33143
38974
34194
32677
40067
54984
63451
64474
59411
58068
67026
43808
40999
59227
67623
50629
55941
71519
68629
57556
67248
89078
75132
53537
61042
84205
58359
54442
65830
70874
53399
49292
39212
32814
40753
41012
45732
66702
71715
65662
69596
81520
99665
97021
1.0523e+05
95475
68009
65012
99075
1.1239e+05
84943
84372
80303
76221
70216
69192
94012
66072
60744
61762
88632
63203
64961
1.1762e+05
82239
85280
81543
66226
53007
48800
51447
49528
63370
95820
82256
1.2493e+05
96235
98397
94162
1.1199e+05
81775
63229
75769
1.0104e+05
86511
72662
84265
80539
92223
57682
68183
85364
1.0254e+05
95888
1.0796e+05
1.0632e+05
72801
82437
86520
79051
76915
83166
62131
48241
42066
57938
68698
40014
84815
44214
55281
64919
69657
50154
76957
55149
56519
74348
70163
95935
90931
73432
73863
65306
72623
87636
77432
61015
44193
43966
60835
56842
63627
57610
89392
1.2776e+05
77893
75459
65192
90968
94326
54531
50310
68747
98053
1.093e+05
72134
79142
68454
1.2549e+05
91596
77086
85853
82842
82989
81154
37238
86157
90155
72108
52143
42556
52338
47023
58306
47451
47328
75811
85202
91076
88394
1.1434e+05
71671
43659
84928
89352
88210
91819
75618
41243
63266
69391
53245
55555
91625
70531
71335
74189
52967
42821
66978
93519
61534
61288
81594
68844
93328
47514
99022
84720
96523
72124
65772
99486
75463
57133
95888
74833
76546
69277
80453
90495
91644
75282
65357
89328
48465
74171
66761
85298
49013
64116
68839
78264
91194
70444
94086
79972
79344
86557
81946
94207
92080
87196
65926
85274
78576
71650
68446
65946
81348
88210
1.1631e+05
58491
59679
78643
39103
52041
11563
13711
13781
13087
14840
13313
12726
12296
10389
10005
11031
9289.5
10535
10982
11846
11386
10876
9903.8
11285
11623
15109
16442
14304
17817
14478
18220
14255
15408
13508
11881
10963
10279
11110
10694
9839
9433.9
10724
9300.6
8614.3
9380.4
8974.5
10325
11056
10761
12433
16640
15596
17578
16512
16605
14447
14426
11594
10530
8076.8
7912.4
8740.6
8340.9
8021.3
8841.3
10418
9326.5
7760.7
8822
7562.1
8579.3
11056
12151
12543
14249
14096
16051
14852
13803
13518
14915
14414
11312
9595.5
8260.8
8580.7
8386.4
9557.6
10297
10121
9582
8898.6
8001.5
8394.5
9103.2
11492
13910
13885
15382
13911
17711
16519
14075
12857
13034
12759
10461
9899.9
8226.8
7225.5
7717.1
8970.7
9833.3
9765.2
8129
8198.9
7773
7759.9
8059
11398
11885
10550
12137
13306
13725
12064
13722
12212
10166
10787
11129
8903.9
7851
7351.8
8033.2
8127.5
9315.2
7691.4
8878.2
8454.3
8597.8
8915.5
9565.8
11057
10129
11646
13697
15099
13197
51081
37910
79760
55446
61326
67625
75161
69702
73753
47875
66559
34068
43101
65573
64049
85911
62717
56841
62708
49692
61443
75527
57995
66336
83248
65239
79858
56018
58134
51489
68161
1.0345e+05
98399
71501
67587
45130
74439
85574
67529
91078
81958
67689
75645
65208
71553
66551
70897
76190
92762
90329
86963
90497
82861
72923
75789
88358
80959
70707
87941
86796
74609
80145
90643
79409
73388
72901
78093
96181
85786
90908
98993
99525
1.1654e+05
82367
1.0348e+05
94413
93367
32248
80634
1.1383e+05
1.2111e+05
1.1481e+05
82275
82308
1.0603e+05
1.0442e+05
1.1242e+05
1.1443e+05
80652
86057
24852
22615
76822
72703
1.1052e+05
94798
72512
69406
50470
77823
96578
93775
1.0784e+05
77295
1.1358e+05
96258
1.126e+05
55776
90256
96753
1.1564e+05
1.3204e+05
98215
98013
94727
44438
33255
54176
81203
73058
55855
66410
50889
62280
77979
82666
47059
1.0822e+05
1.0613e+05
1.0266e+05
1.2524e+05
96166
95460
37235
[truncated: 1,222 more rows]
