# Supplementary material for: Micro-mechanical fingerprints of the rat bladder change in actinic cystitis and tumor presence
Source: Commun Biol. 2023 Feb 24;6:217. doi: 10.1038/s42003-023-04572-0 (PMC9950451; doi:10.1038/s42003-023-04572-0)
Supplement: Supplementary file 4 — Supplementary data 1 [file 42003_2023_4572_MOESM4_ESM.zip › supplementary data graphs/muscle/4_BBN/Month4/R145/Chiaro.csv]

67101
82280
1.1638e+05
1.1687e+05
1.2453e+05
1.2437e+05
1.0823e+05
86918
75569
59668
1.427e+05
96951
1.301e+05
88807
77741
66002
94742
1.009e+05
1.0896e+05
97583
1.4158e+05
1.179e+05
1.1419e+05
67676
88762
71805
1.009e+05
99280
1.5962e+05
1.7707e+05
62076
73357
65930
68719
68834
1.0292e+05
87384
1.0346e+05
1.2786e+05
1.0649e+05
84118
1.3009e+05
1.107e+05
1.1271e+05
1.3066e+05
1.4344e+05
1.5383e+05
1.1707e+05
1.2337e+05
1.2561e+05
1.2269e+05
63171
1.0947e+05
87276
1.4388e+05
1.6253e+05
1.5679e+05
1.1598e+05
94771
70728
92361
62251
77689
1.1695e+05
76056
1.0326e+05
71535
53935
57260
1.0723e+05
73573
72425
71000
82061
72413
80628
59304
70345
60165
46106
71393
46582
1.0131e+05
67936
99856
69309
76427
66403
51002
47423
65775
59880
52888
85112
78244
57015
48676
72402
70880
72938
82296
72738
59951
58961
53937
47287
55614
30685
42279
63451
59841
81465
1.0659e+05
1.2639e+05
42483
45593
60986
50485
27341
76571
73625
81548
53622
39777
92952
69991
76625
83193
84371
68742
92849
27901
66477
71014
1.1413e+05
1.0034e+05
47255
78699
63703
35953
46119
60735
97746
25474
48178
30250
41127
83118
51778
77427
1.0783e+05
20941
50356
54399
62226
86105
73270
20604
68016
83986
29856
56409
31874
54225
52131
53520
26965
57764
1.1122e+05
60646
16031
49426
16013
3493.2
4129.5
NaN
76748
68072
72134
64104
35954
37217
46833
53737
34146
13603
17919
32648
23194
37297
73885
77795
94961
74320
47874
54675
64713
76157
94498
61640
54799
84145
98823
46350
59549
57374
81023
83331
66285
65108
74064
66826
48849
60801
70309
54824
55891
44288
44991
71642
13216
38727
44940
57274
50151
43890
83173
46205
59414
50476
54174
75636
82503
61138
68941
48450
50700
47832
76063
60993
58239
52385
1.0173e+05
31456
66149
64777
65020
56156
68288
66759
37797
48270
57360
65503
64038
45810
50834
38083
59015
83484
59539
56941
69914
45607
90374
68122
48054
47887
75413
67109
84910
58430
56294
59615
87495
89168
74322
59255
44632
41466
5043.6
8966.3
19989
17882
25567
2142.1
42962
59672
87468
75418
58308
67135
77952
54574
59708
79766
4060.9
52435
45862
30815
25601
30485
20846
4446.5
6967
6150.8
16559
26442
19181
34134
3146.4
61353
76911
1.0792e+05
90545
93385
68747
1.0576e+05
83436
95407
63709
4363.5
67515
59577
39807
44990
26250
19584
5328.7
6125.4
9333.8
25019
23640
38485
41886
2419.5
52760
27156
62482
1.119e+05
1.3452e+05
1.2618e+05
1.7925e+05
1.441e+05
1.2119e+05
83839
3457.1
95678
63995
57716
30951
41754
33028
7345.8
8799.4
10710
17856
18350
26951
34214
2224.9
36509
30239
54805
83705
80385
1.2591e+05
86208
1.3722e+05
47925
37392
3000.1
80044
59742
65981
18796
33703
18462
3665.9
2463.4
7340.6
19906
19383
24834
27675
30280
47051
72720
90004
75226
1.2527e+05
67371
45252
5910.5
26526
2708.5
63586
1.0607e+05
33927
3815.3
85846
33204
73573
11549
12204
3885.8
7056.1
22891
32028
25248
92062
93368
98984
1.801e+05
1.3746e+05
77499
1.1887e+05
1.8028e+05
1.6773e+05
1.4346e+05
1.1465e+05
1.3325e+05
1.6152e+05
1.406e+05
3.6351e+05
86048
60811
1.0633e+05
90876
1.2242e+05
1.1547e+05
69542
72742
1.5664e+05
1.9597e+05
97565
55958
85401
84827
87751
85191
36590
64891
92419
86173
1.3032e+05
1.2954e+05
1.0468e+05
43447
71248
1.0941e+05
44617
1.2046e+05
1.2391e+05
69451
64784
81594
72980
36499
60074
73577
56942
43610
39918
24616
36529
27784
37001
60276
27231
36033
51657
41909
1.0655e+05
1.0813e+05
43633
40054
43877
57143
49970
67223
27243
57539
65591
50682
42766
30287
19002
4514.6
22527
18025
10310
39904
36252
35146
29471
16250
28113
12739
2634.7
21527
6284.4
13794
5723.6
NaN
NaN
NaN
9601.1
NaN
6365.5
NaN
NaN
4979.9
NaN
NaN
NaN
NaN
NaN
NaN
NaN
10685
11966
13697
21493
19821
33158
26437
32470
17692
25049
16937
17166
22797
24925
13822
42136
43168
46118
35172
1940.9
NaN
1.0898e+05
1598.9
4023
4530.2
4740.1
4941.9
4006.1
1697.1
2547.4
1284.5
11735
3095.9
1939.3
3141.7
2697.6
28525
2784.3
2313.1
3079.8
1914.2
3404
4624.9
3780.8
3917.1
3623.9
4546.2
2345.9
1213.4
1265.8
1603
1433.3
1635.3
12179
15564
21140
19367
21568
18769
17663
18314
4084.2
3093.2
9928.4
6490.4
5559.7
8956.2
11681
7530.9
3529.6
4669.4
5192.3
7073.1
1923.8
2994.2
7962.9
5686.6
2298.4
NaN
1281
NaN
3927.6
5121.7
8464.3
1968.2
15955
15756
7948.4
7868.9
10404
16025
13395
17710
13376
14961
2121.4
18442
19081
22976
24513
21156
30695
25430
29407
28608
26946
1982.7
26253
32521
36993
NaN
36529
43870
37686
72409
32180
50965
2141.9
81018
2418.6
3230.3
1901
2848
2085.6
1236.8
1158.8
852.3
1499.6
2144
3192.8
4334.5
NaN
12803
13161
11940
13962
12065
22421
18024
12925
14301
7879.5
NaN
4476.6
3203.7
7072.4
6752.1
11516
6188.2
9265.6
6547.8
5671.1
2639.7
5097.1
1844.8
6670
7063.1
4322.6
NaN
2142.7
4440.6
10961
5549.3
9350
1969.3
14273
16952
10577
5298.6
7866.6
17184
23748
13343
24337
20373
2022.8
29068
25635
23883
16434
24105
20387
31313
29683
9943.7
21073
2088.7
23130
35738
NaN
26167
NaN
39093
36598
49391
35968
63876
1618.3
83595
1716.5
35533
28661
48808
31570
38026
51227
59564
62527
55507
56073
68426
28957
35873
NaN
28145
32654
26710
28431
38265
NaN
38821
7078.3
16578
42525
37835
75850
60371
51819
24816
2220.8
13783
13835
25637
28181
21403
34420
NaN
9129.1
32186
39790
42001
43828
22326
19691
38314
36950
33670
19828
41091
36818
61596
59165
47755
57144
54504
59504
59919
46838
22109
13353
14471
44408
73037
31955
69851
70118
97659
77314
52999
26130
30379
53941
35795
48475
35289
NaN
62482
38412
52346
77654
51479
21912
19994
35541
36567
35629
20985
31960
30289
25942
NaN
23006
51587
72518
79763
90097
29579
31269
12038
1961.8
6153.8
41653
12210
20749
16461
23335
30615
36961
36255
30088
47863
24295
29369
29727
43984
26626
26592
31657
53662
41793
27588
27593
27671
44756
43821
42232
48593
55859
26855
29224
20315
41080
55493
37948
66873
62696
1.0384e+05
68559
34067
40258
40647
52177
59502
41413
8525.6
72946
65408
47221
50996
48306
23994
19647
26818
16711
20778
45381
16953
11423
18016
17589
NaN
55462
50046
49244
60821
86476
45803
55332
22482
36217
5592
31097
11340
14267
10263
19292
32527
36545
16072
29948
37636
5098.6
47249
45621
43869
45977
34394
41532
44773
80890
45804
6022.5
39850
54145
35351
79875
71013
65380
18111
10413
29517
45035
77812
35405
56668
79821
1.0761e+05
67803
34862
44097
43951
78275
45763
50904
23749
63992
34450
43079
43453
44649
33519
4675.5
26563
45189
36459
NaN
27793
1025.7
NaN
NaN
22981
45950
51936
52524
54154
77204
10154
69360
15200
26596
3937.7
35722
11882
13798
18936
23493
32268
37283
29525
13157
38379
NaN
17171
36390
44107
43086
38176
42215
43061
30875
19692
14774
40279
43215
45190
46262
45848
48128
24510
6237.3
36047
44254
55603
NaN
35231
36314
71022
47991
74088
67960
33839
62259
38341
26595
19409
53221
35989
41777
52049
45804
28404
30242
7545.6
30598
35219
NaN
24188
2526.1
NaN
2662.5
23970
41148
56149
37998
63077
64498
NaN
62678
26394
24803
18440
18394
NaN
23857
15499
16009
40820
43442
20697
22328
19749
6345.4
6386
18115
32583
36662
33885
24104
34435
6970.4
11096
7681.6
14021
47045
36453
39615
41654
41981
13958
2248
31221
29530
58613
34376
26789
6624.2
42366
60039
54746
43388
48511
60820
31359
27585
31081
36477
18185
54432
45771
36724
25334
58257
40362
25941
45233
38893
21814
2457.7
NaN
6760.1
35057
49988
54097
15114
29790
77271
19263
NaN
5542.1
4709.8
