# Supplementary material for: Micro-mechanical fingerprints of the rat bladder change in actinic cystitis and tumor presence
Source: Commun Biol. 2023 Feb 24;6:217. doi: 10.1038/s42003-023-04572-0 (PMC9950451; doi:10.1038/s42003-023-04572-0)
Supplement: Supplementary file 4 — Supplementary data 1 [file 42003_2023_4572_MOESM4_ESM.zip › supplementary data graphs/muscle/4_BBN/Month4/R146/AFM.csv]

34732
39085
14012
45490
44703
57658
53015
43732
34396
36236
35890
32199
40403
37489
41665
42185
40122
41679
45439
42379
38018
37567
38435
33700
33871
42329
51606
57664
50747
45378
49057
48588
48003
48681
39117
40194
36003
39423
41099
46658
47006
39356
40897
44790
36864
32330
36603
30298
27491
24671
33347
41882
43016
49042
48275
51254
33752
37603
59119
39182
41575
50293
45747
46396
44357
39331
30250
38870
40398
32806
19553
20075
22450
32985
29630
27111
26674
32195
53180
55325
58036
56637
58433
44204
45783
46099
42343
35582
29023
29620
33015
31486
26533
24420
23193
25151
24165
41960
29162
29810
37968
39504
51299
54960
52495
53776
3958.7
47063
50860
14831
33555
24270
22026
21766
25811
28086
37069
26526
26578
31703
34273
52453
43213
56208
36524
36829
27674
30641
29332
28021
21002
25286
18797
30897
23939
18182
21407
6779
21527
17053
6198.5
23307
26170
23870
18433
4039.4
14396
21010
27235
27302
19435
17273
12532
24203
31882
24449
20959
12210
9760
16928
23362
16716
20770
14721
11051
9206.6
9613.3
11146
11841
11317
7337.4
9513.4
4862.6
12415
11777
12256
11989
10974
11113
12254
12577
17452
16415
15158
19275
15535
16785
14997
11480
8693.9
11245
11478
11246
10461
9424.8
8617.7
12654
10993
12533
14008
16091
16603
11282
12573
19634
16747
14362
18357
14656
15566
10133
12868
11560
8665.4
7648.5
10699
8430.7
9208.8
10561
10806
12626
9319.8
11001
11233
12339
9818.2
12520
15833
16822
23520
17004
9875.1
10169
13522
12026
12474
10553
13242
10737
10232
10030
11170
12106
10904
15224
10074
11348
12663
10230
13923
12875
14921
16496
17614
19170
13832
12063
9138.1
11982
8715.9
12105
15772
10567
12867
16635
13767
18726
12740
16132
10844
13025
11070
11494
11422
10904
21238
11159
11372
12904
8839
14677
13410
16998
14730
16010
16955
14414
15732
13518
13869
16275
13153
13122
13972
11633
13140
10779
13493
15984
30098
29629
20613
26387
17545
16020
22383
27016
29179
29070
28976
34112
21661
27725
26849
25696
29661
28349
23582
22322
23700
33334
26729
28037
28419
29149
26064
24894
19784
26293
31903
28739
32397
37986
28533
18677
17961
26963
24556
31086
21906
21569
27579
28624
28607
24048
23517
33494
40865
25885
27620
20054
27589
20093
19001
28094
26104
29908
26463
25775
23443
27970
17159
24959
25274
17839
24060
33630
27724
25679
20069
27748
17786
27867
24275
25344
32499
30943
19267
25009
29875
28167
29928
24377
22992
21530
29256
25626
24403
26567
28197
33177
26627
22982
27896
12620
15432
15326
24010
18788
25164
23546
21731
22865
19954
32836
24400
11001
26026
24934
33078
22793
22334
26363
25349
16593
14594
20202
12023
12941
21130
14481
18519
17916
14769
19468
24707
25429
26496
33665
25657
21192
8779
26907
36741
29965
28004
28787
17088
11934
16757
15193
16596
17613
46049
67281
1084.7
1705.5
36048
28177
32805
29649
29058
8623.9
466.26
35757
65058
28287
4759.3
1200.8
66685
52753
47337
11588
8265.6
595.56
508.53
7324.5
12823
42859
45668
58401
53787
7891.5
34022
46736
902.32
70337
42701
24812
1937.9
801.44
7797.1
5651.8
1841.1
45483
56832
54306
60883
58072
64936
56972
56528
56194
9321.6
6787.1
7456.5
14744
10798
784.02
838.37
801.77
56753
56250
10207
8020.8
10622
7767.9
698.41
58603
50697
723.53
5541.7
15744
12623
22043
16536
24474
21740
21480
15038
29410
24411
11583
3601.2
3771.2
55013
5981.3
19179
19678
17786
19189
14414
20107
22322
15906
21817
21890
20051
21127
23944
29952
29403
17680
9196.6
8860.2
38240
27868
24236
9312
26129
17159
20446
18624
16726
23548
19461
14895
19896
15371
22174
20963
30338
27292
6518.3
31883
34016
49263
53251
45084
28713
22223
17677
33031
37031
29161
40625
59800
67332
40723
49310
44881
32596
48469
34746
63887
64826
31784
40294
44765
29566
31607
35950
44070
39521
42485
38792
48943
43723
31513
29655
40099
32439
40863
48741
39153
61199
31254
54364
39540
44596
41084
35683
35552
40689
43584
39707
50878
28072
53485
42381
36868
81999
50715
55223
46706
40851
43784
42840
43395
34719
38186
25986
56761
45209
41564
46418
49834
38259
33725
27231
47521
42015
63150
38691
53455
43791
35234
31598
36284
40493
42014
46560
41866
30525
39104
10727
17267
55395
49256
54361
30677
48987
48388
70496
58795
56665
41456
46119
36817
34350
48546
54798
59829
56077
43224
40661
24986
48556
29912
1943.3
47720
45758
43027
36369
55813
67347
50201
27804
34443
52805
53852
44576
43501
52278
23638
36881
44396
41806
48710
45338
11899
18326
26673
19011
23810
31105
34892
33139
39053
52231
60495
91977
61233
59125
51010
44435
26647
25957
23735
28195
33964
21035
16592
18733
19827
20655
24360
16050
25893
35446
29420
22228
11749
19666
40109
43088
29965
28797
30701
24801
16520
21954
25548
26158
23062
25562
12650
30445
24458
15205
19852
19597
26851
29561
21310
22524
23110
30852
30541
27522
13872
17714
28380
29835
24783
27016
19088
26465
18577
29017
19346
27683
19387
15066
17255
16021
15209
21533
19771
26158
30784
36588
17157
17168
29979
22244
29630
29774
26792
25396
21524
11900
23474
21435
15847
21813
35644
19252
22438
21811
21215
18349
21140
33828
26046
32150
37786
40977
51227
31096
27867
23847
37189
23642
12824
17537
21350
20782
39368
49514
34783
39829
34204
17950
26109
35067
35348
36705
40452
31537
35687
51216
47738
45940
42977
36568
38771
12068
39209
51322
29704
21231
26057
31980
2.2692e+05
2.103e+05
1.3436e+05
89305
47758
83559
1.8173e+05
2.0335e+05
2.2984e+05
2.2297e+05
2.2704e+05
2.2671e+05
1.9047e+05
1.6806e+05
90640
45126
49412
92954
2.1657e+05
2.9797e+05
2.3408e+05
56443
3.2099e+05
2.9132e+05
1.2683e+05
68089
55655
1.0302e+05
1.6976e+05
1.9398e+05
2.4274e+05
2.2052e+05
2.2413e+05
2.3099e+05
2.2357e+05
1.5858e+05
1.1672e+05
53465
54175
62560
85681
1.0957e+05
2.6311e+05
2.7877e+05
3.3792e+05
48723
1.9675e+05
2.2859e+05
2.8715e+05
2.6703e+05
2.5529e+05
1.2066e+05
1.1443e+05
1.0037e+05
80579
94170
1.0246e+05
1.3118e+05
1.9255e+05
2.0653e+05
1.7174e+05
2.1786e+05
1.546e+05
1.0089e+05
1.5312e+05
1.2935e+05
99066
1.0295e+05
1.3193e+05
1.628e+05
2.3167e+05
2.166e+05
2.4929e+05
1.8111e+05
2.3504e+05
1.7877e+05
1.2727e+05
1.4827e+05
2.2072e+05
2.5719e+05
3.1073e+05
2.4898e+05
1.9556e+05
1.4667e+05
1.9798e+05
2.3365e+05
2.3093e+05
1.7144e+05
2.7793e+05
1.7219e+05
2.1629e+05
2.8901e+05
2.0048e+05
1.8979e+05
1.87e+05
2.3885e+05
2.4328e+05
2.1533e+05
2.128e+05
2.307e+05
2.2307e+05
2.2467e+05
1.8306e+05
1.5929e+05
2.4193e+05
2.4747e+05
3.4886e+05
3.1259e+05
2.6577e+05
1.0765e+05
1.5399e+05
1.6387e+05
2.3167e+05
1.8245e+05
1.918e+05
1.9341e+05
1.8743e+05
1.6503e+05
2.0565e+05
2.4715e+05
2.0282e+05
2.8729e+05
1.5984e+05
1.6499e+05
1.2753e+05
1.4621e+05
1.6249e+05
1.6306e+05
2.8212e+05
2.2589e+05
2.3225e+05
1.6102e+05
2.5412e+05
2.5864e+05
2.6972e+05
2.2422e+05
57543
49226
54772
52358
65497
56180
62497
61294
60214
62078
51622
66378
60937
60169
65759
93708
79675
74131
90537
64342
59444
71639
56885
77479
63583
81437
75966
58406
57212
66220
75605
56350
1.0025e+05
77980
96433
60543
60278
70059
68649
71169
68792
79306
84702
76837
78920
66813
57666
69659
91222
97097
66955
95705
76274
65731
75353
68213
86301
72353
50100
74599
82595
81917
97908
97532
75127
61148
77313
92093
58946
76380
45818
99182
94168
64798
1.0117e+05
1.016e+05
1.1598e+05
1.04e+05
91813
73127
94699
64251
43425
89811
53093
70476
1.0523e+05
1.1746e+05
1.3365e+05
1.1075e+05
1.6023e+05
1.3201e+05
1.5578e+05
1.6132e+05
1.2335e+05
1.0061e+05
66888
68122
67304
94690
80317
81646
76383
94962
1.0267e+05
1.0897e+05
88466
70265
1.0814e+05
70519
1.3976e+05
1.0771e+05
98250
1.0863e+05
1.1319e+05
1.6699e+05
1.2743e+05
1.5158e+05
1.3647e+05
1.4755e+05
1.8529e+05
1.5256e+05
1.4798e+05
1.5895e+05
1.7662e+05
1.5157e+05
1.1977e+05
1.2405e+05
1.1059e+05
1.2279e+05
1.1741e+05
1.1757e+05
94856
97286
68428
1.3304e+05
1.1719e+05
1.2131e+05
1.6624e+05
1.7339e+05
1.8208e+05
1.9357e+05
1.454e+05
1.3137e+05
1.5317e+05
1.6794e+05
1.4961e+05
1.7533e+05
1.7523e+05
1.7244e+05
11931
23501
36591
47148
38515
41845
34540
37854
40503
48445
41460
68918
25613
57380
39862
32114
38905
42684
35199
41704
19768
15650
22634
25427
19786
9870.4
16177
28922
45012
39663
20189
19112
35482
48537
17080
22107
24418
13546
17515
18811
18071
11520
41538
44682
38794
20360
9701.4
11892
6511
11643
13523
20054
29270
23581
19762
13854
20706
17061
24653
16558
13807
16688
17355
13110
20808
20405
20321
21274
3688.7
13022
13721
11717
15093
12353
20239
11452
14969
18486
17856
18435
15074
16047
19373
18620
15943
21071
17241
10111
12669
21482
13128
14142
13802
15332
4604.9
10723
15013
16918
8615.7
13147
14210
15641
13777
8479.2
10931
16499
16956
13624
13200
16027
18118
13374
8371.5
7618.2
13812
13070
12184
10760
11640
12437
11328
12021
11163
12292
10715
12148
6596.5
8114.9
11218
14527
10572
14615
14779
12787
11052
12018
8106.5
8031.1
9611.6
11344
9977.9
12085
11868
12476
22417
33856
34688
45501
32433
28159
43101
31521
29087
27889
25593
40789
30201
27631
33411
26908
39313
48583
34525
31161
51909
33442
36318
14199
41142
38712
41443
32470
31561
27356
24311
36285
31035
28641
26272
32778
36173
41024
45263
54080
26949
22801
32443
29842
39069
63790
36631
30666
50330
38100
39251
72955
44119
34608
36051
32244
36436
34486
51361
15910
59381
39409
34080
37359
30523
38720
34177
73856
33576
30766
31618
35676
24904
22171
28701
30338
26796
24444
21984
57864
43775
10687
41262
40071
42982
38908
61543
58613
24354
21842
20412
28970
26953
24974
20914
25177
36083
25706
28587
25445
28458
24410
26109
27625
31693
26125
57565
54049
24715
22630
33167
33158
28596
31325
24983
27855
22347
25237
33371
23535
22898
26397
23239
22805
23344
24975
31473
26200
31526
33352
25628
23492
28003
28752
36001
32317
31522
38784
26348
22610
38620
27512
19166
22143
98439
1.1518e+05
1.3015e+05
1.071e+05
1.0204e+05
60522
39114
52398
51091
49195
47350
55851
75060
76819
60769
64287
78790
78954
89796
97816
96047
1.0764e+05
78812
1.0303e+05
1.0378e+05
79323
55329
56974
65720
81878
70149
71935
65368
74109
64441
68108
55472
70167
56414
60676
59810
51038
57669
1.0432e+05
81779
98357
84173
49704
59042
71263
63058
84801
58276
47967
59908
54818
41813
85917
49146
53737
52560
44484
41875
52894
64660
74792
60231
59806
90451
70449
60667
47883
57258
56908
54163
66569
60808
55982
66792
80518
64729
61251
62099
81362
71639
70721
76351
63876
67549
49515
77346
66089
75296
87788
64913
68522
69042
61631
75669
70018
43505
84114
70442
83739
46543
1.1914e+05
66447
75751
79924
90025
64008
47524
78099
70333
75558
78169
92801
95467
1.1369e+05
98010
57344
72319
71398
83737
57106
61196
57859
50875
82487
68911
89143
91865
36849
39843
41768
40355
63719
29178
37907
39466
62233
53540
49872
50458
44565
40433
40773
64491
62256
46207
43164
77146
28945
34019
46795
58278
30265
37226
39542
51045
41181
32631
40494
50220
43239
46837
36236
32561
36646
34002
40047
34653
32264
52566
37137
40394
29260
36501
36630
39221
34520
48647
36201
31964
29710
38102
32845
30921
39415
29102
24931
37690
29776
35678
57792
49266
39645
30666
38660
32083
23779
25268
35426
36087
35890
30064
54757
30822
26546
24403
61566
28496
33005
35717
40564
26984
25311
46324
46592
48622
27770
36076
32769
37252
30623
63260
22206
26659
63956
69438
29024
22453
51683
24137
36757
58704
46770
45977
43488
35638
30196
31060
30346
27309
33073
33154
61124
58548
58380
35159
30272
36954
28393
26115
48867
45392
55870
33836
