# Supplementary material for: Micro-mechanical fingerprints of the rat bladder change in actinic cystitis and tumor presence
Source: Commun Biol. 2023 Feb 24;6:217. doi: 10.1038/s42003-023-04572-0 (PMC9950451; doi:10.1038/s42003-023-04572-0)
Supplement: Supplementary file 4 — Supplementary data 1 [file 42003_2023_4572_MOESM4_ESM.zip › supplementary data graphs/muscle/4_BBN/Month4/R146/Chiaro.csv]

12184
4417.3
17834
22796
26551
5295
4129.5
4744
19787
27578
NaN
1591.3
1032.1
1154.9
NaN
6293.4
7285.8
3466.8
9298.6
7056.5
24142
NaN
17153
22755
15099
8527.7
8345.6
10648
10804
22062
22093
4731.8
NaN
NaN
5232.9
6742.7
13979
17444
1886.5
974.78
NaN
953.3
2685.9
1662.7
NaN
1444.2
NaN
1933.4
3802.1
3355.8
5756.5
3149.3
6787.7
19378
9695.7
696.47
15271
21582
12821
3297.8
8695.5
2154.6
NaN
12534
14775
4127.3
852.33
866.05
1732.3
4769.1
16529
9670.1
NaN
1702.2
1338.9
1314.3
NaN
2698.4
872.94
2804.3
2912.4
5297
6327.1
2219.4
4119.3
5166.9
5428.7
5118.9
9197.9
NaN
14154
8813.6
10132
2670
6865.7
2497.5
2181.2
12314
5070.9
2657.9
956.53
1654.2
NaN
NaN
10995
12536
1606.5
1661.3
1534.8
2903.8
3362.8
1921
NaN
1904.9
1923.1
2705.3
NaN
3835.2
4795.8
7751.7
9564.1
12223
8367.5
1090.7
5361.8
4438.5
1471.3
4706.6
6483.4
8451.7
6780.5
13411
NaN
NaN
2260.3
2464.5
NaN
2832
5568.9
6374.8
NaN
1258.5
2335
1671.2
2547.4
2495.7
NaN
2745.3
1637.6
2145.9
2868.8
3914.6
NaN
5547.6
4512
3387.5
6984.9
905.91
3044.2
3097.5
15262
7855.6
17566
3009.5
11358
11245
11303
NaN
NaN
6095.1
16598
NaN
5683.5
10813
751.59
1155.7
454.81
781.12
3192.9
1541.9
NaN
NaN
NaN
4016.8
4245
3819.7
3458.8
NaN
NaN
4830.4
11637
5263
5457.1
NaN
7102.7
8229.5
9647.4
7939.3
4578.3
9737.6
4058.3
18123
11702
11859
414.37
6213.6
7418.6
6381.3
5992
13336
9890.3
11355
4146.6
6400.4
9942.6
568.32
743.8
666.06
829.45
1044.5
17846
31065
23147
31165
45868
37053
37690
27898
20436
29015
29032
1.4456e+05
95068
23036
24618
23057
18393
75273
72668
53752
58742
83364
48845
57487
36333
33166
39344
70260
23613
34415
81583
21304
40186
48728
70770
13869
32789
40273
34863
32872
32194
14119
20739
53799
86139
28431
23526
37081
34992
45632
36582
39718
32712
30064
14469
22851
26574
31451
7222.2
26720
22121
15541
50882
35697
24911
56448
1.1252e+05
34835
37024
1.1008e+05
79094
18683
24772
16033
25585
58099
65532
95154
44013
43753
49926
62224
40558
67879
49116
60130
71444
35334
94233
33436
58149
35124
59387
18522
18033
48811
45613
28439
36559
94629
22842
43382
27433
36441
35696
37494
23324
43957
21028
35156
78411
26437
10290
8696.1
35969
34344
13480
20852
16166
14500
38470
29377
24490
27810
36763
32877
51529
1.4558e+05
48643
19279
26909
23508
30928
65483
52088
44287
32249
49342
74867
57576
51489
67906
35660
54469
83244
42493
42331
68282
48852
27653
17471
35008
35300
34183
29501
22749
31518
43941
32718
44335
46528
38341
32638
37501
49393
35881
73502
20271
20921
32519
31794
38910
17018
24250
22117
13832
32333
21095
33011
26678
1.2004e+05
79902
35115
19087
38794
42398
1.7765e+05
89783
12873
26007
31439
21127
47603
66043
43864
24215
36341
41338
52697
68637
43631
40331
85232
29452
72983
47911
26366
57285
44747
15592
34506
32896
35729
33327
40796
76478
34684
28989
36022
54786
35294
34909
43019
31998
27355
30907
48628
27032
17228
21274
31315
31098
17397
15729
10563
17850
25583
21093
37105
26880
11407
19685
22097
32187
39885
44794
1.2266e+05
1.7534e+05
99850
23883
27995
28616
32576
53660
36050
53661
36012
35017
53779
62394
36257
33523
65766
56784
59541
64923
31003
43913
65927
43716
33280
31194
58939
44909
34246
60182
41018
36317
16908
23037
31825
36148
29210
43200
23256
24810
34455
27045
16687
25977
33490
30386
17728
13927
33389
30834
23745
20028
26981
25437
33696
49295
69113
1.3007e+05
1.1282e+05
32751
27617
17684
67953
27784
86370
48051
27131
63420
80048
80088
52602
43718
50966
50940
31114
56373
48532
54598
48604
45295
36437
35204
36276
45184
41113
79599
33118
56458
43206
33683
29007
41910
46919
34355
27942
31325
32453
29698
29556
41692
28883
14811
20049
20549
25001
20882
24213
27311
28889
30400
26761
54365
45868
44133
51843
42212
11098
17882
22717
24987
65942
50128
1.3509e+05
48586
40202
52403
70162
83191
39007
44454
40069
42848
20949
63483
58371
38429
44210
62746
35474
31560
29095
47505
40527
67991
37557
37698
45874
36680
40022
45184
37508
47160
32487
30105
50416
4505.5
33740
33164
14079
11905
20113
14475
21739
30585
31021
22654
23510
32593
28753
45654
40213
53179
34122
54279
80478
95901
30015
36130
33817
35467
64580
67762
37326
50765
46796
39588
54740
58672
55979
41184
29567
63108
39881
45436
36772
12513
27576
36765
29249
36880
36604
48138
31862
32772
31990
38872
32834
33593
38670
41302
39456
45990
66335
28782
39066
52041
20472
16669
17083
15812
15853
16443
23663
13820
18894
23217
30351
34571
39145
27106
26021
66215
72172
79597
54479
30456
53799
34942
47305
55601
31785
36601
44631
47720
57341
69603
46885
49720
30923
62368
39125
37468
38300
16737
27904
29993
49899
37256
36153
32737
36590
39567
48490
33832
34624
26921
29034
36419
29918
26956
45189
31562
36794
26476
17520
20991
25506
18048
20869
25801
70629
12856
14522
34987
4026.7
2672.9
6444.4
8248.2
5376.9
NaN
7755.5
6060.6
3983.6
3635.7
NaN
NaN
NaN
1573.9
7317
6856.1
1401.3
7249.1
21997
15989
13771
40678
28994
31788
25449
39852
27670
1943.2
36047
20852
27888
19582
1185.2
1758.9
1743.3
28120
NaN
1852.8
1983.4
4109.7
5771.2
4534.7
4751.9
3087.2
3650.7
5769.5
7219.1
NaN
7848.2
4780
8637.7
5891.6
9308.1
7702.1
6726.8
10113
8290.3
3971.7
NaN
2860.5
2234.4
3662
3535.1
2858.6
2938.2
2459.7
3829.9
5190.6
10740
NaN
7694.1
7280.5
4964
2238.4
NaN
1855.9
4191.1
7317
9301.2
7444.8
772.49
8401.2
21483
24830
8386.1
39305
23284
29473
28708
33311
29142
1360.1
30736
44331
31984
23383
29958
2277.6
1963
1312.5
7248.3
8538.2
24298
10346
20646
14942
13383
18026
14431
11950
41353
17610
21096
19175
19006
12968
13980
10949
6644.6
31714
34444
60417
69276
75561
20849
43058
47478
33304
41511
21712
5426
8414.9
9561
5804.2
11431
23625
17756
12879
28702
41889
12614
18154
16968
13236
11583
28166
25776
18276
20582
18682
33685
12054
10731
7162.9
38184
41444
52073
70256
69353
16912
21313
20798
4784
9465.9
14456
9585.6
7180.8
16229
15232
15821
35334
25094
10908
17117
14456
16121
9550.3
31194
21488
20388
16750
16030
47016
11143
10799
6311.7
30679
40434
19258
68874
67195
66783
40034
21955
14532
6738.6
6054.1
5605.5
4727.9
19282
27413
21778
22373
43962
8562.2
13722
15921
14556
46839
34394
53338
54586
56240
74589
78853
17662
31721
17936
21960
15376
16946
15051
7492.2
5940.8
37117
70941
15457
6059.7
6351.5
13332
8867.6
3649.2
13736
15695
20734
49500
17180
10977
12417
12488
17022
15037
21597
21586
16196
21412
43663
12926
4392.2
5282.5
42855
26541
51575
47840
60637
59459
27817
68444
60111
27438
3658.7
8427.9
11392
3884.4
25525
11632
23214
43038
33183
3888.3
7855.7
9800.5
14797
24130
63650
22976
16270
18645
37983
13848
7228
7260.3
32603
31789
43891
26528
70567
68893
19103
66323
40845
24958
31540
11444
10549
7289.6
19235
15899
16166
35101
22077
36048
2881.5
10187
9506.6
25815
45239
19712
15428
21628
50248
20613
9337.4
9871.8
34772
40805
42335
37641
52042
57605
27299
25267
48162
51551
31751
26930
42014
61164
55809
27113
37639
28300
789.06
32211
27586
19132
12133
16304
14330
12791
1889.8
4247.7
7833.4
12579
