# Supplementary material for: Micro-mechanical fingerprints of the rat bladder change in actinic cystitis and tumor presence
Source: Commun Biol. 2023 Feb 24;6:217. doi: 10.1038/s42003-023-04572-0 (PMC9950451; doi:10.1038/s42003-023-04572-0)
Supplement: Supplementary file 4 — Supplementary data 1 [file 42003_2023_4572_MOESM4_ESM.zip › supplementary data graphs/muscle/4_BBN/Month4/R147/AFM.csv]

21841
37583
21482
21392
15412
11578
20599
36179
35733
32331
26743
30608
31104
16254
11148
9457
19653
28910
39646
25382
14506
38643
22517
19848
13879
12740
24341
22652
32179
33474
26960
31919
24259
26587
3146.3
9232.7
21078
21459
54978
26980
28907
29305
23631
23789
5679.1
24878
24832
19169
28756
18968
23508
28977
41292
21520
8158.2
13132
19137
44322
28214
38623
17775
32160
30888
25710
13125
20385
37873
39457
14313
15208
40424
41902
41960
42274
24368
24301
40066
53523
24263
43518
34138
23250
42723
49898
29198
45044
47172
56951
43095
35267
39569
39775
73663
55798
29381
30160
62384
23548
24727
34477
43409
35787
13216
44642
55618
57032
28096
20468
29859
46723
54639
41279
26345
36651
72372
29309
19012
29792
23962
41619
29125
32291
39424
51693
52732
25006
19531
40426
47572
44468
66183
23259
44319
41904
28409
28707
21921
41849
29131
39427
23144
34325
24169
50686
32643
54457
36465
57509
51025
40588
50127
31366
42452
14359
28536
32195
36519
39678
31670
29466
27990
38992
13581
25235
44041
34502
55939
58150
49218
58499
57424
35550
29352
45934
38793
40372
37726
37097
28479
50661
39195
44719
45563
36186
37826
40133
37950
74132
53432
92071
30060
28697
50549
46321
46347
35720
59694
34068
47008
83496
37086
32051
58050
63739
97120
63632
57534
89994
80891
93184
71932
55959
73548
66358
71032
63459
73210
64077
52888
89711
72837
79977
60264
66993
61079
67416
69641
55494
53221
63318
51419
76966
46968
31616
95563
65681
68055
65801
73605
95175
79301
72160
58987
52114
52299
62334
48366
56268
67622
78115
1.0431e+05
67114
69026
77965
66813
61090
1.0212e+05
70984
43734
69576
59150
78775
64135
63622
65180
70020
78909
85915
50537
66795
77853
56429
62523
50810
72898
59826
82826
64966
39992
47431
58300
66097
80427
44115
61724
57463
51690
46316
62947
93070
82862
68131
43609
54324
70716
43123
53601
37619
29930
31883
10773
10036
19817
25099
28638
38490
31601
21533
25791
16753
20997
18990
32824
15031
7765.4
18670
33326
24793
8511
14517
21085
13463
9713.6
15035
33333
21476
16945
26547
12629
17258
15067
9766.4
12479
9509
6310.6
19137
28121
34911
27991
19781
11567
6920
14307
5892.1
8317.8
18328
10463
26241
16098
7934.1
17512
10527
12322
10436
7000.8
11646
12032
14925
15967
18238
8402.7
13132
12317
15499
10293
18370
22152
20870
9688.8
8605.8
10600
22666
29684
23640
6698.4
11496
7493.2
8244.2
24908
19316
11211
10623
16911
29951
24681
32647
43842
25787
37471
55709
53053
66485
46044
34506
67147
1.1358e+05
93183
83888
47115
37215
32711
13224
17866
11873
15706
28207
36103
48680
22484
20225
24317
16812
9849.5
10880
13288
12915
14194
17060
13529
14970
25286
27859
32900
49724
45898
62753
38940
49567
33207
38577
31435
39093
32943
40026
12954
30301
39098
41844
22490
16791
7502.2
12059
22273
15927
8113.2
9495.4
8136.9
3396
5070.9
9638.7
14020
18186
24152
18683
22246
40771
20478
11867
10044
7187
8447.4
10959
13206
14357
29590
32400
34301
29093
28976
17894
11533
8941.7
5269.7
4903.1
5705.7
4989.8
8307.5
15356
84604
55594
53080
78566
66637
52269
48597
52957
57641
55365
54214
56981
64630
56629
59265
56280
38467
63049
88472
63311
52460
35542
94863
41319
52005
67005
53169
82036
92598
44620
60655
71346
61532
50651
50217
59209
61286
60405
71571
65765
70886
1.1085e+05
80942
45224
46556
57264
48470
72492
55252
87411
73712
60963
87343
82979
88614
67399
45104
46204
50879
60217
50098
46266
82200
81349
69354
86582
51954
61961
71209
1.0127e+05
63677
62951
44272
85408
57448
39939
49285
45618
39707
49493
41684
89223
32540
30757
56614
40756
67685
42660
41129
54212
37716
21640
38999
29797
45743
35431
33982
55843
54730
31483
42028
23430
32033
56984
54123
47400
36520
35063
39343
59248
74616
55735
40608
34512
40319
41931
66383
55501
63698
1.1535e+05
26803
30457
51166
40081
57154
67283
41604
47444
50244
60368
55432
50868
34076
69362
39490
25624
37321
47357
50907
81395
62077
67548
70513
51298
84663
75654
52848
45789
41628
39676
79526
60274
57156
73345
50634
53925
53308
69211
39634
16957
36825
29988
54372
65681
56016
41375
50825
35019
22478
32167
26700
59913
31239
17098
22467
62426
59682
48970
32896
41449
46171
62600
39914
36115
42693
43584
47271
37429
36799
33578
46440
36594
19008
29443
35199
34094
48418
37526
69979
58701
47269
37927
32629
26814
46997
66205
31333
32912
38547
44920
38595
32686
41136
45359
66145
29839
21184
39589
52757
36971
32575
31708
28863
38223
37454
44614
35151
38139
23373
38643
26481
38159
29382
49465
38493
18622
40219
53134
28668
40306
37938
38983
34200
40719
40916
38909
40800
51771
49461
30335
18946
43837
58555
39382
42891
37109
39731
35895
37466
54864
37927
31138
41859
37644
37183
36420
30018
35590
33431
15914
27387
30594
51378
22923
19178
34002
39655
32463
36945
78169
38474
36617
63916
51572
62096
60546
73183
34263
49605
34980
39155
25118
31172
34013
24945
42069
10089
15351
17109
21624
44722
43399
40207
46636
33996
27937
20068
25615
19071
18245
32915
24981
27379
28688
34115
33319
17844
14258
20274
32263
19215
32187
18624
26748
28652
17744
26041
29538
51371
19146
20349
17904
33759
25010
19602
29504
38696
32465
22037
15637
36741
20640
19400
46543
59233
51548
24714
36544
17115
30996
14064
22306
19445
17005
40409
20026
52503
54799
32806
26800
21581
51636
37233
36212
47493
73303
38360
27131
13614
17576
27363
61308
69652
1.2618e+05
68765
1.0923e+05
38710
36289
62454
86994
57493
24930
16961
20123
26203
44888
52584
58199
86555
57892
38445
48309
31043
28658
36156
20706
22646
32455
36665
38728
23107
30894
29091
34135
67151
96653
46465
85187
57315
87062
70419
78392
17070
17563
76740
71302
26897
65011
56920
49500
90243
29837
33923
18491
27394
49882
53745
52928
35736
16661
11288
17353
18958
27439
41358
52897
27708
20816
22837
30678
23648
24447
42102
52171
40823
44399
29821
45259
47118
44094
24894
35029
26718
23744
18508
11310
12583
19971
15457
23884
30684
20656
47026
45568
49926
40878
51486
34185
43518
49296
17258
3.0805e+05
27936
19872
17267
14328
22237
18034
23711
18754
27151
20600
40743
55091
25957
42200
65107
33494
44093
46583
24934
26874
13803
28834
22958
12756
15520
29601
29434
16311
17789
31811
32037
38418
38684
51801
51452
66553
34986
38070
27241
29612
21961
16678
27970
14840
31881
20937
24033
34746
14953
22899
22979
38666
57204
60609
45177
36502
40563
21631
27115
21144
37252
26770
37905
23373
21369
40240
51448
46213
32560
29473
47562
39375
36862
48774
39125
42999
40833
35111
46110
44652
53178
49582
47406
24199
21571
37257
44644
56899
40489
38361
39371
27658
44609
34862
26078
40336
48727
42993
44525
32030
51653
41506
21191
23494
29134
35526
32598
40697
44583
56999
57225
43678
46139
29228
77973
58020
69499
47397
45327
38998
30817
34861
36586
33773
36426
32909
24947
42772
49352
47099
57835
53247
46393
50880
41215
38437
52278
40477
50559
43399
31027
31696
34862
32808
31911
35310
27577
34979
41435
37164
37447
65272
40312
23404
47962
33321
43134
36297
39122
49021
31948
39086
38299
27270
47827
25535
36551
36468
43525
50045
95753
68172
39680
27302
39960
37541
41055
33929
19799
24815
23141
35925
66280
84758
48457
33988
18211
20003
19098
39933
18419
50591
27329
30861
17924
14306
46600
55818
60162
38579
35279
14420
19843
30444
33225
59521
13779
29983
34176
36227
15661
32998
34235
31599
41472
71271
34580
22501
20749
24809
22712
40997
19572
17435
24680
17646
33105
24080
17795
16207
36546
48322
42268
25173
20897
22389
25226
28638
18543
22550
22187
16421
11215
9315
10752
14552
12888
16590
20801
24251
25395
24233
23617
28053
28941
23114
19430
13222
9713.1
9718.2
12183
17497
23066
32696
33022
23430
25656
28161
30054
30466
33313
37431
35176
18903
10960
8862
7925.7
11051
14242
18768
22453
24207
23663
24127
26950
30055
23403
19447
18592
17169
14659
13705
17672
23844
23090
20152
17256
35982
32569
27539
28717
29901
15933
11442
11395
11101
13111
13800
12400
10212
8979.6
8252
9164.3
13302
13251
12116
11944
15871
18543
17655
15691
15345
15817
16640
18456
25028
30176
22027
25398
31133
30157
29622
37319
36642
17619
13918
13913
17910
29458
42954
46585
39989
33620
28656
36303
44516
35531
32284
33351
45795
43957
31053
34089
42039
47138
38234
30438
29177
27232
