# Supplementary material for: Micro-mechanical fingerprints of the rat bladder change in actinic cystitis and tumor presence
Source: Commun Biol. 2023 Feb 24;6:217. doi: 10.1038/s42003-023-04572-0 (PMC9950451; doi:10.1038/s42003-023-04572-0)
Supplement: Supplementary file 4 — Supplementary data 1 [file 42003_2023_4572_MOESM4_ESM.zip › supplementary data graphs/muscle/4_BBN/Month4/R147/Chiaro.csv]

12785
21782
25082
15155
12135
16272
17485
15492
37809
34150
23122
33407
12408
10588
13334
15346
33007
44936
20883
23829
22302
56824
9791.2
9590.6
18162
16073
35839
17318
9090
62440
6179.7
25428
10140
22201
12565
7362.3
15421
5434.6
7522
13144
32313
34210
22632
60676
25245
80504
72514
91067
69824
70402
37539
70312
88186
75532
56412
63948
53242
50703
81217
83143
40092
54501
NaN
70390
59832
55771
85393
99560
1.259e+05
65960
44251
57851
22750
30370
39205
27202
25673
19940
21452
39577
11236
38803
18778
34468
40853
18707
35157
26116
47235
45420
16318
52599
21345
73242
34008
22439
5048.6
67594
92631
45311
30187
NaN
10558
43533
34496
15183
12495
35190
47998
NaN
11754
17495
6736.7
NaN
NaN
9259.8
14184
4283.8
5841.2
16465
21608
36240
19774
11710
6575.8
6774
21392
18799
21503
10503
14095
33482
54282
29153
24277
21111
34972
27629
34597
36201
25616
23820
36718
50057
54073
35781
31374
46652
32910
30591
37836
6982.1
37771
34609
22193
30210
26868
18120
8355.6
9561.5
24281
10754
12660
17134
11282
4305.3
1469.7
1540
5118.3
8090.1
18307
13277
9296
16024
14437
NaN
1473
NaN
15787
24439
7360.3
19446
1763.5
24061
23590
7754.8
8096.6
5908.3
10935
50520
4351.3
13197
4041.8
6168.9
11101
11619
6137.3
2709.5
12010
15683
21929
6181.8
35308
16176
15826
7929.9
15572
20953
15618
13936
48958
3805.8
6495.8
26354
19255
29455
21164
23563
18091
6908.2
11601
31776
5200.6
12174
14579
29686
11436
44046
17959
49418
14404
51502
40539
5188.8
8058.6
15323
38689
61310
37195
11589
37543
70017
9483.5
13677
45188
17729
18088
25799
51593
6711.4
13059
59769
6206.9
6641.6
9074.7
3140.1
36861
59075
7667
8779.3
44517
74693
45782
71367
63323
89332
52509
1.0949e+05
88144
2202.1
36180
51587
52756
49683
44131
30329
NaN
2126.4
1443.6
NaN
3567.2
2996.2
948.12
2960.3
2290.1
4913.8
4405.3
6060.5
20929
16831
2269.7
37233
39604
46515
46069
45441
40056
26523
23491
8322.5
8170.7
2305.6
5115
1783.9
NaN
NaN
18585
35405
34025
1.1532e+05
1.138e+05
29823
2416.5
1.3259e+05
1.5015e+05
92991
82553
54593
1.1349e+05
88433
69908
42995
59183
2805.3
62872
3711.5
5194.8
7030.4
27777
22390
2443.7
28441
43415
34393
68543
28905
44817
27011
19580
17118
11506
2666.4
11325
5594.6
2526.2
NaN
7501.6
27298
49384
93272
1.31e+05
36184
2398.2
83504
1.248e+05
1.1975e+05
70603
63107
1.0002e+05
75398
72121
83652
71962
2557.9
56960
3846.5
5940
8085.1
13821
24294
1678.1
23892
41328
36271
67502
56014
34151
16251
6506.4
5930.3
11052
2353.3
10264
7976.2
5266.5
NaN
3646.8
26958
62868
1.6894e+05
1.0894e+05
32676
2570.7
1.6165e+05
78641
91600
1.0662e+05
63765
72454
65225
48037
57211
87671
2609.4
91779
3561.2
4354.6
5091.8
15789
28526
1325.6
35092
40317
62120
35486
53858
31214
15786
10980
4613.1
9324.9
2298.9
7874
5822.3
5783.3
5995.3
3319.2
28903
39040
77690
11992
52197
2033.8
1.7368e+05
1.014e+05
1.2987e+05
1.244e+05
52738
63917
72925
74871
45518
62013
2792.4
28979
3477.8
4354.8
3713.6
5758.7
29703
27320
52880
63183
49317
56939
72275
76071
56879
91086
62157
66852
43801
36177
59792
61456
71768
1.2202e+05
62598
1.1069e+05
84507
42918
68300
64831
67497
56144
61807
1.0719e+05
94401
1.0113e+05
75177
90081
40364
85201
73162
65048
73817
62746
85589
96730
74931
62859
68616
72318
53944
75664
86416
94590
1.4697e+05
76240
73274
80630
60490
93229
90028
61453
78518
94623
64553
79050
73961
88235
99135
54591
1.0035e+05
99940
84924
1.1041e+05
90739
90976
1.0937e+05
73002
60461
92116
85325
95227
81036
85971
82534
82433
37625
59410
28140
56062
47998
60880
27975
27684
34422
28446
29598
54592
34622
1.0835e+05
59187
50737
25160
49171
52040
45558
51598
71487
82364
77814
81534
39128
41809
43541
61282
75733
92004
89375
86653
97088
99624
82322
62401
68882
1.0252e+05
97980
77870
65993
80521
1.043e+05
1.0709e+05
57958
86627
77010
64634
94417
93292
21222
37341
61158
74031
59214
1.3394e+05
1.0968e+05
72925
56475
44314
66348
45840
24207
63904
40335
50482
51087
52102
24697
33582
43729
26218
68977
51976
70305
75633
50577
66030
41083
NaN
64644
53617
76344
41332
64173
90004
70365
36352
78666
29790
71943
61606
1.0567e+05
57451
44504
63910
77085
52544
37828
69083
82388
59428
74751
62625
58542
81004
71872
1.0156e+05
50706
88089
47633
88307
66110
82895
83352
85592
89039
79117
52151
54484
58407
71474
70347
66626
61253
51368
69994
69605
46632
56663
60695
94137
68897
66836
63607
1.3043e+05
1.1399e+05
81731
89092
40293
57660
94166
70078
83381
55788
60280
61115
51258
78489
73265
39662
62351
35812
66529
58818
70048
1.3295e+05
71289
62808
58084
59818
68934
66580
56942
53185
72482
72670
45240
79401
69991
39730
99440
54909
67776
62417
89495
95113
59498
1.4158e+05
67543
33054
90833
33410
72452
73160
1.4172e+05
1.0496e+05
1.2269e+05
79712
21770
30148
1.1836e+05
70260
64471
94608
95233
1.2056e+05
46084
31847
50034
7740.2
1.0998e+05
9803.1
90428
98302
1.3764e+05
1.0854e+05
48207
85202
1.0809e+05
33145
82257
59434
77183
38776
47904
38354
34198
33345
44245
46483
61029
34353
86623
32024
46081
50346
71431
66791
93249
46643
84464
42817
44033
39324
59895
69804
48742
50387
67303
68666
80142
42224
52932
67404
97701
53458
63944
65766
74933
54610
45178
82642
92761
55830
76107
92032
69115
79396
69251
79138
41231
72841
85940
76243
64732
85478
89094
1.143e+05
91449
78610
1.0213e+05
70658
56363
86525
96769
1.0607e+05
88080
97869
1.391e+05
58814
59361
47918
37173
34001
87811
1.034e+05
1.1899e+05
69662
77933
39301
1.0307e+05
16602
35893
61386
48120
40090
54388
68130
70233
35476
18407
30593
12525
40551
28004
22818
31905
42699
61821
NaN
21602
NaN
NaN
NaN
NaN
19565
15660
13131
13654
23359
5116.3
15837
12890
11565
10421
10055
10644
9097.9
7497.9
20623
6176.9
26123
9631.8
9544.8
14557
9691.6
11966
12607
16949
29184
18561
26469
21914
13284
23473
21423
14240
14246
14087
30215
25400
33778
34525
23213
30471
21466
23230
20884
7589.2
44359
26253
36623
33824
17595
7432.9
11578
17474
19329
19513
33818
25473
35978
39736
23191
8591.9
8743
19203
16575
26756
35816
23095
50096
24768
15962
16220
30770
35241
41180
26147
41905
19690
32019
24707
24984
7675.9
10326
28067
33526
16809
45771
39096
15139
9539.1
17078
35687
30000
30445
27935
40195
32006
28545
18715
22954
17573
24837
37120
31789
18772
13328
58544
27593
41304
41510
56720
35567
28216
29358
58908
31805
71922
73052
84955
62006
83859
68720
67341
56147
34083
71069
47268
50028
34255
43341
61191
63906
46909
59440
34214
61354
40249
62961
46379
48929
51723
47393
55422
52698
36269
50483
56214
82650
61051
49673
48423
74959
73002
51563
66003
58552
44065
63452
78057
63834
62723
35850
47833
57176
65109
57502
56151
47060
35237
72570
45871
41303
38815
38960
31448
26592
44091
25193
51420
44898
44537
37700
50286
37152
49156
41424
28776
34436
45693
36999
42787
47436
40534
75977
74406
32104
36653
41453
93855
73161
35740
43872
45304
82464
50433
62679
24074
67025
51364
34170
46122
44276
79163
68945
60286
66276
29297
71522
35320
27186
29070
52765
59773
56329
88277
49824
86753
18357
14720
44222
41898
22442
40022
46747
57070
69027
35671
89215
39120
41391
21264
NaN
47627
48918
48936
55420
40144
75394
33712
35444
38830
12864
32425
61787
84275
1.0975e+05
58867
NaN
33527
44329
25035
74893
83328
38719
19072
15917
31582
53355
30439
19458
15319
12684
16274
7825.4
13560
36410
44284
37632
42646
37126
39545
39930
35766
34396
24266
26148
93044
45949
42655
51035
47808
57581
59289
57751
45523
42948
57681
69256
59312
73605
64518
55102
56531
51179
43716
47371
58649
37370
50911
47578
42739
59140
58305
54131
58495
48374
74663
48564
76537
38422
5050.7
21956
45067
46652
97268
68092
68858
75607
58984
49983
23465
4346.3
65892
24001
91731
92091
1.0607e+05
70604
58492
52611
35368
31220
54730
42774
75878
61178
46321
60113
63128
35222
40454
64460
46111
49807
72216
66742
59486
65546
80049
55663
84826
68210
77779
71647
50332
45021
47804
97420
45350
60235
43718
68184
61661
1.015e+05
89325
1.2029e+05
57578
64703
63149
76330
14188
44405
60152
54177
1.0834e+05
54879
47782
37726
55116
43335
53553
1.0524e+05
72516
30608
36955
79756
42303
55170
37151
55272
78721
1.0042e+05
65945
59169
73436
80139
32694
53481
43107
45815
72713
28109
60376
84198
69844
40552
83705
49128
69223
35034
52370
31017
89550
81511
72395
59495
67577
45177
89154
49175
41157
41990
35513
85225
40834
59665
26841
61159
27071
28165
39954
46429
41537
41457
77838
62399
54360
40628
39233
43877
38586
32283
27329
29615
41582
48212
42622
20934
52650
47211
45987
47356
35551
33471
46509
33456
95753
55247
29119
54266
41991
38509
23044
38893
42390
39833
60625
52023
53982
50100
57282
55056
54378
1.056e+05
77259
20236
2413.8
4979.8
3946.8
5083.8
2968
2655.2
2815.4
2918.1
3438.9
6406.7
15629
9472.7
4254.5
13379
3511
8281.2
5344.6
2952.2
18226
33448
34483
25870
36016
60822
61514
21069
36016
72777
2971
1.0055e+05
1.0668e+05
65594
1.5614e+05
1.6515e+05
1.8056e+05
2.0676e+05
2.7266e+05
1.6058e+05
66385
2659.6
65318
27437
64489
61848
43138
51927
38407
50383
59503
42523
2310.6
2370
2095.3
1803.3
1429.3
1822.9
2098.8
1785.3
2474
3103.5
4754.1
6213.1
5048.9
4312.4
2762
1338.2
2902
1868.8
5237.7
8099.6
4676.1
11551
13730
3637.1
7511.1
20811
2520
27576
33974
32217
27420
29667
48230
43058
28995
76560
73167
2096.8
77733
83091
1.2105e+05
1.5411e+05
1.1777e+05
1.0991e+05
1.2519e+05
1.5222e+05
69625
1.1443e+05
2143.7
72140
72755
54547
73877
49698
40993
39786
35392
70995
43668
1843.9
2656.7
2327.1
2057.4
63047
47158
1410.2
1905.9
2119.6
1805.1
1886.9
1880.2
2361
5977.8
8713.5
6999.8
2352.9
1601.9
2311.1
3548.9
6129.1
6278.2
7222.4
11760
7771.9
12589
13879
14774
2018.7
7164.2
16451
26505
30457
21781
12150
40848
52124
63341
93404
1942
90029
83593
1.3976e+05
1.5162e+05
1.475e+05
1.3706e+05
1.2272e+05
1.987e+05
63761
70244
2587.5
54799
67820
1.2948e+05
1.1639e+05
44524
75292
49091
49186
3587.8
4145.8
1950.8
2270.6
8482.5
975.28
1543.7
2008
1653.1
2067.3
1377.2
1635.7
4120.1
3569.6
6162.3
1929.3
1459
5677.1
13368
13512
19097
11291
8613.8
14986
12025
15255
2141.9
10952
13835
25588
20419
15947
16242
8762.8
43442
85884
85684
2100.9
1.2187e+05
80323
1.4641e+05
1.4119e+05
1.4499e+05
1.2408e+05
1.3229e+05
1.3909e+05
72942
80412
3348.2
1.005e+05
1.3048e+05
80220
1.0185e+05
59857
53155
48262
56228
60573
41218
3950.8
1727.6
1291.9
1776.9
678.28
1762.5
1227.4
1850
1529.4
1813.8
1495.6
2485.7
2489.5
1635.5
4159.1
962.47
4835.3
5069.2
5414.6
5401.5
12193
10123
13496
10479
11857
22858
1955.9
24089
30234
29477
24736
16605
24247
9304.5
39501
64360
1.0961e+05
1774.7
74870
1.1624e+05
1.3241e+05
2.3214e+05
1.5304e+05
1.7108e+05
1.5282e+05
1.2793e+05
84091
1.2826e+05
2387.6
1.1638e+05
95714
1.0401e+05
76779
42887
77123
47746
78684
59941
25564
NaN
3652.9
1812.7
1403
