# Supplementary material for: Micro-mechanical fingerprints of the rat bladder change in actinic cystitis and tumor presence
Source: Commun Biol. 2023 Feb 24;6:217. doi: 10.1038/s42003-023-04572-0 (PMC9950451; doi:10.1038/s42003-023-04572-0)
Supplement: Supplementary file 4 — Supplementary data 1 [file 42003_2023_4572_MOESM4_ESM.zip › supplementary data graphs/muscle/4_BBN/Month6/R148/AFM.csv]

1.0896e+05
1.1722e+05
1.8643e+05
2.1803e+05
1.6045e+05
1.8088e+05
1.5595e+05
1.3747e+05
1.6562e+05
1.2968e+05
2.5878e+05
2.6581e+05
2.6551e+05
1.8813e+05
1.1451e+05
1.346e+05
1.4971e+05
2.0134e+05
2.2996e+05
2.01e+05
1.3349e+05
1.9175e+05
1.5162e+05
1.6162e+05
1.2267e+05
1.3543e+05
1.2997e+05
1.6424e+05
1.7534e+05
1.8092e+05
1.6702e+05
1.3689e+05
1.1577e+05
1.2122e+05
2.2365e+05
2.9098e+05
2.4588e+05
2.7781e+05
1.6879e+05
1.1658e+05
1.1816e+05
1.4149e+05
2.4429e+05
1.3497e+05
1.5349e+05
1.8385e+05
1.6512e+05
1.3759e+05
1.5291e+05
1.4268e+05
1.9019e+05
1.4621e+05
1.7921e+05
1.0847e+05
1.3061e+05
92506
1.3742e+05
2.0427e+05
2.6255e+05
2.6023e+05
3.3727e+05
2.4448e+05
2.4622e+05
2.3514e+05
80612
1.3459e+05
1.0708e+05
1.6153e+05
1.5194e+05
1.9567e+05
1.7438e+05
1.8536e+05
1.2919e+05
1.6056e+05
1.5875e+05
2.2821e+05
1.3573e+05
1.3324e+05
20362
3757.9
2.3056e+05
2.6992e+05
2.477e+05
4.6619e+05
3.668e+05
2.5493e+05
2.6616e+05
2.8172e+05
1.4396e+05
96496
1.331e+05
1.015e+05
1.4802e+05
1.6624e+05
2.0499e+05
1.7797e+05
1.7714e+05
1.7252e+05
1.679e+05
1.4736e+05
1.096e+05
1.3794e+05
1.1283e+05
1.7122e+05
2.686e+05
3.5497e+05
2.7904e+05
2.7054e+05
1.9834e+05
2.6184e+05
3.3661e+05
1.9358e+05
1.7845e+05
1.3482e+05
97873
1.3585e+05
1.4549e+05
1.7101e+05
2.3797e+05
2.121e+05
1.5877e+05
1.6522e+05
1.0933e+05
80250
1.0991e+05
69539
1.9588e+05
2.3995e+05
2.1698e+05
2.1775e+05
2.6778e+05
2.4341e+05
1.9879e+05
3.5042e+05
2.7937e+05
2.3211e+05
2.4406e+05
2.6182e+05
86642
1.2765e+05
90799
1.9859e+05
1.3995e+05
1.7494e+05
25801
34988
71714
79537
80904
33981
40717
38827
45152
44813
31940
99782
48575
30294
40319
40893
51621
27962
22680
64946
78700
92531
64423
41066
31711
51837
84904
73161
19148
35451
34724
30287
30454
35537
98119
49082
52033
61334
75747
29577
37393
33559
33803
24197
53036
72891
55731
43450
50222
66641
50111
23835
24748
32080
31050
31139
55216
46532
49573
1.0939e+05
1.3138e+05
49009
72892
26834
30232
36942
25451
28579
20102
46596
42138
26212
24123
40641
30161
33817
42481
56613
94939
1.1996e+05
99669
59952
1.0468e+05
90417
75459
51380
40705
27654
28101
29886
67710
29609
35820
27600
33895
26650
44869
46735
61145
98276
1.1183e+05
1.2487e+05
73150
1.182e+05
1.2579e+05
74328
82220
32112
32544
33894
32469
37536
38422
30441
38596
42697
31161
33370
28251
19911
75223
1.0732e+05
97673
96713
1.2e+05
85973
72936
67853
77671
73569
70679
12621
54741
25590
24646
31948
35883
1.6233e+05
1.4819e+05
1.9426e+05
1.96e+05
1.5669e+05
1.5391e+05
1.916e+05
2.0869e+05
2.0364e+05
1.8283e+05
2.1723e+05
1.8628e+05
1.8253e+05
1.3717e+05
1.6414e+05
1.3828e+05
1.4876e+05
1.6378e+05
2.3797e+05
1.9244e+05
1.6354e+05
1.4488e+05
1.6347e+05
1.7291e+05
2.0795e+05
1.4967e+05
2.5528e+05
2.3324e+05
2.295e+05
1.9278e+05
2.0754e+05
1.9919e+05
1.7091e+05
2.0842e+05
71739
57931
1.6603e+05
1.5025e+05
1.8054e+05
1.6605e+05
1.6889e+05
2.0839e+05
1.7902e+05
1.6413e+05
1.5172e+05
1.5176e+05
1.7325e+05
1.7933e+05
1.9807e+05
2.6392e+05
3.7953e+05
1.8322e+05
1.5755e+05
2.1846e+05
1.9451e+05
2.1625e+05
1.5177e+05
1.7685e+05
1.716e+05
1.4645e+05
3.2022e+05
1.7929e+05
3.1081e+05
2.9079e+05
2.4724e+05
3.065e+05
2.802e+05
2.3789e+05
2.6016e+05
2.04e+05
2.3255e+05
1.4755e+05
2.123e+05
2.162e+05
2.0062e+05
3.13e+05
2.4563e+05
2.9802e+05
2.9403e+05
2.5855e+05
2.4897e+05
3.7993e+05
2.3782e+05
2.5945e+05
1.3072e+05
1.2742e+05
2.4755e+05
3.0711e+05
2.5521e+05
2.4158e+05
3.1261e+05
2.9072e+05
3.4825e+05
3.2523e+05
2.9955e+05
2.1609e+05
2.4783e+05
1.082e+05
2.4384e+05
2.8513e+05
3.4063e+05
1.7816e+05
2.2827e+05
1.7469e+05
2.2764e+05
1.5721e+05
2.2434e+05
2.0749e+05
1.6485e+05
1.577e+05
1.6699e+05
1.9e+05
2.0288e+05
2.17e+05
2.2344e+05
2.028e+05
2.164e+05
2.6061e+05
1.5642e+05
1.9446e+05
1.939e+05
2.5212e+05
2.2094e+05
2.4201e+05
3.2704e+05
3.2943e+05
1.9595e+05
1.7149e+05
2.0505e+05
2.029e+05
1.7976e+05
2.0602e+05
1.584e+05
1.3159e+05
2.2845e+05
1.2867e+05
2.0704e+05
2.1723e+05
2.1534e+05
2.1377e+05
2.3009e+05
1.8272e+05
2.0788e+05
2.1657e+05
2.8342e+05
3.2887e+05
2.3881e+05
1.6126e+05
1.5216e+05
1.9871e+05
1.6931e+05
1.9993e+05
2.5396e+05
2.6134e+05
1.5484e+05
1.5742e+05
2.519e+05
1.3758e+05
1.4888e+05
1.7533e+05
2.0684e+05
2.3423e+05
2.1638e+05
2.0108e+05
2.152e+05
1.458e+05
1.3347e+05
98284
2.0112e+05
2.0821e+05
2.7159e+05
2.3242e+05
2.3168e+05
2.075e+05
1.1669e+05
1.2794e+05
1.4894e+05
1.9835e+05
2.1235e+05
2.6822e+05
2.2205e+05
2.1808e+05
1.414e+05
1.1287e+05
2.1165e+05
3.1026e+05
1.2155e+05
1.381e+05
2.1881e+05
1.8901e+05
2.032e+05
1.9375e+05
1.7153e+05
1.7673e+05
2.1354e+05
2.2341e+05
2.576e+05
3.3994e+05
1.9603e+05
1.93e+05
2.0854e+05
2.285e+05
2.756e+05
2.7386e+05
2.6277e+05
2.908e+05
2.7491e+05
3.2539e+05
2.9228e+05
3.1433e+05
1.8799e+05
1.6903e+05
2.4892e+05
1.8796e+05
2.163e+05
1.6754e+05
2.829e+05
2.9397e+05
2.8137e+05
2.4021e+05
3.2451e+05
3.6834e+05
2.9236e+05
2.5773e+05
2.2581e+05
1.6752e+05
1.6545e+05
1.8037e+05
2.2315e+05
2.2001e+05
3.4097e+05
2.357e+05
2.0225e+05
2.2385e+05
2.5076e+05
2.439e+05
2.2427e+05
2.2817e+05
3.796e+05
2.8542e+05
1.3552e+05
1.569e+05
1.6815e+05
2.788e+05
2.8589e+05
3.1053e+05
2.6622e+05
2.635e+05
2.3142e+05
2.4293e+05
2.1657e+05
3.3864e+05
2.1754e+05
2.4087e+05
1.7369e+05
2.7796e+05
2.8921e+05
3.0819e+05
2.3291e+05
1.9218e+05
1.6557e+05
2.7215e+05
2.4166e+05
1.7047e+05
2.2279e+05
2.6785e+05
2.1373e+05
3.1949e+05
3.49e+05
2.9804e+05
2.7505e+05
2.5137e+05
2.3958e+05
2.3023e+05
2.497e+05
2.3449e+05
2.5819e+05
1.0518e+05
1.7959e+05
1.9756e+05
2.65e+05
2.9557e+05
3.45e+05
2.6197e+05
2.7026e+05
2.4607e+05
2.782e+05
2.4391e+05
2.2411e+05
2.3657e+05
2.7766e+05
2.3212e+05
5.0652e+05
2.5053e+05
2.1466e+05
2.4317e+05
2.4102e+05
1.915e+05
2.1101e+05
2.8555e+05
2.0809e+05
2.2842e+05
1.5379e+05
3.2082e+05
2.3033e+05
2.4683e+05
1.513e+05
1.1975e+05
2.1365e+05
2.8805e+05
2.9989e+05
2.4007e+05
2.2644e+05
2.3766e+05
2.649e+05
2.2083e+05
2.2246e+05
3.618e+05
3.3472e+05
2.5977e+05
2.3019e+05
2.0746e+05
2.342e+05
2.2179e+05
2.3259e+05
2.4914e+05
1.1842e+05
2.5784e+05
2.0248e+05
1.9672e+05
3.2498e+05
4.812e+05
2.4017e+05
2.1273e+05
3.1624e+05
2.2737e+05
2.3859e+05
2.7888e+05
1.7338e+05
2.8476e+05
1.7697e+05
4.7448e+05
1.6122e+05
2.6569e+05
2.3158e+05
1.8211e+05
2.7547e+05
2.0649e+05
1.6768e+05
2.5131e+05
2.8814e+05
2.5489e+05
2.3396e+05
1.916e+05
3.7813e+05
82252
2.2846e+05
2.3247e+05
2.6238e+05
1.9601e+05
2.4185e+05
2.4683e+05
2.4332e+05
2.1955e+05
1.5247e+05
3.44e+05
1.4413e+05
2.4197e+05
2.465e+05
3.031e+05
2.7409e+05
2.1106e+05
2.181e+05
2.2528e+05
2.7995e+05
2.695e+05
2.5452e+05
1.1044e+05
3.5322e+05
80390
2.1836e+05
2.1506e+05
2.1999e+05
2.1419e+05
1.8759e+05
1.9307e+05
2.2245e+05
2.1793e+05
1.0675e+05
2.7032e+05
2.6593e+05
1.9952e+05
2.0141e+05
2.3351e+05
2.236e+05
2.2156e+05
3.2843e+05
2.776e+05
2.5861e+05
2.7351e+05
1.9009e+05
2.5821e+05
2.8597e+05
1.4027e+05
2.3692e+05
2.0984e+05
1.9334e+05
1.7946e+05
1.728e+05
2.251e+05
2.006e+05
2.2389e+05
1.944e+05
3.5717e+05
3.7635e+05
2.923e+05
2.3639e+05
2.116e+05
2.6415e+05
2.465e+05
1.8307e+05
2.1381e+05
2.5955e+05
2.6698e+05
2.4624e+05
3.1044e+05
2.7245e+05
2.7403e+05
2.3613e+05
1.6917e+05
1.9098e+05
1.649e+05
2.1212e+05
2.3387e+05
1.8575e+05
2.2304e+05
3.3896e+05
2.2602e+05
1.705e+05
1.7406e+05
1.6436e+05
1.6833e+05
91719
59050
1.3991e+05
85835
1.557e+05
2.5534e+05
3.171e+05
2.5895e+05
2.9247e+05
2.4224e+05
2.4881e+05
2.7638e+05
3.2487e+05
2.064e+05
2.8836e+05
3.1229e+05
4.1981e+05
3.056e+05
2.7845e+05
2.4352e+05
1.852e+05
2.8892e+05
3.0345e+05
3.0414e+05
2.4366e+05
1.7434e+05
1.9135e+05
4.2765e+05
2.8838e+05
3.1844e+05
3.308e+05
2.7686e+05
1.7149e+05
1.4583e+05
2.1862e+05
2.1883e+05
1.629e+05
2.3161e+05
3.9079e+05
2.0918e+05
1.9363e+05
3.1032e+05
2.5566e+05
2.0219e+05
1.2962e+05
1.2772e+05
1.4995e+05
1.6636e+05
1.5385e+05
2.5971e+05
1.8971e+05
2.186e+05
1.8027e+05
1.0267e+05
2.1022e+05
1.182e+05
1.4698e+05
2.5299e+05
3.3003e+05
1.9646e+05
1.512e+05
1.8577e+05
1.9424e+05
2.5588e+05
1.3537e+05
2.2898e+05
4.0298e+05
2.7674e+05
1.4754e+05
1.9552e+05
2.0889e+05
1.7266e+05
2.3072e+05
1.3583e+05
2.0838e+05
2.1126e+05
2.2725e+05
2.486e+05
1.7906e+05
2.6197e+05
1.9151e+05
1.8025e+05
1.4233e+05
2.1641e+05
1.9653e+05
1.6963e+05
2.1447e+05
2.3438e+05
2.2081e+05
2.1395e+05
1.8494e+05
3.0148e+05
2.5614e+05
1.2745e+05
1.1526e+05
1.5165e+05
1.8106e+05
2.4954e+05
1.3685e+05
1.755e+05
1.9025e+05
1.8632e+05
1.6714e+05
1.3123e+05
1.1295e+05
90264
1.2839e+05
1.7554e+05
2.0256e+05
1.6812e+05
1.4176e+05
1.8198e+05
1.6237e+05
1.3146e+05
1.8306e+05
96562
1.1242e+05
1.4572e+05
1.9908e+05
89584
57282
1.1724e+05
1.1731e+05
1.6962e+05
1.7428e+05
1.2943e+05
1.1772e+05
1.1503e+05
80683
1.7759e+05
1.8223e+05
1.4521e+05
1.6379e+05
1.336e+05
2.8514e+05
2.5041e+05
2.3469e+05
3.2708e+05
2.3248e+05
3.26e+05
2.4201e+05
2.7243e+05
2.5196e+05
2.5702e+05
3.2987e+05
2.5785e+05
2.2879e+05
2.1264e+05
2.2621e+05
2.2093e+05
2.7699e+05
1.8075e+05
2.047e+05
2.3027e+05
3.3303e+05
2.3917e+05
2.8303e+05
2.7587e+05
2.3892e+05
2.6679e+05
2.3437e+05
3.4085e+05
2.3807e+05
2.2536e+05
3.2865e+05
2.8824e+05
4.5867e+05
4.071e+05
2.4119e+05
2.7584e+05
2.0806e+05
2.6719e+05
2.3326e+05
2.4564e+05
2.7515e+05
2.7682e+05
2.4022e+05
2.1276e+05
2.9135e+05
3.0328e+05
2.1515e+05
2.4483e+05
2.632e+05
2.4223e+05
2.8803e+05
1.8391e+05
2.6672e+05
2.2031e+05
2.8009e+05
2.3785e+05
2.3053e+05
2.8021e+05
2.2356e+05
2.5736e+05
2.556e+05
2.7533e+05
2.5314e+05
3.2492e+05
2.357e+05
2.2565e+05
1.9781e+05
2.0613e+05
1.4249e+05
1.2634e+05
1.463e+05
2.1339e+05
1.7749e+05
1.9194e+05
2.6092e+05
2.0982e+05
2.108e+05
2.6346e+05
2.2404e+05
2.139e+05
3.4481e+05
2.8732e+05
2.7159e+05
2.1449e+05
1.7354e+05
2.2277e+05
2.1773e+05
2.3145e+05
2.0843e+05
2.5372e+05
2.2293e+05
2.3497e+05
2.2765e+05
3.0425e+05
1.6938e+05
1.6485e+05
2.1181e+05
1.9505e+05
1.0861e+05
87705
1.0214e+05
1.0687e+05
76293
1.1415e+05
1.2452e+05
1.3779e+05
1.344e+05
1.6173e+05
1.6949e+05
1.7215e+05
2.0982e+05
2.2568e+05
2.2465e+05
2.0258e+05
2.9506e+05
2.7725e+05
2.6145e+05
2.7718e+05
2.0144e+05
2.7406e+05
2.2146e+05
2.2692e+05
2.714e+05
1.6429e+05
2.2713e+05
2.0181e+05
1.5506e+05
1.2181e+05
1.1183e+05
1.2543e+05
1.2064e+05
92018
74558
83805
80636
59566
46851
40031
45831
31320
51406
75409
96972
92962
1.23e+05
1.4956e+05
1.8067e+05
2.0781e+05
2.3556e+05
1.9661e+05
1.96e+05
2.3838e+05
2.0155e+05
4.1603e+05
2.3957e+05
1.7177e+05
1.544e+05
1.6403e+05
1.839e+05
1.5448e+05
1.6967e+05
1.5171e+05
2.1182e+05
2.0716e+05
1.4769e+05
2.0796e+05
1.3896e+05
1.3944e+05
1.9964e+05
2.3141e+05
1.929e+05
1.5378e+05
2.0645e+05
1.9174e+05
2.0562e+05
2.7873e+05
2.6393e+05
1.7503e+05
1.6845e+05
1.9094e+05
2.8974e+05
3.4848e+05
1.8676e+05
2.4697e+05
2.1293e+05
1.8133e+05
2.1957e+05
1.64e+05
1.7121e+05
1.7625e+05
1.725e+05
1.6176e+05
1.8205e+05
1.9224e+05
3.0119e+05
1.8348e+05
1.9136e+05
1.5567e+05
1.3543e+05
1.5143e+05
1.6064e+05
1.8977e+05
1.262e+05
1.4074e+05
1.3894e+05
1.255e+05
72109
1.684e+05
1.9096e+05
1.4785e+05
1.6888e+05
1.5386e+05
1.6617e+05
1.2109e+05
1.496e+05
2.2081e+05
2.0317e+05
1.2688e+05
1.1854e+05
1.2512e+05
1.3805e+05
1.9248e+05
1.6731e+05
2.4521e+05
2.4969e+05
2.1019e+05
2.485e+05
1.6054e+05
1.4315e+05
1.3295e+05
1.0559e+05
1.5521e+05
1.0604e+05
1.3095e+05
1.715e+05
1.335e+05
1.9396e+05
1.3562e+05
1.2516e+05
1.0001e+05
1.7992e+05
1.3281e+05
99545
1.8693e+05
1.7296e+05
2.6593e+05
1.8661e+05
2.2509e+05
2.8225e+05
1.8291e+05
2.3427e+05
2.2909e+05
2.2956e+05
1.6662e+05
1.6002e+05
2.0438e+05
1.8712e+05
1.2847e+05
1.6281e+05
1.5949e+05
1.4638e+05
1.6602e+05
1.1629e+05
1.2772e+05
1.6383e+05
1.6079e+05
2.2711e+05
4.2105e+05
2.2532e+05
2.2159e+05
1.2331e+05
1.721e+05
1.5054e+05
2.2747e+05
1.7653e+05
2.058e+05
1.8547e+05
2.5448e+05
1.8288e+05
3.1177e+05
1.994e+05
2.3543e+05
1.7467e+05
80739
1.3353e+05
1.241e+05
1.3105e+05
2.2105e+05
2.6547e+05
2.1219e+05
2.1952e+05
2.5185e+05
1.4833e+05
2.0547e+05
2.6988e+05
3.4153e+05
2.3677e+05
31748
36043
32207
35175
33251
23615
23642
18205
19205
19187
25089
27288
26665
30988
25958
20725
18928
13555
28983
25171
22504
30659
30906
30381
27079
27921
28073
25735
28613
25762
23454
14585
32489
25776
22869
32245
31675
28803
22812
34928
26439
36887
26407
24685
25943
22945
31128
23986
27150
29524
25983
24005
29809
25089
26042
30848
31427
28090
27064
21773
29929
24215
25543
29631
28855
23709
29801
24465
11336
34603
28524
36137
20434
28959
27571
32783
29314
36615
21940
24051
19985
25084
30210
31769
25008
35078
29250
27536
28344
33064
21444
28454
30371
36482
26967
13603
20899
24482
27782
27846
28632
36837
36009
31034
28826
32643
46602
34471
33709
26762
29028
30633
27141
28618
24135
30675
31199
16900
23435
36100
32884
28792
37899
32768
30434
26070
46134
36664
26804
30005
34627
29761
27641
29906
34294
26156
31650
30274
35173
29025
19884
