# Supplementary material for: Micro-mechanical fingerprints of the rat bladder change in actinic cystitis and tumor presence
Source: Commun Biol. 2023 Feb 24;6:217. doi: 10.1038/s42003-023-04572-0 (PMC9950451; doi:10.1038/s42003-023-04572-0)
Supplement: Supplementary file 4 — Supplementary data 1 [file 42003_2023_4572_MOESM4_ESM.zip › supplementary data graphs/muscle/4_BBN/Month6/R148/Chiaro.csv]

27134
23462
32410
18619
39331
25946
33845
21487
15637
21353
31512
36593
36207
24384
32272
22464
27823
25167
28818
24497
44869
33642
41174
51302
30379
22182
28051
40331
24292
40296
30898
43983
27241
41155
50798
37168
50316
40392
23669
28180
32567
34942
37225
48684
38904
42131
50294
32321
30105
82888
32357
52071
32753
40872
44803
60727
55910
24085
35872
23793
17815
NaN
35855
66652
72184
49643
46087
39443
47775
28879
54029
33687
78082
69415
34761
42671
42781
56182
51493
55886
49566
24830
56509
20960
16978
45131
29487
44998
31897
65122
50364
21540
33694
24980
21738
31832
24574
34117
46212
29378
33855
37300
29622
13747
14048
15438
21099
28647
28615
39498
17209
39090
17531
35958
15909
NaN
NaN
9886.6
20040
76465
18918
1.2074e+05
28411
15197
8827.3
9283.2
3028.5
12691
18301
25284
25201
19188
NaN
22269
9188.1
NaN
3051.3
27490
23512
36648
NaN
43732
24179
10270
NaN
4624.3
NaN
26552
15046
18258
NaN
28963
9362.9
16916
8959.8
NaN
18729
37078
18948
20351
30082
52990
NaN
17621
27712
21752
16688
31314
33871
28658
73854
34164
29020
22508
28438
31927
27436
30260
24510
32076
34108
NaN
32143
77707
51459
35285
34835
28693
36515
23411
34800
69778
38035
30803
42378
34928
50243
47048
39830
81210
NaN
54191
NaN
23847
38892
33867
44222
32201
42957
39516
14811
25693
10548
27998
16146
88020
NaN
NaN
13683
22164
20431
33242
14167
66328
1.0229e+05
34787
32084
30005
48832
22942
12144
35101
31274
41429
37596
33846
19302
NaN
41966
54008
16036
8499.2
20015
11526
30989
NaN
20758
21213
18285
18867
20050
16172
27907
34931
16694
11313
11196
34927
12761
NaN
25078
28796
14115
39001
27929
34547
19043
48953
24298
40785
17125
28731
38263
56431
47235
21178
21977
17843
26001
24872
36837
41061
32040
33791
30748
60782
33381
38392
18343
25668
43900
42639
34606
41092
36217
27426
29999
23105
41493
30844
65633
32591
27162
37078
35481
33206
26478
45688
34209
63291
40328
25967
40721
19615
33486
34236
33110
33621
20844
31738
18384
53727
28612
21734
27043
36117
34486
30896
28907
26030
35790
21714
28500
41985
32174
39769
34510
26426
NaN
37931
46125
16923
37827
39503
32898
36244
34840
24035
48660
30583
88194
49913
53481
44761
59025
41852
30457
30479
43824
42656
17470
43598
NaN
36998
28803
33119
NaN
NaN
34291
33257
NaN
29470
9701.5
86480
27826
62112
72428
1.1889e+05
12872
34215
33462
26370
32376
24163
30631
44108
37692
46097
33467
39309
32902
56176
53750
NaN
32682
30880
96920
46498
57836
48747
33820
33052
53736
49393
35308
NaN
28983
27957
59062
28390
43966
1.03e+05
26059
33623
58112
40455
38862
36372
36290
34368
NaN
47626
44998
38549
36282
57390
35010
48208
38465
33002
34516
36723
45374
NaN
34001
35519
30089
53625
53712
37573
33197
27839
37734
45363
40767
27258
27004
35530
24418
28640
22948
NaN
57347
62309
51528
34766
29221
36172
31822
22303
37080
31823
49369
52037
35832
32660
27824
46058
NaN
NaN
1.1922e+05
20000
65592
52105
NaN
43940
NaN
42525
28424
44603
18337
61188
70611
39396
89597
1.0685e+05
NaN
41659
27793
49697
22567
43156
31705
NaN
60248
57183
41769
NaN
35912
4.8659e+05
33338
76532
42781
61899
42127
26296
28546
71101
81658
93985
42279
1.2021e+05
35287
41209
31938
29764
25760
73797
84561
61792
37747
1.2724e+05
51274
17699
1.1802e+05
81428
77740
26673
84470
1.4255e+05
27172
71623
43614
29364
82715
89718
76721
21041
14488
73569
36645
28560
24869
69882
71810
71620
69726
20514
18363
75499
26976
1.1112e+05
30210
17330
11363
77812
26676
25230
82547
99629
18687
26776
16205
16411
11655
24734
68959
94104
89053
35935
4849.5
34501
17149
32711
37449
42044
41476
96532
37349
34041
18740
82076
16728
35700
28811
68082
34834
71679
21469
66057
34443
33475
30858
33646
78383
76303
88255
27914
23935
30081
22180
30187
76433
NaN
63925
76844
93866
28068
6521.5
10100
72367
96205
70456
87106
85401
1.3482e+05
1.1077e+05
20231
15954
8717.9
99901
31378
NaN
76584
68530
87101
1.1688e+05
23413
28365
26587
87426
83117
78514
82915
1.6693e+05
86150
1.0361e+05
76484
25283
1.426e+05
65009
1.2277e+05
NaN
72293
95259
1.4931e+05
89145
84266
93158
NaN
NaN
1.1186e+05
NaN
67699
1.6826e+05
1.1015e+05
91817
56012
1.0109e+05
1.7156e+05
28397
NaN
82156
17665
23745
1.0168e+05
55052
1.2521e+05
1.0133e+05
1.3413e+05
24741
38022
31745
9959.2
16746
1.0856e+05
1.1656e+05
31469
1.0476e+05
1.604e+05
29811
78553
35718
29294
90020
77920
1.0867e+05
96578
1.7101e+05
89369
32964
78163
23279
27354
74784
70205
79021
1.4763e+05
1.3539e+05
1.5066e+05
33957
1.3574e+05
34403
75636
96651
1.4473e+05
79488
32763
96317
71699
42834
1.9265e+05
36655
95069
40559
32620
37050
2.2448e+05
42962
42208
37895
NaN
38301
38088
53955
24599
35362
44621
67170
90723
9527.9
7939.3
8603.9
9440.5
19210
16664
16505
14788
12466
9126.3
NaN
18000
NaN
4777.7
10488
8792.8
10004
10112
7882.5
15471
9722.6
6724.4
14664
12588
17268
24354
20372
11768
9728.8
13023
19226
16158
5917.6
9107.6
5340.5
8646.3
19436
5141.9
16140
NaN
23275
15958
NaN
11327
8942.5
27913
26777
26848
19366
19651
NaN
25935
27528
7017.4
24548
10447
15763
12575
17397
13025
6484.8
NaN
17838
9932.3
14432
40618
37676
26770
25596
31598
NaN
25868
26302
17686
29927
16023
16122
20135
28319
15472
17551
NaN
12357
6070.7
18576
30606
30005
26079
23473
39547
NaN
NaN
31821
20404
26330
18450
23653
24830
26394
24875
20403
25038
19090
8233.7
16452
21020
25806
26723
23002
31129
3172.9
34028
35556
24810
22977
30320
32999
35269
25838
17775
20647
4374.3
21186
20879
16557
17447
16725
22261
24008
22298
5077.1
17992
24454
26336
22881
25156
32308
23147
48129
16574
19334
7237.1
14788
9162.3
16863
18885
21175
22394
32286
38753
32406
1643.3
NaN
4249.6
5985.6
NaN
13764
81014
20380
29990
11238
28730
14421
18177
16860
34920
1.1291e+05
34200
35216
32154
25632
26138
25491
22352
25468
1.0956e+05
28575
26579
28648
13643
10950
21090
16686
24930
23578
33498
37328
40687
39943
25794
11804
25822
29603
33491
26267
35522
27173
33225
24125
20604
9516.6
8411.6
17607
11488
21231
24707
32927
36467
30036
24403
5552.5
29104
23703
24886
28728
20145
27912
23935
23377
25610
17960
NaN
13368
NaN
16706
19888
24100
21847
24857
13246
17427
18113
9083.9
19327
1.0912e+05
11445
18643
33756
27505
89119
29368
NaN
24736
NaN
11224
11780
19550
20391
19106
14373
21488
15761
18894
NaN
26876
15177
16793
22950
23776
29710
22215
17713
18860
21077
10865
7971.6
20874
16145
9547.8
10559
17854
27076
34380
27650
26520
16837
22627
27093
25932
29917
18229
27987
21216
13145
31598
17448
11509
15999
25102
24913
12596
11920
13983
10767
18750
21590
17920
14927
18653
17151
12468
14898
13790
18119
23670
23657
13981
15986
10936
6401.1
13739
11187
18300
25180
29951
17128
16463
10529
19365
22221
22719
12562
13295
9018
16331
11138
12801
11661
16357
15638
15106
22045
15519
16478
18312
15332
19336
9450.5
18809
17223
21516
14227
17252
15090
15446
12438
10360
11208
9287.3
17425
NaN
14645
11686
8941.7
12493
12458
18148
22080
17042
32119
22162
22248
12744
10406
7959.8
10355
19930
15430
14395
18862
19839
18309
12436
11469
17907
10951
25240
28480
19435
20872
21477
15814
20319
8858.8
7615.4
5566.5
32465
19523
19807
9242.1
6233.4
19504
12213
14877
11139
12417
13760
27529
24198
32601
26892
14007
17746
14282
11349
25946
17843
26111
16324
10230
NaN
18801
21871
11204
17824
17452
9927.6
10920
11581
15848
12415
12182
8905.2
9131.8
13703
13670
24437
16567
NaN
63516
61136
9938
34827
16053
17159
12144
9988.2
8022.7
7790.4
3752.4
15270
5143.7
6255.6
9056.6
7861.5
9675.4
24051
22303
31820
93687
NaN
17372
NaN
17743
14673
15976
11623
13988
6982.1
5347.7
13091
5669.3
9068.7
8116.1
NaN
NaN
3609.2
14085
33181
1.2387e+05
1.3559e+05
16358
63794
13722
18279
17290
19445
16730
NaN
3410.6
15780
11803
14437
NaN
NaN
NaN
11118
6355.5
NaN
NaN
1.3907e+05
16204
NaN
19486
13333
11144
7054.5
6851.9
NaN
5796.2
16897
19698
14820
NaN
2923.6
15945
NaN
NaN
NaN
NaN
NaN
13679
NaN
18189
16911
9865.3
4423.7
5612
9542.6
13641
NaN
19742
8234
NaN
19143
NaN
1.204e+05
NaN
NaN
NaN
NaN
17754
NaN
13164
12007
8864.9
9478.2
NaN
7386.3
9247.1
31217
8549.2
6644.9
10561
23144
NaN
1.3863e+05
NaN
90981
NaN
48164
21069
24570
14134
11639
10514
11354
13065
NaN
10364
19634
11362
11836
4761
18677
46608
NaN
NaN
1.1108e+05
66414
NaN
20449
8111.1
17171
14091
13992
12087
8154.9
NaN
11809
16943
NaN
NaN
5786.7
14690
44607
68092
1.1186e+05
83781
NaN
NaN
15817
11744
11959
8012.2
18434
NaN
69817
NaN
9267
14561
NaN
NaN
9502.1
12489
21597
25745
35022
7974.9
11481
15759
10066
11707
23775
12745
14697
19503
20635
13163
8434.4
11996
16566
34729
17816
21269
15879
8554.6
7135.1
6711.4
7208
9571.3
7928.8
4741.2
8379.2
8081.5
18266
21396
9257.5
10281
11948
14699
11326
13149
39496
45293
18070
9982.9
7177
11074
9659.9
14907
11695
NaN
7840.2
8861.7
17049
13504
13153
14372
17371
21749
64202
16284
16557
14481
12959
7081.4
8994.4
12680
NaN
9496.9
8536.2
17158
18427
12326
13205
15265
15126
20172
10773
18707
19216
60237
NaN
61421
NaN
NaN
NaN
85018
73685
NaN
10164
NaN
13888
11049
14666
23577
85165
27002
13573
21670
64758
NaN
NaN
NaN
75996
86137
NaN
NaN
NaN
NaN
13597
NaN
12788
9711.1
9997.5
15355
15340
14071
NaN
14880
NaN
60239
NaN
72867
95313
NaN
NaN
NaN
73181
NaN
11239
61916
9599.6
13473
14723
22954
NaN
NaN
NaN
11587
NaN
NaN
NaN
NaN
NaN
NaN
83421
69580
NaN
75016
8119.4
89093
9300.3
11525
10174
11519
7950
NaN
NaN
9833.8
70920
NaN
65170
NaN
NaN
72691
81663
70755
NaN
93352
6377.1
71221
9642.7
9566.1
4878.6
7742.1
NaN
1.3279e+05
NaN
8403.9
NaN
17474
14675
NaN
93457
63015
71999
1.0451e+05
NaN
NaN
6833.1
72319
9274.7
9693.1
7256.4
6246.5
NaN
NaN
NaN
9869.4
20548
64569
10607
NaN
20772
10422
NaN
79499
77753
65133
4893.7
NaN
2296.8
4293.4
10437
7002
8268.4
NaN
NaN
6993.3
16517
NaN
13328
22149
16414
11170
13354
14268
5770.5
NaN
4168.2
NaN
NaN
7759.4
11212
14148
NaN
NaN
14065
11450
11363
14008
9338.7
19632
28729
16155
16181
10801
5256.4
5621.3
4644
12885
3260.5
7720.9
6023.7
9385.6
14882
8707.8
NaN
15782
15432
13212
10488
18367
25585
21262
15176
12578
6486.5
7054.4
10558
3608.4
10319
12972
9461.4
NaN
13549
NaN
10189
