# Supplementary material for: Micro-mechanical fingerprints of the rat bladder change in actinic cystitis and tumor presence
Source: Commun Biol. 2023 Feb 24;6:217. doi: 10.1038/s42003-023-04572-0 (PMC9950451; doi:10.1038/s42003-023-04572-0)
Supplement: Supplementary file 4 — Supplementary data 1 [file 42003_2023_4572_MOESM4_ESM.zip › supplementary data graphs/muscle/4_BBN/Month6/R149/AFM.csv]

1.4967e+05
1.5266e+05
2.0364e+05
2.3035e+05
1.8228e+05
1.5431e+05
1.6944e+05
1.7843e+05
1.4884e+05
1.176e+05
1.3974e+05
1.1617e+05
1.2899e+05
1.2521e+05
1.1531e+05
1.3085e+05
1.645e+05
1.6709e+05
1.6767e+05
1.6398e+05
2.0009e+05
1.7332e+05
1.5911e+05
1.844e+05
1.5553e+05
1.6432e+05
1.3252e+05
1.4699e+05
1.8724e+05
2.1463e+05
1.7952e+05
1.4677e+05
1.4656e+05
1.0529e+05
86808
1.1897e+05
1.0732e+05
1.2044e+05
1.1982e+05
1.2079e+05
1.207e+05
1.2224e+05
1.7019e+05
1.2975e+05
1.8716e+05
1.4405e+05
1.108e+05
1.3093e+05
1.4167e+05
1.3346e+05
1.3515e+05
1.5062e+05
1.6076e+05
1.5727e+05
1.3749e+05
1.2672e+05
1.2771e+05
95231
1.2351e+05
1.1838e+05
1.059e+05
1.1283e+05
1.545e+05
1.3461e+05
1.2353e+05
1.8612e+05
1.6087e+05
1.4787e+05
1.2848e+05
1.4697e+05
1.2999e+05
1.1619e+05
1.5146e+05
1.5252e+05
1.6266e+05
1.4993e+05
1.5381e+05
1.4775e+05
1.2784e+05
1.5133e+05
1.1486e+05
1.1893e+05
1.1256e+05
1.1467e+05
1.3469e+05
1.378e+05
1.5292e+05
1.2541e+05
1.2456e+05
2.0721e+05
1.1882e+05
1.4438e+05
1.1823e+05
1.2681e+05
2.143e+05
1.4504e+05
1.6808e+05
1.2141e+05
1.9371e+05
1.4405e+05
1.2122e+05
1.6498e+05
1.4346e+05
1.4838e+05
1.3845e+05
1.8009e+05
1.4111e+05
1.8185e+05
1.6839e+05
2.3737e+05
1.3955e+05
1.6813e+05
1.4565e+05
1.5102e+05
1.7727e+05
1.5752e+05
1.4191e+05
1.7715e+05
1.8271e+05
1.6603e+05
1.6569e+05
1.8436e+05
1.5808e+05
2.5588e+05
1.7527e+05
1.8348e+05
2.1288e+05
1.446e+05
1.4738e+05
1.4084e+05
1.5219e+05
1.6885e+05
2.1178e+05
1.4724e+05
1.4004e+05
1.3862e+05
1.5005e+05
1.6282e+05
1.5337e+05
1.8368e+05
1.5202e+05
1.9163e+05
1.5506e+05
1.6695e+05
1.2585e+05
1.8823e+05
1.2702e+05
2.1762e+05
1.2856e+05
1.2054e+05
1.1338e+05
1.4577e+05
1.3838e+05
1.1679e+05
1.6306e+05
1.3597e+05
1.1161e+05
1.3344e+05
1.1307e+05
1.26e+05
1.0418e+05
1.4125e+05
1.1548e+05
2.0471e+05
1.3756e+05
1.5674e+05
1.371e+05
1.1504e+05
1.6415e+05
1.3667e+05
1.4019e+05
1.3026e+05
1.4765e+05
1.6246e+05
1.7471e+05
97352
1.2243e+05
1.2423e+05
1.4344e+05
1.2135e+05
1.1617e+05
1.0481e+05
1.4501e+05
1.5764e+05
1.3884e+05
1.2324e+05
1.866e+05
1.319e+05
1.3374e+05
1.1591e+05
95981
1.3796e+05
1.3135e+05
1.154e+05
1.1586e+05
1.2802e+05
1.5106e+05
1.1549e+05
1.1586e+05
1.096e+05
1.4334e+05
1.3663e+05
1.6343e+05
1.3029e+05
85121
1.168e+05
1.1172e+05
1.5772e+05
1.1582e+05
1.3261e+05
1.3572e+05
1.1518e+05
1.5884e+05
77062
1.2314e+05
1.264e+05
1.1107e+05
94525
97713
1.322e+05
1.582e+05
1.3717e+05
1.005e+05
1.2176e+05
1.5401e+05
1.3556e+05
95728
1.2648e+05
1.247e+05
85833
1.0724e+05
1.1617e+05
90681
1.0867e+05
1.5394e+05
1.3591e+05
1.1863e+05
1.1741e+05
1.4617e+05
1.5209e+05
1.1011e+05
1.2459e+05
1.3611e+05
1.591e+05
1.1948e+05
1.789e+05
1.1783e+05
1.2028e+05
1.2406e+05
1.2911e+05
95492
1.2069e+05
1.5143e+05
1.0147e+05
1.1944e+05
1.2817e+05
1.4391e+05
1.1883e+05
1.2241e+05
1.4605e+05
1.3893e+05
1.0118e+05
97575
1.2461e+05
98431
1.183e+05
1.0052e+05
1.6605e+05
1.2953e+05
1.3569e+05
1.0992e+05
1.3599e+05
1.4289e+05
1.1002e+05
1.195e+05
1.1132e+05
1.1972e+05
1.4982e+05
1.59e+05
1.2807e+05
1.4325e+05
1.194e+05
1.0419e+05
1.1567e+05
1.5273e+05
1.1168e+05
1.1839e+05
1.0603e+05
1.1087e+05
1.1466e+05
1.0744e+05
1.4077e+05
1.7205e+05
1.3418e+05
1.2948e+05
1.1685e+05
88537
67653
49374
30136
84650
98980
1.3332e+05
93265
1.1654e+05
96275
95195
97790
1.3074e+05
1.2312e+05
84902
76800
84987
73158
1.0583e+05
1.274e+05
1.157e+05
1.0049e+05
84013
1.186e+05
1.2625e+05
1.0854e+05
1.3276e+05
1.1799e+05
1.386e+05
1.6811e+05
1.0557e+05
98118
1.4235e+05
1.236e+05
1.1288e+05
1.2004e+05
1.1114e+05
87864
1.2419e+05
1.0621e+05
1.173e+05
1.1619e+05
1.1722e+05
1.3157e+05
1.0086e+05
1.2246e+05
1.1373e+05
1.0755e+05
1.1748e+05
1.2017e+05
1.2605e+05
1.8306e+05
1.2854e+05
1.2053e+05
1.3317e+05
1.4581e+05
1.0662e+05
1.0149e+05
1.1304e+05
1.3233e+05
1.2879e+05
1.1026e+05
1.016e+05
1.1729e+05
1.1263e+05
1.176e+05
1.0279e+05
1.0695e+05
97385
93230
1.1467e+05
1.2131e+05
1.016e+05
1.1704e+05
1.1406e+05
1.1964e+05
1.3715e+05
1.283e+05
95314
1.2449e+05
1.2281e+05
1.3192e+05
1.6001e+05
1.2611e+05
1.2636e+05
1.2502e+05
1.069e+05
99633
96226
1.2832e+05
1.4677e+05
1.0759e+05
1.1615e+05
1.1346e+05
1.2701e+05
1.1465e+05
1.2078e+05
1.2597e+05
1.2037e+05
1.4957e+05
1.1996e+05
1.2896e+05
1.2293e+05
1.0522e+05
1.1346e+05
1.1268e+05
1.2093e+05
1.0556e+05
1.431e+05
1.0358e+05
1.0517e+05
84640
78686
70929
81473
98154
1.2927e+05
1.9218e+05
1.4285e+05
1.7484e+05
1.1324e+05
99631
1.1248e+05
1.2675e+05
82617
96843
1.2133e+05
1.1925e+05
1.0944e+05
1.0344e+05
89713
89299
1.2543e+05
1.4086e+05
94092
77634
57650
39565
54188
44745
35222
39694
39138
58522
43472
41208
46697
56673
45543
58733
27282
39624
47391
48810
59497
43638
56162
60287
50259
59723
52969
51057
55660
56347
46158
55777
53194
55731
64595
48572
29768
25033
70231
53507
65056
55818
49795
44810
43768
49184
37212
45308
39370
48616
54609
52269
51979
42473
46224
52939
58293
36543
50440
52410
41916
55455
49046
47679
51614
40895
46502
62166
80025
69683
41701
68165
1.2836e+05
72526
92920
88659
53133
1.1332e+05
74220
66191
81595
32396
56470
43776
20685
37966
39151
40194
65368
53125
60671
1.0888e+05
87270
85022
62028
48747
80350
84445
76051
80005
69358
58195
51355
48845
44809
59684
69663
62626
1.0749e+05
59786
69070
71059
85995
72891
54149
54271
45324
74613
79123
61530
66481
1.2117e+05
64051
59449
63888
88467
98797
77445
69151
59026
55414
79292
77417
77794
74465
54179
63858
66544
59698
62809
60477
52131
90035
78966
72992
80306
74140
83284
90898
70615
67857
64323
72521
63224
64597
66877
71088
91663
62034
66932
60450
60666
62480
63451
61909
96929
80302
68407
98275
86878
66423
78316
97627
55060
69232
73245
72402
59833
66786
77126
81211
77463
66967
78307
88040
63402
75211
79743
51510
60566
73939
87994
69944
66354
67774
71589
68881
55767
80017
56921
52725
60229
89685
67591
80455
69025
72098
76055
72272
68722
85041
64935
55990
60962
69685
68411
65594
70476
71055
74362
85661
79772
59302
67070
71361
78378
90563
82435
60682
68778
56719
75045
83336
79521
77783
72606
79967
69345
57808
94506
58344
67442
88375
67276
90491
68051
68083
70362
56876
61650
86872
71682
68164
69139
59646
61351
70961
90914
67591
68438
83510
50659
86058
58626
79088
76670
59723
65886
67116
76765
70626
70027
72929
73936
70509
62594
81680
57722
79832
68147
73706
73774
72617
72344
64728
53990
56192
66217
59831
48732
60572
41792
60082
65155
43220
70212
66327
63835
82318
80399
76850
59920
60652
40556
56105
62845
60930
68083
82346
50560
75065
87420
81973
46602
69475
68725
61991
76223
55596
60210
52482
49866
80622
58687
45267
55750
76822
66161
67139
68321
49937
69522
59222
56588
72477
56152
54583
66352
93399
65095
79114
67591
51204
78503
65453
56758
94025
75359
80819
75930
65685
62305
56671
78337
62364
55736
60211
80812
64801
95348
51089
53470
73334
68229
59934
75854
69667
67618
60074
74900
57403
71898
65356
66398
52134
60379
65394
76405
53003
52197
55966
49572
75574
47868
56624
77439
76550
67152
72033
54890
64979
67013
66062
60789
62161
63063
58566
58386
51974
46827
63202
71253
74077
66785
1.119e+05
63003
68130
68438
91585
81222
90138
85042
70452
67366
67288
63010
69478
74945
67543
70366
58047
39626
46565
59106
65822
61636
58996
70729
77001
90223
76836
80847
1.5569e+05
1.4539e+05
2.1184e+05
1.4785e+05
1.8649e+05
1.4893e+05
1.4312e+05
1.4403e+05
1.21e+05
1.17e+05
1.2238e+05
1.5016e+05
1.1504e+05
1.0334e+05
1.1423e+05
1.1653e+05
1.4035e+05
1.9282e+05
1.3006e+05
1.8922e+05
1.8355e+05
2.283e+05
1.9048e+05
1.4541e+05
2.3775e+05
2.0137e+05
1.1723e+05
2.38e+05
1.9591e+05
1.5531e+05
2.3153e+05
1.944e+05
1.2468e+05
1.4129e+05
1.5153e+05
1.2514e+05
1.6661e+05
1.3499e+05
1.7388e+05
1.1175e+05
1.6894e+05
2.4743e+05
1.3032e+05
1.9104e+05
1.593e+05
2.0172e+05
1.532e+05
1.5625e+05
1.6219e+05
1.1781e+05
1.1035e+05
1.3411e+05
1.2255e+05
1.6629e+05
1.1408e+05
1.6209e+05
1.8293e+05
1.7193e+05
1.097e+05
1.3185e+05
1.2796e+05
1.6533e+05
1.9127e+05
1.0713e+05
1.6762e+05
1.3245e+05
1.2155e+05
1.6992e+05
42134
1.0972e+05
1.3539e+05
1.3616e+05
1.5694e+05
1.4007e+05
1.7604e+05
1.6779e+05
1.7361e+05
2.0153e+05
1.3292e+05
1.0265e+05
1.524e+05
1.4463e+05
1.4204e+05
49945
53763
1.1905e+05
1.4617e+05
1.4203e+05
1.8275e+05
1.4299e+05
1.3173e+05
1.0996e+05
1.5397e+05
1.118e+05
1.3367e+05
1.2857e+05
1.7238e+05
1.1324e+05
1.334e+05
1.182e+05
1.1155e+05
1.0328e+05
1.298e+05
1.2698e+05
1.5607e+05
1.4936e+05
1.1333e+05
1.0237e+05
1.0177e+05
1.8222e+05
1.8182e+05
1.2671e+05
1.3007e+05
1.1307e+05
78428
87535
1.0612e+05
1.2625e+05
1.1876e+05
1.4639e+05
1.3339e+05
1.2103e+05
1.5008e+05
1.2361e+05
1.3788e+05
89947
56150
90799
52805
83016
1.2725e+05
1.4358e+05
88142
71474
62963
65200
52422
65726
85830
96970
89950
1.5303e+05
1.3874e+05
2.112e+05
1.3667e+05
1.3877e+05
1.484e+05
1.2148e+05
1.0761e+05
1.0309e+05
1.0566e+05
1.0251e+05
1.0934e+05
1.0012e+05
1.2151e+05
1.0579e+05
79640
78874
1.0102e+05
83092
90711
82411
87288
1.1402e+05
77088
1.1949e+05
94082
95869
1.0755e+05
1.1689e+05
81066
85509
74037
1.0911e+05
1.2505e+05
96740
98313
1.1576e+05
1.1413e+05
1.2147e+05
1.2112e+05
90096
79247
93118
1.0357e+05
1.2164e+05
1.0117e+05
72283
53704
56430
91573
1.0993e+05
1.061e+05
97794
68246
78577
1.0434e+05
1.1185e+05
1.38e+05
1.3373e+05
1.4445e+05
95826
83807
84697
1.29e+05
94894
78708
1.0272e+05
1.2811e+05
1.0714e+05
1.3029e+05
1.0776e+05
97927
98060
1.5674e+05
1.325e+05
1.313e+05
1.278e+05
1.218e+05
1.3755e+05
1.0706e+05
1.2251e+05
96015
96067
1.3005e+05
1.141e+05
1.252e+05
1.6392e+05
1.1871e+05
94723
1.0689e+05
95021
1.1487e+05
1.034e+05
1.3393e+05
1.2846e+05
1.4172e+05
1.1608e+05
1.002e+05
92534
1.1303e+05
1.1913e+05
98658
88777
96991
1.1098e+05
98453
1.1792e+05
1.141e+05
95823
87197
1.1299e+05
74548
92850
96714
98748
97442
92044
1.0984e+05
1.0078e+05
1.0664e+05
1.1231e+05
92218
1.0783e+05
1.0744e+05
94829
85064
88371
86255
85067
1.0241e+05
1.2664e+05
1.1089e+05
1.0334e+05
85068
75821
73702
87162
93539
90309
83268
99930
1.0565e+05
91139
99418
85348
1.06e+05
55991
