# Supplementary material for: Micro-mechanical fingerprints of the rat bladder change in actinic cystitis and tumor presence
Source: Commun Biol. 2023 Feb 24;6:217. doi: 10.1038/s42003-023-04572-0 (PMC9950451; doi:10.1038/s42003-023-04572-0)
Supplement: Supplementary file 4 — Supplementary data 1 [file 42003_2023_4572_MOESM4_ESM.zip › supplementary data graphs/muscle/4_BBN/Month6/R149/Chiaro.csv]

10332
15519
12763
11628
12834
18627
17283
17916
14012
18413
14892
9377.8
21573
29858
18623
10764
12367
15005
14668
33656
15930
21054
25479
6444.4
10489
11037
10941
14782
15639
15077
11596
20721
9792.2
14118
6861.7
21036
26667
15239
18018
15682
15514
18257
12447
16437
16776
20926
21718
11961
15061
17383
20253
14715
9760.1
7547.5
12217
14487
18073
25158
23172
14006
12148
14812
15180
23100
23967
16374
21996
12817
15852
26952
12779
15902
5485.8
8333
18200
16838
35737
20701
11493
19281
10268
11717
15491
20112
24765
30014
11545
15265
20717
21937
24863
13554
8251.6
20154
16870
9001.7
27033
26388
28607
17835
11294
30657
16873
13861
19428
17539
21691
11292
16516
30490
18434
6183.1
12942
10956
22553
19390
32096
32102
33233
17041
14844
12862
12417
14998
26008
23986
16201
16096
8225.3
15145
22603
19368
14417
19407
20790
21304
12655
23236
23631
21738
15916
14094
6795.8
12019
14581
17307
16582
18348
22793
19207
27706
16285
18203
22114
23998
20862
14602
17833
27284
22024
11546
17913
16081
10958
12552
15662
14815
27561
20453
17186
8989.8
NaN
20102
15604
21660
20566
24398
21899
15873
25052
19386
24755
28352
10667
18760
27192
15228
17933
20210
26522
18170
25849
20535
27148
NaN
33924
NaN
11486
17122
10659
8957.8
30259
23371
12226
17083
20743
10447
NaN
15497
13789
6764.2
22113
14602
10726
26924
30409
19031
21220
20599
26419
17265
17124
20643
25208
17530
13783
22086
17956
17046
17251
26028
9049.9
12645
9486.8
34140
22729
21109
21363
10502
23185
21181
24980
11131
8867.4
12560
3801.7
17850
36587
16394
13659
11117
22127
13244
18436
32874
34487
13672
15469
20127
22539
20438
33364
NaN
14651
14851
9252.2
10136
16180
8512
10122
8826.9
13814
6649.6
20804
39913
NaN
26975
20065
36572
30124
10041
20888
22770
20425
23990
12147
9844
12977
16715
11709
8778.6
8775.5
16672
7720.1
7616.2
16264
24293
12285
14025
30260
6300.3
26305
21462
20918
18637
11306
12764
17728
14708
24622
10709
7578.6
6788.3
7103.1
5218.5
10766
17293
9559
9698.3
23160
23933
24079
24292
14806
21538
13806
11293
13499
19110
13214
15808
13688
20192
7372.5
10237
11392
5768.7
11740
13486
19373
8909.3
6753.8
16979
28851
13902
24151
21144
21269
16050
26410
9260.5
7644.1
7260
12931
12198
7740.6
6837.9
10768
11242
11931
15595
10821
9854
10561
17442
15317
19526
17763
NaN
21648
8950.7
14818
13796
9298.9
7451.5
4266.9
5291.8
8306
14167
19114
10702
7914.2
21700
17100
20002
24413
20505
12256
15191
19400
17522
9579.3
10345
7153.8
4966.4
6427.2
7907.4
NaN
8147
9296.3
13275
30193
53415
31796
33112
54083
36523
45302
29552
29766
15717
22180
23084
27199
47085
28966
37013
41762
39182
24977
21551
18340
25352
30771
33858
23094
21817
26352
20728
24562
39267
19353
25471
34062
54374
21382
51057
35571
30744
27933
60743
21588
40516
23193
23120
49764
42065
29464
26192
24121
29025
19170
48008
48970
30203
37265
32006
22043
24756
13482
44274
17083
48510
39391
44497
33408
25464
20193
21340
12386
52853
12785
33819
37304
34204
30150
22549
17982
18529
14758
29630
6365.5
34176
20918
17657
16675
15291
16885
11009
8277.8
36138
5169.1
21905
11126
15167
24372
11062
8566.2
5357.2
NaN
22768
NaN
19478
23426
30733
26253
19680
10863
NaN
25729
23322
NaN
24733
26118
23435
26070
20849
24674
22879
NaN
29871
NaN
20542
20871
35514
30008
17224
28192
30593
27271
17594
9749
27886
27558
24284
45388
50734
22335
21770
12519
23365
20210
20554
24780
21491
26842
28267
37919
31785
20232
32616
9495.5
26234
17647
42033
21925
22830
21127
20015
26141
36177
10270
33875
30802
36572
25751
16386
16956
15243
22240
20848
9313.9
47710
58335
45511
62086
43396
57159
30313
56657
39680
39961
28656
40044
63423
47912
67504
32389
42357
23965
41361
24178
28328
38620
35727
39475
37712
32998
37606
40334
38382
30657
23915
38625
38443
39092
23477
18425
29441
33268
38457
25824
21734
27822
41908
42160
47406
37994
23942
17047
33328
26689
41062
19151
21498
20661
24185
36548
22194
31246
32671
20126
29539
42453
21678
27840
30212
34942
57402
26341
33897
29988
25895
32459
24324
26605
28526
30668
35168
38342
35765
27196
43332
29043
39087
50255
24761
70275
56384
27110
36268
35252
49880
39538
22057
25590
38440
32110
27732
38761
35986
65621
43923
22329
47097
88564
55551
39922
35775
37985
37506
26722
29727
25327
38089
24653
31846
30290
81166
27959
80591
64953
73465
85254
73000
64379
71776
97323
59166
1.0959e+05
79405
90514
65622
1.0854e+05
57167
67068
77834
62745
84780
79869
67804
61197
76081
57438
64431
71778
1.17e+05
53852
68664
70201
73185
65756
71383
48729
75566
86618
45900
40760
57497
55643
61174
86591
90173
70974
1.3523e+05
31175
51230
70038
84733
75285
1.2219e+05
49192
55126
97804
87644
1.5598e+05
44160
47101
62152
57749
81839
1.8157e+05
44345
66592
91249
1.5582e+05
88691
58839
66694
94586
54606
1.5358e+05
60850
61639
1.179e+05
1.5357e+05
96874
60737
50010
2.0448e+05
47539
85137
53249
1.0422e+05
1.3567e+05
1.2617e+05
1.3979e+05
66180
1.3919e+05
1.3908e+05
53514
58382
49289
1.5069e+05
92518
89633
69683
1.2847e+05
1.2114e+05
1.7779e+05
1.1816e+05
72074
1.1912e+05
1.182e+05
1.0216e+05
76530
65391
76939
72287
1.2216e+05
73231
47942
69746
93520
69483
65917
58536
61472
67462
59954
95961
57773
65553
52966
94369
59188
63996
1.5308e+05
74115
37280
2.4488e+05
70852
80005
1.1143e+05
1.4684e+05
1.0816e+05
85560
75965
64684
64435
1.3379e+05
1.1866e+05
1.0313e+05
1.106e+05
82996
52107
79665
2.8838e+05
56844
71255
1.9528e+05
1.8168e+05
1.2415e+05
81665
2.7319e+05
1.2642e+05
2.5316e+05
76471
68999
82899
1.0782e+05
1.0678e+05
69135
79428
68459
60593
84057
61937
56255
1.4006e+05
64555
49250
1.2897e+05
67192
64463
1.0831e+05
60198
1.5563e+05
57580
62740
86221
43564
1.2253e+05
1.3567e+05
71364
52119
1.7195e+05
1.0505e+05
63850
73089
89695
66411
59674
53969
57264
47996
67339
1.3089e+05
95916
54679
48792
1.156e+05
65008
62537
38268
84930
42970
64578
88641
1.0416e+05
53104
1.0108e+05
68671
45958
83532
47697
46296
1.2412e+05
35226
81122
1.0122e+05
31446
91109
84391
88146
87269
76745
1.8747e+05
30087
37007
1.1392e+05
67840
45293
1.0435e+05
89922
1.1736e+05
1.025e+05
55778
84893
84691
89993
44294
1.6442e+05
1.3385e+05
1.7094e+05
1.3935e+05
1.1354e+05
58753
88764
95030
74448
1.1749e+05
57490
62446
1.2139e+05
82580
1.0592e+05
1.034e+05
55039
73636
62613
92715
53150
1.2974e+05
73828
73487
90119
65802
93366
93669
66337
71437
76219
1.2154e+05
54569
52120
41945
1.4567e+05
56072
49781
82389
81484
89042
60821
1.1226e+05
67644
55210
53733
47731
63112
65877
54791
71048
77331
66356
81645
81462
97469
81815
84696
54743
78256
52652
75504
62025
64850
48294
1.3057e+05
94115
84068
1.3992e+05
70245
69845
79669
62941
56097
85298
2.3092e+05
1.6465e+05
74656
76218
1.3315e+05
71781
71632
42640
50362
50410
49593
75193
74394
94498
27625
18927
54846
86883
60385
57904
60905
29664
65833
70491
65395
61779
78207
66582
57374
59944
56924
69501
55456
81219
49260
1.0035e+05
58104
47727
83642
43694
44007
42268
43168
1.4668e+05
1.949e+05
1.1241e+05
1.0099e+05
1.912e+05
95453
82015
73433
1.6914e+05
3.7546e+05
71849
73475
60862
1.185e+05
1.8232e+05
1.1027e+05
91032
84316
1.0002e+05
1.1824e+05
2.1861e+05
54705
84522
NaN
70784
1.1607e+05
1.5483e+05
1.0688e+05
1.3951e+05
72168
91132
47979
80832
1.5204e+05
1.8951e+05
1.7513e+05
2.0236e+05
1.0524e+05
1.3731e+05
84891
98184
47342
88085
83459
54728
67429
46734
1.2086e+05
1.3064e+05
65995
1.5282e+05
1.4011e+05
1.058e+05
2.2402e+05
99415
1.1897e+05
1.2194e+05
1.0355e+05
73085
1.3184e+05
1.4969e+05
1.4038e+05
1.0632e+05
32576
94869
1.3172e+05
1.2873e+05
1.3658e+05
64211
1.5137e+05
83477
59631
77289
1.3264e+05
29082
1.4248e+05
99460
57023
58391
1.1271e+05
89046
88581
67005
66381
56500
26734
72635
55342
82166
81197
1.1519e+05
55847
61738
79057
59334
61455
71260
33251
88068
1.067e+05
77766
90633
1.1456e+05
64414
49955
56920
43564
83556
32481
54348
76521
51322
68430
51268
60434
65684
1.0801e+05
84587
47673
34555
40800
74979
74545
50271
76084
76418
70365
39876
53924
35298
61640
67609
70806
56447
81305
46543
60524
51387
44887
28864
23062
52061
NaN
39150
39898
38975
82650
67295
31018
47273
33329
29519
15071
20954
30027
20070
19273
62030
NaN
73276
45015
30155
21355
42528
22329
22997
41717
93466
35366
36630
57314
57319
38595
53990
73573
54603
46781
82765
41756
1.5425e+05
31853
23892
22541
85561
43554
31897
43369
32076
40823
49328
32693
39712
37389
41034
56903
41274
32125
38056
94677
56500
96578
44227
60167
38011
47722
37565
89722
32642
41811
26687
37540
51347
35708
47541
41126
45000
34411
58424
35525
31601
41049
74049
36609
37660
73062
81616
89962
1.7475e+05
NaN
92527
44065
52085
79273
46782
79730
41184
85455
85588
74944
NaN
68042
55938
36494
51928
1.3841e+05
73521
38988
41447
52603
38779
71935
52620
63849
85980
89920
75624
53480
90447
68839
1.2243e+05
1.6739e+05
1.119e+05
47062
90024
1.3634e+05
1.4387e+05
50791
90817
1.0517e+05
40412
53943
72362
1.486e+05
77751
49351
1.0043e+05
1.0784e+05
43860
64422
91548
1.1741e+05
80349
1.5249e+05
50688
45836
58646
98470
1.0923e+05
59087
1.2649e+05
1.5227e+05
88606
96679
36551
34339
28933
32591
35548
75286
72245
32627
35507
28913
31047
16593
11323
12007
16629
18071
28957
71323
38908
46660
27376
27969
38987
33324
39279
39905
27264
38339
34394
35170
32902
33770
31319
41450
35601
28379
29951
38941
22400
33848
33507
49940
28107
62092
44600
75235
35344
34047
33767
74464
39777
38379
51182
33533
34016
67534
37177
51975
75933
52180
39289
30850
66765
82284
68005
1.8598e+05
82064
32515
52894
53270
58087
1.1276e+05
2.1537e+05
96407
1.4736e+05
49805
50860
76843
33226
68218
92253
67979
63252
1.8827e+05
1.5292e+05
49423
38851
36069
22650
57901
1.3393e+05
81989
96238
50363
1.2187e+05
38082
33046
45487
34352
82213
98084
75157
1.3458e+05
1.1091e+05
71925
47782
23182
49259
32987
30746
28030
51878
64497
78866
35814
49223
50140
32177
86015
26814
30070
41960
18808
63375
36313
71387
62004
18293
61778
17700
23995
51297
22216
17465
45227
31969
49358
30607
25212
17411
18161
25429
35132
17773
38756
44188
15829
32616
13067
56076
24438
32828
16397
33046
22784
37695
23010
28642
NaN
39902
55964
68541
NaN
NaN
NaN
NaN
NaN
NaN
NaN
NaN
NaN
NaN
NaN
NaN
NaN
NaN
NaN
NaN
NaN
NaN
NaN
NaN
NaN
NaN
NaN
NaN
NaN
NaN
NaN
NaN
NaN
NaN
NaN
NaN
NaN
NaN
NaN
NaN
NaN
NaN
NaN
NaN
NaN
NaN
NaN
NaN
NaN
