# Supplementary material for: Micro-mechanical fingerprints of the rat bladder change in actinic cystitis and tumor presence
Source: Commun Biol. 2023 Feb 24;6:217. doi: 10.1038/s42003-023-04572-0 (PMC9950451; doi:10.1038/s42003-023-04572-0)
Supplement: Supplementary file 4 — Supplementary data 1 [file 42003_2023_4572_MOESM4_ESM.zip › supplementary data graphs/muscle/4_BBN/Month6/R150/AFM.csv]

1.0389e+05
1.1432e+05
1.8894e+05
78664
70191
29472
86400
92764
66946
1.5264e+05
1.3323e+05
85184
77577
47453
28783
37205
33303
51731
70234
59079
62462
77655
86540
66697
73287
89641
90305
65007
78497
1.6686e+05
79184
56602
55859
70181
72452
1.021e+05
86985
1.0283e+05
1.0756e+05
41013
50547
67122
35042
48751
46913
40414
42846
63832
59516
48254
56335
40261
25562
47079
78902
98848
28077
1.8374e+05
70897
64466
56617
65085
74848
55843
52238
40212
28029
32666
46899
69005
70618
22663
46076
26973
35131
20395
34863
45781
27317
30712
69088
60543
34520
25896
32589
67763
71886
70379
64956
66270
57381
66041
43956
31518
50156
12840
21251
30540
35542
32202
40667
26847
36650
35898
15109
21949
28445
28520
25771
30058
24539
33660
25325
19353
12040
9265.8
39349
16235
46729
83116
57117
23567
7146.8
21001
4934.8
11965
17354
12615
29057
18201
19905
17364
20951
29281
28925
21316
24778
20054
15902
18715
13425
11262
10912
9616.5
9235.1
4278.8
1071.3
8813.1
16410
25540
1.1027e+05
2.4113e+05
1.8374e+05
1.6221e+05
1.6155e+05
1.5159e+05
2.0309e+05
2.9255e+05
2.2742e+05
2.477e+05
2.1394e+05
1.5093e+05
2.0345e+05
2.2876e+05
1.8343e+05
2.8552e+05
1.4727e+05
2.8164e+05
2.5188e+05
1.8769e+05
2.0894e+05
2.2948e+05
1.4423e+05
1.2712e+05
1.6192e+05
1.5527e+05
1.4638e+05
1.8079e+05
1.8627e+05
79390
67206
1.364e+05
1.8366e+05
2.071e+05
1.81e+05
1.9175e+05
2.0099e+05
1.8292e+05
3.4332e+05
2.5623e+05
1.5793e+05
1.4639e+05
1.7758e+05
1.6627e+05
1.9146e+05
3.1412e+05
2.8718e+05
2.4982e+05
2.107e+05
1.3015e+05
1.5663e+05
2.0827e+05
1.7524e+05
1.2117e+05
99581
1.0907e+05
1.7181e+05
1.3301e+05
1.1844e+05
1.1643e+05
1.9888e+05
1.6188e+05
1.4756e+05
1.9866e+05
1.2704e+05
1.1856e+05
1.3426e+05
2.6035e+05
1.9986e+05
1.8463e+05
2.1583e+05
1.441e+05
1.9763e+05
1.9737e+05
2.7322e+05
2.4387e+05
2.9452e+05
3.0388e+05
3.2966e+05
2.283e+05
2.2052e+05
2.2432e+05
2.8002e+05
2.3768e+05
1.7495e+05
2.2079e+05
2.2555e+05
2.7303e+05
1.5795e+05
1.8276e+05
1.5554e+05
1.9628e+05
2.836e+05
1.7772e+05
1.9474e+05
2.4962e+05
3.0371e+05
2.146e+05
1.803e+05
2.1197e+05
2.4609e+05
2.8317e+05
1.923e+05
2.5679e+05
3.0292e+05
2.6578e+05
2.5184e+05
1.9421e+05
1.5605e+05
1.8513e+05
1.8192e+05
2.2583e+05
2.2848e+05
2.4872e+05
3.2196e+05
1.9015e+05
1.8047e+05
1.8752e+05
1.9899e+05
1.2994e+05
1.4739e+05
2.1402e+05
2.8886e+05
2.2818e+05
2.5782e+05
2.2937e+05
1.2166e+05
1.8776e+05
1.7294e+05
1.7967e+05
2.2086e+05
2.0585e+05
1.9545e+05
2.0055e+05
1.7499e+05
2.2619e+05
1.9475e+05
1.9611e+05
1.7311e+05
1.7681e+05
2.2087e+05
2.1648e+05
2.1297e+05
1.7629e+05
1.5583e+05
1.942e+05
2.5688e+05
1.7062e+05
1.7569e+05
2.5006e+05
1.4564e+05
1.3699e+05
2.0753e+05
1.1917e+05
89794
1.6294e+05
1.2035e+05
97368
95164
2.036e+05
2.7737e+05
5.2097e+05
4.6826e+05
4.0244e+05
2.6701e+05
1.3782e+05
4.1855e+05
2.8259e+05
1.9167e+05
2.7823e+05
2.1441e+05
2.2662e+05
2.0127e+05
1.4249e+05
1.0879e+05
1.5866e+05
1.6705e+05
1.5992e+05
1.5674e+05
1.4595e+05
1.5789e+05
2.299e+05
2.749e+05
1.6329e+05
2.0342e+05
3.0817e+05
2.6334e+05
3.4894e+05
3.1623e+05
5.7094e+05
3.8036e+05
4.383e+05
3.618e+05
3.8829e+05
2.1391e+05
3.084e+05
3.6999e+05
4.2042e+05
4.2432e+05
5.003e+05
2.6205e+05
1.193e+05
3.5046e+05
3.1979e+05
2.3346e+05
1.5385e+05
2.0995e+05
1.8927e+05
2.0441e+05
1.5746e+05
1.9125e+05
1.4954e+05
1.9985e+05
1.666e+05
2.3848e+05
5.586e+05
5.8976e+05
5.5161e+05
3.9508e+05
1.618e+05
2.0051e+05
4.61e+05
3.307e+05
2.0278e+05
2.904e+05
5.2075e+05
3.6923e+05
1.711e+05
3.5231e+05
3.5079e+05
3.3681e+05
4.972e+05
3.2148e+05
2.2959e+05
5.4686e+05
2.9098e+05
3.2776e+05
2.8363e+05
1.7156e+05
2.051e+05
1.7963e+05
3.0015e+05
5.5356e+05
2.8584e+05
7.9025e+05
2.9372e+05
5.7356e+05
3.0419e+05
2.178e+05
3.1138e+05
1.4207e+05
5.9485e+05
4.6689e+05
3.9022e+05
1.849e+05
3.1311e+05
2.4853e+05
1.8505e+05
1.3122e+05
1.3968e+05
1.1517e+05
5.4271e+05
4.0681e+05
1.2457e+05
3.1215e+05
5.6545e+05
3.8111e+05
4.4626e+05
2.445e+05
1.4604e+05
1.947e+05
2.2817e+05
4.4276e+05
2.5609e+05
3.9008e+05
4.38e+05
86228
6.4604e+05
2.045e+05
2.5565e+05
3.3924e+05
2.8456e+05
2.0616e+05
2.6826e+05
1.6949e+05
3.6457e+05
2.7077e+05
2.2027e+05
2.566e+05
2.2724e+05
2.3068e+05
3.2901e+05
2.7999e+05
3.1498e+05
2.1398e+05
2.3261e+05
2.3015e+05
2.803e+05
3.7427e+05
3.5046e+05
1.4921e+05
1.7997e+05
1.7498e+05
2.5386e+05
1.5296e+05
1.3056e+05
1.1828e+05
1.1453e+05
1.2027e+05
88339
1.2111e+05
1.1117e+05
1.6771e+05
1.7299e+05
1.6486e+05
1.3834e+05
1.4361e+05
1.4979e+05
1.5524e+05
1.2645e+05
1.0711e+05
1.3274e+05
1.0969e+05
1.2802e+05
1.6357e+05
1.4295e+05
1.445e+05
1.9543e+05
1.8693e+05
1.634e+05
2.4723e+05
1.8972e+05
2.0096e+05
2.3794e+05
1.6006e+05
1.9429e+05
1.4598e+05
1.8148e+05
2.0222e+05
2.0563e+05
1.6756e+05
1.7025e+05
2.3987e+05
2.6137e+05
3.0251e+05
2.1702e+05
2.1135e+05
3.0521e+05
3.5099e+05
3.1116e+05
2.2081e+05
1.1634e+05
1.3295e+05
1.3665e+05
2.012e+05
2.2864e+05
2.5136e+05
2.3879e+05
2.4524e+05
2.1107e+05
3.2359e+05
3.0257e+05
1.5347e+05
1.8996e+05
2.2185e+05
3.0837e+05
2.3969e+05
2.3032e+05
2.3404e+05
1.6699e+05
1.6959e+05
1.8927e+05
2.9233e+05
3.4134e+05
3.1105e+05
2.7791e+05
3.0006e+05
3.174e+05
4.0843e+05
2.0816e+05
2.1337e+05
2.0842e+05
1.844e+05
3.0487e+05
2.0051e+05
2.422e+05
2.9439e+05
3.1089e+05
2.7953e+05
1.8007e+05
2.6161e+05
3.0803e+05
3.1017e+05
3.5605e+05
4.5593e+05
1.3036e+05
2.0892e+05
2.6028e+05
2.3817e+05
2.0166e+05
2.5334e+05
4.6726e+05
2.9592e+05
2.1532e+05
3.5072e+05
3.8932e+05
2.6576e+05
2.1377e+05
2.3663e+05
3.2276e+05
4.1804e+05
2.9543e+05
2.964e+05
3.2524e+05
3.3267e+05
2.3926e+05
2.0654e+05
3.0785e+05
3.9041e+05
2.9559e+05
3.238e+05
3.5098e+05
3.9008e+05
2.0255e+05
2.8322e+05
2.5094e+05
4.0281e+05
3.3409e+05
1.8486e+05
3.5521e+05
2.9652e+05
2.627e+05
2.6731e+05
3.4202e+05
3.6727e+05
2.055e+05
1.67e+05
3.454e+05
2.4104e+05
2.826e+05
3.0072e+05
3.9559e+05
3.1313e+05
2.7813e+05
1.2376e+05
88897
1.3158e+05
90024
1.3429e+05
1.7472e+05
1.6955e+05
1.515e+05
1.5448e+05
1.2388e+05
1.4943e+05
1.4309e+05
1.1843e+05
1.9814e+05
2.9354e+05
1.1574e+05
1.1153e+05
1.3485e+05
1.192e+05
1.6431e+05
1.0511e+05
1.0636e+05
1.9203e+05
1.4525e+05
1.2894e+05
1.4454e+05
2.0827e+05
1.7786e+05
1.9298e+05
1.5733e+05
1.2197e+05
1.3621e+05
2.0004e+05
2.0289e+05
1.2643e+05
3.3464e+05
1.3018e+05
1.9193e+05
1.8111e+05
1.8401e+05
1.5429e+05
2.2752e+05
2.0413e+05
2.8698e+05
1.2946e+05
1.8413e+05
1.3763e+05
1.2625e+05
1.1967e+05
1.7447e+05
1.4417e+05
2.3428e+05
1.4755e+05
1.5634e+05
1.9013e+05
2.174e+05
1.4539e+05
2.3127e+05
1.9512e+05
1.7569e+05
1.6826e+05
1.8831e+05
1.4114e+05
2.0224e+05
1.9392e+05
2.3232e+05
2.4347e+05
1.7925e+05
1.1552e+05
1.5513e+05
1.3999e+05
1.1722e+05
1.182e+05
1.3965e+05
1.1175e+05
1.6428e+05
1.3259e+05
1.4332e+05
1.8073e+05
2.3596e+05
1.8481e+05
1.9076e+05
2.0748e+05
1.194e+05
1.0322e+05
1.7356e+05
1.5076e+05
2.2323e+05
2.2155e+05
1.399e+05
1.0659e+05
1.0949e+05
1.3762e+05
2.0064e+05
1.9141e+05
1.9383e+05
1.6472e+05
1.6087e+05
2.1732e+05
2.2147e+05
1.6137e+05
1.5005e+05
1.5556e+05
1.9077e+05
2.1521e+05
1.4234e+05
1.3904e+05
1.3783e+05
2.499e+05
1.3687e+05
1.8331e+05
1.1945e+05
74222
1.1242e+05
69731
1.0686e+05
1.4419e+05
1.3289e+05
82174
1.331e+05
1.1568e+05
75163
94653
2.2462e+05
78339
71706
77409
1.4836e+05
1.4772e+05
75593
1.6654e+05
1.5e+05
91106
2.1664e+05
1.473e+05
2.5099e+05
93796
1.0115e+05
1.1845e+05
1.6655e+05
46332
1.1604e+05
1.2284e+05
1.1965e+05
27318
39103
23323
19363
13824
13235
16514
14979
15756
14389
32097
63703
34898
17755
25064
25240
19515
19008
17524
17228
18603
26571
18190
27997
33069
8471
22531
12824
28767
25554
33230
14907
14255
11636
11991
10849
9382.6
34865
23266
44877
13857
7112.2
11391
9736.4
12718
18499
13734
12029
11133
14666
17818
17741
30704
21375
26152
21544
14638
6007.3
8746.6
65747
1.1444e+05
1.1044e+05
1.1927e+05
42602
23007
34547
36514
30895
29679
19188
30559
17617
13159
18405
17221
29537
11942
31956
25486
35083
37565
37401
88727
1.1263e+05
92551
1.2551e+05
1.4549e+05
61742
36929
33728
30650
42784
31993
10641
29531
30247
33477
32798
57343
19354
23559
42749
47869
57655
39904
33958
1.2014e+05
88334
1.3662e+05
79394
1.0782e+05
98602
34251
56604
54019
49487
52352
55389
43797
39784
71275
69458
49351
50312
56115
62168
58154
55122
51010
33213
21845
81292
90836
10005
8681.7
8649.7
8066.8
671.44
530
1009.8
6571.8
9373.3
25448
25597
9986.5
3504.1
697
541.71
9707.3
11135
15002
4175
7896.5
6447.4
5306.4
9506.5
14822
13687
8418.4
18552
8031.6
1749.6
27191
28228
18404
6980.4
3622.1
14722
22154
10195
9495.6
6298.7
10239
10541
11380
10618
11781
6394.3
17731
10255
3697.7
29238
10191
15028
3875.4
7139.4
13180
13949
11663
9962.2
11030
7895.6
5544.9
1026.8
9773.9
14448
7731.1
13419
7093.6
1044.9
3317.1
5335.8
6692.3
7488.1
11959
10186
9431.5
14200
10278
8633.7
8517.2
6254.2
3429
1074.9
10528
13350
1049.3
3123.2
6515.4
10188
12452
14371
10760
10647
8309.4
10910
12248
7120
14679
14469
9997.4
7613.7
7510.2
2141.4
14065
4602
9708.2
11023
12944
14177
8665
7485.4
11090
13168
11135
12617
4945.2
9163.3
15768
13570
5925
4784.9
3814.8
4695.2
5390.4
5916.9
12294
13169
3766.1
12536
8763.9
10793
9959.6
5626.4
1747.2
7400.4
6114.3
4916.3
4896.1
2.4391e+05
1.6484e+05
1.7179e+05
2.0091e+05
1.5698e+05
2.0971e+05
1.7753e+05
1.8191e+05
1.985e+05
1.983e+05
1.2145e+05
1.0949e+05
2.1361e+05
1.4581e+05
2.9648e+05
1.7263e+05
2.3809e+05
76193
1.732e+05
1.7221e+05
2.125e+05
2.2005e+05
3.1598e+05
1.4491e+05
1.6613e+05
1.5025e+05
4.1429e+05
1.8267e+05
1.5912e+05
1.4789e+05
3.6094e+05
2.2523e+05
2.6655e+05
1.5469e+05
1.2465e+05
2.4542e+05
1.6411e+05
2.0051e+05
1.4339e+05
1.025e+05
2.1989e+05
1.5027e+05
2.9685e+05
3.472e+05
3.0031e+05
1.8782e+05
1.6441e+05
1.7591e+05
1.9687e+05
1.9636e+05
2.1503e+05
3.719e+05
4.4783e+05
5.333e+05
1.7359e+05
3.0409e+05
1.8133e+05
2.0791e+05
1.4745e+05
1.8279e+05
2.6124e+05
3.0521e+05
4.3327e+05
3.3938e+05
3.3044e+05
3.4785e+05
1.5296e+05
5.0586e+05
1.5797e+05
1.9032e+05
2.839e+05
1.7626e+05
2.4617e+05
3.7141e+05
3.1492e+05
1.7856e+05
1.8049e+05
1.568e+05
3.379e+05
1.868e+05
3.1006e+05
6266.1
2.6481e+05
2.5779e+05
2.7533e+05
1.7577e+05
1.9194e+05
2.1103e+05
2.1085e+05
2.3297e+05
3.7295e+05
2.9345e+05
4.3414e+05
4.7787e+05
1.8699e+05
1.8821e+05
2.5659e+05
1.8364e+05
3.1829e+05
3.0341e+05
3.4699e+05
2.8332e+05
5.9043e+05
2.8485e+05
2.1659e+05
2.3554e+05
3.3442e+05
3.6954e+05
73566
2.8517e+05
3.4963e+05
3.0947e+05
1.7281e+05
3.9268e+05
2.9548e+05
3.1905e+05
1.0721e+05
61576
1.9608e+05
1.3728e+05
1.2321e+05
50369
84812
2.6269e+05
4.1412e+05
5.0479e+05
5.0626e+05
2.5931e+05
3.3959e+05
45752
43289
1.1928e+05
77742
83079
69615
1.2314e+05
1.8794e+05
72065
1.2208e+05
1.1671e+05
1.1993e+05
1.5883e+05
89582
2.2171e+05
2.4564e+05
2.0893e+05
1.9805e+05
1.3691e+05
1.1442e+05
1.1649e+05
1.3134e+05
1.3098e+05
1.5768e+05
2.0173e+05
1.5621e+05
1.8153e+05
1.9116e+05
1.86e+05
2.3732e+05
2.281e+05
2.0912e+05
2.4196e+05
2.5047e+05
2.9666e+05
1.6091e+05
1.2849e+05
1.626e+05
1.5788e+05
1.5457e+05
1.5814e+05
1.4783e+05
1.4121e+05
1.477e+05
1.5502e+05
1.912e+05
1.5502e+05
1.2495e+05
1.5853e+05
1.6882e+05
1.4843e+05
2.1545e+05
1.2882e+05
1.4741e+05
1.8634e+05
2.105e+05
1.7797e+05
1.4795e+05
1.7119e+05
2.71e+05
4.0132e+05
2.9298e+05
4.1568e+05
3.0085e+05
3.7276e+05
4.8207e+05
3.9543e+05
4.1654e+05
3.6646e+05
2.4803e+05
1.5356e+05
2.3501e+05
81917
1.7136e+05
1.7469e+05
2.9524e+05
1.6335e+05
1.9123e+05
3.0449e+05
1.2187e+05
3.4123e+05
1.0337e+05
1.5889e+06
3.2393e+05
3.9402e+05
2.5321e+05
2.249e+05
2.4345e+05
2.3498e+05
1.2399e+05
1.1608e+05
2.7464e+05
3.1472e+05
62303
81504
1.4684e+05
2.3602e+05
61795
3.1393e+05
2.4629e+05
1.5611e+05
2.2832e+05
2.2271e+05
2.1986e+05
2.8777e+05
1.8423e+05
3.6382e+05
1.0355e+05
2.1162e+05
25648
2.549e+05
1.9339e+05
1.9332e+05
1.1799e+05
2.8882e+05
3.3736e+05
1.7514e+05
2.236e+05
1.9508e+05
2.5951e+05
1.7666e+05
1.5847e+05
2.1137e+05
1.6709e+05
1.3038e+05
3.0047e+05
2.8435e+05
2.0292e+05
2.2829e+05
2.1829e+05
1.6351e+05
3.5421e+05
3.9569e+05
2.6538e+05
1.2941e+05
1.4663e+05
1.8371e+05
5.9674e+05
3.1104e+05
3.3658e+05
2.3091e+05
2.115e+05
2.5425e+05
2.0997e+05
2.5582e+05
1.7134e+05
2.4474e+05
3.1575e+05
2.9776e+05
3.749e+05
2.5652e+05
2.8222e+05
3.108e+05
2.5979e+05
3.1312e+05
4.6189e+05
3.4803e+05
90491
2.1585e+05
