# Supplementary material for: Micro-mechanical fingerprints of the rat bladder change in actinic cystitis and tumor presence
Source: Commun Biol. 2023 Feb 24;6:217. doi: 10.1038/s42003-023-04572-0 (PMC9950451; doi:10.1038/s42003-023-04572-0)
Supplement: Supplementary file 4 — Supplementary data 1 [file 42003_2023_4572_MOESM4_ESM.zip › supplementary data graphs/muscle/4_BBN/Month6/R150/Chiaro.csv]

NaN
7537.8
3733.7
3546.7
14248
NaN
NaN
NaN
NaN
14229
7148.1
10248
NaN
10691
15711
12701
17509
15566
22479
20279
9152.4
8473.2
8173.3
NaN
28055
20740
NaN
NaN
12404
16033
8988.4
10864
5439.1
15800
NaN
NaN
16173
6700.5
13229
10975
16611
5651.8
9199.4
10868
13656
6363.4
8042.8
9064.3
3983
5291.2
8993.8
NaN
NaN
15327
NaN
6336.3
2680.1
4243.8
2148.5
NaN
NaN
7329.4
7866.8
5458.5
6991.6
5779.3
2511.6
6591.5
5720.9
5286.1
NaN
9111.3
2100.7
3302.8
6357.8
4825
7378.6
6612.2
8328.8
4904.1
2171.1
29919
5376.3
5965.9
5621.7
7259.3
10296
NaN
17898
20804
1541
48612
5347.1
1988.7
7981.8
7020.8
8621.3
27904
NaN
NaN
5598.2
NaN
17123
NaN
6695.1
11892
9301.6
NaN
NaN
NaN
NaN
NaN
NaN
NaN
NaN
NaN
NaN
50549
NaN
NaN
35035
NaN
NaN
NaN
NaN
NaN
NaN
NaN
73689
80643
32780
NaN
37272
NaN
37293
NaN
NaN
60406
NaN
NaN
NaN
NaN
28332
NaN
NaN
NaN
NaN
NaN
NaN
NaN
NaN
NaN
NaN
NaN
NaN
NaN
NaN
32236
38773
45359
4652.8
NaN
3490.5
9783.6
8644.3
20107
NaN
NaN
NaN
NaN
NaN
NaN
1301.7
NaN
NaN
1152.1
998.55
1663.8
3136.9
3223.1
NaN
6727.7
495.72
1179.7
NaN
1295.1
907.03
1349.2
5654.8
5447.2
1463
NaN
1117.6
1419.7
2614.6
1635.3
3410.2
NaN
7067
8097.9
NaN
5024.4
9289.6
5793.5
5110.7
4701.9
3329.2
3243.1
6623.2
7656.2
6428.2
NaN
6955
6445.3
4861.3
4772.8
3488.6
5214.6
7605
NaN
7071.4
8849.7
7144.3
6493
5394.1
5878.6
5575.9
5669.3
6740.1
NaN
6796.5
8482.6
6806.8
7016.4
6477.9
6565.4
6675
6757.4
8322.7
8556.4
6307.1
7295.6
5720.1
5876.2
6214
6342.2
6082.4
6931.3
7253.9
7892.8
5312.8
NaN
4864.9
5286.5
5163.9
5402
5527.2
7027.7
6898
7578.8
4767.7
3430.3
4308.3
4669.1
4574.4
4512.3
4569.4
4878.5
4225.9
NaN
8863.5
4554.7
11698
12779
5473.4
5346.5
6786
4218.3
3844.2
4333
40001
24933
9852.7
7410.9
13099
13498
24121
18011
24081
12933
16851
22958
13077
18198
19745
12637
21905
23717
19385
23878
27116
6246.7
27521
15977
26801
31360
23101
34775
21636
18677
12899
10456
28832
15283
12583
16348
12935
13481
14158
12106
10057
11358
18475
27844
15710
25485
22841
19735
12654
15699
25981
24418
17559
42430
34620
22935
23517
22783
20623
17648
23358
7908.2
22020
28311
40339
22592
14159
6422.9
5214
7328.3
18453
21038
21465
17407
17998
25116
17737
18063
32428
26796
9706.9
13490
24304
26766
26004
30577
33992
33293
16190
22747
29622
22328
34950
19868
28778
16554
14043
11585
7750.1
12518
21796
15891
17499
28304
27665
14866
15729
31882
15102
13513
14671
12314
14959
21027
26200
32515
23301
26317
21534
5363.3
27308
12523
27391
29148
18952
30575
16711
20757
17542
21046
23915
12886
18395
18763
10972
41098
17795
31462
19756
19356
11508
16459
27669
14556
17760
13679
15481
14107
9355.7
18165
16496
16169
11021
15830
30887
31559
18527
16851
16368
12093
18865
19463
16124
14709
25257
14320
17294
19533
24595
7485.1
15673
15364
33859
18470
16311
16229
10893
4798.2
11337
6872.6
20850
22831
25294
17645
21697
28717
25314
8962.3
11212
11609
8593.3
13712
15488
9485.9
13185
12343
8994.2
27607
34634
19236
16348
19966
15770
14981
14947
12283
19149
17818
12574
3893.7
38194
9718.9
16345
24868
30792
35622
16958
14244
16146
7998.4
10411
28041
15052
14567
14340
17450
18674
31276
25645
35625
25351
31829
12629
8507.2
22876
17975
17242
7932.6
9992.2
16677
21396
25759
13276
14314
37460
18735
19218
12577
12566
13108
16140
29248
14446
13677
8373.1
14331
32976
28092
10408
17387
23406
23617
52562
9306.6
27867
15965
13070
7385.7
16057
20661
23653
26814
8381.5
23168
34057
24725
28863
19886
15469
15041
23480
37266
22388
16739
5271.9
6874.9
NaN
31216
17761
5661.5
11141
14726
39365
9231.8
23515
18265
23970
16476
20667
24840
32305
25280
20299
21220
17244
22958
15571
10591
20790
13792
20188
42328
9957.5
11892
9320.6
4224.6
NaN
26196
23078
20765
5939.4
7443.9
33176
10709
19779
18746
22425
21330
16295
22568
34920
14024
11540
29941
12861
18983
5805.1
9900.2
12427
17228
12674
18683
5189.6
3066
NaN
4158.1
6104.7
4022.7
10600
20730
12431
7138.4
20233
10293
37042
21998
12875
14177
15942
5371.6
47429
11079
24146
21264
20299
15738
9641.8
11995
19853
12179
12874
36116
4466.6
11141
12727
6927.2
4435.8
12698
9796.7
12182
18913
16165
31732
40490
32589
25937
15986
16856
24794
22463
25795
8741.3
24768
29376
21094
19182
15324
19490
25983
13088
4918.5
19711
7681.5
8131.2
7681.3
8319.3
7265.1
11567
18271
14150
15259
19692
22344
31205
22492
26730
25709
24601
31782
21161
22771
27741
6651.4
12427
13347
15432
13693
18343
16500
15633
10461
23020
24005
20762
13603
14735
13152
18288
12973
26511
10359
15861
13480
10046
30404
25192
28167
23958
33899
16303
15839
25330
21580
9281.2
21620
11221
18415
13438
24971
21819
12346
37696
17953
13901
17588
20175
27402
15022
13355
13431
14115
22649
21774
5088.1
21943
8629.7
30920
24052
22356
11201
14040
26218
23356
17373
24480
14016
17305
17614
12561
27941
20114
21136
11889
11962
14669
19264
23270
7459.2
5305.8
11769
9351.1
14814
13944
2923.1
26490
32992
41751
37746
37787
24419
21017
22134
8867
9713
7186.6
19254
16063
15532
4804
20807
29996
22879
32761
29867
17149
31683
21995
23030
16927
29020
26325
23669
19191
26303
7671.2
19021
20502
26426
26878
37637
28120
25926
8549.8
25445
31665
24722
22258
16405
17984
13657
21518
28073
12869
16421
15212
14491
11013
16298
9192.5
12651
11701
15429
28495
20652
24351
34832
24874
28530
29290
30755
23619
27262
24063
12017
33829
22634
11602
26354
14882
13896
23643
16043
21473
20252
23917
16157
13680
4707.9
10178
25190
17382
13402
38993
17104
45923
35767
27806
16852
24844
18415
19576
39954
19863
25982
21510
11406
13126
13491
9819.1
9103.3
12990
18356
28727
8148.1
28394
8528.3
12781
8914.3
27446
11012
11557
16270
24964
15959
19775
29648
9188.5
18098
20021
27030
22136
8692.6
11285
18187
16851
10752
24468
8766.5
12263
12576
24237
25057
18717
19711
23874
7843.4
11930
11088
9865.2
11732
21086
12544
28538
19101
21846
16589
15892
11109
23646
13909
19870
20027
31925
15815
13596
11175
17248
9533.7
11701
24026
15066
21274
23732
12652
14175
8452.5
4552.4
7097.9
20256
4222.1
18944
22202
35192
24239
28113
19799
19596
14800
16799
10267
22953
5954.9
30855
7241.3
6666.3
11926
8396.5
22033
21181
21916
10967
12781
19658
15482
21985
8041.4
6940.4
9838.5
14335
12485
28192
14856
24432
15445
15642
28904
25864
20829
21242
9562.2
27515
13982
14284
23657
11784
13195
16390
9814
18035
20604
8289.5
12988
5267.8
8249.1
10940
10988
14265
16286
16264
10907
12159
14449
3062.4
17731
25389
20190
20860
28897
33317
12016
18475
11053
11308
27290
17333
15877
15836
14959
12797
27146
23279
13586
19220
8102.2
13044
20401
19244
9703.6
10642
6382.9
12240
15415
30518
16400
36596
23975
10339
16616
19034
26358
17999
15280
35885
13585
18793
7836.2
14362
16351
16685
13977
15236
17573
9705.3
12858
10673
16718
8248
8119.3
9633.3
12027
18679
17587
15779
12432
17958
11222
13524
13573
11582
10497
23199
NaN
15023
20372
18254
18542
12136
11328
13271
15187
25849
22971
11374
17511
18520
12902
9196.6
7657.6
5613.6
20102
18168
16008
22655
12621
28620
8430.9
10648
13120
14931
11924
16113
15492
11037
8647.7
8108.7
6643.5
8856.6
18709
17880
17074
6012.7
13931
14665
24466
13231
8531.3
6903.7
8641.8
8723
5410.1
11670
4043.9
31241
11505
24753
17009
15146
43269
22749
12130
16136
10737
14841
14729
9011.8
9036.5
16222
15146
9533.3
16760
10848
18001
23711
10774
5053.3
15763
6994.9
17301
10808
5990.7
5058.5
14843
30477
10281
40690
27265
27412
13231
14780
9439.7
NaN
50307
NaN
NaN
1307.7
3208.5
3006.2
3344.1
2560.7
21042
NaN
19839
NaN
3.1043e+05
NaN
1149.4
3395.8
3667.3
2970.7
3542
NaN
13330
NaN
NaN
NaN
NaN
4473
3181.3
1975.6
5953.2
NaN
16793
NaN
NaN
NaN
NaN
5044.1
3574.4
4041.5
5164.6
NaN
8090.1
NaN
NaN
NaN
2456.9
4452
1781.7
4642.6
4025.8
NaN
5755
NaN
NaN
NaN
2382.9
4140.1
2950.5
3475.7
9719.8
NaN
14980
NaN
3.3365e+05
NaN
NaN
2615.4
1550.5
3513.9
5472.3
NaN
10224
4.3156e+05
NaN
NaN
2139.1
2234
1950.5
3268.8
6777.6
NaN
9366.5
NaN
NaN
NaN
2153.2
2398.1
3196.7
6205.9
6406.2
NaN
7543.5
NaN
NaN
NaN
3124.5
3763.9
3187
3114.4
9039.7
NaN
9822.5
NaN
NaN
NaN
NaN
3525.6
2547.4
4807
8781.2
NaN
3978.1
NaN
NaN
NaN
NaN
2724.4
3065.5
9363.8
9633.5
31450
93709
39216
35195
27589
9753.9
11507
24071
32210
35576
38010
32890
39820
25491
28052
7532.5
7955.1
24457
30101
28858
32531
21459
37380
28521
32272
20313
5237.6
20203
22516
26306
36034
77954
35632
35401
18670
25276
24835
19891
24960
28546
62357
34600
1.1576e+05
32947
30866
35012
37774
31856
19920
39846
81741
46727
41300
32426
30408
40332
50322
29399
32257
44418
67493
57670
1.637e+05
62247
47301
42290
40313
33099
34610
53752
39556
39953
64620
47076
57711
44426
37204
55791
46749
41423
36766
48775
42515
53993
40903
35886
45328
68400
1.028e+05
66105
43817
1.4018e+05
39005
97488
43345
42247
54641
70561
1.1052e+05
1.8326e+05
56859
1.8715e+05
46124
1.4723e+05
46151
53011
42198
87845
1.5005e+05
1.1269e+05
