# Supplementary material for: Micro-mechanical fingerprints of the rat bladder change in actinic cystitis and tumor presence
Source: Commun Biol. 2023 Feb 24;6:217. doi: 10.1038/s42003-023-04572-0 (PMC9950451; doi:10.1038/s42003-023-04572-0)
Supplement: Supplementary file 4 — Supplementary data 1 [file 42003_2023_4572_MOESM4_ESM.zip › supplementary data graphs/supplementary data 1 legend.xlsx]

## Sheet: Control
Rat name	Time point	Tissue layer	Measuring instrument
R160_U	Month 2	urothelium	AFM
R160_U_O11	Month 2	urothelium	Chiaro
R160_L	Month 2	lamina propria	AFM
R160_L_O11	Month 2	lamina propria	Chiaro
R160_M	Month 2	muscle	AFM
R160_M_O11	Month 2	muscle	Chiaro
R224_U	Month 2	urothelium	AFM
R224_U_O11	Month 2	urothelium	Chiaro
R224_L	Month 2	lamina propria	AFM
R224_L_O11	Month 2	lamina propria	Chiaro
R224_M	Month 2	muscle	AFM
R224_M_O11	Month 2	muscle	Chiaro
R226_U	Month 2	urothelium	AFM
R226_U_O11	Month 2	urothelium	Chiaro
R226_L	Month 2	lamina propria	AFM
R226_L_O11	Month 2	lamina propria	Chiaro
R226_M	Month 2	muscle	AFM
R226_M_O11	Month 2	muscle	Chiaro
R161_U	Month 4	urothelium	AFM
R161_U_O11	Month 4	urothelium	Chiaro
R161_L	Month 4	lamina propria	AFM
R161_L_O11	Month 4	lamina propria	Chiaro
R161_M	Month 4	muscle	AFM
R161_M_O11	Month 4	muscle	Chiaro
R162_U	Month 4	urothelium	AFM
R162_U_O11	Month 4	urothelium	Chiaro
R162_L	Month 4	lamina propria	AFM
R162_L_O11	Month 4	lamina propria	Chiaro
R162_M	Month 4	muscle	AFM
R162_M_O11	Month 4	muscle	Chiaro
R163_U	Month 4	urothelium	AFM
R163_U_O11	Month 4	urothelium	Chiaro
R163_L	Month 4	lamina propria	AFM
R163_L_O11	Month 4	lamina propria	Chiaro
R163_M	Month 4	muscle	AFM
R163_M_O11	Month 4	muscle	Chiaro
R164_U	Month 6	urothelium	AFM
R164_U_O11	Month 6	urothelium	Chiaro
R164_L	Month 6	lamina propria	AFM
R164_L_O11	Month 6	lamina propria	Chiaro
R164_M	Month 6	muscle	AFM
R164_M_O11	Month 6	muscle	Chiaro
R165_U	Month 6	urothelium	AFM
R165_U_O11	Month 6	urothelium	Chiaro
R165_L	Month 6	lamina propria	AFM
R165_L_O11	Month 6	lamina propria	Chiaro
R165_M	Month 6	muscle	AFM
R165_M_O11	Month 6	muscle	Chiaro
R166_U	Month 6	urothelium	AFM
R166_U_O11	Month 6	urothelium	Chiaro
R166_L	Month 6	lamina propria	AFM
R166_L_O11	Month 6	lamina propria	Chiaro
R166_M	Month 6	muscle	AFM
R166_M_O11	Month 6	muscle	Chiaro

## Sheet: X ray
Rat name	Time point	Tissue layer	Measuring instrument
R129_U	Month 2	urothelium	AFM
R129_U_O11	Month 2	urothelium	Chiaro
R129_L	Month 2	lamina propria	AFM
R129_L_O11	Month 2	lamina propria	Chiaro
R129_M	Month 2	muscle	AFM
R129_M_O11	Month 2	muscle	Chiaro
R130_U	Month 2	urothelium	AFM
R130_U_O11	Month 2	urothelium	Chiaro
R130_L	Month 2	lamina propria	AFM
R130_L_O11	Month 2	lamina propria	Chiaro
R130_M	Month 2	muscle	AFM
R130_M_O11	Month 2	muscle	Chiaro
R131_U	Month 2	urothelium	AFM
R131_U_O11	Month 2	urothelium	Chiaro
R131_L	Month 2	lamina propria	AFM
R131_L_O11	Month 2	lamina propria	Chiaro
R131_M	Month 2	muscle	AFM
R131_M_O11	Month 2	muscle	Chiaro
R137_U	Month 4	urothelium	AFM
R137_U_O11	Month 4	urothelium	Chiaro
R137_L	Month 4	lamina propria	AFM
R137_L_O11	Month 4	lamina propria	Chiaro
R137_M	Month 4	muscle	AFM
R137_M_O11	Month 4	muscle	Chiaro
R221_U	Month 4	urothelium	AFM
R221_U_O11	Month 4	urothelium	Chiaro
R221_L	Month 4	lamina propria	AFM
R221_L_O11	Month 4	lamina propria	Chiaro
R221_M	Month 4	muscle	AFM
R221_M_O11	Month 4	muscle	Chiaro
R223_U	Month 4	urothelium	AFM
R223_U_O11	Month 4	urothelium	Chiaro
R223_L	Month 4	lamina propria	AFM
R223_L_O11	Month 4	lamina propria	Chiaro
R223_M	Month 4	muscle	AFM
R223_M_O11	Month 4	muscle	Chiaro
R139_U	Month 6	urothelium	AFM
R139_U_O11	Month 6	urothelium	Chiaro
R139_L	Month 6	lamina propria	AFM
R139_L_O11	Month 6	lamina propria	Chiaro
R139_M	Month 6	muscle	AFM
R139_M_O11	Month 6	muscle	Chiaro
R140_U	Month 6	urothelium	AFM
R140_U_O11	Month 6	urothelium	Chiaro
R140_L	Month 6	lamina propria	AFM
R140_L_O11	Month 6	lamina propria	Chiaro
R140_M	Month 6	muscle	AFM
R140_M_O11	Month 6	muscle	Chiaro
R141_U	Month 6	urothelium	AFM
R141_U_O11	Month 6	urothelium	Chiaro
R141_L	Month 6	lamina propria	AFM
R141_L_O11	Month 6	lamina propria	Chiaro
R141_M	Month 6	muscle	AFM
R141_M_O11	Month 6	muscle	Chiaro

## Sheet: BBN
Rat name	Time point	Tissue layer	Measuring instrument
R144_U	Month 2	urothelium	AFM
R144_U_O11	Month 2	urothelium	Chiaro
R144_L	Month 2	lamina propria	AFM
R144_L_O11	Month 2	lamina propria	Chiaro
R144_M	Month 2	muscle	AFM
R144_M_O11	Month 2	muscle	Chiaro
R143_U	Month 2	urothelium	AFM
R143_U_O11	Month 2	urothelium	Chiaro
R143_L	Month 2	lamina propria	AFM
R143_L_O11	Month 2	lamina propria	Chiaro
R143_M	Month 2	muscle	AFM
R143_M_O11	Month 2	muscle	Chiaro
R145_U	Month 4	urothelium	AFM
R145_U_O11	Month 4	urothelium	Chiaro
R145_L	Month 4	lamina propria	AFM
R145_L_O11	Month 4	lamina propria	Chiaro
R145_M	Month 4	muscle	AFM
R145_M_O11	Month 4	muscle	Chiaro
R146_U	Month 4	urothelium	AFM
R146_U_O11	Month 4	urothelium	Chiaro
R146_L	Month 4	lamina propria	AFM
R146_L_O11	Month 4	lamina propria	Chiaro
R146_M	Month 4	muscle	AFM
R146_M_O11	Month 4	muscle	Chiaro
R147_U	Month 4	urothelium	AFM
R147_U_O11	Month 4	urothelium	Chiaro
R147_L	Month 4	lamina propria	AFM
R147_L_O11	Month 4	lamina propria	Chiaro
R147_M	Month 4	muscle	AFM
R147_M_O11	Month 4	muscle	Chiaro
R148_U	Month 6	urothelium	AFM
R148_U_O11	Month 6	urothelium	Chiaro
R148_L	Month 6	lamina propria	AFM
R148_L_O11	Month 6	lamina propria	Chiaro
R148_M	Month 6	muscle	AFM
R148_M_O11	Month 6	muscle	Chiaro
R149_U	Month 6	urothelium	AFM
R149_U_O11	Month 6	urothelium	Chiaro
R149_L	Month 6	lamina propria	AFM
R149_L_O11	Month 6	lamina propria	Chiaro
R149_M	Month 6	muscle	AFM
R149_M_O11	Month 6	muscle	Chiaro
R150_U	Month 6	urothelium	AFM
R150_U_O11	Month 6	urothelium	Chiaro
R150_L	Month 6	lamina propria	AFM
R150_L_O11	Month 6	lamina propria	Chiaro
R150_M	Month 6	muscle	AFM
R150_M_O11	Month 6	muscle	Chiaro
