# Supplementary material for: Micro-mechanical fingerprints of the rat bladder change in actinic cystitis and tumor presence
Source: Commun Biol. 2023 Feb 24;6:217. doi: 10.1038/s42003-023-04572-0 (PMC9950451; doi:10.1038/s42003-023-04572-0)
Supplement: Supplementary file 4 — Supplementary data 1 [file 42003_2023_4572_MOESM4_ESM.zip › supplementary data graphs/urothelium/1_CTRL/Month2/R160/AFM.csv]

4675.5
9256.9
7481.2
8041.4
8007
8548.8
9433.8
8455.7
7914.6
8057.2
7437.5
8768
9054.2
9807.4
10652
10006
9474.2
8815.8
9679.9
9312.1
9693.3
9476.6
9742.2
10484
13160
12765
12031
11737
12147
10410
11254
11701
12637
13986
13922
14732
15501
16602
16834
16431
14719
14052
13553
14368
17089
19024
17245
14723
13505
13243
13427
13997
13839
13019
12176
12143
12715
13421
13638
14738
14084
11957
10804
10217
9716.3
8927.3
7954
7328.3
7486.3
7512.8
7169.7
6926.7
6863.9
6669
6672.8
6856.4
7469.7
8234.5
9315
9648.3
9947.1
10304
10552
10626
10805
10046
10139
10485
10331
10088
10147
9870.2
9573.3
9371.3
9602
10392
10915
11525
12218
13042
13921
13912
13207
12621
12367
12486
12016
11014
11022
11261
12276
12851
12982
12847
12756
12631
10630
10423
9984.4
10042
10204
10288
11880
11377
11188
10759
10628
10513
9871.7
9328.7
8828.3
7854.6
7968.9
7705.8
7062
5388.2
4057.6
4212.2
4029.6
3696.6
3554.9
4310.1
5427.2
6229.6
6794.4
6709.5
7014.6
6756.5
6765.6
7188.7
8010.2
8900.8
9080.6
8642.3
8516.1
8786.3
8732.1
8781.7
8218.6
7506.7
7286.1
6944.8
6197
6622.1
7109.2
7165.6
7438.2
7853
8207.8
8069.3
7504
7476.8
7132.9
6574.4
5735.8
3170.9
2679
3224.7
4362.8
5303.5
5699
5840
5621.8
5426.4
5166.6
5256.8
5349.4
5770.1
6555.2
18593
22162
18954
25717
33402
25013
31025
48968
55173
48370
25841
13252
10019
10293
17869
20869
24630
17796
10340
11370
7599.1
8991.9
11951
6634.7
20895
44307
41551
28688
26135
27154
24948
20197
17711
27749
32677
24267
25283
22328
34157
32506
26818
56482
61973
54069
48604
53547
53855
51679
23446
22213
18637
25714
13616
28513
53767
38681
47129
36676
41559
36328
41783
29392
34087
51358
9016.2
57850
50085
59597
45712
45856
42184
40803
42211
45892
51569
50318
44948
41548
34061
28367
31141
28785
31259
39586
44278
44048
43017
42569
42861
51830
48699
48582
69255
71560
75124
70659
36631
42212
46722
45517
49700
52236
51423
66522
64005
59903
81908
98359
1.1214e+05
1.1907e+05
67754
35076
35044
36149
40131
65013
58762
1.0567e+05
75699
93296
99565
1.0396e+05
97236
1.7926e+05
1.5683e+05
1.2533e+05
1.4518e+05
1.5364e+05
1.6677e+05
1.7074e+05
1.7726e+05
1.9419e+05
1.2844e+05
1.1143e+05
89084
74233
79243
66507
60289
48791
48745
41258
45222
39586
66153
1.0611e+05
1.1543e+05
1.322e+05
51800
48569
36030
1.3908e+05
1.4885e+05
68591
1.1521e+05
80827
2.1193e+05
1.441e+05
62638
51634
49199
52866
24958
60037
44993
1.4664e+05
53526
70144
32366
11818
15358
16081
18710
21412
19189
14653
17925
17991
18600
17738
12710
18516
12558
12377
12747
15786
20299
20322
14093
18034
15864
15966
16059
18231
14459
13484
22232
31093
19951
15495
15636
14389
13446
17687
17549
16402
19586
17581
13542
14802
17938
17910
14288
12859
12531
15148
11970
8172.1
12171
17758
27542
32255
31490
26361
34366
24978
19969
28287
36131
30237
44305
25555
27940
28280
26873
20023
21353
26633
18239
14396
19674
21426
21602
16435
12863
14829
13582
15089
14091
14307
12653
15402
15490
15257
14780
17257
18267
11193
10068
10215
9086.9
22082
15324
19953
13804
12917
15596
18711
14629
19074
22422
19552
31498
21817
26763
30414
22540
23382
25639
16672
13019
15048
16701
16461
17810
20320
17618
11675
13042
14888
20333
13885
13188
24603
24977
23098
27531
35501
28104
41096
45341
84093
37001
31700
19662
16094
12177
7820.6
22531
11060
33702
60837
19515
1.0029e+05
18850
15332
17490
41778
52116
30835
33017
24389
20213
14416
20049
22712
10024
4044
7712.3
8411.6
9682.7
9718.2
9567.4
16926
27297
27330
26031
8711.3
12102
7138.9
6677.8
8518.7
