# Supplementary material for: Micro-mechanical fingerprints of the rat bladder change in actinic cystitis and tumor presence
Source: Commun Biol. 2023 Feb 24;6:217. doi: 10.1038/s42003-023-04572-0 (PMC9950451; doi:10.1038/s42003-023-04572-0)
Supplement: Supplementary file 4 — Supplementary data 1 [file 42003_2023_4572_MOESM4_ESM.zip › supplementary data graphs/urothelium/1_CTRL/Month2/R160/Chiaro.csv]

9772.4
NaN
2179.6
5190.5
3026.1
1667.1
3257.4
6298.2
3178.1
1734
9379.7
7154.3
9217.1
13495
13703
5753.4
6604.2
8055.5
3123.3
7960.1
14832
10985
2377.4
7742.8
13056
9114.6
NaN
9634.4
9658
13889
18587
2852.5
2592.8
5410.2
4425.2
8926
13407
14288
10004
18665
11435
21163
18875
13572
6202.4
13995
15405
20300
3529.6
20977
