# Supplementary material for: Micro-mechanical fingerprints of the rat bladder change in actinic cystitis and tumor presence
Source: Commun Biol. 2023 Feb 24;6:217. doi: 10.1038/s42003-023-04572-0 (PMC9950451; doi:10.1038/s42003-023-04572-0)
Supplement: Supplementary file 4 — Supplementary data 1 [file 42003_2023_4572_MOESM4_ESM.zip › supplementary data graphs/urothelium/1_CTRL/Month2/R224/AFM.csv]

696.15
1021.6
1136.6
1283.9
1061.1
1388.5
1264.8
1317.8
1096.7
1097.7
1055.1
1235.4
1297.5
1370.7
1348.5
1125.6
1250.4
1269.2
934.77
992.67
917.6
1113.5
1193.3
1259.9
1109.5
1100.5
1039.6
856.38
1013.2
891.04
1022.7
1081.7
1041.5
1147.2
1247.2
1291.8
1171.6
1276.4
1391.2
1130.9
958.2
884.89
945.43
923.24
940.86
795.07
784.37
727.23
686.16
715.74
828.36
1080.1
1076.7
893.11
796.74
392.3
334.57
886.45
655.1
627.72
1280
681.03
632.05
1203.4
954.07
1094.8
1198.5
951.88
1076.7
715.69
1089.7
1409.5
2105
1202.3
1278.6
1666.3
1529.6
1579.7
2207.8
1599.6
425.58
2389.3
1593
1582.1
1346.5
1335.7
504.63
603.91
628.97
761.93
915.25
916.88
1233.5
2112.2
2407.3
1478.9
1121.5
927.73
767.1
691.58
679.73
831.5
705.99
636.15
668.02
860.78
1075.9
1417.7
1613.5
2027.2
1929.4
1805.2
1404.2
836.53
592.78
656.77
521.22
577.41
612.01
729.32
664.14
633.57
765.41
772.26
783.37
1004.2
1044.2
835.99
585.48
793.12
550.58
948.81
762.15
1434.9
1739.8
772.47
688.44
975.22
1083.1
980.79
1335
1281.5
1282.6
1050.5
1374.9
1147.2
963.71
805.8
503.86
620.08
598.64
498.82
520.7
471.03
396.69
538.67
1220.7
1752.6
1764
2086.5
2026
1824.9
1723.5
1240.6
1281.2
1241.6
1265.1
1151.8
1161.5
1056.7
639.23
684.77
369.42
475.39
592.9
649.92
831.35
893.72
750.81
791.71
819.74
901.9
1108.2
1215.4
1230.1
1035.3
1218.7
1547.4
1984.8
1687.7
1622.8
1974.2
2152.5
2260
2686.7
2376.9
1673.2
789.12
774.26
696.83
546.96
663.61
725.86
641.73
797.15
752.51
827.72
795.81
755.59
794.85
857
746.61
797.62
814.03
975.04
2044.4
2600.1
2482.5
1961.2
1881.5
1277.1
1798.1
1917
1596.1
1214.2
1561.7
1598.9
1456.3
755.32
1093.7
883.96
753.12
964.91
1027.5
1051.4
1041.1
1008.3
1009.6
1118.2
1609.7
1540.1
1998.3
1413.3
1912.3
2448.2
2636
2107.9
1824.1
1861.4
1235.7
1295
2470.6
2061.8
1991.5
1342.3
1065.8
810.96
883.45
884.48
929.73
823.3
790.48
805.18
1033.1
1352.9
875.3
1025.2
1187.7
1145.4
930.34
772.14
711.34
1619.5
1260.7
1222.9
861.41
752.72
936.79
1201
1654.6
2617.5
3099
3559.9
3421.2
1997.4
2420.4
2093.3
1786.3
2194.5
1128.7
1030.3
658.61
5021.1
2596.8
4117.9
4274.4
3587.2
4178.5
4700.2
7602.5
7970.6
6164.6
5045.1
2663
6962.8
7874.4
3547.8
7149.9
10640
7487.3
4599.7
6877.4
5283.6
3578.1
6488.1
8700.7
10389
5786.8
7198.9
7674.4
7322.4
3426.7
7300.5
6944.9
11840
11254
8275.3
6267.2
3520.6
4944.1
5051.7
2848.4
5903.2
9145.7
10647
12359
7454.2
6685.4
10009
2828.7
12961
10469
10162
7711.3
8652.4
11501
9776.4
7039.6
5049.7
2772.4
3063
2802.2
3233.8
3960.1
7078.7
9594.7
10595
7847.9
5744.2
6826.8
6905
8612.7
6652.1
8216.1
4467.1
2739.9
86148
1.2418e+05
86621
72887
1.2997e+05
2.1424e+05
1.3984e+05
1.2154e+05
1.1135e+05
90075
79772
31168
84451
31570
29819
42935
1279.5
1217.4
1084.1
46320
25315
26546
1635.5
2148.8
2749.5
2100
2144.7
2837.5
1879.1
695.92
14806
16588
36292
45426
55598
63205
67467
86432
1.0416e+05
97738
62546
58925
49517
31725
6729.7
2231.9
1614.7
18964
15080
3550.1
2546.3
1341.1
1648.6
2084.4
1830.2
1249.6
1638.5
1202.9
1199.8
1306.5
1403.2
1251.6
1569.3
87594
89970
1.0176e+05
1.2026e+05
2.2408e+05
1.4931e+05
1.0008e+05
1.0967e+05
1.157e+05
80384
24520
3265.6
1617.6
2230.7
2686.8
2984.5
2505.5
2499.6
2489.4
3279.7
12755
48816
94437
2270.1
76396
96009
1.1482e+05
1.0646e+05
17090
53266
2619.6
2172.7
1937
1576.6
2437.4
1294.8
851.79
1929.7
2180.5
3306.3
3181.2
2903.6
4009.2
3786.5
2059.9
32317
4554.2
70873
80783
72635
1.0841e+05
1.0257e+05
2912.5
2380.2
3872.6
3401.5
4040.6
3623.1
3750.9
3251.5
2860.1
2753.1
2154.9
2877.7
1123.6
697.67
1589.4
1653.3
2446.3
2393.7
3533.5
4318.3
4746.8
3224.6
3629.1
4428.2
4107.6
3310.5
3225.4
3385.7
4539.7
4640.6
4955.4
3209.8
2487.3
845.45
689.11
2625.9
2433.8
1078.8
2474.2
2495.2
2641.1
1870.4
2157.8
3703.1
3950.4
3389.7
3589.8
3642.3
4061.6
3914.2
3260
2917.9
2185.7
2128.5
1401.8
1547
2296.5
2831.4
3542.8
2290.6
2009.9
2871.1
4491.5
2967.6
1875.8
1421.1
1583
1571.3
1410.1
1009.8
632.7
476.1
538.42
847.88
1222.8
1446.6
2389
3146.4
4401.6
3273.7
1870.2
2013.3
3204.4
2711.2
1097.7
1113.7
1214.1
1166.5
930.75
771.44
1022.5
1263.5
1200.3
1563.9
1649.1
1167.8
1795.4
2192.5
3578.7
4383.3
3992.4
3712.7
2664
2263.1
2243.1
2069.7
1818.5
1091.6
2356.3
1749.1
2022.7
1872.8
1176.5
1134.7
1284
2027.7
2484.7
3170.5
3069.1
3368
2463.4
2382.5
2562.7
2390.3
1911.1
1569.4
1254.2
1355
1025.7
1035.3
1450.8
1597.9
1762.9
1674.1
1410.8
1806.3
3051
1735
1514.3
1692.2
2161
2376.6
2996.9
3040.3
2707.4
2752.7
2783.6
2721
2721.7
2882.2
2991.6
2929.1
2822.1
2482.6
2251.2
2009.1
1598.6
1299
1280.6
1380.8
1412.8
1458
1401.9
1004.8
801.31
673.42
691.61
689.28
614.18
653.63
665.53
625.54
612.24
648.39
749.57
674.68
613.72
662.86
712.31
620.37
632
543.03
642.57
591.38
598.34
632.42
594.56
649.47
915.43
865.81
966.03
755.07
831.12
833.67
703.95
678.08
726.41
668.1
699.96
714.7
698.71
773.59
817
758.46
713.8
736.85
635.8
637.05
620.56
689.59
906.33
973
857.59
851.37
933.37
963.4
954.22
1090.4
811.68
893.24
1105.6
1201.9
1218.6
1054.8
906.9
962.66
815.21
670.22
705.54
837.97
851.23
700.17
720.2
699.04
799.2
805.46
680.55
700.56
693.65
629.45
627.27
561.34
576.96
604.96
619.95
689.8
780.32
758.79
710.15
679.74
758.37
963.29
878.91
924.43
884.65
875.11
835.2
903.33
963.33
886.43
872.34
993.3
1122.3
1118.2
1004.2
948.75
1083
1148.9
1218.8
1121.7
1232.6
1127.7
1054.5
1018
1083.4
1104.3
984.33
932.87
883.46
906.64
878.36
980.18
999.27
934.42
734.72
861.09
740.03
606.7
802.79
848.97
783.24
942.59
915.65
1362.9
1336.4
1312.3
1008.4
788.37
1188
1216.3
1033.3
861.94
1003.2
1224
887.51
1129.7
1040.9
768.21
783.3
740.45
1507.5
1484.7
443.86
569.98
1144.7
730.59
1028.4
1720.9
1949.9
1824.9
1653.5
1045.8
990.62
695.52
867.62
644.92
998.25
1034.4
693.19
903.59
937.19
982.09
1367.2
1358.8
1021.5
1118.3
1497
1638.5
1438.4
1760.3
1493
2490
1605.2
1815.1
1615.1
2154.6
1690
1281.1
1736
1321.3
1616
1519.2
1448.9
1405.3
1380.2
1993.5
1212.4
1418.6
1530.8
964.5
1376
922.79
983.48
858.88
1351.3
1844.4
1547.6
1674.3
1704.5
1610.5
1594.3
1717.5
1753.6
1866.1
1722.6
1023.7
1362.3
1358.7
1455.1
1082.8
1222.6
930.16
939.4
778.61
1258.3
1617.6
1385.5
1336.9
1318.3
1158.3
1042.3
1832
1161.9
1208.6
1695.6
1826.6
2050.2
2065.3
2215.9
2284.7
3185.8
1884.8
2060.4
1644.1
1325.1
1587.2
1234.6
989.91
1189.2
1354.8
2048.9
2471.1
1713.9
1562
1903.8
1583.5
2438.7
2952.8
2751.1
3000.7
2506.2
1139.1
1063.6
1422.5
1902.9
2730.1
2957.1
250.08
450.36
816.9
907.73
828.51
850.45
942.29
890.81
1046.2
1021.6
1078.5
976.03
947.23
669.6
378.38
289.59
3702.4
2604.2
1606.5
1563.2
2074.5
2567
3221.2
3032.8
2670.6
2764.1
2612.3
2230.6
1086.7
1126.1
989.74
835.01
845.87
889.76
602.17
566.91
691.46
565.46
639.92
769.27
732.21
768.54
688.28
671.03
762.7
932.14
905.83
939.57
1160.8
1433.8
1925.3
2480
2406.2
2134.9
1271.3
1861.6
1583.9
1564.1
1546.3
432.89
836.69
719.48
833.75
908.97
1034.7
1084.2
1020.1
1783.3
1613.2
1467.6
1297.2
1199.2
612.89
565.95
606.45
572.44
552.84
472.21
430.36
476.84
590.19
585
872.79
1065.3
987.69
1841.4
1982.3
2501.1
804.81
541.01
448.64
539.91
534.26
758.84
954.98
898.88
873.26
813.15
1523.2
1871.7
1652.9
1313.8
1001.6
1088.7
1140.2
1237.8
987.49
834.03
575.01
594.96
716.85
443.56
1157.5
1310.3
1616.3
1334
973.16
733.75
633.88
783.59
555.61
715.63
777.6
625.35
1286
1416
1314.5
3468.5
3917.4
3981.1
4115.2
4271.1
4473.6
4625.7
4525.4
4424.6
3533.3
3108.3
4125.3
4126.2
4223.5
4713.6
5254.5
4180.3
3878.9
4025
3485.4
2764.2
2329
2126.7
2225.5
2281.7
2222.9
2411.3
2502.1
2360
2335.4
2717.9
2626.7
2034.4
2123.7
2520.8
2417.8
2020.7
1853
2203.5
2482.1
3418.4
3736.7
3770.7
4997.7
5678.6
5344.4
5477.6
4985.8
5511.2
4393.7
4490.7
5387.3
4778.5
5175.2
4512.1
3948.5
4404.4
4278.2
4270.6
4516.9
3894.2
3556.4
3232.4
3383.8
3305.5
4395.7
5945.9
5233.7
3856.1
3897.9
3655
4681.7
5378.7
4936.6
5178.9
4657.1
5479
6604.3
4488.2
5281.9
4549.1
4722.5
4546
3254.9
2851.6
2584.8
1964.4
1914.1
2120.9
2155.5
2233.1
1956.3
2211
2522.2
2643.1
2659.2
2570.8
3175.5
3063.6
3328.7
3318
3352.5
2782.1
3093.4
3770.4
3162
3790.7
3154.5
4419.5
4185.6
4188.8
3414.7
4076.6
5033.8
7214.4
5336.4
5611.9
3955.8
4184.1
5858.8
5857.2
3881.4
4006.7
4220.2
6019.5
4818.2
5970.8
3787.4
11616
3433.3
3438.9
4176.8
2656.2
3647.2
2981.8
3344.3
2404.3
1991.8
2313.9
1966.2
2058
2251.1
2507
2490.8
2660.7
3066.6
2674
2459.2
3059.7
2784.8
2186.8
1864.2
2555.7
3077.4
3186.4
3042.9
4151.1
4007
3497.4
4592
2804.7
3766.9
5005.7
3649.1
4792.9
5632.7
3562.5
2639.6
2012.6
3525.6
3528.9
3201.2
2512.2
2839.9
2471.5
2627.3
1876.4
2136
3652
3194.8
3525.4
1838
3309.8
2881.7
2754.9
3376.6
4065.2
4761.3
3369.4
5169
4838.1
7595.3
16657
16454
8239.2
7586.1
5369.8
5351.4
5414.6
5903.2
4900.5
5257.7
5242.7
3393
4333.4
4279.3
5759.7
4549.6
3896.8
3464.4
4515.8
3682.6
3208.4
3915.2
4574.2
4655.2
3467.4
3366.2
3793.6
5119.2
14277
11043
5725.2
5442.8
6806.8
8363.3
9264.8
18527
13894
28946
15164
12310
6460.3
4416.9
5221.3
7261.3
8347.7
6152.3
4873.8
4411.8
4660.2
7346.6
12022
10465
7400
5478.4
11754
8024.4
5271.2
8523.9
6670.9
6064.8
10653
5700.8
4729.6
5581.3
9293.4
10666
15281
12753
797.45
1356.1
1253.7
1400
1483.9
1026.6
597.53
542.29
644.3
711.76
919.8
497.59
723.21
649.38
597.68
508.84
1078.7
966.5
594.12
764.19
394.51
839.97
919.31
1557.2
1260.6
1133
1524.6
1127.1
2744
1296.2
1871.9
949.85
1107.4
1575.6
1145.1
782.21
896.54
503.51
818.33
536.38
1168.7
987.7
484.88
479.63
723.56
786.53
861.05
614.91
948.64
1044.6
875.31
774.6
657.16
587.3
552.76
907.01
1140.6
1168.9
1698.8
1111.3
1301.4
1670.6
1483.8
591.69
1355.7
1421.2
975.36
825.55
938.51
1249.3
697.3
462.28
1127.4
408.26
583.45
561.65
967.08
1050.8
504.44
768.16
802.38
709.99
756.79
673.09
508.18
1040
937.13
938.26
737.06
668.36
749.41
1652.9
825.19
1395.4
1498.5
1309.7
1064.9
674.5
1261.8
1286.1
1112.4
1166.9
7084.9
1014.1
1014.1
1014.1
1014.1
1014.1
1086.6
1086.6
1088.5
1e+10
1e+10
1524.2
877
1140.2
1327.1
915.59
845.59
714.64
714.64
714.64
714.64
1147.3
1373.3
1508.9
1481.2
840.19
570.83
646.15
460.84
471.07
611.67
820.99
817.59
844.43
887.34
909.46
786.84
693.01
706.95
679.05
632.72
610.51
585.19
1475.2
561.3
871.33
904.66
1019.3
651.02
671.32
684.22
779.02
747.9
794.81
906.5
922.34
1010.8
1119.6
795.16
641.4
512.73
523.36
629.37
539.01
612.27
704.92
755.23
597.66
942.4
861.82
672.27
654.42
669.39
750.58
846.61
1109.5
1272.2
1310.7
1302.8
1024.3
773.4
973.68
1146.8
1027.8
945.51
882.07
788
1249.1
879.85
1219.1
714.53
676.29
639.81
680.24
737.13
1175.3
946.98
792.26
746.06
895.74
733.62
937.34
1038.5
1069
947.55
1054.5
1357.2
1093.4
764.01
716.37
760.67
709.93
781.04
1059.3
1130.8
1151
1073
969.49
996.29
598.97
660.09
886.42
1238.1
1209.8
992.62
923.36
921.43
895.16
864.66
1079.9
1491.2
1687.8
1732.4
1138.4
967.79
939.05
1074.9
1037.8
805.65
888.37
730.29
886.83
907.53
759.77
701.39
686.95
799.78
842.95
917.11
774.34
852.79
692.2
733.34
794.26
860.68
904.91
1511.5
1272.4
1150.7
998.92
1051.3
887.28
958.16
790.86
792.53
778.86
857.63
1058
792.32
923.63
935.88
990.72
747.49
552.82
807.58
928.52
875.17
832.01
725.61
671.87
799.28
724.94
921.71
919.05
1030.4
1090.5
893.4
879.66
957.41
1024.1
1059.1
931.41
1058.2
940.79
1062.6
1395.6
1245.3
1121
1049
994.75
953.09
833.91
807.47
903.19
897.46
763.68
837.34
902.28
859.41
883.75
918.67
641.4
558.75
712.79
910.16
961.1
858.88
978.21
1095.7
1308.1
1287.8
1479.9
1777.9
1932.7
1652.7
1480.3
1266.1
1096.4
1066.7
1097.5
1247.9
937.42
748.25
1437.9
1815.5
1658
1494.5
1597.1
1688.5
2095.9
2304.7
2327.3
2137.9
1709.5
1504.8
1742.9
1455.1
1094.3
844.09
864.28
943.21
922.16
846.35
733.71
681.03
754.94
836.05
662.6
749.91
748.94
782.36
903.35
934.37
983.21
701.17
