# Supplementary material for: Micro-mechanical fingerprints of the rat bladder change in actinic cystitis and tumor presence
Source: Commun Biol. 2023 Feb 24;6:217. doi: 10.1038/s42003-023-04572-0 (PMC9950451; doi:10.1038/s42003-023-04572-0)
Supplement: Supplementary file 4 — Supplementary data 1 [file 42003_2023_4572_MOESM4_ESM.zip › supplementary data graphs/urothelium/1_CTRL/Month2/R224/Chiaro.csv]

NaN
NaN
NaN
NaN
NaN
NaN
NaN
NaN
NaN
NaN
NaN
NaN
NaN
NaN
NaN
NaN
NaN
NaN
NaN
NaN
10603
8470.9
11348
14691
13389
NaN
5082.9
17948
12885
7770.4
17663
13209
13275
28183
28336
42933
34710
33971
19340
37257
5163.3
2613.9
3559.3
4954.1
5782.4
11858
4502.9
4620.6
7810.9
11692
5282.8
14361
37391
19987
25026
38082
2920.9
573.99
11312
24592
32798
8353.3
29527
50636
51779
26575
47365
762.23
4059.2
41917
7904.5
41037
31053
69768
44713
70787
26355
44760
30297
31576
6052.1
44657
1.1291e+05
44022
1.9303e+05
1.5489e+05
1.978e+05
2.0298e+05
2.1771e+05
2.2884e+05
NaN
5e+05
3.1836e+05
1.9472e+05
2.3015e+05
1.6879e+05
1.8557e+05
2.0811e+05
1.7354e+05
2.2037e+05
59943
NaN
25021
NaN
2008.1
1537.9
NaN
NaN
NaN
NaN
NaN
NaN
NaN
87197
NaN
NaN
28225
NaN
38126
NaN
94430
40916
NaN
NaN
NaN
1.097e+05
NaN
NaN
NaN
NaN
98280
15221
14620
77492
57778
65803
50223
47421
80285
9398.8
27056
11366
NaN
NaN
NaN
16540
11829
23634
76569
86036
71208
NaN
NaN
5032.4
4938.3
12300
66371
94683
80673
75208
70021
11317
18201
18747
17474
NaN
7682.3
NaN
1.0997e+05
8996.5
3329.5
14737
NaN
2858.7
11540
5121.8
10752
7199.7
6816.7
14776
13833
17186
11603
6636.5
18415
19486
19161
17501
14513
11751
30318
3.0512e+05
2.731e+05
2.5977e+05
31498
66019
2.4325e+05
2.62e+05
3.7531e+05
1.9297e+05
4.2233e+05
2.6725e+05
3.5176e+05
2.741e+05
3.2158e+05
1.6066e+05
2.0061e+05
3.1254e+05
4.7003e+05
1.558e+05
6912.1
3104.2
8667.3
6991.2
11554
14669
3410.1
9425.2
10528
4701.6
12346
12402
11283
11568
40188
31146
24719
17313
18976
7280.4
16377
30806
17684
21354
38947
66148
24911
17340
24059
46874
NaN
37601
NaN
1.0865e+05
1.3982e+05
85233
37898
93786
99326
78389
69681
56789
NaN
78805
NaN
1.0387e+05
1.1651e+05
32223
1.5905e+05
99859
