# Supplementary material for: Micro-mechanical fingerprints of the rat bladder change in actinic cystitis and tumor presence
Source: Commun Biol. 2023 Feb 24;6:217. doi: 10.1038/s42003-023-04572-0 (PMC9950451; doi:10.1038/s42003-023-04572-0)
Supplement: Supplementary file 4 — Supplementary data 1 [file 42003_2023_4572_MOESM4_ESM.zip › supplementary data graphs/urothelium/1_CTRL/Month2/R226/AFM.csv]

88179
1.4272e+05
1.512e+05
1.1905e+05
1.2743e+05
1.5032e+05
1.3025e+05
88753
29899
55535
68730
60328
42089
41021
47575
66560
41042
32660
50886
71547
60101
51256
26944
36690
33237
36537
27088
41375
54018
49386
32544
26996
32542
55837
1.0586e+05
76965
51967
64039
75771
48423
55251
38807
49116
54462
46983
59458
44016
1.1058e+05
1.5788e+05
1.1447e+05
1.9095e+05
1.2938e+05
2.1784e+05
91080
1.0138e+05
1.0862e+05
1.8822e+05
1.7142e+05
1.703e+05
1.3503e+05
1.0425e+05
1.3216e+05
1.3066e+05
1.2067e+05
54712
80152
83384
77110
41209
35848
68413
77303
84988
84422
48200
84895
99407
65155
76874
46562
27935
39611
61443
69347
53837
31157
22192
68308
1.1498e+05
67787
66309
1.2519e+05
65213
96782
70622
76126
1.0097e+05
1.4675e+05
88593
97466
89636
89152
1.3104e+05
1.141e+05
1.2365e+05
1.4307e+05
1.0519e+05
1.6412e+05
98906
1.2813e+05
1.9804e+05
1.1753e+05
1.3819e+05
1.5434e+05
1.2016e+05
1.2669e+05
1.3825e+05
2.2291e+05
1.3038e+05
1.3686e+05
1.2371e+05
80897
1.3379e+05
65913
84361
84221
1.1273e+05
1.2131e+05
98428
68853
49064
63726
65900
80723
1.0222e+05
1.0759e+05
68235
87008
79583
58885
74532
83026
66925
76428
58615
91655
95384
84118
1.2383e+05
69030
1.0866e+05
41325
36267
1.7379e+05
1.2893e+05
1.0201e+05
77670
75599
71232
1.3033e+05
1.0867e+05
97515
1.2153e+05
1.3207e+05
1.1309e+05
1.0365e+05
2.2215e+05
1.6557e+05
1.0446e+05
1.6565e+05
2.1946e+05
2.0873e+05
2.3357e+05
1.5624e+05
1.8047e+05
1.6358e+05
1.8307e+05
1.7917e+05
2.5924e+05
1.8924e+05
1.2354e+05
1.6944e+05
3.5333e+05
2.2639e+05
2.8209e+05
2.1025e+05
1.5813e+05
2.7329e+05
2.0387e+05
82958
2.0098e+05
1.6123e+05
2.5423e+05
2.491e+05
2.2931e+05
1.9152e+05
1.9945e+05
2.2554e+05
2.5244e+05
2.1484e+05
2.4796e+05
2.1494e+05
2.4146e+05
1.9047e+05
2.2088e+05
1.4586e+05
1.4817e+05
2.0219e+05
1.5815e+05
1.461e+05
1.9785e+05
1.7888e+05
2.588e+05
1.5452e+05
1.3532e+05
1.9926e+05
1.7186e+05
2.0166e+05
1.7014e+05
2.5884e+05
2.3124e+05
3.4625e+05
1.7551e+05
2.1428e+05
1.7291e+05
1.6871e+05
1.7077e+05
2.1838e+05
2.243e+05
2.4587e+05
1.815e+05
1.2745e+05
2.8304e+05
1.8185e+05
2.7073e+05
1.5673e+05
2.3297e+05
2.2081e+05
2.1009e+05
1.6088e+05
2.1453e+05
94702
92518
1.4852e+05
1.7005e+05
1.3696e+05
1.5569e+05
1.6456e+05
1.6415e+05
2.8829e+05
2.1558e+05
2.4937e+05
2.219e+05
1.9101e+05
3.3091e+05
2.0733e+05
1.928e+05
1.5751e+05
1.6181e+05
2.4864e+05
3.2889e+05
2.6888e+05
1.6825e+05
1.5955e+05
1.5759e+05
1.4715e+05
2.1664e+05
1.871e+05
1.4973e+05
1.3358e+05
2.2389e+05
1.2223e+05
1.1685e+05
83234
38642
88498
1.435e+05
88000
83295
1.0556e+05
64582
64673
44745
63443
1.1948e+05
1.6924e+05
1.1847e+05
1.2809e+05
1.2176e+05
1.8915e+05
1.3575e+05
1.8709e+05
2.4085e+05
1.904e+05
1.8681e+05
2.9274e+05
94430
98753
1.3102e+05
1.3352e+05
1.3179e+05
1.1034e+05
1.4848e+05
1.8382e+05
1.8688e+05
2.2451e+05
2.0816e+05
1.9887e+05
3.3727e+05
4.5624e+05
3.1757e+05
1.9601e+05
1.8511e+05
1.7249e+05
1.5539e+05
77375
80962
1.2732e+05
1.5888e+05
2.3475e+05
1.9986e+05
1.9079e+05
2.2593e+05
1.8402e+05
2.3574e+05
2.4863e+05
2.0001e+05
2.2273e+05
1.671e+05
2.2781e+05
2.0603e+05
2.5343e+05
2.153e+05
1.3496e+05
1.0415e+05
1.3232e+05
1.9217e+05
1.8802e+05
3.0664e+05
2.6818e+05
3.0654e+05
2.6791e+05
2.5008e+05
1.891e+05
2.0248e+05
1.4192e+05
1.3614e+05
97244
1.5215e+05
1.2341e+05
1.47e+05
1.5159e+05
89950
79860
93223
1.0119e+05
82399
98489
1.132e+05
1.4425e+05
1.2227e+05
1.2827e+05
1.323e+05
1.641e+05
2.1436e+05
2.5712e+05
2.4808e+05
2.0086e+05
3.492e+05
3.8419e+05
1.9351e+05
2.1959e+05
1.9165e+05
2.6942e+05
1.8101e+05
1.7994e+05
2.1395e+05
2.3932e+05
2.6983e+05
1.5544e+05
1.6027e+05
1.0479e+05
1.1808e+05
1.4095e+05
1.5531e+05
1.7682e+05
1.4325e+05
1.2821e+05
82385
1.1203e+05
1.4567e+05
3.2769e+05
1.9957e+05
1.3836e+05
1.805e+05
1.513e+05
98616
1.738e+05
1.2975e+05
1.9164e+05
3.2542e+05
2.5618e+05
1.5024e+05
1.3843e+05
1.4181e+05
1.3264e+05
1.6784e+05
1.4346e+05
1.2918e+05
1.1256e+05
1.5302e+05
1.341e+05
1.0125e+05
66702
59200
71817
44737
66256
1.1758e+05
1.3729e+05
1.3751e+05
1.0465e+05
1.0109e+05
1.0082e+05
95253
96327
86609
90528
83000
88418
1.111e+05
96432
89399
97437
98970
1.0189e+05
1.2593e+05
1.2739e+05
1.291e+05
1.4494e+05
4717.1
9316.7
66029
85167
1.4336e+05
2.044e+05
17921
15865
11331
11244
11908
15534
21502
26138
6493.9
8565.3
10988
2559.8
5253.1
8668.7
14628
10877
15877
18490
35126
23912
31066
46303
50979
34587
23956
20550
22312
20756
19312
19830
20555
21284
19264
21180
33918
46767
29681
51446
35974
28112
36038
14757
17025
17413
15840
14153
12779
6442.3
15738
16841
17437
29671
27498
25097
14883
11197
11792
10322
9775.2
9634.1
10113
10623
11957
12413
15984
33112
34085
39218
17744
14102
16109
9755
18403
13910
9960.6
5332.9
9099.4
12952
18891
18355
31080
17484
15191
13023
23693
16592
18341
20444
18933
7090.3
4912.1
10937
11810
12196
11532
11554
10175
13166
10154
6889.1
10970
14543
13865
9201.7
12679
11329
9563.4
12639
19873
16190
14098
20174
35193
24972
11748
7975.2
11192
9061.3
9951.1
11683
10210
10096
11184
9625.8
11894
21833
10564
15650
6637.4
12831
15974
9060.6
6673.5
9256.9
11792
12709
13186
14642
8101.5
8527.7
8597.7
7844.3
8618.4
7459.3
7946.2
7310.9
10174
5335.4
6350.2
6203.1
6905.7
6316.4
6237.7
6980.7
8580.8
7609
5808.6
5943.5
22694
19742
20076
22223
13127
5575.7
4791.8
4559.9
3829.9
4332.7
4914.3
5752.1
5754.4
5050.2
4282
3993.8
5640.4
6907.7
10167
16363
19360
17962
10966
9468
2937.2
2674.6
3635.9
4967.6
5955
6464.1
6021
5846.3
5014.7
5178.4
5646.5
5454.4
4833.9
3986
3421.9
3091.1
17976
15578
8359.5
8648.2
7625.6
6519.9
4195.7
4198.7
3732.4
2942.6
3191.7
3790.9
3026.4
3674.1
4556.9
7067.6
9897.6
8801.7
8397.3
7126.8
7330.5
7156
9152.1
8942.1
11129
14188
15858
11052
6320.7
5966.7
6568.4
6564.2
6153.6
7303.1
7636.3
7501.1
12534
13336
12439
10131
8020
8888.7
6452
7187.4
9887.9
12040
9737.4
9672.4
9508.8
5677.1
6054.6
5652.2
5725.6
4706.4
5912.7
13422
14796
15073
15870
14613
13326
12974
10197
10053
10448
13062
13446
15559
11629
5521.2
5073.3
4410.1
5237.2
11954
13321
10255
9956
8091.1
8008.7
6172.2
9684.1
10021
9862.8
8927.4
7651.9
7880
7685.4
8462.6
10199
11203
9291.4
5183.5
10186
12210
11921
10274
8798.4
8237.2
6027
6166.3
7682.7
7607.6
10937
12188
13348
14342
13297
11809
14442
15575
14320
10888
10516
11300
10566
12199
13062
15329
15463
14325
7103.4
15399
14857
13701
12683
11640
10330
9869
11324
11515
10134
8460.7
7763.9
7446.7
8229.6
9256.5
8919.2
8498.4
9088
8963.8
11465
921.58
1606.2
1826.7
1774.2
1320.5
1030
4184.5
3259.5
2236.4
3163.9
3856.5
3432.4
4807.6
6866.5
7031.3
11786
11242
8994.4
8221.6
6475.6
5126.8
11357
14177
19495
17050
19100
16838
14752
13126
15842
3449.3
797.63
16447
3065.1
3490
3022.4
2952.4
2894.5
4795.9
5239.9
5802.4
3614.9
4500.8
4219.4
4478.1
4558.7
5105.6
5780.1
6406.1
6482.7
1565
10146
10022
10938
11288
10569
10170
10370
11354
2439.2
2407.3
4053.8
4980.3
4655.3
4693.4
4863.6
4833.9
4900.6
5023.1
4752.3
3462.6
3918.9
5352.3
5554.9
5783.2
4696.8
3761.9
4572.2
5994.1
6650.8
5816.8
5389.6
4570.2
3707.8
3363.5
3656.6
2995.9
2612.7
44764
42825
47801
38476
60070
89053
77431
84686
75687
97660
71424
84742
84004
1.1507e+05
1.4596e+05
1.5811e+05
1.7101e+05
1.204e+05
1.1289e+05
1.0986e+05
91679
47002
45165
31433
24487
19274
18271
18629
23362
30999
49200
56841
75799
86515
1.0592e+05
1.1421e+05
1.3458e+05
1.4567e+05
1.2226e+05
76319
77248
69337
66952
69484
77047
81284
64985
71317
62280
34979
45022
39802
42688
38000
38630
40128
35815
63224
59237
58635
51910
42810
32868
58353
63551
64146
71057
82877
1.0649e+05
89372
92711
77344
56833
36044
28538
25391
20717
17270
17054
19339
20803
23795
37822
49124
58225
73726
69063
63136
53657
61474
51790
55279
28608
26113
35708
36683
36819
26182
25168
27882
35831
30189
27248
25157
28085
23712
19233
20979
25061
27415
27137
22159
19251
41730
41937
41556
38292
37636
45022
44073
34352
33570
30579
21839
19617
16047
12545
14493
16513
22826
25417
23889
27438
22904
24269
28484
30176
26406
18203
14514
15525
18636
17767
15505
14455
14873
18406
19530
17606
16488
10829
14641
14887
9781.5
10267
16939
15966
15649
5286.9
33317
20595
12549
11286
17919
6407
6647.5
21185
19402
33040
26554
9585.3
17377
5865.2
12901
9683.7
13639
32779
34921
29944
10626
14305
12480
18262
11011
4913.7
17413
29835
16173
32409
26166
35243
4415.4
15876
16882
14983
17110
21522
30786
39364
24169
21585
40294
42225
16212
11421
12650
27063
33158
22270
18011
16787
17260
27905
8687.2
11436
19581
3899.3
3588.3
8223.1
7604.2
14427
14711
9314.6
11342
10441
10801
3380.7
4218.7
5477.3
5207.8
6606.9
6724
9923.3
10096
8150.7
5980
5350.6
6234.5
4648.5
7762.5
7117.7
3524.5
3712.3
5628
7062.3
11389
8621.7
8438.4
7361
9788.7
11342
12997
15406
13422
7854.8
8303.2
7065.6
3071.1
6719.2
6837.6
5989.1
6264.9
6050.6
7299.4
7330.6
10260
10285
14349
12507
13081
11953
9024
7460.4
8393.1
7398.8
5879.6
2892.4
5415.2
5246.4
10586
14017
16568
19700
16351
15423
19593
15825
9104.1
3781.9
8747.8
10964
12829
11950
8580
8393.8
10105
10825
12068
8097.9
9379
13451
11777
12201
12079
11490
12964
15177
13970
9027.4
9650.4
10202
5873.8
4289.8
3784.4
10152
10928
12557
9662.1
5869
7324.5
9874.8
8882.8
3983
3462.5
2817.3
3049.6
2171.3
5591.6
21034
29510
24687
23808
44676
30982
14929
55992
28293
34908
16057
16079
13319
10666
17501
23818
17576
20019
37419
10996
6939.9
34948
24594
21010
34579
14990
8230.1
10526
11380
7963.1
15460
5620.3
8786.7
50151
34223
23115
33040
39803
16866
12538
19082
9283.7
20577
20557
14396
13179
24109
28841
17149
9590.2
20928
17140
15783
14766
9750.5
8572.5
44974
30104
25127
17163
22225
19450
17376
17792
15147
73407
29799
29093
31901
27124
39665
39077
35858
56807
46781
28507
20441
22248
22515
28160
30012
15322
20541
21396
14858
20850
19378
25765
30290
30241
38081
35851
29615
35078
20188
32710
39806
12155
17736
35839
43482
33071
31721
23089
14581
68112
5623.8
3513.2
2267.7
2452.5
2684.3
3356.2
1678.7
1483.6
1017.8
1465.2
964.59
3169.1
1302.2
1867.4
719.71
999.01
1082.9
947.71
6483.1
480.24
837.4
3592.6
4601.6
1956.2
338.88
485.55
593.83
2041.6
5593.3
2593.2
6533.3
2611.8
550.28
428.97
1620.7
14068
35277
35005
2632.8
2639.2
1854.6
1795.2
26986
31399
23924
6908.1
1547.1
1404.5
1062.3
1975.5
1376.1
3257.8
26460
14376
2132.7
1491
1992.3
2088.6
3828.4
11212
19278
16398
3307.7
1687
27776
27409
34540
31333
15190
32758
5195.3
10746
3250
7434.2
3457
4469.4
18577
7291.6
17512
16152
1714.1
862.54
1757.9
10507
12861
6914.7
4334.8
9502
8709.6
1048.9
5995.3
8428.2
11325
2664.9
2945.3
511.96
7382.6
5355.2
7239.8
10157
10950
6267.5
6509
12190
2788.8
2512.9
2776.7
11598
6484.5
6065.6
15778
9982.1
9202.2
6484.3
5967.2
6710.1
12024
3093.6
1368.8
1191.8
15469
37709
6135.2
4972.7
16694
14686
11019
4244.1
5108
26685
1197.8
15731
9216.5
3981
4219.4
3438.7
8006.7
28305
4573.7
3978.9
5422.3
