# Supplementary material for: Micro-mechanical fingerprints of the rat bladder change in actinic cystitis and tumor presence
Source: Commun Biol. 2023 Feb 24;6:217. doi: 10.1038/s42003-023-04572-0 (PMC9950451; doi:10.1038/s42003-023-04572-0)
Supplement: Supplementary file 4 — Supplementary data 1 [file 42003_2023_4572_MOESM4_ESM.zip › supplementary data graphs/urothelium/1_CTRL/Month2/R226/Chiaro.csv]

14045
2.4027e+05
2.8468e+05
17905
1.1752e+05
3.7359e+05
4.0397e+05
2.6172e+05
1.7848e+05
3.5881e+05
2.7944e+05
1.7632e+05
1.1664e+05
99434
82174
NaN
21866
1.232e+05
2.2909e+05
3.6349e+05
57331
4027.6
43543
NaN
NaN
NaN
NaN
NaN
73330
62948
NaN
5040.6
2456.1
NaN
1745.2
NaN
NaN
NaN
6224.1
NaN
16398
1.3962e+05
1.1684e+05
1.6557e+05
1.2605e+05
1.1778e+05
1.4543e+05
1.4089e+05
NaN
25044
1.1415e+05
90593
31683
42083
28093
61640
68064
63357
1.0059e+05
1.4682e+05
3200.1
NaN
1595.5
504.98
NaN
3913.9
2999.2
2228.8
556.83
NaN
3808.4
7283.7
6503.7
7511.8
5081
6539.1
4066.3
4866
3866.5
6902.1
18412
5977.2
11881
6687.3
5033.4
8972.2
11502
9479
11339
11836
63477
66312
16449
2717.5
55287
60387
37206
53202
69833
44852
3064.2
63528
72794
75367
60138
47503
14008
16820
8896.6
22790
NaN
1308.5
NaN
NaN
NaN
NaN
7009
5792.2
6260.2
3310.1
NaN
NaN
NaN
3141.5
6727
9952
18229
5768.9
8040.1
7683.4
9976.9
1.3184e+05
1.6579e+05
1.9772e+05
1.4654e+05
1.3651e+05
2.6507e+05
1.5231e+05
1.6063e+05
1.3979e+05
1.3434e+05
10223
66481
1.1454e+05
24692
13998
17318
14760
35991
63946
NaN
249.04
3950.4
9074.4
3439.5
NaN
NaN
1350.9
1708.1
2866.5
2444.4
517.58
1545.7
4608.7
16902
9473.6
6823.5
4919.8
11238
NaN
