# Supplementary material for: Micro-mechanical fingerprints of the rat bladder change in actinic cystitis and tumor presence
Source: Commun Biol. 2023 Feb 24;6:217. doi: 10.1038/s42003-023-04572-0 (PMC9950451; doi:10.1038/s42003-023-04572-0)
Supplement: Supplementary file 4 — Supplementary data 1 [file 42003_2023_4572_MOESM4_ESM.zip › supplementary data graphs/urothelium/1_CTRL/Month4/R161/AFM.csv]

7835.4
8255.8
6620.5
9779.6
6735.2
6692.1
8099.8
8368.1
11317
7916.4
7964.4
7989.3
10461
10727
8796.5
4980.5
3420.3
9235.9
12457
10391
9920.6
11479
10728
6967
7969.4
8380.8
12665
13612
12871
14177
9672.1
8274
9090.8
11697
12168
8787.3
5015.4
6794.7
11856
9389.5
9059.5
9352.4
6786.5
4722.7
4777
7181
8960.2
8519.4
9110.1
8144.9
8137.8
8388
12876
10760
8849.6
9256.9
9131.2
10866
16694
14088
12740
17047
12539
10309
8685.3
12101
15631
10739
9619.7
11546
9575.4
7571.4
6250
9882.1
14987
10704
8945.1
11655
10799
7371.1
8005.1
11757
10451
6862.9
6103.3
9998.8
10386
8175.6
8784.6
11723
11421
6623.8
9027.4
10663
12805
10320
13099
14160
11651
19022
35414
16104
15858
12846
10917
18578
20568
32973
29846
17927
18707
10235
12693
21993
25821
44520
41170
27204
21954
15046
4321
7777.8
6642.4
8144
7910.3
6419.4
5915.5
7353.7
7834.6
23224
31100
8987.5
6400
7123.2
8329.9
6938.5
8562.1
9492.5
12119
11997
12886
12307
14264
10439
15001
12375
14168
10631
12058
15727
12787
11127
18919
15372
33344
32377
40819
33537
20371
11774
11313
9277.6
6631
12437
10793
9361.2
6084
6422.4
13767
10497
10125
7908.1
15608
10567
14104
20836
22792
46680
22377
25710
5091.3
46827
17652
9925.2
18849
13026
10447
17276
10078
18227
2598
24606
33360
18165
13627
12602
15996
20417
20744
22513
28244
31556
32855
34988
29595
20001
25771
43264
37187
34847
17263
18347
24991
26785
20100
29069
28787
21416
4946.3
5785
5060.9
5154.7
5159.5
5178.2
5490.9
5672.6
5646.3
5305.4
5087.7
5935.6
5719.4
5941.2
5681.1
5790.6
6017.8
7207.7
7192.2
7404
8016.8
6424.7
6021.7
7107
7815.4
8645.5
6747.4
7684.7
8414.3
7708.8
7799.1
8342.5
5698.6
6461.5
7194.3
5973.5
5698.5
5666
6103.3
8634.2
7545.2
6261.4
7288.1
10499
8134.8
5948.8
6099.1
6351.8
6035.1
4943.7
5322.2
6748.5
5777.9
5170.6
5312.4
5856.4
9470.6
20726
20354
15609
12128
15166
15004
18278
15081
14912
7048.5
8066.7
13057
13443
6720.9
12296
20121
20157
27839
29816
19559
17062
21933
25527
10591
9512.9
12633
11439
10581
10748
11158
10425
10997
8854.1
8577.7
8016.7
8831.2
10237
9805
9076.2
10453
12832
14020
12182
10661
11557
11350
10292
9961
13987
18415
12462
9863.4
9888.2
20347
22327
17768
25290
31908
26370
24594
28419
26296
27137
33602
20893
20223
21060
18693
18119
16446
22432
17614
20245
19593
19627
19577
23437
22033
21501
23906
23336
62737
61528
73178
72901
66151
63603
45681
58375
71652
55291
48594
52781
52117
68187
69264
53157
51412
45335
49868
64522
50248
75865
81842
44312
73671
85109
82109
99536
70708
79016
68684
60217
57880
56471
43817
44132
48283
52634
42290
63445
59844
43234
54244
47943
46169
48696
45618
53354
51128
47526
38477
38202
47451
59542
45689
54817
49444
43019
42335
45015
44539
52420
50689
63250
71510
65195
65647
51150
52632
47979
52218
43848
41864
33663
34845
42480
48150
41646
45533
43073
43753
40805
39707
35228
30649
34561
33715
30962
29754
29409
34768
41593
33821
34509
44911
40587
40099
46101
46936
45058
46711
46301
46593
42413
53295
59081
54801
56692
55067
46114
48430
39470
41542
59426
59918
43617
38629
32177
33082
30063
29623
31997
33818
32999
31192
25729
28469
31010
31594
28204
26328
24480
21380
18192
19870
24428
23307
21251
22234
21871
25450
26796
26522
25075
24492
27848
28009
24671
21487
22680
1.2093e+05
1.2001e+05
1.6903e+05
1.6001e+05
1.5299e+05
1.2651e+05
1.1885e+05
1.3173e+05
1.3223e+05
1.637e+05
1.9961e+05
1.6598e+05
1.713e+05
2.0537e+05
1.9449e+05
1.0793e+05
82140
1.3644e+05
1.0677e+05
1.7592e+05
2.0948e+05
1.97e+05
1.1196e+05
1.4866e+05
1.6628e+05
2.5016e+05
1.4252e+05
1.7384e+05
1.9869e+05
1.5689e+05
1.0895e+05
1.6904e+05
1.8068e+05
1.4028e+05
1.0923e+05
93897
1.1676e+05
1.6454e+05
1.7621e+05
1.3789e+05
1.7418e+05
1.2893e+05
1.137e+05
1.3522e+05
1.6194e+05
1.3448e+05
1.6111e+05
1.797e+05
1.5423e+05
1.5188e+05
1.4003e+05
1.3639e+05
72014
1.5977e+05
1.4056e+05
1.4072e+05
1.0006e+05
1.3077e+05
1.2639e+05
1.6494e+05
68024
74039
84642
97478
95815
1.9645e+05
1.5488e+05
1.0758e+05
1.4175e+05
1.6481e+05
2.0614e+05
1.717e+05
1.4279e+05
1.1621e+05
1.3296e+05
1.4544e+05
1.2282e+05
1.4035e+05
1.7212e+05
1.382e+05
1.3218e+05
1.1919e+05
1.1357e+05
88667
1.163e+05
1.4979e+05
2.1286e+05
1.4051e+05
1.4117e+05
1.044e+05
1.4488e+05
1.2185e+05
1.0943e+05
1.125e+05
1.0904e+05
97276
90070
1.3655e+05
1.2496e+05
1.1201e+05
84350
1.2275e+05
1.0173e+05
1.0012e+05
1.0943e+05
95710
78886
1.2024e+05
81864
87259
81528
70578
96800
97691
1.1318e+05
1.0494e+05
1.3714e+05
72572
1.2206e+05
1.3494e+05
1.0464e+05
83867
85011
1.1338e+05
98904
1.3864e+05
1.0297e+05
1.1883e+05
1.3856e+05
1.6236e+05
55769
68945
49186
51026
50856
47683
43260
36573
47896
50279
47328
42466
45971
61391
65603
68726
72524
70203
74489
61666
50948
45902
41664
61874
81478
1.0082e+05
88075
64183
1.12e+05
1.1083e+05
96513
1.0757e+05
97566
1.0226e+05
1.0645e+05
1.2608e+05
1.0565e+05
1.1969e+05
68549
78215
1.1581e+05
1.7598e+05
1.2594e+05
96894
87081
94977
87007
89486
97459
84521
77798
1.2081e+05
83684
85371
1.1259e+05
1.202e+05
1.2285e+05
1.8697e+05
1.3024e+05
1.4418e+05
1.4483e+05
96264
1.2933e+05
1.5123e+05
66556
1.0445e+05
1.4518e+05
1.2676e+05
1.5581e+05
1.8475e+05
1.4603e+05
1.777e+05
2.3049e+05
2.1382e+05
1.6171e+05
60252
1.229e+05
1.4259e+05
1.3492e+05
1.5143e+05
1.2053e+05
1.147e+05
1.0535e+05
95657
1.5327e+05
1.347e+05
1.1758e+05
90499
1.1487e+05
1.3874e+05
1.5057e+05
1.3925e+05
96256
1.295e+05
1.4903e+05
1.6245e+05
1.2209e+05
1.0943e+05
1.1882e+05
1.4661e+05
2.0875e+05
1.4075e+05
1.5481e+05
1.4868e+05
80033
1.6434e+05
1.9538e+05
1.8265e+05
2.3968e+05
1.5448e+05
2.272e+05
2.2522e+05
89936
1.3541e+05
1.4792e+05
1.5281e+05
1.6113e+05
2.1823e+05
1.2316e+05
2.8602e+05
1.0927e+05
1.2499e+05
1.2526e+05
1.8644e+05
1.9436e+05
2.497e+05
96881
2.6993e+05
1.9439e+05
81117
1.9033e+05
2.3859e+05
2.0424e+05
2.3763e+05
2.3721e+05
1.1202e+05
1.1505e+05
1.9158e+05
1.1925e+05
1.6699e+05
1.3689e+05
2.4431e+05
1.9082e+05
1.3595e+05
1.8021e+05
1.6746e+05
1.7566e+05
2.3683e+05
2.6641e+05
1.9408e+05
41417
38385
56166
35692
31906
41787
85888
36394
25119
16101
32687
46191
40818
38866
52355
59223
44073
42871
63164
88025
74568
38187
33812
67916
63283
57338
55033
53209
96562
1.2249e+05
1.2132e+05
96720
55344
49876
56117
54586
50948
53115
47474
57102
53473
1.1791e+05
1.2459e+05
67238
59624
47722
42025
54636
47478
44394
45433
66820
64016
1.4029e+05
1.3319e+05
57127
59718
32531
46890
49410
58771
47045
32472
52630
58442
1.2251e+05
1.2566e+05
83277
49907
44010
46814
56457
58911
51266
53029
70494
99877
1.204e+05
1.0742e+05
97264
56908
41683
38144
47212
36879
33982
47569
61934
93531
1.0491e+05
90634
96887
48338
39317
40967
48206
49415
39393
56411
62780
1.1132e+05
1.1313e+05
1.3034e+05
1.1439e+05
78528
64331
57772
57033
60979
65818
52913
95295
87655
1.2245e+05
1.4735e+05
1.0344e+05
73156
53843
70668
56368
48416
72327
61284
92583
1.2336e+05
1.2523e+05
2.6051e+05
1.5218e+05
97136
72445
64648
48832
48048
65122
74787
1.1443e+05
1.4564e+05
1.7914e+05
1.0516e+05
1.0817e+05
1.085e+05
64276
55109
44224
46219
50323
49180
83940
77461
1.9001e+05
24305
20422
25278
28826
32059
27132
23894
21649
26179
22803
17993
14678
19579
21156
23682
26129
28320
22463
31290
32249
27111
34768
25199
23496
23624
28980
30152
32421
30314
23217
22099
29812
29292
31274
32187
28058
34098
32141
35980
24778
29595
24177
23613
34764
43793
15234
13189
15171
20177
19051
15205
21560
25358
30043
22956
11027
18784
21732
16751
20799
21378
25003
14034
23563
28921
28731
26852
18732
26673
42598
25188
16698
34704
20294
19054
17947
16657
11821
13610
13905
16375
20860
18777
22099
23335
21085
25037
19359
15811
22951
20962
25164
18321
45536
63232
55617
33806
63378
18976
23491
20908
17435
16225
16252
13191
16098
23685
22465
33010
14072
23171
28434
29375
36797
36311
43143
42666
63487
39828
31128
31433
39231
32404
44883
57235
51673
53849
25730
27861
22319
39031
36693
34362
30267
39307
32142
49068
56250
41691
34660
60033
41446
12228
12621
10206
8536.7
8565.8
7950.1
8038.4
8212.7
8210.6
8349.8
8563.2
8706.5
9200.8
9356.5
9827.4
10049
11296
11821
11826
10971
11125
13071
12997
12752
11330
10776
10761
11041
12059
12306
13404
12922
12541
12706
12240
11604
11178
10615
10800
10686
11124
11370
11920
12017
11012
10397
9995.1
8398.6
7306
6866
6017.7
6495.6
6641.2
7304.3
7709.6
8226.8
8956.4
9661
10116
10087
10067
10567
10014
9711.4
9430.2
9649.9
10900
10063
10566
9331.7
7810.8
7168.2
7602.6
7884.4
9399
11259
12673
14489
15835
13920
14969
15648
14495
14031
13173
11957
11286
10544
10821
11348
12288
13461
13678
12812
12047
11796
11177
9121.8
9842
10565
12182
14471
14621
11698
9414.5
9277.2
10505
13148
15119
17627
17234
15672
16684
15611
12747
13225
13480
12338
10971
10488
9374.3
8605
8780.3
11361
16649
16766
14749
15270
18090
18782
17988
16856
16739
15940
15291
14658
15025
16078
16716
16360
15101
14795
14514
15057
15359
15560
15518
15655
16438
18771
20302
21943
6231.2
9437.8
9781.5
10566
11277
9965.9
11277
10102
9805.3
12485
11233
11991
14429
12766
9814
14705
13726
13729
9613
15486
11743
14540
12918
9904.8
7654.3
11866
10519
5445.6
8125.2
13895
11077
9229.2
11591
13768
19769
9091.8
12774
16799
15943
10061
13349
15394
11901
10823
14250
8302
10218
9802.5
9278.7
10689
8512.9
6562.2
6559.9
7228.3
7429.8
12509
9119.7
5804.4
6978.7
8849.3
10118
10785
11383
11128
9125.3
9274.8
8087.1
10002
14153
13510
10843
17154
11500
10436
11116
11364
14387
13595
10803
11833
12644
6891.2
7393.8
8075.7
7238.6
7028.3
7632.7
9167.4
8096.7
10267
8728.2
13082
16261
10203
13094
12888
12564
13488
10383
7870
8951.5
7909.7
10789
9226.2
9563.4
6577.6
6471.4
9084.9
6125.2
6374.5
8939.8
11414
9403.6
6762.6
8401.9
8535.4
10131
9914.6
9175.3
7961.9
11076
11086
11999
10966
11875
10632
8951.3
6498.8
5815.7
5569.9
6677.1
6162.1
8654.6
7265
7762.6
8938.3
7657
7245.1
7778.8
