# Supplementary material for: Micro-mechanical fingerprints of the rat bladder change in actinic cystitis and tumor presence
Source: Commun Biol. 2023 Feb 24;6:217. doi: 10.1038/s42003-023-04572-0 (PMC9950451; doi:10.1038/s42003-023-04572-0)
Supplement: Supplementary file 4 — Supplementary data 1 [file 42003_2023_4572_MOESM4_ESM.zip › supplementary data graphs/urothelium/1_CTRL/Month4/R161/R161U_O11.matChiaro.csv]

NaN
NaN
5568.5
NaN
2653.7
NaN
2733.6
3339.4
4844.9
NaN
13623
5907.4
9508.4
8002.8
8919.1
7344.1
14825
11975
8039.9
9363.5
16544
21051
15830
32709
30739
NaN
40641
27795
21785
16739
11497
12475
12675
18388
21576
13690
19821
26646
11194
17085
25749
48139
30095
30001
22606
18544
28741
17565
35419
42710
18841
6058.5
23107
12658
11435
15170
11197
9548.6
5580.7
3289.8
66628
2434.3
50841
46079
30944
19610
21338
17521
11998
NaN
32676
NaN
1.9668e+05
1.7288e+05
1.1278e+05
1.6254e+05
2.0308e+05
2.7853e+05
1.9913e+05
2.3327e+05
