# Supplementary material for: Micro-mechanical fingerprints of the rat bladder change in actinic cystitis and tumor presence
Source: Commun Biol. 2023 Feb 24;6:217. doi: 10.1038/s42003-023-04572-0 (PMC9950451; doi:10.1038/s42003-023-04572-0)
Supplement: Supplementary file 4 — Supplementary data 1 [file 42003_2023_4572_MOESM4_ESM.zip › supplementary data graphs/urothelium/1_CTRL/Month4/R162/AFM.csv]

4507.8
6729.8
7654.8
13748
9535.7
5196.6
5486.4
8899.3
9799.2
7955.7
9981.6
9742.1
9733.9
4756.8
6240.8
4082.7
4134.3
4316
3468.1
6250.3
14759
15728
18381
17250
13351
16662
13351
12363
13766
12276
15354
9861.1
7572.5
4673.2
10540
11289
15788
13632
10596
12386
13396
13365
14403
17534
14950
19627
19338
14364
15420
17845
7761.9
6720.9
5504.8
4985.3
7700.7
12389
10243
25955
20515
20688
17455
18833
17358
11970
14341
12786
9077.5
10830
18205
15571
13225
14878
16755
9861
10723
14409
14054
14329
16876
17878
14776
7391
9308.7
10207
9034.7
14730
15596
17814
20760
21827
19158
23388
28857
24033
27703
30152
27992
27198
22107
22880
18267
12997
10182
7585.6
20073
14128
9933.3
11068
13175
11693
16208
18568
11895
8317
4339.4
3108.8
3869
2478.6
1786.4
1203.1
1149.2
1150.8
1165.8
1048.9
1321
2208.9
3433.1
5670.9
6041.2
9742.2
13277
13511
6409.9
2899.7
1702
1678.8
1289.5
1361.1
1103.6
1016.5
1186.9
1213.6
1131.6
1384
1539.7
1634.7
1623.9
1894.5
1872.5
1759.1
2640
3464.9
8556.7
7210.1
6804
12543
16757
11163
13735
7534.7
10130
10633
7508.7
3305.7
1973.7
2428.6
2305.2
2391.5
2172.2
1859.8
1614.6
1309.7
1536.8
1390.9
2419.9
2751.8
3069.5
3541
4512.4
407.9
6188.5
3771.4
22874
17001
4489.3
5916.6
9611.8
421.64
3770.9
697.41
3448.3
4587.2
4980.4
3508.3
1589.7
1845.7
2574.9
5883.7
5552.9
5519.8
6886.9
7378.9
4380.2
10246
7703.7
9375.1
10057
11629
17842
14185
91998
1.0843e+05
1.1724e+05
1.4091e+05
1.0399e+05
1.8242e+05
1.409e+05
39728
50453
1.1139e+05
61777
71137
26919
40989
45173
29081
53458
45292
54631
41592
41160
1.4359e+05
1.1017e+05
1.1336e+05
86333
1.7152e+05
1.4032e+05
1.5955e+05
1.4301e+05
1.0898e+05
1.2919e+05
1.3666e+05
75272
1.0968e+05
82984
1.3597e+05
95838
92639
1.3196e+05
1.1342e+05
1.3492e+05
97920
2.3656e+05
1.1356e+05
1.0713e+05
1.3236e+05
1.3164e+05
83048
52583
1.0831e+05
1.2318e+05
46606
35100
27641
60422
77504
1.3784e+05
1.4234e+05
1.0991e+05
85368
1.333e+05
1.034e+05
1.7129e+05
78184
1.6398e+05
1.2042e+05
1.2424e+05
1.233e+05
1.2447e+05
88503
56969
92803
1.0866e+05
47452
62797
61803
1.1298e+05
1.4012e+05
86485
1.2337e+05
96097
1.6627e+05
1.7646e+05
1.6955e+05
1.2599e+05
1.6945e+05
95152
2.1409e+05
1.4821e+05
1.8097e+05
1.2086e+05
1.208e+05
1.0578e+05
87240
1.3769e+05
1.1845e+05
1.4076e+05
1.9306e+05
2.2587e+05
2.1353e+05
2.5691e+05
1.7491e+05
2.0511e+05
2.6568e+05
1.4199e+05
1.5906e+05
1.1972e+05
1.0727e+05
1.551e+05
79766
92547
49029
44018
34199
41734
61859
78783
85892
1.1187e+05
1.3402e+05
1.5956e+05
1.9508e+05
1.4436e+05
1.7964e+05
2.4927e+05
1.8909e+05
2.023e+05
1.9422e+05
1.6136e+05
2.1832e+05
1.765e+05
1.4221e+05
2.02e+05
1.7751e+05
1.8854e+05
1.8718e+05
2.2319e+05
2.1917e+05
1.4445e+05
2.0039e+05
1.4366e+05
1.6317e+05
1.8593e+05
2.2454e+05
2.0192e+05
1.9862e+05
2.9109e+05
2.4882e+05
1.9632e+05
2.0848e+05
3.1842e+05
2.564e+05
2.6439e+05
2.6458e+05
2.6503e+05
2.1262e+05
1.9712e+05
2.038e+05
2.2533e+05
2.0759e+05
1.8417e+05
2.0221e+05
1.8112e+05
2.2834e+05
1.4441e+05
2.149e+05
1.9498e+05
1.6268e+05
2.2734e+05
1.7903e+05
2.0586e+05
1.7387e+05
2.0711e+05
2.034e+05
2.5301e+05
2.1738e+05
1.5874e+05
1.8605e+05
1.7928e+05
1.2379e+05
1.6003e+05
2.0518e+05
2.0114e+05
1.7541e+05
1.7704e+05
2.0733e+05
2.1336e+05
2.2007e+05
2.1844e+05
2.1248e+05
2.0841e+05
2.7969e+05
2.3393e+05
3.0197e+05
2.2002e+05
1.9978e+05
2.0166e+05
2.4495e+05
1.9295e+05
2.4138e+05
2.3435e+05
1.4461e+05
2.0871e+05
2.3677e+05
1.6424e+05
1.9141e+05
1.6936e+05
1.9216e+05
1.7797e+05
1.6132e+05
1.9155e+05
1.75e+05
2.0359e+05
2.5494e+05
2.3943e+05
1.9004e+05
1.3859e+05
1.7492e+05
2.4164e+05
2.2477e+05
1.9978e+05
2.4795e+05
1.5864e+05
1.2955e+05
1.4262e+05
1.2793e+05
1.5904e+05
1.9846e+05
2.1032e+05
2.0183e+05
3.0871e+05
2.7573e+05
2.4936e+05
2.0137e+05
1.7628e+05
2.0271e+05
2.9962e+05
2.0743e+05
1.6386e+05
2.1473e+05
1.9326e+05
1.7157e+05
1.6891e+05
1.7213e+05
1.9245e+05
2.3381e+05
1.7992e+05
2.6227e+05
2.5064e+05
1.9259e+05
2.5282e+05
2.3097e+05
2.9126e+05
2.4587e+05
1.7448e+05
1.8726e+05
1.0365e+05
1.4311e+05
1.6273e+05
1.3322e+05
1.5414e+05
1.6561e+05
1.673e+05
1.6225e+05
1.743e+05
1.5225e+05
2.1607e+05
1.9811e+05
2.4964e+05
2.6997e+05
1.7381e+05
3.1636e+05
2.6747e+05
657.95
624.78
745.52
521.67
504.79
590.47
512.08
3318.2
687.83
736.27
681.36
2058.4
765.81
588.07
991.61
1266.6
1089.1
2018.2
2169
2443
2895.7
2549.3
3817.4
2361.9
4186.3
4433.7
4756.8
2060.9
2086.6
1805.6
1975.7
2689.8
2282.4
2784.8
1748.5
2950.3
3509.6
4081.4
4345.3
771.87
735.26
829.77
946.52
1623.3
796.42
5245.7
6248.8
8868.9
10524
19845
14671
11050
9287.7
1970.8
3607.4
8072
8658.5
6627.7
3920.8
4856.8
3534.3
3710.9
4626.4
7182.9
10727
7143.3
3879.3
2804.2
6676.9
13927
11856
14929
15218
3727.6
18164
15752
9984.9
8024.7
11967
10076
6789.7
5654.5
17308
7384.5
4278.6
26642
41711
33089
19888
24078
18961
5752.8
11500
19113
19244
18396
18464
24350
29064
20130
14124
21636
21855
28051
41369
38991
27772
49716
32391
42057
33794
22813
21057
39361
33128
38957
6124.9
1.0606e+05
1.1319e+05
74047
32607
49811
50004
42376
45498
61344
65430
62166
1.4363e+05
98392
1.1192e+05
91945
83903
1.0312e+05
67682
58421
63993
37790
34094
48221
41087
38454
1.2449e+05
1.5187e+05
1.9189e+05
1.5782e+05
1.3607e+05
1.1628e+05
39144
39158
35005
37725
38241
62807
80225
81679
1.3911e+05
93884
1.7383e+05
1.7664e+05
1.3717e+05
1.4504e+05
1.0231e+05
1.0206e+05
48163
42869
37143
57269
90881
64801
1.0584e+05
1.8624e+05
1.6522e+05
1.9507e+05
1.6185e+05
88251
94824
88790
67103
69934
47248
69963
84008
91786
1.0769e+05
78453
63959
74115
85440
95826
76666
83011
95260
58362
53260
66986
69199
69386
99285
1.3571e+05
61256
1.2542e+05
1.2419e+05
85840
98045
57840
58211
53400
51307
37935
59160
72442
74212
76134
72203
99125
80931
85758
81606
43890
38630
34755
27399
41927
46862
56172
90548
80318
89116
