# Supplementary material for: Micro-mechanical fingerprints of the rat bladder change in actinic cystitis and tumor presence
Source: Commun Biol. 2023 Feb 24;6:217. doi: 10.1038/s42003-023-04572-0 (PMC9950451; doi:10.1038/s42003-023-04572-0)
Supplement: Supplementary file 4 — Supplementary data 1 [file 42003_2023_4572_MOESM4_ESM.zip › supplementary data graphs/urothelium/1_CTRL/Month4/R162/R162U_O11.matChiaro.csv]

NaN
69145
40572
39019
62394
48540
24860
26948
26191
9198.2
44364
37511
19935
49304
35448
26800
3103.6
46004
59784
47414
2503.2
NaN
1082.9
1685.8
NaN
754
6659.7
3927.8
5186.8
1238.5
3740.2
1927.4
2933.5
3191.3
782.49
8601.4
1912
961.65
3604.5
4716.2
2416.6
1239.9
2322.8
2187.5
2549.5
5061
4805.1
6596.6
6710.8
6628.1
