# Supplementary material for: Micro-mechanical fingerprints of the rat bladder change in actinic cystitis and tumor presence
Source: Commun Biol. 2023 Feb 24;6:217. doi: 10.1038/s42003-023-04572-0 (PMC9950451; doi:10.1038/s42003-023-04572-0)
Supplement: Supplementary file 4 — Supplementary data 1 [file 42003_2023_4572_MOESM4_ESM.zip › supplementary data graphs/urothelium/1_CTRL/Month4/R163/AFM.csv]

6765.1
13953
26532
421.24
534.72
67941
21805
20847
22685
25879
44822
22758
11531
24307
20372
15241
69206
52250
27804
31858
26954
26103
23595
10891
8243.3
18797
13551
12720
13319
14711
17058
25133
19147
10221
13028
11938
5091.2
7951.4
28567
34106
26788
36789
11779
18013
53268
61098
96189
11509
9109.8
8056.5
14424
925.7
4047.6
48672
1228.8
31801
20885
16236
17727
13672
22007
33909
24178
4581.6
4023
4448.3
7108.3
12994
10679
13772
12736
27769
22815
6190.4
42522
32140
11098
9600.6
15890
16353
13597
10207
11917
10166
8100.2
7717.1
14329
8973.3
3503.9
5878.2
23462
14505
14244
15993
3545
5590.2
5823.1
6815.5
7756.3
11200
9368.4
13489
10597
7739.4
11162
10567
9726.7
7367.8
10424
6250.2
7189.1
7166.6
8854.1
8953.8
8577.6
12944
11780
7808.4
12354
8454.2
12611
7196
8814.1
7038.3
8055.8
6629.2
9418.9
7733.4
8522.2
5441.7
11339
10046
13152
8695.9
10260
11781
11890
11827
18653
16526
12106
9652.5
14663
16673
16480
7764.4
10023
11080
16659
16038
10483
10423
11564
15124
18111
14869
16182
19304
12418
960.71
19809
14605
11595
19995
17083
19188
20075
9093.4
11081
9105.9
3961.2
15868
10668
11653
15492
13226
12852
13296
13559
15555
12200
21533
19924
21108
14671
21138
22250
27854
17693
15715
15769
9618.2
15017
20059
12884
11559
18752
20036
19273
16132
20747
18582
17677
18964
22142
12718
17500
14485
20130
14913
13387
14461
12336
15565
16423
13349
22888
27813
34518
11395
13992
10901
14854
13368
7670.5
8463.4
17889
17514
17518
9726
28385
18801
18316
18049
21899
27456
18298
14866
4373.4
6018
8671.4
17493
16750
16152
16787
27401
13919
11847
13620
24918
16023
17811
19197
25902
17427
3382.7
3199.2
969.27
9134.2
7395.7
10537
17760
21723
19162
13452
14049
12864
16741
16782
17455
16122
7687.6
2069
17303
2843.1
8824.3
7502.8
10495
10283
8160.2
13234
9946.1
10727
5180.6
3172.8
3957.6
3047.4
1917.4
8450
4650.1
3212.9
1607.1
1784.9
2554.1
4635.5
4119.7
8802.2
5699.9
6937
4578
5339.3
4951.2
3327.9
1221.1
2975.5
4773.5
5136.9
3899.8
6126.5
12170
27688
34482
44421
32921
8012.1
3251.8
3733.8
4650.5
8483.1
12748
23646
37647
22149
15240
12018
7933.6
4915
4093.9
7590.8
10975
18943
22467
20168
21218
11784
6160.8
4170.8
4819.5
8252.2
14998
28961
25818
27586
29940
9817.2
3601.1
4550.3
3512.2
5023.3
9922.1
22250
27113
29484
27218
8725
4062.6
4083.6
3582.2
6764.8
14616
31400
45810
65206
35811
11313
5194.3
4869.2
5028.1
8788.7
11570
28660
48337
48570
38851
11753
7624.4
4238.5
4056.1
6457.3
15885
44415
62460
61786
46951
12800
6186.3
5174.7
5661.9
8640.3
19413
48113
60867
59314
52588
18923
7848.5
5537.4
6400.6
9247.2
16479
28218
51334
68813
31196
20620
10289
5963.6
6148.3
16279
22249
35346
59763
59212
30797
24673
11839
6488.9
5789.1
11482
20229
33672
40869
63883
42710
24529
8916.6
6511.3
7567.2
12342
22623
44392
76560
64290
45206
24489
13854
8445.4
86037
78152
69612
47553
37742
46095
51383
49764
86562
1.2065e+05
81599
1.1471e+05
51692
46409
46047
41728
57961
63099
80735
1.2051e+05
97698
68487
58347
43335
43726
49743
44570
66964
72439
1.0203e+05
86176
68798
57103
46573
34536
38330
46457
56252
75540
81825
76862
79887
62593
42022
32897
34838
49224
68490
84183
81081
99193
82237
63914
40343
31241
34244
45304
56174
70869
95731
1.048e+05
74637
47146
45099
33126
31779
37345
44212
57992
1.0602e+05
66548
50558
40333
31691
26908
27869
49435
40567
40986
75589
52272
53714
50230
59670
26203
32429
50111
58610
68284
60324
73457
71122
70567
40710
30962
29502
33381
56056
67145
67370
77416
74097
40075
33635
29919
27642
37208
50540
79450
73055
64377
53736
40230
41510
24538
25847
29011
38007
59533
88995
96075
65711
33848
27780
25105
23173
29978
49651
72260
91343
99549
63091
43436
32651
26037
21216
32658
50304
63067
85101
75476
49536
50683
32523
20367
20669
24363
35495
56788
77758
7098.2
7868.2
19931
7274.5
12624
21164
19341
15067
15157
21181
12915
23799
13628
16772
9352
26719
19321
5942
7394.3
6213.7
5112.2
6426.2
1854.6
3717.3
4307.7
8541
6747.9
4221
4446.3
3324
2314.4
3418.3
2188.8
4133
3868.9
3921.4
4963.7
6631.7
5979.6
7742.9
6975.5
5036.9
18092
13148
14187
12875
10791
14482
10545
7605.4
5624.7
7306.2
12907
6855.7
10102
12359
13339
3334.8
4338.1
6292.2
5164.9
3115.5
3125.6
4370.5
4294.2
3690.6
3039.3
3213.1
5279.1
4738.7
6136.5
5572
5481.3
5774.7
6654.9
7051.9
5569.3
5222.8
3214.4
2149.2
2426.2
7250.8
6677.6
6865.9
7400.4
5899.2
4547.2
7660.9
6873.9
7920.2
7538.7
7787.5
7376.9
8611.6
7838.5
6098.9
6975.3
4660.3
7343.1
7575.4
8763.9
9427.7
7875.1
7619.9
7619.4
6802.7
6223.9
5832.8
3989.3
7347.4
8369.2
9522.3
8233.5
10398
7327.4
7134.7
7038.8
6733.3
6262.2
3664.1
3933.2
8170.9
10453
8689.6
7773.8
11835
8324.3
8054.4
6080.1
6217.4
3690
3564.3
7907.6
10964
9607.6
9028.3
9752.2
8892.2
8062
8556.5
9010.5
7503.2
5397.3
4666.9
7900.7
11719
12873
11882
11974
12505
11802
11565
10044
7885.8
4610.9
6357.8
6299.8
14191
15673
15033
14673
16234
15382
10357
6792.7
6247.6
6078
6596.7
10057
14387
15347
13345
14447
10974
8019.3
5784.8
6084.8
7328.5
10007
16885
17395
14533
17918
16924
7146.7
4904.7
5185.8
7123.9
10814
13670
15402
14045
15675
13879
12117
8776
6924.7
4669.2
5206.3
6633.6
10691
13983
17504
15107
14528
11137
9513.3
9983.3
6914.4
5384.9
4882.7
6613
10388
14135
14461
16559
10347
13930
12775
10154
6936.7
5452.7
5032.9
6232.4
10325
13256
14472
11965
43975
30996
29493
32471
39796
44716
29342
24933
22086
21805
33961
31363
29821
32903
28813
21000
21335
30703
49251
55558
79202
93836
78263
50759
65959
63999
1.0342e+05
1.1508e+05
1.3054e+05
1.3381e+05
1.2071e+05
1.0734e+05
67186
73479
32027
22071
18476
17210
19016
24854
18840
19435
20251
29471
35999
42669
42997
43462
40211
52623
62423
83912
83826
75704
84413
75310
68533
67746
52944
33190
41883
45480
54234
37693
29254
29558
27834
86044
1.2118e+05
94026
1.2149e+05
1.0885e+05
1.2314e+05
1.2584e+05
1.3306e+05
98305
1.1038e+05
1.1603e+05
1.0279e+05
1.1562e+05
1.2417e+05
1.0314e+05
91120
69432
66038
44791
35033
44727
41287
67267
91067
1.127e+05
1.1301e+05
1.1088e+05
1.0027e+05
81834
86389
87529
64103
64107
69031
81653
77509
71972
61824
44709
29850
30458
29602
30736
42583
53239
65433
70894
78465
79564
80250
62137
64660
71991
75122
62115
48346
66149
42182
44530
50130
24022
31827
36007
48501
59539
61029
66367
64667
51355
46389
31721
25291
32933
42136
53879
50905
38703
33253
32641
40602
31797
45353
36614
40150
35174
26111
28003
23763
25924
29477
28888
31588
39116
40331
50382
48527
39716
30101
21888
23954
30232
28877
29197
29543
27674
22426
19112
17430
27388
26545
27241
29110
27538
23944
28414
24937
25217
30070
42798
27501
29592
28356
25038
24465
22074
20251
24430
25748
37312
31226
26641
37453
24398
25428
26749
22096
18928
17051
16677
19093
20566
24502
29877
27404
26151
18824
21998
23886
20608
18542
26660
23434
26758
23398
21569
14502
16094
17810
11318
14077
15928
14589
18819
20527
25413
19811
20718
18713
16219
18874
18684
18582
18188
18775
16059
16028
16007
14044
13841
15435
16280
18675
19459
20149
13991
13950
13424
13048
9843.4
8343.8
8660.5
9994.7
11562
12574
12934
19190
16306
12538
12592
16320
15389
15454
18576
14830
14664
13865
15575
11904
7749
9513.4
