# Supplementary material for: Micro-mechanical fingerprints of the rat bladder change in actinic cystitis and tumor presence
Source: Commun Biol. 2023 Feb 24;6:217. doi: 10.1038/s42003-023-04572-0 (PMC9950451; doi:10.1038/s42003-023-04572-0)
Supplement: Supplementary file 4 — Supplementary data 1 [file 42003_2023_4572_MOESM4_ESM.zip › supplementary data graphs/urothelium/1_CTRL/Month4/R163/R163U_O11.matChiaro.csv]

NaN
9646.7
NaN
6353.6
14081
NaN
NaN
NaN
15753
8294.3
8399.1
NaN
NaN
7205.4
12864
NaN
NaN
NaN
11697
11546
90789
60147
75914
65285
NaN
14972
50249
66585
72204
78707
NaN
67771
NaN
59124
56771
67176
77821
71504
93614
94950
NaN
49215
1.4271e+05
1.0105e+05
85113
71597
67338
81531
NaN
1.1361e+05
