# Supplementary material for: Micro-mechanical fingerprints of the rat bladder change in actinic cystitis and tumor presence
Source: Commun Biol. 2023 Feb 24;6:217. doi: 10.1038/s42003-023-04572-0 (PMC9950451; doi:10.1038/s42003-023-04572-0)
Supplement: Supplementary file 4 — Supplementary data 1 [file 42003_2023_4572_MOESM4_ESM.zip › supplementary data graphs/urothelium/1_CTRL/Month6/R164/AFM.csv]

1.6482e+05
1.3927e+05
1.0883e+05
1.5506e+05
95747
80817
1.1182e+05
1.2766e+05
60558
1.0671e+05
1.3106e+05
1.1626e+05
1.631e+05
1.0528e+05
2.1526e+05
1.7433e+05
1.5502e+05
1.3849e+05
1.5807e+05
1.7345e+05
2.0647e+05
2.7115e+05
1.1526e+05
1.1526e+05
1.0407e+05
1.6368e+05
1.806e+05
1.1799e+05
1.4516e+05
1.5585e+05
1.4148e+05
1.3072e+05
1.568e+05
2.1598e+05
1.9636e+05
1.0622e+05
1.0226e+05
1.0562e+05
95613
1.4686e+05
1.0398e+05
1.8355e+05
1.5366e+05
98468
1.3275e+05
2.5944e+05
2.4432e+05
2.8352e+05
3.1859e+05
2.5565e+05
3.3486e+05
2.0919e+05
1.1851e+05
1.1001e+05
99121
99720
97198
1.3306e+05
1.5858e+05
1.1643e+05
1.3557e+05
1.6519e+05
1.72e+05
1.3039e+05
1.2284e+05
1.305e+05
1.637e+05
2.7034e+05
2.6637e+05
3.051e+05
1.1121e+05
95618
1.6196e+05
1.0409e+05
1.8051e+05
1.3241e+05
3.0178e+05
2.9861e+05
2.5033e+05
2.1888e+05
2.1786e+05
1.591e+05
1.2071e+05
1.1472e+05
1.1372e+05
1.4418e+05
1.1168e+05
1.2976e+05
1.0092e+05
2.3492e+05
1.1713e+05
1.1056e+05
1.0595e+05
1.0254e+05
1.0504e+05
5.0314e+05
4.6741e+05
5.3267e+05
5.5763e+05
6.6015e+05
6.501e+05
6.5976e+05
1.937e+05
1.1458e+05
1.4399e+05
2.1687e+05
2.6365e+05
1.7878e+05
70487
1.3374e+05
1.6642e+05
1.3492e+05
1.6837e+05
2.0871e+05
1.6686e+05
1.7894e+05
2.4186e+05
2.7762e+05
2.5872e+05
2.9276e+05
2.7457e+05
1.6245e+05
2.1055e+05
1.52e+05
1.508e+05
1.7469e+05
1.8361e+05
2.6352e+05
2.24e+05
2.1978e+05
3.3339e+05
3.8026e+05
2.7268e+05
2.1093e+05
1.9882e+05
1.9506e+05
2.1681e+05
1.315e+05
1.6349e+05
1.6126e+05
80897
94525
3.8307e+05
3.7935e+05
2.953e+05
2.1664e+05
1.3172e+05
7.0938e+05
7.2102e+05
6.7527e+05
6.1296e+05
6.239e+05
6.3118e+05
6.3093e+05
6.3365e+05
6.2896e+05
6.1529e+05
5.9797e+05
5.5019e+05
5.6525e+05
5.9428e+05
6.2258e+05
6.296e+05
6.2559e+05
6.2175e+05
6.2128e+05
6.3074e+05
6.2963e+05
6.107e+05
6.1298e+05
6.157e+05
6.1658e+05
6.1214e+05
6.178e+05
6.1619e+05
5.5563e+05
4.4969e+05
1.3456e+05
66059
1.8413e+05
4.0842e+05
5.8706e+05
6.1645e+05
6.1388e+05
6.0566e+05
6.1273e+05
6.0223e+05
5.7312e+05
3.2174e+05
80735
61625
57851
53138
48285
58673
1.9717e+05
2.0249e+05
1.045e+05
52635
49194
51324
53259
61171
70325
55516
50746
55845
1.4743e+05
1.9387e+05
1.9501e+05
1.5562e+05
1.6615e+05
2.5303e+05
1.8512e+05
2.3506e+05
2.5722e+05
2.6417e+05
2.0511e+05
1.3702e+05
1.8823e+05
1.8781e+05
1.1124e+05
1.2637e+05
1.9283e+05
2.6411e+05
2.4189e+05
2.2668e+05
1.7308e+05
1.6025e+05
1.8955e+05
2.5488e+05
2.9808e+05
2.9702e+05
2.7974e+05
2.4803e+05
1.7692e+05
1.6006e+05
1.6814e+05
2.1443e+05
2.0844e+05
1.3748e+05
1.6164e+05
2.2901e+05
2.5942e+05
3.014e+05
3.0719e+05
3.2109e+05
3.3146e+05
3.9379e+05
3.9508e+05
3.6833e+05
3.8753e+05
4.0005e+05
3.5682e+05
3.0972e+05
2.7495e+05
2.164e+05
1.4606e+05
44572
35107
38489
88093
70726
1.0655e+05
77332
1.1927e+05
1.0834e+05
1.5126e+05
1.2963e+05
2.4648e+05
2.4971e+05
2.2647e+05
1.7161e+05
1.0665e+05
2.1024e+05
2.0178e+05
1.8916e+05
1.9758e+05
1.8503e+05
1.6782e+05
1.6806e+05
1.813e+05
2.9586e+05
2.5661e+05
1.9593e+05
1.378e+05
1.2964e+05
1.2126e+05
1.924e+05
2.6572e+05
3.0384e+05
2.4094e+05
2.0265e+05
1.8386e+05
2.0506e+05
2.0445e+05
1.9376e+05
2.1063e+05
1.342e+05
1.2055e+05
2.1293e+05
2.4291e+05
2.4298e+05
2.2849e+05
1.2901e+05
1.5457e+05
1.0927e+05
94842
86802
1.1109e+05
69412
1.0215e+05
90161
46422
55982
71304
90904
1.2263e+05
1.5969e+05
1.5095e+05
1.3028e+05
1.1582e+05
74239
1.6234e+05
96995
72274
1.1186e+05
87300
97303
1.1236e+05
1.572e+05
1.2916e+05
2.4249e+05
2.5049e+05
2.4233e+05
2.1707e+05
1.1666e+05
1.3815e+05
2.5754e+05
2.4691e+05
3.1699e+05
4.207e+05
3.6076e+05
3.3142e+05
2.9939e+05
2.5036e+05
2.0412e+05
1.3517e+05
1.1671e+05
1.3864e+05
1.7304e+05
1.8916e+05
2.2759e+05
2.4833e+05
2.4219e+05
2.3864e+05
2.6719e+05
4.583e+05
5.4593e+05
76633
1.2973e+05
2.1578e+05
2.357e+05
2.4413e+05
1.9155e+05
1.2281e+05
1.4054e+05
1.145e+05
70967
95534
99885
82742
1.004e+05
1.3969e+05
1.4236e+05
1.5639e+05
1.6766e+05
1.8996e+05
1.4337e+05
1.3072e+05
2.0212e+05
1.3639e+05
1.7734e+05
2.1072e+05
2.356e+05
1.2184e+05
1.168e+05
1.5051e+05
1.3509e+05
87688
87842
1.146e+05
1.6947e+05
1.6782e+05
2.8738e+05
2.8139e+05
2.5444e+05
2.2913e+05
2.1532e+05
1.0379e+05
1.6845e+05
3.5146e+05
2.1482e+05
1.6839e+05
1.6441e+05
1.8013e+05
1.906e+05
3.8656e+05
2.0512e+05
2.99e+05
2.0175e+05
2.1898e+05
2.0445e+05
3.8367e+05
3.6811e+05
4.9282e+05
5.2e+05
4.0577e+05
2.1541e+05
2.1861e+05
1.8788e+05
2.1515e+05
2.151e+05
2.06e+05
2.0016e+05
1.9402e+05
2.4787e+05
3.3386e+05
3.616e+05
3.8516e+05
3.3466e+05
3.5215e+05
3.3187e+05
4.1117e+05
4.7052e+05
4.353e+05
3.188e+05
4.7631e+05
2.8947e+05
2.5061e+05
2.369e+05
2.1598e+05
1.9718e+05
1.779e+05
3.2571e+05
2.5728e+05
5.0879e+05
3.7242e+05
3.4442e+05
2.7907e+05
2.555e+05
2.5945e+05
2.209e+05
3.6148e+05
1.9399e+05
1.6163e+05
3.015e+05
2.1445e+05
2.0104e+05
2.9721e+05
3.0434e+05
2.427e+05
2.488e+05
3.4244e+05
2.8061e+05
3.6397e+05
3.8076e+05
2.3557e+05
4.6344e+05
1.9664e+05
1.9544e+05
1.9804e+05
3.8313e+05
2.9619e+05
3.507e+05
3.7159e+05
3.5355e+05
3.5131e+05
4.0196e+05
3.6394e+05
5.1251e+05
85114
1.5412e+05
4.153e+05
2.7722e+05
2.7742e+05
3.0904e+05
3.2764e+05
3.3682e+05
3.0562e+05
1.8855e+05
2.7756e+05
2.2192e+05
3.3673e+05
3.1955e+05
3.1364e+05
2.8909e+05
2.4657e+05
4.1802e+05
3.4212e+05
3.3901e+05
3.877e+05
2.7165e+05
3.1927e+05
2.8512e+05
1.9765e+05
2.0123e+05
1.7937e+05
1.9201e+05
2.0853e+05
3.1646e+05
5.7264e+05
2.7799e+05
5.7634e+05
3.6551e+05
3.3072e+05
4.3499e+05
3.4743e+05
2.4805e+05
2.5949e+05
2.949e+05
4.1883e+05
1.915e+05
3.4444e+05
2.1212e+05
1.7264e+05
2.0385e+05
2.4854e+05
3.4134e+05
3.067e+05
4.7726e+05
4.2833e+05
4.0783e+05
4.2012e+05
1.376e+05
92397
71407
1.2518e+05
3.0358e+05
1.6856e+05
57372
1.9215e+05
1.3795e+05
1.0866e+05
59926
56753
1.2733e+05
36403
52132
1.1312e+05
1.4629e+05
1.3982e+05
68214
60821
84964
95391
84983
1.0169e+05
99746
1.1848e+05
1.1226e+05
56513
66742
48298
1.0349e+05
96767
90261
1.1461e+05
96299
62270
70247
63578
78997
48460
89391
55991
1.3937e+05
1.2027e+05
94970
73878
94624
1.0252e+05
1.1004e+05
96489
71412
97528
50811
65513
84522
73037
66174
49864
85659
60559
82100
57133
1.3952e+05
1.0026e+05
1.1362e+05
58253
70460
76326
67901
1.0872e+05
1.0684e+05
1.1998e+05
1.2415e+05
1.1791e+05
1.1183e+05
1.2066e+05
86295
81462
1.1117e+05
73948
37704
53562
60149
67932
98263
93487
77760
81564
70156
79675
92466
84083
67938
1.038e+05
52064
93527
1.4197e+05
86609
97179
85668
1.11e+05
46523
56408
1.0857e+05
71629
84979
68569
82997
68249
84387
87660
1.0072e+05
89918
83811
64254
66755
42422
60358
1.125e+05
88671
91944
1.1714e+05
1.0466e+05
1.4586e+05
58564
61352
1.1565e+05
99042
84117
1.1425e+05
75662
53249
57095
82768
78212
85168
67461
90864
97336
82527
72284
61000
42771
73310
88950
45418
32592
33401
81461
66602
1.0132e+05
89245
85743
51118
79044
1.1981e+05
1.6885e+05
71758
86384
97378
94019
75381
1.2111e+05
1.375e+05
1.0766e+05
95346
1.0379e+05
1.0195e+05
83969
93566
99741
1.1061e+05
64457
59049
95616
96257
61526
65675
1.112e+05
51322
52928
89037
69185
78717
59151
44358
86616
67083
52498
86212
62412
61325
72985
70009
58873
49519
46268
98333
85653
81485
55862
50209
69902
78225
94424
70296
60859
62237
58827
62833
62969
68068
58549
36378
71861
73807
43188
43703
45967
43337
48652
69663
39575
44107
54629
66800
64028
59315
60381
59151
62815
82014
65253
32062
37133
27708
27361
29831
85589
65862
36234
59292
61704
60016
60442
49828
42372
39998
65733
41250
43907
45587
46009
46758
41583
47633
34097
51156
51357
58540
58824
64156
53544
48356
61175
54139
24758
26004
26285
23886
25877
24266
31795
53342
47320
51442
62660
59435
54994
55051
49364
42487
37049
40299
53705
48622
47183
46937
41997
36203
47562
55395
50031
53793
60456
54388
49517
47140
34194
24627
24537
24977
20027
26287
32346
34850
32038
31462
30838
33389
41539
30916
16948
18409
15671
16664
15137
16523
12787
11251
11862
13080
12405
12466
13896
14719
15317
15882
16190
14885
14654
14602
13035
12973
13274
12848
11469
11856
9847.1
10532
10661
11001
11662
11568
12287
13445
13047
13297
15014
14603
15141
16937
17703
17401
15248
14524
13468
13382
13359
13542
13011
14574
17783
20490
19159
19350
19649
17994
27684
38305
43283
34956
32864
32307
32627
35848
35039
35968
39286
35586
37877
37096
41426
41827
46807
40765
31397
19301
19843
19770
20623
21262
21851
16332
13259
14152
13471
12909
13199
14751
16638
19060
20019
17548
15418
15583
15254
13159
13191
13067
12246
11436
11912
11113
10795
11741
11767
12241
11916
12341
13157
13570
13779
15321
15928
16289
17805
21408
21510
18728
17499
13647
13213
13374
14252
14080
17726
25427
23478
19879
20247
21053
19953
29830
40514
54207
52010
52480
47089
45856
40074
40478
46176
6543.7
6460.3
10986
13572
14320
13817
28782
34676
42342
15107
10982
9157.2
9323.8
10267
11705
9668
10167
6564.3
4808.7
4925.4
6205.8
7279.7
6554.1
6628.4
6609.3
5266.1
6701.2
7851.9
8503.6
9403.5
9233.9
8532.3
8033.7
7606.5
7240.2
6478
7101.8
7394.2
8103.6
7635.3
6713.9
5471.8
6149.5
8277.6
10694
10151
12139
9832
10014
9714.3
11873
22367
49169
30038
17439
14975
15421
16145
13096
10979
21858
23744
29517
33586
35003
53090
37201
52990
33243
12956
11054
10644
9629
12359
11294
10640
9587.8
8075.7
9594.3
7533.5
7991.7
9921.3
8211.3
7482.1
7893.8
9638.4
11288
11513
11365
11810
11104
11918
11442
12065
11490
10295
9222.4
9416.8
10333
10269
6645.6
9312.4
13773
11846
10197
10818
13162
12461
10670
11482
13297
18143
58722
47426
41272
51258
33358
31673
25906
33269
32770
26120
31516
34785
53204
37279
50892
62190
24691
18708
12551
12858
14448
14943
17132
19179
16972
16512
19622
18661
11363
10725
11437
11376
12675
13675
13150
14184
14923
14081
2864
2776
3511.1
3213.9
2629.7
2718.8
2610
2070.7
1563.5
1883.5
1860.6
2082.8
2539.2
3344
4248
4696.2
5153.4
5983.7
5418.8
4118.3
4071
3764.1
4753.5
5639.7
5364.3
6522.5
4145
4249.9
4202.7
4702.7
7098.7
6394.3
5658.2
5478.7
3991.2
3746.3
2861.5
1992.4
2582.1
2336
2152
2760.3
2764.1
2794.3
3141.3
4187.9
3054.2
3059.1
4000.1
3679.8
3468.3
4438.3
3797.8
2901.3
2866.6
3156.2
2662.7
2820.9
2615
2488.3
2938.2
4226.2
4749
5678.4
6650.6
7518.2
6023.6
4419.1
5046.8
7088
5769.3
5130.9
5764.7
5836.4
8435.2
7255.7
7558.6
5032.8
7494.6
8675.2
7251.6
7138.3
5546.7
5431.9
4133.4
2935.4
2598.8
2345.1
2936.3
2768
3599.5
3296.8
2864.8
4420.5
4003.7
4450.8
4240.8
22737
69207
8877.8
5858.1
3392.8
4096
3332.8
2896.4
2814.2
2729.8
2799.5
3307.6
4334.3
4962.2
5016.7
10210
19306
52995
14447
11214
7961.3
17201
15621
6707.9
9337.4
23896
31537
11863
8971.7
70385
67717
94652
84390
82481
73578
53995
15062
6957.7
4606.9
4525
4041
3297.5
3304.7
13541
4624
2670.9
10813
6800.3
26353
1.0456e+05
26705
26834
37372
26589
54578
67921
74842
96745
87557
66297
70415
66364
55453
58383
68443
71110
70483
68287
75584
64783
91302
1.1727e+05
1.1509e+05
46658
82784
1.2019e+05
64094
65465
66676
62654
58584
54279
58248
54294
57990
1.0543e+05
88076
70051
61268
45190
32871
35753
28845
26529
26428
1.3828e+05
1.2006e+05
1.2873e+05
50461
24734
27543
26378
32399
26087
39836
56966
74808
95181
1.1543e+05
47336
56180
57446
49979
66618
64525
64188
61229
58153
71806
65856
35784
32039
79307
72236
75370
65543
54089
46708
48932
60676
44585
30186
41029
50224
35059
30825
54185
28455
21535
28936
26636
26603
22336
13526
21019
52120
40412
10180
11538
18423
24812
27691
21703
20007
24961
52047
31560
36692
50904
33572
25334
35491
30071
32111
36546
37707
37043
43219
57265
57450
30153
44072
31533
29716
31125
33293
30668
30723
31082
24372
23200
24497
25312
23427
29307
29791
33176
19784
11001
17031
17821
11093
12226
10136
5747.3
7686.5
8895.7
11935
12374
13878
13394
16538
18468
19020
18268
15334
15080
16148
17373
21016
20320
15886
11026
16492
19021
17786
14470
26873
25002
24996
30906
28488
26307
22516
21620
29820
32031
30916
29175
30328
28087
26376
28091
25333
25952
29301
31926
28796
23158
24057
48410
56640
51088
48806
48652
44258
43559
43881
39238
40854
39530
39863
41867
42440
36257
34691
37016
42033
49184
51531
54182
60313
58268
64280
74183
44332
31160
17197
14002
12209
11563
11496
42305
24931
36268
36869
40097
60154
71576
78706
63888
73167
75553
86912
86082
1.0543e+05
1.1792e+05
89182
75359
61802
54100
66561
60850
66354
60837
74916
78069
73873
1.0101e+05
1.3445e+05
1.2523e+05
1.3865e+05
1.4812e+05
1.5533e+05
1.848e+05
1.394e+05
1.0846e+05
86600
68087
79607
72970
34726
30897
39638
53617
63184
74397
87455
1.1541e+05
1.526e+05
1.2527e+05
81517
91047
1.0281e+05
1.3463e+05
60630
68346
70738
69932
72105
78671
78654
68506
71169
81187
81316
81108
82552
83826
89512
91679
86425
70639
56835
56784
56821
55819
54913
51016
67961
79902
83471
69296
62911
63042
65991
94448
1.3905e+05
75519
94827
1.166e+05
1.2847e+05
1.2961e+05
1.3663e+05
1.4443e+05
1.1314e+05
84540
1.0481e+05
1.1015e+05
48018
52249
61982
75920
84613
94157
98117
62415
67327
70259
62975
60786
43027
38578
35195
34091
32591
34009
60803
1.0854e+05
1.0884e+05
1.166e+05
1.1098e+05
1.0756e+05
57709
33340
25918
28889
28520
31064
29937
29815
26458
26794
26783
26324
24628
25164
28311
34096
47501
29234
27678
30540
31095
31875
32994
32758
31756
30887
19099
18510
18658
19129
19669
20720
27513
26994
15920
15674
17796
21290
23147
24889
21231
20705
20582
13202
13705
14203
14964
15546
15595
18233
18310
21692
19569
18069
17409
16735
16016
15762
15426
15620
16902
17929
18696
21626
24001
24744
26836
21403
22033
16398
15436
15721
16567
17135
18686
18232
17195
19839
2.2002e+05
2.3445e+05
2.9343e+05
1.7136e+05
2.4643e+05
3.6593e+05
2.0265e+05
2.5568e+05
2.7081e+05
4.0425e+05
98208
1.7873e+05
1.9914e+05
1.3761e+05
1.1542e+05
1.6331e+05
1.2493e+05
1.7792e+05
1.2328e+05
1.3929e+05
1.1539e+05
1.5558e+05
1.846e+05
1.7192e+05
2.0048e+05
1.1158e+05
1.0646e+05
1.3753e+05
1.2251e+05
1.7981e+05
1.9344e+05
1.3246e+05
1.1074e+05
1.2082e+05
1.1603e+05
1.4443e+05
1.1464e+05
1.1219e+05
1.2421e+05
1.6377e+05
2.1511e+05
1.3098e+05
96608
2.7922e+05
2.5687e+05
2.4258e+05
2.1862e+05
3.1272e+05
1.8639e+05
2.5855e+05
2.6282e+05
3.1917e+05
2.2411e+05
2.2218e+05
2.9327e+05
2.6732e+05
2.2528e+05
1.9805e+05
3.1497e+05
1.8722e+05
2.4035e+05
2.5318e+05
2.7419e+05
85552
1.399e+05
2.034e+05
1.5227e+05
1.1664e+05
1.2887e+05
1.1514e+05
1.4922e+05
1.1432e+05
1.3643e+05
1.0609e+05
1.4768e+05
1.9528e+05
1.7477e+05
1.1495e+05
1.3303e+05
1.2762e+05
1.2505e+05
1.7502e+05
1.741e+05
1.1397e+05
1.1285e+05
1.1642e+05
1.4298e+05
1.2934e+05
1.3728e+05
97820
1.2616e+05
1.6391e+05
2.0206e+05
1.0696e+05
1.6763e+05
2.4577e+05
2.4268e+05
2.1665e+05
3.1441e+05
2.8462e+05
1.7972e+05
2.6401e+05
2.4916e+05
2.8708e+05
2.0589e+05
1.6968e+05
2.0564e+05
2.8155e+05
2.4438e+05
2.6046e+05
1.7661e+05
2.4535e+05
2.7907e+05
1.9424e+05
2.2643e+05
2.3386e+05
1.4073e+05
1.0456e+05
1.8998e+05
1.5725e+05
1.2258e+05
97712
1.3037e+05
1.275e+05
1.3362e+05
1.1411e+05
1.0774e+05
1.1432e+05
1.7558e+05
1.7572e+05
1.1862e+05
1.1006e+05
1.6216e+05
1.8526e+05
1.4876e+05
1.0373e+05
1.4467e+05
1.0956e+05
1.463e+05
1.1405e+05
1.3034e+05
1.0273e+05
1.3239e+05
1.9156e+05
1.3645e+05
80657
2.6688e+05
2.3124e+05
2.523e+05
3.2814e+05
49161
45503
31144
2.3292e+05
1.8173e+05
1.3341e+05
2.2845e+05
2.1551e+05
1.897e+05
1.0614e+05
1.0053e+05
76673
81587
71154
68770
64720
70288
88184
73482
84733
1.0353e+05
1.0059e+05
95465
1.0298e+05
1.4e+05
1.7708e+05
98403
1.0076e+05
1.0825e+05
1.046e+05
1.118e+05
1.0868e+05
1.3493e+05
1.6669e+05
2.1068e+05
1.8172e+05
1.581e+05
1.2433e+05
1.3499e+05
1.0943e+05
81186
85585
89323
76555
82704
91856
1.1705e+05
1.1291e+05
1.1306e+05
1.2009e+05
1.7464e+05
2.5586e+05
2.6421e+05
2.6871e+05
2.5135e+05
2.3548e+05
2.1033e+05
2.2705e+05
2.0413e+05
40741
2.3004e+05
2.2651e+05
2.1945e+05
2.4348e+05
2.5177e+05
2.6491e+05
2.2426e+05
3.1447e+05
3.7297e+05
1.7103e+05
1.3423e+05
1.2439e+05
1.2326e+05
1.1544e+05
1.0106e+05
80981
82279
99725
80550
92370
1.2928e+05
1.3575e+05
1.5274e+05
2.1554e+05
2.1043e+05
2.3186e+05
1.7092e+05
1.3251e+05
1.1161e+05
1.2344e+05
1.2967e+05
1.232e+05
1.1422e+05
1.3915e+05
1.8465e+05
2.6143e+05
2.3099e+05
2.3528e+05
1.7049e+05
1.5943e+05
1.3052e+05
1.0304e+05
87935
1.0324e+05
82144
86732
1.0299e+05
1.4746e+05
1.5633e+05
1.5254e+05
1.7303e+05
3.0813e+05
4.0296e+05
3.2075e+05
2.8545e+05
2.2874e+05
2.7678e+05
2.5975e+05
2.5635e+05
2.4056e+05
2.57e+05
2.659e+05
2.8261e+05
2.3533e+05
3.0488e+05
3.4542e+05
3.6647e+05
3.4537e+05
3.0603e+05
3.5798e+05
3.3346e+05
2.6652e+05
2.3692e+05
1.6844e+05
1.4797e+05
97872
91891
1.2234e+05
99836
1.153e+05
1.8487e+05
1.786e+05
2.6332e+05
2.5083e+05
2.5683e+05
[truncated: 293 more rows]
