# Supplementary material for: Micro-mechanical fingerprints of the rat bladder change in actinic cystitis and tumor presence
Source: Commun Biol. 2023 Feb 24;6:217. doi: 10.1038/s42003-023-04572-0 (PMC9950451; doi:10.1038/s42003-023-04572-0)
Supplement: Supplementary file 4 — Supplementary data 1 [file 42003_2023_4572_MOESM4_ESM.zip › supplementary data graphs/urothelium/1_CTRL/Month6/R164/R164U_O11.matChiaro.csv]

15007
29195
17392
14587
13119
6835.8
12291
8298.4
5668.6
NaN
36840
78975
47335
21244
11902
58798
42875
1.4897e+05
1.408e+05
1.0317e+05
43490
1.6605e+05
NaN
NaN
NaN
NaN
NaN
NaN
85109
23054
15719
4613.2
8239
8483.7
11587
12291
10676
7922.4
8008.6
4931.1
9395.9
12926
9233.6
5226.9
8710.2
22824
18879
17957
7416.2
12428
