# Supplementary material for: Micro-mechanical fingerprints of the rat bladder change in actinic cystitis and tumor presence
Source: Commun Biol. 2023 Feb 24;6:217. doi: 10.1038/s42003-023-04572-0 (PMC9950451; doi:10.1038/s42003-023-04572-0)
Supplement: Supplementary file 4 — Supplementary data 1 [file 42003_2023_4572_MOESM4_ESM.zip › supplementary data graphs/urothelium/1_CTRL/Month6/R165/AFM.csv]

3330.4
3473.8
3549.8
3712.2
3945.3
3909.9
4134.2
4076.4
4604.4
4567
4314.6
4276.7
4206.4
4477.8
4699.8
4920.7
5212.3
4865.7
4610.7
4599.5
4695.1
4562.1
4655.8
4848
4788.4
4924.7
5198.4
5381
5795.7
5576.3
5862.1
6535.9
6868.9
6312.9
6263.2
5439
4984.4
4483.9
4170.5
3961.7
3505.2
3248.5
3358
3629
4090.3
4104.8
4118.7
4457.3
4396.3
4127.7
4057.1
4232.9
4289.4
4434.3
4240.3
4226.4
4035.6
4337.5
3950.8
4173.5
4414.3
4566.3
4716.6
4848.3
4963
5015.6
5643.4
6386.2
6587.7
6007.1
5673.6
5927.1
5932.9
5763
5797.7
5722.9
5780.2
6035.6
6718.9
7061.4
7195.1
6960.4
7405.5
8066
8118.3
7182
6766.3
6957.1
7311.7
7476.1
7208
7028.5
7209.4
7531.2
7697.3
7964.3
8455
9140
10753
12545
3796.7
3805
3889.5
3992.2
4133.6
4290.5
4484.9
4789.9
5132.4
5277.2
5414.2
5386
5579.5
6089
7357.2
8692.4
8940.1
9088.2
9236.7
9675.5
10440
10839
11334
12268
12986
14318
15576
16081
16147
16054
16112
16261
16875
17478
17741
15816
14653
13597
12563
11618
11215
11260
11492
11536
11282
11699
12210
12956
13538
14614
16209
14159
12794
11786
11254
11084
10973
11419
13056
15964
17090
14435
12897
13160
14853
16803
18863
20358
20373
21234
23741
25330
26362
28016
27436
24866
21566
18317
17025
18083
22126
25447
27653
29756
31558
31086
31032
29981
3512.5
3919.1
4364.8
5094.6
7191
7353.3
8457.2
9752.9
9956
8406.6
7017.6
6657.8
6993.5
7946
8749.2
9360.3
8843.5
8074.9
7039.8
7231.4
8119.7
6012.6
5464.8
4334.7
3221.5
58028
54682
69064
65603
78021
58921
57544
51728
42990
41343
38995
43582
38126
34535
48033
44325
37553
44586
44758
33160
41900
36595
36722
42854
53668
36662
35301
40425
39092
32577
33629
47682
48488
43035
38989
54922
35251
48369
50301
47996
40131
38905
40391
38838
39493
25885
38977
28613
19294
23342
24433
38384
26807
37984
52217
45129
49021
38822
50106
58517
43853
49717
55975
60727
32246
38092
44098
37801
53513
50753
66495
82588
1.0694e+05
79903
86468
86414
59848
82471
1.0989e+05
1.0694e+05
79260
78262
74760
82222
58130
47210
37059
31788
39911
43323
45024
47889
70793
77793
63516
67226
66077
72577
69659
69112
9477.5
8961.8
9551.2
9535
7845.1
6142.8
5710
3682.2
3766.4
3858
3719.3
3733.5
5443.6
5819.2
7859.9
10784
7840.3
5486.9
5059.8
5675
5413.6
8764.1
17501
30424
37851
34235
36158
37639
32121
35608
29194
30133
20129
24856
22689
19676
21586
19009
17641
14776
14190
13590
13425
15087
13831
12093
16660
20096
19958
24794
29584
34510
35978
27387
32949
45093
47467
58576
61286
57568
53419
44535
35658
30778
26431
26239
20733
15067
22647
28821
30015
32350
32980
34614
41438
29979
24589
26355
22441
19433
15463
27229
45222
52438
49458
40006
32323
30849
31586
62460
60718
53411
37985
24009
25983
28712
34695
37773
41458
33910
31875
33227
27004
23020
23085
22025
21083
18794
17059
17486
33692
27681
18717
17614
25163
15176
14126
14120
13626
28176
26832
24322
30606
27421
34666
34031
31368
4408.3
4971.2
5152.5
5182.7
4922.8
4888
4316.4
2994.4
3307.7
3768.1
4753.5
5341
5143.3
5783.3
6404.9
5828.2
5688
5549.4
5515.5
5362.6
5298.4
5194.5
5156.8
5143
4895.9
5239
5088.8
4725.8
4477.5
4996.8
5099.8
5016.8
5350.2
5094.8
4975.3
4894.7
6421.5
6861.9
7690.2
10296
9466.7
7403.6
7533.4
8644.4
10267
11361
13808
12869
11869
8602.2
6581.6
6279
5923.3
6384.1
6260.7
6734.4
8274
10630
10105
8112.3
8711.5
11260
8328.3
6680.1
7643.7
12901
14641
12030
10930
12433
13226
12196
8939.8
10095
11285
12066
14104
12494
8997
6451.1
4174.1
5410.8
4543.9
4489.1
4867.7
4397.8
15859
19643
16702
12849
9442.2
15157
20451
21556
26018
31548
34764
30328
28580
17105
16500
16674
13843
29197
33852
44484
49183
40551
33742
25076
23033
20830
20015
34742
56755
71174
47084
50409
34005
27787
26935
27998
35221
37819
55259
39339
37844
26584
37442
34246
33670
30494
32996
33253
38489
28954
56797
46052
32172
41024
33321
28316
36231
41927
42345
43576
43247
49292
40563
35034
28131
26093
28205
38712
41176
38880
54044
41857
31309
23858
22456
26570
40039
39339
48653
31710
31447
38680
33444
40556
36619
41156
41605
30327
32211
43084
41342
33793
25032
24269
41162
46614
36648
27132
29222
34888
25909
24844
26876
31222
34978
35824
30327
28806
30233
32185
25864
25019
25599
23717
25963
27560
27091
24498
22804
26061
23371
20682
19294
18941
25904
28710
26243
24578
26324
29852
21673
17368
16493
16406
18205
19706
23057
25728
24184
21159
21477
26015
26277
23639
17328
17656
20142
21371
20978
21477
27007
31538
24398
21394
21875
22618
24546
27339
30420
