# Supplementary material for: Micro-mechanical fingerprints of the rat bladder change in actinic cystitis and tumor presence
Source: Commun Biol. 2023 Feb 24;6:217. doi: 10.1038/s42003-023-04572-0 (PMC9950451; doi:10.1038/s42003-023-04572-0)
Supplement: Supplementary file 4 — Supplementary data 1 [file 42003_2023_4572_MOESM4_ESM.zip › supplementary data graphs/urothelium/1_CTRL/Month6/R165/Chiaro.csv]

16726
5096.2
NaN
846.1
2009
1066.5
NaN
NaN
1838.4
1116.5
1912.6
16752
1132.3
16712
NaN
8000.9
7238
5794.3
3077.2
3341.8
3497.2
25009
5794.1
2707
2012.6
2148.2
9604.9
2292
16692
8398.2
16290
64103
7104.1
49750
63192
53732
43670
28734
59433
28902
NaN
27123
1871.4
NaN
8185.6
5399.7
16121
22581
25993
32549
3719.4
30804
13389
3075.2
11849
14775
28395
17246
20681
47895
