# Supplementary material for: Micro-mechanical fingerprints of the rat bladder change in actinic cystitis and tumor presence
Source: Commun Biol. 2023 Feb 24;6:217. doi: 10.1038/s42003-023-04572-0 (PMC9950451; doi:10.1038/s42003-023-04572-0)
Supplement: Supplementary file 4 — Supplementary data 1 [file 42003_2023_4572_MOESM4_ESM.zip › supplementary data graphs/urothelium/1_CTRL/Month6/R166/AFM.csv]

2.223e+05
3.3997e+05
2.6329e+05
2.3761e+05
2.1361e+05
2.6464e+05
2.8671e+05
2.7807e+05
2.6354e+05
1.681e+05
2.4499e+05
2.6664e+05
3.7933e+05
3.9748e+05
3.4083e+05
3.1842e+05
2.3189e+05
2.9729e+05
3.5283e+05
2.0786e+05
2.6899e+05
1.9665e+05
2.6783e+05
2.6694e+05
2.5668e+05
3.3231e+05
2.7835e+05
3.5535e+05
2.1128e+05
3.3412e+05
2.4362e+05
2.8071e+05
3.4601e+05
4.6332e+05
3.4906e+05
2.7531e+05
3.1038e+05
3.4781e+05
2.7338e+05
2.8195e+05
3.2567e+05
3.4072e+05
3.3755e+05
2.7936e+05
2.007e+05
2.7317e+05
3.2569e+05
2.8019e+05
2.987e+05
2.3005e+05
2.9931e+05
2.855e+05
2.7397e+05
2.474e+05
3.0283e+05
2.3004e+05
2.7825e+05
3.0782e+05
2.3587e+05
2.6537e+05
1.9335e+05
2.9901e+05
2.4998e+05
2.8391e+05
2.5866e+05
2.8465e+05
2.7882e+05
2.4897e+05
2.5117e+05
2.4204e+05
3.1147e+05
2.6106e+05
3.1399e+05
2.5111e+05
1.6873e+05
1.6722e+05
2.0802e+05
2.3629e+05
2.2402e+05
2.9028e+05
2.4285e+05
1.7695e+05
2.3143e+05
1.9469e+05
2.0111e+05
1.8558e+05
1.9917e+05
1.439e+05
2.2077e+05
2.073e+05
1.8799e+05
3.3381e+05
2.6137e+05
2.3562e+05
2.1852e+05
2.5117e+05
2.713e+05
3.3582e+05
2.4946e+05
2.3911e+05
1.8333e+05
2.5296e+05
3.3253e+05
2.7613e+05
2.4653e+05
2.6338e+05
2.8945e+05
2.5676e+05
2.3887e+05
2.7249e+05
3.056e+05
3.1874e+05
3.008e+05
2.904e+05
4.0412e+05
3.0581e+05
3.2817e+05
2.5284e+05
2.1472e+05
2.842e+05
2.1766e+05
1.8099e+05
2.0851e+05
2.6011e+05
2.949e+05
2.1064e+05
1.2594e+05
2.4599e+05
2.3787e+05
2.8214e+05
2.2419e+05
2.677e+05
1.5658e+05
1.4639e+05
1.3478e+05
1.7139e+05
1.5334e+05
1.706e+05
1.5534e+05
1.3459e+05
1.6448e+05
1.84e+05
51226
24860
25562
40703
33444
58116
53737
41220
33959
41763
37777
23508
15794
30990
61467
97872
1.5648e+05
1.7498e+05
1.4762e+05
1.3862e+05
1.5782e+05
1.414e+05
1.4263e+05
1.6275e+05
1.7719e+05
1.4466e+05
1.5474e+05
1.7168e+05
1.538e+05
1.4589e+05
1.6635e+05
1.4241e+05
1.9071e+05
1.7171e+05
1.7521e+05
1.3842e+05
1.6241e+05
1.5997e+05
1.3748e+05
1.5931e+05
1.8916e+05
2.3331e+05
1.4132e+05
1.4959e+05
2.5344e+05
1.811e+05
1.9231e+05
2.7817e+05
1.7781e+05
1.7625e+05
1.8382e+05
2.4027e+05
2.2548e+05
1.7946e+05
1.0677e+05
64037
60344
35586
37890
60485
62265
62558
87158
83136
72526
56409
36365
34169
34467
43325
84579
1.0634e+05
1.2426e+05
1.3963e+05
1.0372e+05
74750
74489
39465
64218
59769
65846
1.0402e+05
92314
86034
83185
1.0135e+05
80987
85922
88111
85628
1.3379e+05
1.3543e+05
85816
97246
1.2915e+05
1.6745e+05
2.0599e+05
1.6016e+05
1.7761e+05
2.0754e+05
2.2952e+05
1.7857e+05
1.7776e+05
1.6337e+05
1.7555e+05
2.064e+05
1.9548e+05
1.8249e+05
2.3432e+05
1.7328e+05
1.8419e+05
2.2911e+05
1.6986e+05
1.8826e+05
1.808e+05
1.3825e+05
1.2375e+05
1.6461e+05
1.3811e+05
1.3898e+05
1.2468e+05
1.2789e+05
1.129e+05
1.5693e+05
1.4519e+05
1.3665e+05
1.5563e+05
1.3435e+05
1.5195e+05
1.03e+05
1.3011e+05
1.4938e+05
1.3291e+05
1.3063e+05
86338
81790
54444
57176
88915
1.4409e+05
1.8016e+05
1.5186e+05
1.2369e+05
1.3787e+05
1.1205e+05
1.7976e+05
1.5024e+05
98084
2.0693e+05
69451
1.3248e+05
76559
97092
94031
1.0433e+05
1.3746e+05
1.7162e+05
1.6883e+05
1.6316e+05
2.3906e+05
1.7477e+05
2.2264e+05
1.1435e+05
1.3362e+05
1.0408e+05
1.0835e+05
71865
1.4899e+05
83898
1.2471e+05
95055
1.5221e+05
1.1677e+05
1.4194e+05
1.6772e+05
84924
1.562e+05
1.0139e+05
93470
1.2886e+05
1.0728e+05
88280
1.318e+05
1.2451e+05
1.0611e+05
97529
2.5889e+05
1.7819e+05
1.4594e+05
1.4897e+05
1.797e+05
1.9499e+05
1.1645e+05
1.1431e+05
1.2755e+05
1.6514e+05
99188
1.1428e+05
1.5423e+05
1.0251e+05
1.2153e+05
1.5222e+05
88759
1.0244e+05
1.0983e+05
91336
1.1694e+05
1.285e+05
1.2705e+05
1.497e+05
1.1204e+05
1.1148e+05
1.5641e+05
1.1036e+05
1.0878e+05
1.3262e+05
1.3337e+05
1.3355e+05
1.6938e+05
1.8803e+05
1.0913e+05
1.3487e+05
1.6822e+05
99263
95587
1.2441e+05
1.0132e+05
1.1578e+05
1.7325e+05
1.3343e+05
1.1736e+05
1.1581e+05
85286
1.1264e+05
1.4072e+05
86873
1.2857e+05
1.0873e+05
1.3184e+05
1.9482e+05
1.2532e+05
89644
1.1697e+05
94679
99157
1.5174e+05
1.6492e+05
1.0446e+05
1.5339e+05
1.2415e+05
1.1776e+05
1.7732e+05
1.1417e+05
96279
1.0224e+05
1.0341e+05
92071
1.201e+05
1.7844e+05
1.205e+05
96838
1.3102e+05
91220
1.6758e+05
1.4653e+05
90285
1.0795e+05
96010
1.1744e+05
1.5515e+05
83318
94521
1.0528e+05
90059
86181
1.0131e+05
1.4485e+05
1.6177e+05
1.2234e+05
1.2989e+05
1.4746e+05
1.2574e+05
99297
73897
78321
1.1977e+05
88719
81238
1.5642e+05
1.0843e+05
1.0099e+05
87376
93800
1.1262e+05
28841
19855
22723
22230
23993
21175
21678
23996
25947
25692
25757
19194
16653
22097
22773
23841
23906
21148
20930
21078
21312
21504
21166
20004
17577
13964
14843
15410
17580
15279
16484
18357
16930
16254
16796
15935
16373
14964
15509
13238
12670
13157
17806
16140
16491
17392
15899
17808
15966
18077
19505
22134
18426
19156
19534
21370
25768
23686
20375
19860
20470
18660
18142
20792
18914
15774
27153
21408
20679
19620
22087
21827
20604
23060
16159
18690
16813
14304
14982
13631
13562
13572
17272
19933
17818
16853
19902
16195
14610
16870
15984
15905
13253
13656
16219
15989
14468
14129
14092
11773
11320
10682
9850.9
11396
11137
11423
11284
12391
12515
13170
13708
9806.6
8002.6
8186.6
8590.2
9137.5
7924.6
7812.2
9018.3
8089.8
10241
10807
11295
9494.8
10759
10580
11551
12643
12578
12607
12438
13590
13411
11705
10820
12636
12305
10947
11459
12077
11835
12710
12106
13032
14424
11804
12381
13316
11674
10554
4314.1
4758.4
5158.7
6099.4
6926.9
5671.4
5360.9
4939.5
4982.7
6151.6
7142.7
6250.4
5336.4
5157.6
4610.6
3712.9
3704.1
3852.3
4036.8
3970
3991.2
3606.8
4359.8
5232.3
5598.3
6529.5
5034.4
6221.2
6395.4
5862.1
6335.1
6760.1
7271.9
7952.4
6048.7
8687.5
10808
11750
12053
12162
11921
12483
13493
12706
11093
14899
16183
16704
14944
15118
14167
12741
14366
13152
10849
8449.4
10060
10900
9287
9163.4
7953.4
7489.9
7975.1
9033.9
10347
10263
9731.9
7543.4
6927.6
6581.8
5490.3
6129.5
6400.1
7060.1
8036.8
7575.5
6505.1
6606.8
5915.6
6355.9
7218.7
7713.3
8163
7845.8
7858
6369.2
6216.5
7137.7
7334.5
8532
9331.1
10403
10909
10599
10528
8247.5
8616.6
9939.3
13786
13002
13263
14395
13979
12557
11952
13348
14754
12282
14337
12075
9721.1
7452.7
5149.5
7185.7
7711.2
6880.3
7899
8578.1
9533.5
9501.7
8931.2
9028.1
9719.5
10489
10891
10709
8830.8
7734.5
8030.9
9292.5
9840.6
10737
12020
13122
14015
12797
10319
11292
12121
11428
11432
10991
10049
10258
14075
15840
16121
14861
14103
13514
8854.4
6576.7
8594.4
11159
8502.5
13932
12107
10019
15723
19026
14990
24691
28345
4290.1
8568.7
10214
9888.6
8435
7723.1
9699.6
8233.4
9494.4
6886.6
7142.5
7787.5
16892
15166
14241
19645
12040
10397
22538
8855.9
12191
8006.7
6195.6
17256
16894
23650
23912
33326
22954
7831
7953
12229
12741
13986
11449
11189
10724
11893
10117
11704
6870.7
9920.7
4799.9
5569.9
3304
15410
21000
20841
10970
21957
22175
9329.7
2054.7
10038
10103
2320.1
10033
1360.5
3005.4
9088.7
9286.2
18438
13131
11566
17459
11673
19135
16626
28322
24830
30150
38224
30570
22889
21695
33157
12862
16208
7390.6
17120
26538
23274
22135
14743
11358
14762
18986
9137.1
12670
10129
31104
30764
23742
10187
9759
9618.7
6916.9
48641
16727
16812
18154
17514
13230
22712
43524
82293
1.2664e+05
1.2889e+05
1.9911e+05
1.0569e+05
1.0964e+05
1.0351e+05
1.4002e+05
1.9339e+05
2.0391e+05
1.9314e+05
1.2879e+05
1.0335e+05
1.4583e+05
1.611e+05
2.8307e+05
2.1741e+05
2.5024e+05
1.7106e+05
1.4986e+05
96513
1.0335e+05
1.2481e+05
1.0568e+05
82828
41847
44435
57916
57955
46133
47147
38167
37679
62401
70968
95406
1.0849e+05
1.2235e+05
1.0224e+05
1.1907e+05
88911
56951
70842
1.1769e+05
1.0182e+05
88155
2.2251e+05
1.6304e+05
1.439e+05
2.3705e+05
1.7597e+05
2.5468e+05
2.9033e+05
1.9645e+05
2.7047e+05
1.4497e+05
1.4016e+05
1.5426e+05
1.4961e+05
1.7077e+05
74158
1.0594e+05
64898
55152
77970
92226
1.1108e+05
1.4124e+05
1.0824e+05
1.0448e+05
99732
84690
85999
83010
1.1288e+05
1.5938e+05
1.7638e+05
1.7236e+05
1.4981e+05
1.4924e+05
99745
1.1533e+05
1.192e+05
50920
51750
30604
1.1851e+05
1.1722e+05
1.0968e+05
1.122e+05
1.4628e+05
2.0147e+05
1.2674e+05
87176
82117
79516
65752
92170
1.3197e+05
97299
1.5562e+05
1.4601e+05
1.0135e+05
89442
49087
65181
80431
91446
72301
1.1248e+05
82854
57758
1.0964e+05
1.2157e+05
76800
52319
70008
96530
72687
1.0399e+05
94095
56033
33562
1.0083e+05
1.1092e+05
62283
85890
71984
71065
87568
83244
66754
1.0908e+05
1.2752e+05
96963
92276
73337
61605
52483
82526
93475
92287
82450
1.0403e+05
1.4505e+05
1.3681e+05
96252
1.0894e+05
1.0865e+05
92488
84849
88263
1.0378e+05
1.0575e+05
89688
91941
88972
1.0779e+05
1.112e+05
94035
86248
1.0675e+05
77874
66367
71458
75954
59949
58020
59189
40290
1.2387e+05
97479
1.0813e+05
78906
76684
68881
94062
85568
73985
63587
65468
68430
50686
62998
54302
55416
56806
56830
95388
63794
46535
65835
62202
85936
97814
90387
73021
93895
64333
1.0617e+05
71521
1.079e+05
74710
56093
63273
56540
56403
62205
48351
52583
75250
89549
91476
75016
62327
45338
64775
51445
68000
41227
65748
44115
67524
72597
1.0528e+05
1.1568e+05
1.5774e+05
1.1853e+05
1.04e+05
1.3307e+05
1.3119e+05
1.689e+05
1.215e+05
99434
2.0757e+05
1.6264e+05
1.3438e+05
1.1869e+05
1.3655e+05
1.6177e+05
1.5077e+05
1.3784e+05
1.1247e+05
1.5365e+05
1.6727e+05
1.3982e+05
1.121e+05
1.1816e+05
90971
90998
1.2523e+05
1.3797e+05
1.3361e+05
2.0197e+05
1.5565e+05
1.4359e+05
1.3843e+05
1.2732e+05
1.0402e+05
1.5354e+05
2.1572e+05
1.624e+05
1.3856e+05
1.6539e+05
2.0668e+05
2.1039e+05
1.8059e+05
1.5619e+05
1.4718e+05
1.7392e+05
1.5395e+05
1.3363e+05
1.2134e+05
1.3318e+05
1.2141e+05
1.7601e+05
1.4332e+05
1.5599e+05
1.3573e+05
1.0192e+05
1.0557e+05
1.1938e+05
1.8432e+05
1.4491e+05
1.4085e+05
1.0078e+05
1.2498e+05
1.34e+05
1.2537e+05
1.5788e+05
1.6508e+05
1.7124e+05
1.6325e+05
2.2542e+05
2.3211e+05
2.4369e+05
2.1907e+05
1.6196e+05
1.0994e+05
1.6907e+05
1.4907e+05
1.3077e+05
1.2113e+05
1.3149e+05
1.1603e+05
1.2779e+05
1.1527e+05
1.3305e+05
1.1382e+05
1.1866e+05
1.4279e+05
1.1721e+05
93804
1.027e+05
1.2255e+05
1.5315e+05
1.0005e+05
1.1748e+05
1.275e+05
1.5519e+05
1.215e+05
1.3485e+05
1.4151e+05
2.256e+05
1.9676e+05
2.0208e+05
1.942e+05
1.5205e+05
1.645e+05
1.3335e+05
1.54e+05
1.1638e+05
1.228e+05
1.165e+05
1.2863e+05
1.4159e+05
1.1231e+05
1.0334e+05
1.0766e+05
1.262e+05
89226
82470
97395
98924
1.2646e+05
1.0206e+05
1.3554e+05
87247
1.2563e+05
1.1035e+05
1.4047e+05
1.0297e+05
1.0249e+05
1.4408e+05
1.8648e+05
64979
71370
79943
88370
1.0205e+05
1.087e+05
94284
65568
1.0868e+05
1.1948e+05
1.5954e+05
1.0993e+05
1.0309e+05
73521
98811
96908
87893
81535
1.0869e+05
1.4478e+05
1.6248e+05
84885
81220
1.0985e+05
92501
1.0107e+05
95768
58056
93532
91700
2e+05
2.2168e+05
2.1652e+05
1.6507e+05
2.064e+05
1.7326e+05
1.8186e+05
1.2496e+05
80290
89274
1.2557e+05
1.4177e+05
1.4728e+05
1.4622e+05
1.4564e+05
1.4432e+05
1.8914e+05
1.231e+05
2.2271e+05
1.6438e+05
1.6688e+05
1.908e+05
1.7584e+05
1.7944e+05
1.3638e+05
1.8413e+05
1.8071e+05
1.7515e+05
2.0205e+05
2.7526e+05
2.4994e+05
2.2084e+05
2.2417e+05
2.7164e+05
2.8066e+05
2.4974e+05
1.8608e+05
1.7238e+05
3.3035e+05
2.3286e+05
2.6882e+05
2.8373e+05
2.9932e+05
2.9371e+05
2.9997e+05
2.8846e+05
2.5632e+05
2.2761e+05
2.1171e+05
2.2445e+05
2.3225e+05
1.7511e+05
1.9358e+05
1.6575e+05
1.8186e+05
1.7285e+05
2.1591e+05
2.4001e+05
2.3226e+05
2.2101e+05
1.906e+05
1.841e+05
1.459e+05
2.0419e+05
1.8499e+05
1.4273e+05
1.895e+05
2.9053e+05
2.6144e+05
1.9936e+05
1.7296e+05
1.7694e+05
1.7746e+05
2.0039e+05
2.0795e+05
1.9513e+05
2.3029e+05
2.0502e+05
2.7746e+05
2.4762e+05
2.0192e+05
2.4949e+05
2.213e+05
2.8963e+05
1.9684e+05
2.0625e+05
1.386e+05
1.7638e+05
1.7787e+05
2.2636e+05
1.9167e+05
2.4045e+05
2.5158e+05
2.0865e+05
2.4445e+05
2.8773e+05
2.4504e+05
2.963e+05
2.8572e+05
2.6615e+05
2.5599e+05
2.4302e+05
2.4951e+05
2.5595e+05
2.8836e+05
4.1213e+05
3.7256e+05
4.6628e+05
4.7888e+05
3.0265e+05
2.9417e+05
3.2478e+05
2.7149e+05
2.234e+05
2.879e+05
3.0846e+05
2.9905e+05
3.7104e+05
3.4643e+05
4.1593e+05
4.1721e+05
3.1065e+05
3.4832e+05
3.073e+05
3.6944e+05
4.5298e+05
4.0716e+05
3.2607e+05
3.2114e+05
4.3513e+05
3.9637e+05
3.2692e+05
3.3295e+05
3.0073e+05
2.5639e+05
3.1377e+05
3.4526e+05
2.7414e+05
2.7442e+05
2.305e+05
2.3745e+05
2.452e+05
2.3451e+05
2.3808e+05
2.134e+05
2.5922e+05
2.3328e+05
2.6557e+05
2.5455e+05
2.0301e+05
1.1323e+05
1.2501e+05
1.099e+05
1.2304e+05
1.48e+05
1.4083e+05
1.5397e+05
1.6879e+05
1.4432e+05
1.248e+05
1.1286e+05
1.2502e+05
1.4117e+05
1.1118e+05
1.1144e+05
1.0703e+05
1.2734e+05
1.1131e+05
1.4332e+05
1.4265e+05
1.3074e+05
1.4142e+05
1.1412e+05
1.2637e+05
71230
86297
88797
84870
67957
38655
28905
37317
37561
41704
37768
38652
41748
46576
53413
51782
45881
40463
30790
46134
91674
84877
78736
85147
1.2297e+05
1.0693e+05
1.3618e+05
1.3237e+05
97371
1.7344e+05
1.3973e+05
2.0098e+05
2.2995e+05
1.4434e+05
1.9222e+05
2.2476e+05
2.2197e+05
2.6323e+05
1.986e+05
1.5533e+05
1.5944e+05
1.1232e+05
1.2182e+05
1.3937e+05
1.3374e+05
1.3941e+05
1.4904e+05
92881
1.1524e+05
1.5086e+05
1.4162e+05
1.46e+05
2.1191e+05
1.6079e+05
1.0675e+05
1.1368e+05
1.5062e+05
1.7231e+05
1.694e+05
1.5434e+05
1.6847e+05
2.0878e+05
2.4105e+05
2.5877e+05
2.4262e+05
1.8365e+05
2.1065e+05
2.0201e+05
1.9202e+05
2.2896e+05
2.0017e+05
1.5057e+05
1.5647e+05
1.638e+05
1.8473e+05
1.5491e+05
1.8646e+05
2.0328e+05
1.7094e+05
83961
65344
57137
51888
59286
57843
56192
48307
45309
50164
54514
63111
81293
91390
89268
1.1448e+05
1.474e+05
1.5353e+05
1.9763e+05
2.0672e+05
2.2141e+05
2.0461e+05
1.9421e+05
1.6645e+05
1.3701e+05
2.1265e+05
2.0849e+05
1.9129e+05
2.0117e+05
1.972e+05
1.8199e+05
2.15e+05
2.224e+05
1.5366e+05
1.6518e+05
1.5888e+05
1.7452e+05
1.534e+05
1.3537e+05
1.8986e+05
1.7257e+05
1.6844e+05
1.7002e+05
1.9838e+05
1.9451e+05
1.9185e+05
2.018e+05
3.9055e+05
5.105e+05
5.4517e+05
4.1924e+05
4.652e+05
3.9498e+05
4.9577e+05
4.4088e+05
3.3939e+05
4.2035e+05
5.93e+05
4.1733e+05
4.8504e+05
6.8221e+05
7.7453e+05
5.0776e+05
5.2289e+05
4.8125e+05
4.7268e+05
4.8118e+05
3.9008e+05
4.0571e+05
5.3218e+05
5.3007e+05
5.2564e+05
6.5606e+05
4.4746e+05
3.8535e+05
3.8135e+05
5.4754e+05
4.2082e+05
4.0849e+05
5.0398e+05
3.9824e+05
4.5253e+05
3.7711e+05
2.3887e+05
3.5066e+05
4.8999e+05
3.889e+05
5.4325e+05
5.6434e+05
3.7991e+05
4.6992e+05
4.3693e+05
4.0062e+05
5.9241e+05
4.7949e+05
4.1932e+05
4.3584e+05
4.0541e+05
4.9792e+05
4.9469e+05
6.5402e+05
4.6466e+05
5.5801e+05
4.7902e+05
3.9117e+05
4.2654e+05
2.4566e+05
2.3346e+05
2.2599e+05
2.5724e+05
3.428e+05
3.4346e+05
5.0613e+05
6.4988e+05
8.7461e+05
4.9966e+05
4.8729e+05
4.219e+05
2.7619e+05
3.4709e+05
5.726e+05
5.3805e+05
7.7924e+05
4.1802e+05
5.5538e+05
4.3743e+05
4.0758e+05
2.8941e+05
2.609e+05
2.314e+05
2.6705e+05
2.3451e+05
2.4677e+05
2.2018e+05
3.0266e+05
2.5673e+05
3.0489e+05
4.0181e+05
3.9731e+05
5.3613e+05
4.4772e+05
4.6974e+05
3.3166e+05
4.0614e+05
4.6526e+05
3.6424e+05
2.7213e+05
4.6293e+05
4.7644e+05
4.7268e+05
3.9077e+05
2.6846e+05
3.3012e+05
2.3798e+05
2.1595e+05
2.0095e+05
2.0734e+05
2.4527e+05
2.8991e+05
3.0481e+05
2.6814e+05
3.9584e+05
4.2213e+05
3.7491e+05
2.9279e+05
4.7592e+05
4.1054e+05
3.2468e+05
3.7979e+05
4.4451e+05
2.7149e+05
3.159e+05
3.7638e+05
2.9364e+05
2.6708e+05
3.4164e+05
2.6196e+05
1.9865e+05
2.0557e+05
2.7785e+05
3.0328e+05
2.4282e+05
2.7408e+05
3.0558e+05
2.9754e+05
3.2858e+05
4.6833e+05
3.8401e+05
3.5909e+05
3.5731e+05
2.8738e+05
2.5165e+05
2.9391e+05
3.2895e+05
3.0092e+05
2.4887e+05
3.844e+05
3.9302e+05
3.6601e+05
3.053e+05
2.4731e+05
2.108e+05
2.6248e+05
3.1272e+05
3.8473e+05
3.6634e+05
2.5789e+05
2.4252e+05
1.7536e+05
3.1368e+05
2.792e+05
4.0872e+05
2.9835e+05
4.2105e+05
3.0161e+05
2.6889e+05
2.416e+05
2.4925e+05
2.31e+05
1.6626e+05
2.2797e+05
2.2846e+05
4.0033e+05
3.3489e+05
4.2683e+05
2.6541e+05
2.7555e+05
2.3737e+05
2.4859e+05
2.7895e+05
1.9795e+05
2.4636e+05
3.0094e+05
3.8113e+05
3.8035e+05
2.3722e+05
3.0387e+05
2.3978e+05
2.6573e+05
2.53e+05
2.7403e+05
2.7514e+05
4.4175e+05
2.8825e+05
2.8545e+05
1.8192e+05
1.8738e+05
1.3871e+05
1.9148e+05
2.379e+05
2.8138e+05
3.9644e+05
3.0756e+05
2.134e+05
2.9271e+05
2.3284e+05
1.9685e+05
2.8936e+05
1.9711e+05
3.2978e+05
3.3129e+05
3.3789e+05
2.386e+05
3.0634e+05
2.6862e+05
1.9257e+05
2.3711e+05
2.5761e+05
1.7787e+05
2.6328e+05
3.5403e+05
3.1371e+05
2.419e+05
2.2849e+05
1.7253e+05
1.5621e+05
2.3618e+05
1.29e+05
2.8825e+05
2.5568e+05
2.3819e+05
1.7437e+05
2.678e+05
2.0851e+05
2.5871e+05
2.6434e+05
3.031e+05
3.3316e+05
2.4776e+05
1.9444e+05
2.4329e+05
2.7324e+05
2.2653e+05
1.9834e+05
2.0981e+05
2.6849e+05
1.9338e+05
1.6183e+05
2.146e+05
2.4312e+05
1.4936e+05
2.3085e+05
1.5652e+05
1.8178e+05
1.8912e+05
1.445e+05
2.2619e+05
2.1402e+05
2.2097e+05
1.9283e+05
2.1133e+05
1.7432e+05
2.7882e+05
2.63e+05
2.3531e+05
1.9035e+05
1.5102e+05
1.3576e+05
1.8829e+05
2.6794e+05
1.8584e+05
1.9407e+05
1.5891e+05
1.4616e+05
2.0484e+05
1.0323e+05
2.5226e+05
2.1429e+05
1.8269e+05
2.0933e+05
1.546e+05
1.6137e+05
1.2759e+05
2.3136e+05
3.2973e+05
2.0733e+05
1.2534e+05
1.8047e+05
1.6676e+05
1.3182e+05
2.095e+05
2.5801e+05
2.07e+05
1.3514e+05
1.2287e+05
