# Supplementary material for: Micro-mechanical fingerprints of the rat bladder change in actinic cystitis and tumor presence
Source: Commun Biol. 2023 Feb 24;6:217. doi: 10.1038/s42003-023-04572-0 (PMC9950451; doi:10.1038/s42003-023-04572-0)
Supplement: Supplementary file 4 — Supplementary data 1 [file 42003_2023_4572_MOESM4_ESM.zip › supplementary data graphs/urothelium/1_CTRL/Month6/R166/Chiaro.csv]

36249
15498
13695
58022
19248
17177
35724
24087
18099
39544
51906
33340
29599
34700
94496
47738
46846
45670
50489
68752
16639
16523
4457.8
7041.8
4248.1
6517.2
NaN
7289.2
9584.3
14449
40973
59472
10244
36408
21542
23188
30317
31139
24429
33069
69471
21704
10828
65253
1.0635e+05
59969
71795
79100
82998
62988
