# Supplementary material for: Micro-mechanical fingerprints of the rat bladder change in actinic cystitis and tumor presence
Source: Commun Biol. 2023 Feb 24;6:217. doi: 10.1038/s42003-023-04572-0 (PMC9950451; doi:10.1038/s42003-023-04572-0)
Supplement: Supplementary file 4 — Supplementary data 1 [file 42003_2023_4572_MOESM4_ESM.zip › supplementary data graphs/urothelium/2_XRay/Month2/R129/AFM.csv]

16167
28522
14798
9469.8
18817
20038
22908
21124
19837
20684
12930
1.3733e+05
18127
64810
1.0521e+05
1.1321e+05
1.2855e+05
1.8863e+05
2.5509e+05
NaN
44618
92346
1.7973e+05
1.5697e+05
1.515e+05
73118
51606
77775
54801
64456
1.2217e+05
56946
94938
79191
51107
46585
99489
38974
56712
1.2346e+05
31500
1.4669e+05
1.7241e+05
1.6474e+05
68363
1.0244e+05
1.1813e+05
1.9796e+05
1.4602e+05
1.573e+05
