# Supplementary material for: Micro-mechanical fingerprints of the rat bladder change in actinic cystitis and tumor presence
Source: Commun Biol. 2023 Feb 24;6:217. doi: 10.1038/s42003-023-04572-0 (PMC9950451; doi:10.1038/s42003-023-04572-0)
Supplement: Supplementary file 4 — Supplementary data 1 [file 42003_2023_4572_MOESM4_ESM.zip › supplementary data graphs/urothelium/2_XRay/Month2/R130/AFM.csv]

11200
10130
5362
3814.6
4101.1
3673.5
3172
5092.6
6511.4
9289.2
13511
13928
11006
6182.1
4697.1
4027.9
3901.4
4114.8
4293.1
5479.2
6554.2
7929.2
11870
7891.7
6055.3
5049.9
4595.4
4453.1
4234.8
4530.8
4563.1
5208.8
7126
12516
5007.7
3706.7
3396.8
2981.3
3075.2
4473.8
7890.3
4239.1
3231.8
3361.2
3367.1
3471.4
4452.3
5929.3
6220.7
4315.9
6793.9
5749.3
4852.1
5250.1
5173.9
4522.7
3642.8
3978.7
5341.2
4841.5
2470.8
6174.5
8526.5
9533.4
8761.1
6277.7
6503.7
5024.2
2606.9
4586.5
5477.2
5424.9
5831.5
3340.3
4583.6
4016
1254.2
3374.1
1921.8
1561.3
3168.1
3858.4
5332.2
5417.3
4741
4208.6
3430.9
2793.8
1796.1
2739.4
1920.6
1866.6
2870.5
3246.5
4569.8
5536
5885.2
4885.4
2775
2714.7
2338.8
1590.6
2067.6
2624.2
2660.5
2979.3
3809.7
7940
10859
2611.5
2410.7
2018.5
1578.8
1765.8
2384.9
2915.1
3846.7
4781.9
1420.1
3709.4
2636.2
2260.2
1874.5
1531.1
1557.2
2646
2855.9
6162.5
589.62
2661.9
3451.7
3895.1
1317.8
1783
2803.6
2503.2
2600
1429.8
1168.7
1673.5
1720.5
1867.9
1657.4
1698.4
1600.7
1745.4
1991.3
1884
1160.2
1203.1
1818.8
1684.5
1643.6
2061.3
1581.9
1347.8
1043.8
1708.8
1575.3
1705.9
1473.5
3099.1
1558.8
1750.5
2607.2
1284
1971.4
1284.4
1214.1
3441.6
2151.9
1926.3
2296.6
1949.2
1149.2
1424.5
1202.5
1825.6
1952.3
1549
1484.8
2481.1
1363.1
1252.4
1099.5
1142.1
1310.9
1576.7
1406.8
1936
1437.8
1461.5
1889.5
1498.7
1358.5
1206.9
1254.1
1821.3
1223.7
1049.8
1299.5
1237.1
802.12
600.59
722.48
757.91
453.55
791.83
1595.7
1165.6
1086.3
1245.1
1184
1184.5
509.21
800.37
889.97
1935.8
1238.3
1446.3
1970
669.11
688.33
738.09
320.82
657.14
695.62
166.42
241.31
626.27
502.72
522.96
646.15
947.21
592.54
995.97
1075.2
1588.4
1106.7
1008.5
550.31
754.21
776.4
962.13
716.48
750.62
597.42
690.04
611.58
719.35
557.18
466.56
63835
68763
74658
22684
20301
73996
52870
67541
79279
35361
50771
64079
79970
23750
70261
66849
55471
43397
32209
26089
41930
52722
69913
89468
58701
45495
39771
39225
59177
78173
98826
1.0604e+05
76190
63870
1.0093e+05
89522
57047
1.1053e+05
1.2303e+05
80162
68816
1.4168e+05
1.3491e+05
1.0897e+05
81012
63968
1.0183e+05
1.1084e+05
84649
46596
61487
56902
88013
80775
67497
64997
76278
90894
63907
49382
91424
89438
1.0708e+05
98732
52765
62994
73102
63961
86658
1.061e+05
1.0221e+05
42873
65702
37402
28792
53322
48178
45516
58318
58852
70636
74495
72243
87267
1.5339e+05
1.2951e+05
1.3638e+05
1.1342e+05
1.0528e+05
82053
77988
82811
76906
79740
88004
64040
45153
42747
40756
64795
72524
79913
71040
97659
64991
41551
65883
85361
57393
48356
45452
53982
34987
29966
25273
16245
18967
23938
18022
8603.2
10319
12770
13513
18723
27221
34368
29573
41795
48054
52551
37810
41452
37173
50835
50202
67663
65192
58274
62552
37310
45257
29201
35716
26931
21112
33383
38187
49454
36135
43892
52059
40573
32306
27001
23532
23408
25309
9619.1
22360
20748
13476
15198
8878.9
8735.3
7656.6
6866.5
6612.1
6718.3
5719.8
6768.5
6208.1
6999.5
6877
7366.7
9786.4
10527
13287
10693
13262
16743
16123
16253
25058
41205
33259
30541
40212
24539
18442
14172
21174
16589
12825
11250
13161
19273
24368
24179
23702
13624
10996
10118
11104
8989.4
7342.6
7114.3
6523.9
6319.6
5977.1
6433.8
5288.3
5282.2
5645.8
5377
4550
84224
1.1049e+05
1.8177e+05
1.9273e+05
1.9221e+05
1.0416e+05
1.2953e+05
1.8088e+05
2.2143e+05
67576
45963
2476.6
12178
11079
13525
13619
7260.9
11785
78389
44203
62638
59483
69588
80778
80287
1.44e+05
1.4089e+05
93777
1.5999e+05
9567.1
90251
54016
24457
49323
28243
13208
2968.3
2175.4
34571
65329
1.1891e+05
55893
38845
46804
81673
66657
60956
2503.4
7658.1
9435.2
7464.9
13692
11728
12385
11744
12575
9440.8
64726
30524
35641
29762
36427
66503
5312
1.6705e+05
98231
65308
25129
38191
56975
92204
47322
68721
91017
87942
67467
80321
9281.6
10355
6951.5
15652
12413
22578
64553
46661
59245
66280
45404
34848
42122
59804
50184
44911
60323
66315
36418
47840
40955
25068
53892
30032
