# Supplementary material for: Micro-mechanical fingerprints of the rat bladder change in actinic cystitis and tumor presence
Source: Commun Biol. 2023 Feb 24;6:217. doi: 10.1038/s42003-023-04572-0 (PMC9950451; doi:10.1038/s42003-023-04572-0)
Supplement: Supplementary file 4 — Supplementary data 1 [file 42003_2023_4572_MOESM4_ESM.zip › supplementary data graphs/urothelium/2_XRay/Month2/R130/Chiaro.csv]

20422
28478
17811
14303
50532
32929
81470
27589
42767
34201
43212
68456
54311
86188
59938
37621
32298
94931
27974
49678
NaN
7968.6
3627.1
6107.7
NaN
NaN
NaN
2517.5
NaN
NaN
NaN
NaN
2517.9
32043
6263.6
NaN
1872.3
NaN
16678
2395.1
1.2075e+05
NaN
1.0572e+05
7539.2
6446.4
3677.3
NaN
NaN
2688.9
2004.6
NaN
61137
1.952e+05
8594.9
7082.2
6194.5
4118.1
42010
15279
11518
7065.5
2279.1
1536.3
1338.3
8133.3
3111.8
3539.4
2280.1
1204.7
2701.6
4322.4
NaN
8424.2
3033.4
4320.8
2217.5
6541.2
NaN
2765.1
NaN
NaN
6762.3
4572.9
4244.1
12863
1608.7
1619.7
1656.7
12784
4169.4
NaN
84638
82706
1.0963e+05
1.8507e+05
4.4474e+05
1.2302e+05
1.5486e+05
1.0721e+05
1.4558e+05
2.7811e+05
2.2092e+05
85873
86708
32992
9088.1
1.2025e+05
85404
1.3266e+05
1.5322e+05
NaN
6566.2
15885
9538.6
12509
5091.7
3795.9
3302.9
NaN
3671.3
2225.3
4826
28417
2.8459e+05
2.8487e+05
1.8063e+05
2.5654e+05
3.2828e+05
2.0109e+05
2.5243e+05
