# Supplementary material for: Micro-mechanical fingerprints of the rat bladder change in actinic cystitis and tumor presence
Source: Commun Biol. 2023 Feb 24;6:217. doi: 10.1038/s42003-023-04572-0 (PMC9950451; doi:10.1038/s42003-023-04572-0)
Supplement: Supplementary file 4 — Supplementary data 1 [file 42003_2023_4572_MOESM4_ESM.zip › supplementary data graphs/urothelium/2_XRay/Month2/R131/AFM.csv]

20627
1.2277e+06
8.3632e+05
5.3883e+05
45183
9.7117e+05
3.5509e+05
4.7547e+05
6.3894e+05
1.2077e+06
4.7541e+05
5.3436e+05
6.3792e+05
4.483e+05
9.9043e+05
1.4542e+06
1.1328e+06
6.263e+05
4.1838e+05
65143
1.2102e+06
35239
4.5152e+05
3.8968e+05
6.6322e+05
28379
54923
1.0584e+05
7.6932e+05
3.5604e+05
1.0413e+06
6.0887e+05
65082
8.3459e+05
7.2576e+05
1.1488e+06
2.0878e+05
4.8206e+05
89537
73084
5.995e+05
8.6472e+05
6.1325e+05
3.6056e+05
4.6621e+05
60961
5.3574e+05
6.2793e+05
5.6247e+05
9.7639e+05
63488
20194
5.3388e+05
2.7011e+05
5.0125e+05
6.6639e+05
3.8607e+05
7.1947e+05
75684
3.6778e+05
2.2026e+05
3.9408e+05
4.8551e+05
4.3126e+05
2.9573e+05
2.3598e+05
3.3851e+05
3.6979e+05
2.3126e+05
1.7345e+05
2.4027e+05
2.575e+05
6.6915e+05
6.4756e+05
5.8898e+05
6.4389e+05
3.9297e+05
5.057e+05
2.8453e+05
1.3246e+05
4.4226e+05
6.3373e+05
5.3706e+05
3.2453e+05
1.8291e+05
1.4332e+05
1.3334e+05
1.8844e+05
1.6487e+05
2.4778e+05
1.8616e+05
1.9541e+05
2.3468e+05
92603
1.5878e+05
81802
84183
1.3146e+05
2.3154e+05
3.3418e+05
5.038e+05
3.7758e+05
1.5374e+05
1.9684e+05
7866
6632.9
6958.1
6636.9
6993.9
10002
12762
14422
20535
28475
32783
37785
50939
72246
35697
26793
32950
11843
7696.9
43255
70334
62107
34105
98734
96236
1.4505e+05
1.7239e+05
1.6603e+05
1.2044e+05
1.4006e+05
96779
73414
46626
40415
30547
27731
22491
12117
10946
7254.5
7962
7881.3
10338
12230
14698
23305
34012
39780
53312
59829
54830
77263
1.5701e+05
2.3151e+05
2.3016e+05
2.4722e+05
2.0673e+05
2.3594e+05
2.3052e+05
2.9816e+05
1.5046e+05
2.1814e+05
2.4226e+05
3.0582e+05
5.1381e+05
4.2947e+05
4.6038e+05
2.7444e+05
3.134e+05
3.5997e+05
3.0243e+05
4.0524e+05
3.7902e+05
2.2119e+05
94573
1.0411e+05
78788
65003
75124
80981
68418
39209
23643
20911
1.6147e+05
1.6966e+05
1.8225e+05
2.0212e+05
1.4652e+05
1.5002e+05
75237
65235
51323
97432
1.2207e+05
1.2232e+05
85100
73572
1.0311e+05
1.1794e+05
1.0635e+05
1.5513e+05
1.3791e+05
98728
89886
92268
1.0691e+05
96458
99819
71511
94416
60452
75811
99437
1.5787e+05
1.711e+05
1.1752e+05
1.0111e+05
96099
2.3518e+05
2.5719e+05
1.8606e+05
1.7623e+05
1.2925e+05
1.2222e+05
1.3126e+05
1.3325e+05
1.2431e+05
1.1295e+05
99204
54206
1.0528e+05
93110
1.1279e+05
1.1357e+05
78242
99604
1.0089e+05
96672
94749
99698
1.2861e+05
99943
82973
81833
1.1221e+05
1.445e+05
1.1717e+05
1.5575e+05
1.3733e+05
1.2162e+05
1.3777e+05
1.7914e+05
2.043e+05
2.5242e+05
1.8317e+05
1.8314e+05
1.5754e+05
1.1674e+05
1.672e+05
1.3361e+05
1.4198e+05
1.3213e+05
1.1429e+05
1.2835e+05
1.0592e+05
89373
1.151e+05
1.4017e+05
84453
1.2167e+05
97406
1.1863e+05
95567
68456
1.0138e+05
1.1201e+05
1.7785e+05
1.0357e+05
1.0718e+05
1.5468e+05
1.4803e+05
1.5382e+05
1.6197e+05
1.3481e+05
1.1603e+05
1.225e+05
1.411e+05
1.6516e+05
1.4073e+05
1.2202e+05
1.2225e+05
1.0169e+05
1.8289e+05
1.3881e+05
1.4782e+05
90967
1.6465e+05
1.1813e+05
96015
93288
36197
32243
42264
72878
58312
40514
30174
38522
36478
29682
39986
60157
79235
45214
33381
36820
34339
38644
53256
66046
67212
58827
36427
32936
42851
39126
54330
73642
79555
54342
39163
40234
33909
42226
55430
75583
72150
58398
41668
37352
38765
44322
66119
90105
1.0781e+05
76215
48542
41139
40047
50912
67120
1.029e+05
1.0426e+05
65757
47430
37189
33372
50882
69306
88893
85353
73151
45973
46100
41644
52288
64598
1.1917e+05
90164
53118
35362
34885
61041
59128
1.0726e+05
84407
71699
55903
41029
43215
47241
56776
82921
92988
83397
64200
36345
45128
62454
71586
91195
81146
79896
60441
39348
3290.2
5105
2405.1
4240.9
6406.6
5120.7
5510.4
6051.3
6404.3
6967.6
2651
3192.9
4071.1
6633.2
4556.7
4773
4577.8
4063.7
3220.4
2995.6
3529.3
4340.9
5945.1
7276.5
4640.3
4039.4
3410.5
2223.6
3399.5
4247.7
2666.9
9027.6
6617.4
4624.6
3210.8
2756.3
4336.9
3990.4
6500.4
12672
18275
9311.2
4082.9
3870.5
5481.9
5311.1
9256.5
12340
7730
7551.2
7486.2
4911.6
5600.7
