# Supplementary material for: Micro-mechanical fingerprints of the rat bladder change in actinic cystitis and tumor presence
Source: Commun Biol. 2023 Feb 24;6:217. doi: 10.1038/s42003-023-04572-0 (PMC9950451; doi:10.1038/s42003-023-04572-0)
Supplement: Supplementary file 4 — Supplementary data 1 [file 42003_2023_4572_MOESM4_ESM.zip › supplementary data graphs/urothelium/2_XRay/Month2/R131/Chiaro.csv]

NaN
NaN
NaN
21801
44081
54153
19992
17751
32522
NaN
34222
23631
NaN
18136
19510
12384
15650
18746
40966
23354
NaN
79230
95847
1.9445e+05
2.2556e+05
2.8734e+05
2.2873e+05
NaN
1.0294e+05
NaN
NaN
NaN
3.707e+05
3.1222e+05
2.3222e+05
3.6477e+05
NaN
2.5608e+05
4.1716e+05
1.6366e+05
NaN
39672
52417
15937
5417.1
NaN
35901
NaN
NaN
NaN
25050
60178
38711
48062
50874
54891
56927
56293
44731
1.3412e+05
48274
80281
NaN
39449
20352
25575
NaN
NaN
NaN
31065
NaN
48003
NaN
2.0447e+05
NaN
94409
51420
54124
32012
NaN
19187
4.5178e+05
3.1536e+05
NaN
2.7035e+05
1.6111e+05
1.856e+05
2.1525e+05
3.3039e+05
1.1488e+05
1.8052e+05
92004
61929
1.0527e+05
75540
95335
1.2184e+05
NaN
NaN
1.4484e+05
14761
1.6187e+05
48954
27298
NaN
NaN
2.2072e+05
46652
NaN
4.2969e+05
