# Supplementary material for: Micro-mechanical fingerprints of the rat bladder change in actinic cystitis and tumor presence
Source: Commun Biol. 2023 Feb 24;6:217. doi: 10.1038/s42003-023-04572-0 (PMC9950451; doi:10.1038/s42003-023-04572-0)
Supplement: Supplementary file 4 — Supplementary data 1 [file 42003_2023_4572_MOESM4_ESM.zip › supplementary data graphs/urothelium/2_XRay/Month4/R137/AFM.csv]

84736
97133
87079
1.0289e+05
91101
1.0512e+05
1.0089e+05
86807
79500
79527
86969
86461
97626
79295
68274
59105
81282
93724
47396
54307
60972
87102
1.2394e+05
1.2316e+05
95948
91568
73075
57349
48862
44088
35407
48561
63867
68449
77407
85341
76076
72845
64524
74366
68321
52933
48035
57834
58182
68729
72317
77091
46217
62660
73623
63185
34013
33164
48662
49107
49751
37889
66681
50742
56655
55075
48163
38036
34552
42386
45904
60928
51108
77157
53015
56064
58844
50284
58954
72452
79746
90987
77102
63290
74120
88320
85465
77119
52025
68365
1.0779e+05
1.1054e+05
98491
79632
80094
84950
81503
76122
65130
47788
47777
66225
64272
73431
74066
62886
80548
76611
85177
75742
50671
42290
71324
1.0233e+05
82331
67337
53561
46966
1.9401e+05
2.373e+05
2.4393e+05
2.9907e+05
1.9045e+05
1.0504e+05
1.4548e+05
2.9697e+05
1.9913e+05
1.9211e+05
1.4361e+05
1.4372e+05
1.4979e+05
1.7991e+05
1.441e+05
1.3701e+05
1.4719e+05
2.3316e+05
2.8799e+05
2.8903e+05
1.8923e+05
2.1778e+05
3.0257e+05
2.7448e+05
2.9744e+05
3.247e+05
3.4359e+05
2.8241e+05
2.2019e+05
2.1837e+05
3.4871e+05
2.7258e+05
2.5427e+05
1.7594e+05
2.8056e+05
1.4199e+05
2.3141e+05
2.1876e+05
1.6508e+05
1.6528e+05
2.8028e+05
1.8994e+05
2.2565e+05
1.7095e+05
1.702e+05
1.7402e+05
1.7836e+05
2.1533e+05
1.8537e+05
1.5635e+05
1.9739e+05
1.8955e+05
2.2526e+05
1.6356e+05
1.733e+05
1.9946e+05
2.2993e+05
2.6397e+05
1.9639e+05
2.1374e+05
2.1283e+05
1.6572e+05
1.4682e+05
2.3893e+05
2.5136e+05
1.7703e+05
2.363e+05
2.4018e+05
2.6169e+05
1.8898e+05
2.2893e+05
2.575e+05
2.526e+05
1.9178e+05
3.5331e+05
2.9381e+05
2.1961e+05
2.5953e+05
2.4577e+05
1.958e+05
2.2017e+05
2.2199e+05
2.2913e+05
2.1829e+05
2.3042e+05
3.5476e+05
2.6114e+05
1.9633e+05
2.1922e+05
1.8004e+05
2.2427e+05
2.3659e+05
2.2759e+05
2.1687e+05
2.2725e+05
2.1419e+05
2.2966e+05
2.2068e+05
2.6246e+05
1.7245e+05
3.6528e+05
2.7359e+05
4.2489e+05
5.1999e+05
4.4641e+05
4.6019e+05
5.7174e+05
3.0023e+05
3.0927e+05
4.0398e+05
2.1845e+05
2.5314e+05
4.2349e+05
5.1906e+05
4.7559e+05
4.8659e+05
3.1269e+05
3.0771e+05
3.3361e+05
2.0709e+05
2.051e+05
2.7459e+05
2.6215e+05
3.2749e+05
4.3591e+05
5.0159e+05
3.4213e+05
3.8655e+05
2.3943e+05
1.7583e+05
2.2341e+05
3.7749e+05
2.517e+05
3.8678e+05
4.653e+05
4.9217e+05
1.9939e+05
3.7615e+05
2.3499e+05
2.3564e+05
2.4912e+05
2.6559e+05
3.8073e+05
4.4585e+05
3.1644e+05
3.934e+05
5.9358e+05
4.3327e+05
4.5895e+05
2.8355e+05
2.2724e+05
2.68e+05
4.5745e+05
4.3168e+05
5.1189e+05
4.3224e+05
5.3231e+05
3.4836e+05
3.74e+05
2.341e+05
2.1525e+05
3.8992e+05
2.4394e+05
5.427e+05
3.2798e+05
6.7661e+05
4.9216e+05
2.7665e+05
4.2536e+05
2.4393e+05
2.9849e+05
2.5897e+05
3.4938e+05
5.3205e+05
5.041e+05
3.9728e+05
3.0411e+05
2.6228e+05
2.8124e+05
2.0193e+05
2.194e+05
2.7114e+05
2.9053e+05
3.3683e+05
2.2067e+05
3.0797e+05
3.0943e+05
2.3592e+05
2.2174e+05
1.6656e+05
2.0264e+05
2.4091e+05
2.6726e+05
3.0204e+05
3.5039e+05
2.8759e+05
2.4931e+05
2.4277e+05
2.1706e+05
1.5601e+05
2.3234e+05
2.7642e+05
3.4953e+05
2.6838e+05
3.1518e+05
2.5734e+05
2.6792e+05
3.8232e+05
2.8469e+05
3.1489e+05
73897
1.144e+05
1.351e+05
1.7972e+05
1.3121e+05
1.6616e+05
2.4336e+05
2.7909e+05
1.6831e+05
2.002e+05
2.7458e+05
1.7454e+05
1.6249e+05
1.906e+05
1.267e+05
1.2244e+05
2.0126e+05
2.4764e+05
1.0403e+05
2.1269e+05
1.8175e+05
84224
1.1704e+05
1.5506e+05
1.421e+05
1.5854e+05
1.216e+05
1.0191e+05
1.2235e+05
1.2578e+05
1.4434e+05
1.7829e+05
2.0057e+05
1.3179e+05
1.4615e+05
1.3751e+05
1.5534e+05
1.4175e+05
1.2333e+05
1.4297e+05
2.0458e+05
1.697e+05
1.1613e+05
2.3026e+05
1.4498e+05
1.9301e+05
1.0501e+05
1.6355e+05
1.1872e+05
61112
56725
63763
1.1606e+05
1.3627e+05
1.7788e+05
1.6203e+05
1.2762e+05
1.438e+05
1.8291e+05
1.2195e+05
1.3467e+05
82095
84279
1.2919e+05
81004
1.6386e+05
1.671e+05
1.5079e+05
1.0877e+05
82396
1.0968e+05
1.0697e+05
88130
1.0531e+05
64791
62497
82471
1.0627e+05
85664
77865
1.1354e+05
1.011e+05
1.2972e+05
86171
76731
74477
68862
1.0464e+05
1.1204e+05
94844
1.4862e+05
1.1665e+05
87188
1.8184e+05
47293
47597
1.1038e+05
81470
56032
96304
65737
79981
56020
53921
70669
56201
53425
85385
81222
50906
62425
70287
73910
67235
76614
1.4906e+05
1.704e+05
2.4782e+05
2.0441e+05
1.5726e+05
1.6849e+05
78026
55893
61881
74781
1.6677e+05
1.4558e+05
2.8233e+05
1.885e+05
2.0035e+05
1.8915e+05
82773
68210
78475
79731
2.5099e+05
2.1759e+05
2.1911e+05
2.9832e+05
2.1685e+05
2.4814e+05
82749
87507
1.0054e+05
99877
2.1906e+05
2.4123e+05
2.9638e+05
3.0466e+05
2.8915e+05
1.881e+05
1.0189e+05
89753
96873
1.2936e+05
2.3879e+05
3.3492e+05
3.2058e+05
2.2692e+05
2.3069e+05
2.2046e+05
1.5375e+05
90324
1.0846e+05
1.885e+05
2.5859e+05
2.9519e+05
2.165e+05
2.1902e+05
3.8111e+05
3.7342e+05
2.1854e+05
1.0775e+05
71639
1.6708e+05
3.8635e+05
2.2009e+05
3.7024e+05
4.0823e+05
3.0613e+05
3.1594e+05
1.6729e+05
56454
61218
1.8761e+05
2.9749e+05
3.3503e+05
3.4184e+05
5.1919e+05
3.5133e+05
2.5321e+05
1.4671e+05
69156
76510
1.3903e+05
2.833e+05
3.0935e+05
5.5842e+05
4.1922e+05
2.6253e+05
1.7236e+05
1.437e+05
89395
97168
1.6722e+05
1.9695e+05
2.3838e+05
3.8076e+05
2.5401e+05
3.3386e+05
2.5548e+05
1.6062e+05
1.1633e+05
1.1843e+05
2.1095e+05
2.0058e+05
3.3243e+05
3.7806e+05
2.6547e+05
2.9487e+05
2.559e+05
1.9331e+05
1.1814e+05
1.1993e+05
2.0896e+05
2.959e+05
2.6571e+05
2.727e+05
3.1609e+05
2.6883e+05
2.8385e+05
2.0269e+05
1.044e+05
1.1504e+05
2.3735e+05
2.5991e+05
2.9062e+05
3.0941e+05
3.9644e+05
3.4489e+05
3.5663e+05
2.094e+05
1.4057e+05
1.7664e+05
1.7199e+05
1.7092e+05
1.5792e+05
1.6505e+05
1.6763e+05
1.3882e+05
1.7642e+05
1.579e+05
1.3619e+05
1.8053e+05
1.5032e+05
1.4676e+05
1.6981e+05
1.5671e+05
1.2017e+05
1.8062e+05
1.9808e+05
1.5638e+05
2.1167e+05
1.2921e+05
1.9424e+05
1.7503e+05
1.3255e+05
1.7566e+05
1.7985e+05
1.5434e+05
1.6512e+05
1.7025e+05
1.5474e+05
1.7575e+05
1.5798e+05
1.9549e+05
2.4268e+05
1.9737e+05
1.3864e+05
1.6715e+05
1.7378e+05
1.8187e+05
1.897e+05
2.6265e+05
2.4541e+05
2.5208e+05
1.5628e+05
2.3902e+05
2.3088e+05
2.4086e+05
2.9626e+05
2.2604e+05
2.7536e+05
2.4909e+05
2.4636e+05
2.4687e+05
2.473e+05
2.4483e+05
2.9158e+05
2.2908e+05
2.5847e+05
1.9344e+05
1.9228e+05
2.2184e+05
2.1611e+05
1.7075e+05
2.3334e+05
2.5428e+05
3.9507e+05
2.56e+05
2.2713e+05
3.0956e+05
2.1766e+05
2.8523e+05
3.0506e+05
3.335e+05
2.8302e+05
3.4775e+05
2.8115e+05
2.3012e+05
2.6311e+05
2.5298e+05
2.8185e+05
2.3884e+05
2.5512e+05
2.3302e+05
2.9128e+05
2.6715e+05
2.1725e+05
2.7613e+05
2.5686e+05
2.1754e+05
2.5026e+05
2.7077e+05
2.9507e+05
2.8092e+05
3.1299e+05
2.4559e+05
3.8257e+05
2.221e+05
3.0583e+05
2.7369e+05
2.8231e+05
2.3604e+05
2.2539e+05
2.1111e+05
2.0071e+05
2.8856e+05
3.1914e+05
2.3363e+05
2.6599e+05
2.7388e+05
2.4201e+05
2.8364e+05
1.9704e+05
2.4145e+05
2.2367e+05
2.6958e+05
2.4334e+05
2.804e+05
2.2747e+05
2.3747e+05
2.6411e+05
2.4817e+05
2.8799e+05
2.8236e+05
2.7018e+05
2.2957e+05
2.5664e+05
2.8723e+05
2.5407e+05
4941.9
26513
74077
1.0337e+05
1.0822e+05
35277
16562
6936.3
9478.4
3245.7
29628
1.0218e+05
78215
11327
12938
9776
14239
15668
14020
1.0178e+05
74466
21528
13699
9594.3
16432
22937
34482
98248
1.0734e+05
37124
23838
16218
14225
25536
35063
73793
35696
34393
32269
15723
15665
27779
34858
36922
34300
32459
26846
15220
18497
25992
28725
30569
33760
31401
25480
17663
21849
28787
33735
38815
46531
37585
24063
20637
17881
26648
35221
36757
36021
33894
27971
19762
21413
25513
29789
41503
