# Supplementary material for: Micro-mechanical fingerprints of the rat bladder change in actinic cystitis and tumor presence
Source: Commun Biol. 2023 Feb 24;6:217. doi: 10.1038/s42003-023-04572-0 (PMC9950451; doi:10.1038/s42003-023-04572-0)
Supplement: Supplementary file 4 — Supplementary data 1 [file 42003_2023_4572_MOESM4_ESM.zip › supplementary data graphs/urothelium/2_XRay/Month4/R137/Chiaro.csv]

NaN
NaN
1.4261e+05
1.7014e+05
NaN
NaN
4.0213e+05
5e+05
5e+05
3.2619e+05
NaN
90794
77100
79643
1.3992e+05
57166
1.7449e+05
90725
1.1913e+05
90771
15510
NaN
14414
25053
23765
14893
14583
9697.7
12286
NaN
12901
22450
9999.2
NaN
NaN
NaN
NaN
NaN
NaN
11341
15698
48662
6789.8
NaN
NaN
NaN
NaN
728.7
6941.3
36493
12098
NaN
1917.1
NaN
NaN
NaN
NaN
NaN
NaN
NaN
69171
1080.4
36684
23873
NaN
78808
23959
49428
23515
10114
12483
29234
15096
25166
19895
34836
9305.7
23899
18367
12031
91295
37995
61442
63329
68215
72249
90362
73953
54061
62216
21892
22663
9562.2
7792.7
5058.1
4630.5
18879
21044
23918
NaN
9278.1
21439
33575
57062
31190
66808
31966
62406
61468
45251
26054
78874
88322
1.2428e+05
97520
12848
19815
48152
47833
53571
