# Supplementary material for: Micro-mechanical fingerprints of the rat bladder change in actinic cystitis and tumor presence
Source: Commun Biol. 2023 Feb 24;6:217. doi: 10.1038/s42003-023-04572-0 (PMC9950451; doi:10.1038/s42003-023-04572-0)
Supplement: Supplementary file 4 — Supplementary data 1 [file 42003_2023_4572_MOESM4_ESM.zip › supplementary data graphs/urothelium/2_XRay/Month4/R221/AFM.csv]

9165.8
10927
8189.2
6513.4
4893.6
4482.7
4597.7
7707
3476.1
4831.4
7212.3
6454
7358.2
10234
13162
11550
11292
13701
11275
8956.3
6696.3
5446.2
5224.5
5021.5
12827
4331.9
2905.9
5280.1
8613.8
10979
15468
17628
20920
17517
12915
6639.9
3213.2
1936.4
21161
19259
15627
2558.1
3174
5944.5
11750
14917
18612
18905
21406
18413
16174
13211
8941.5
5404.2
3284.8
3170.8
11484
9064
11516
7047.5
8021.5
11451
14545
17106
11012
9547.6
15337
16745
11288
7653.5
6531.4
12356
7687.5
8248.9
11184
12177
10859
10871
10179
15411
15945
12306
9774.2
7491.6
6482.8
11245
8639.9
7436.6
4905.5
6022.8
4813.6
8549.5
12084
13838
14605
13760
17311
17365
15074
12621
10813
8582.8
8765.1
6930.3
6543.9
7081.4
8870.8
10514
12099
13518
14533
15232
14998
14141
12778
10983
9818.5
10532
8484.1
6364.8
8556.7
10863
11378
10861
12391
14057
13951
13879
18552
18146
14472
12295
10711
8922.4
8143.4
6343.8
4006.1
7094.9
9087.3
9563.2
11942
12750
14426
13941
11927
11790
11156
10252
11134
9600
5926.9
3201.2
2618.3
4273.8
6298
7965.9
6679.5
8225.4
10753
13186
3729.2
5806.3
2391.7
7275.1
8125
7595.6
11604
7959.3
8449.6
7512.7
7589.1
8763.3
8401.5
7268.4
7160.7
6766.1
5906.2
4660.3
5028.4
6391.4
6774.3
6589
5526.4
5993.5
3791.2
2681.7
1910.9
2290.8
2586.8
3962.2
7745.4
7304.9
3314.8
3918.1
4981.4
8177.8
4131
3423
3269.6
3236.4
2574.5
1957.5
1631.5
1734.5
2697.3
3953.7
2271.4
3368.2
3554.6
2871.9
3510.3
2913.6
2191.9
2343.7
2288.7
2131.6
1685.6
2329.9
3315
2602
1990.1
2304.6
4543.6
5194.3
3822.3
4641.7
5374.3
4672.7
5073.7
6081
3535.7
5121.3
8831.3
5880.3
3774.1
2741.7
2810.6
3614.3
3704.4
3330.5
3542.7
4409.9
3514.5
3592.4
2455.3
3733.6
4563.3
4637.5
4144.6
4782.4
4324.8
4199.8
4534.2
3871.4
3572.4
3438.3
3580.4
3146.1
3785
4512.5
4179.5
4651.5
4860
4919.4
4163.2
2650.8
3036.7
5215.2
6036.8
5791.9
6846.8
6667
5676.7
5648.7
6230.6
6420.9
6345.7
6353.6
6515.7
6574.8
6468.5
5949.9
5607.2
5011.6
5535.9
5529.4
5718.7
5229.3
5507.9
5356
5733.3
6369.4
7131.2
8419.9
7910.3
7169.5
6635.7
6638.6
6129.5
8005.3
6407.9
5831.3
3810.7
2238.1
2661.3
2782
1705.4
1699.9
2615.5
2780.2
3104.9
2953.9
3536.9
13324
2367.1
4917.9
15355
442.04
11835
10970
9032.5
11320
20705
16778
10919
15371
16145
3096.5
16869
15101
17082
19588
25860
2855.5
2823.9
3601.4
2250.2
2592.7
3050.8
3744.7
5269.2
6318.9
6865.8
7294
3029.5
2365
2290.7
5000.8
6134.8
7515.8
8121.1
10241
11083
10316
11158
8621.7
5391.3
5558.2
5675.9
6410.6
6482.9
5761.5
24968
3733.9
2581.1
19951
3143.5
4288.4
4923.6
4820.5
3481
4223
8704.1
3338
2118.2
1955.5
2894.7
3889
2990.1
3953.5
4429.8
4616.2
7902.2
11886
9675.5
7530
14074
5089.1
8440.5
10140
4169.6
12586
20270
11393
10330
8929.4
14200
25301
19329
36514
35902
18717
24415
10405
10539
12093
21016
29238
37802
29322
29543
45599
27135
35408
29505
12551
16003
18074
48441
27210
28911
25271
31247
17464
19135
20594
22012
12516
17647
11669
14445
10555
8926.8
8627.3
3194.1
3204.6
3969.7
3798.6
2916.9
9939.5
10361
7436.6
3248.2
4070
4634.6
2686.3
3748.1
3968.6
4009.8
4692.5
7015.2
5428.7
5729.9
5390.5
3553.2
5934.7
6300.1
3788.7
3649.5
6305.2
7538.7
5745.7
4593.1
4838
4333
5909.1
7071.8
6632.1
6871.8
5369.4
5733.9
7088.4
5800.1
7096.5
8906
8515.5
5977.9
6018.6
6578.2
6898.8
7607.1
6238.3
5564
5021.1
5404.3
5684
6145
6313.7
6611.5
2318.5
2604.7
1953.3
4712.8
6040.4
6208
6722.5
6784.1
5710.5
5468.6
5091.6
6139.3
6077.9
5688.2
5455.4
5401.4
5338.7
4673.7
4361.8
4119.7
2742.7
5975.5
6454.7
6652.9
7831
7419.6
7210
7092.4
7632.5
7506.9
7067.9
6764.5
6102.1
5854.1
5869.1
6258.7
5273.5
3272.4
4941.6
5446.9
2077.8
3662.3
3459.8
3495.7
3778.3
3175
3606.4
2750.9
2733
4905.9
5071.5
6775.7
5387.8
4180.1
4936
5442.7
3651.4
2662.1
2754.1
2533.9
3878.2
2740.2
2299.5
3184.3
3097.7
3488.2
4125.6
3104.9
3769.2
3819.9
3768.6
3806.1
2690.1
2317.7
2959.1
3783
3895.7
3923.5
3453.4
3251.4
3131.7
2648.5
3610.1
3076.5
3358.7
3703.6
3153.5
1990.1
1404.3
1677.3
1661.2
1795.5
1862.2
2061.7
3032.8
3449
5289.9
3581.7
2958.2
3404.7
3051.2
3144.7
4058.7
5569.5
7003.6
10503
10108
9100.3
11632
8676.7
3802.3
4440.7
4985.6
4515.5
4219.5
5225.9
2978.5
2690.9
2681
2307.9
2935.8
4220.1
4539.4
4732.4
4971.2
5310.1
5742.9
6159.5
3978.3
4983
4610.5
4104.2
2911.5
1910.3
3041.5
3088.6
2466.4
2252.8
2159.3
2430.3
1746.5
1973.9
2839.4
3170
3626.3
3601.7
3638.5
3938.1
3686.8
3689.2
3593.1
2956.3
3057.5
2456.4
1852.7
2009.7
2286.6
2034.8
3623.8
4252.9
3687.7
2940.9
2820.8
2937.4
2200.9
2246.9
2379.9
2799.7
2542.3
2599.4
2882.1
2486.9
2663.3
2476.7
2143.3
1.513e+05
1.5641e+05
1.2085e+05
1.4947e+05
1.968e+05
1.9467e+05
1.5011e+05
1.6731e+05
2.5847e+05
2.5507e+05
1.7699e+05
3.7684e+05
3.9961e+05
3.7312e+05
2.683e+05
5.0561e+05
4.8961e+05
3.884e+05
1.7789e+05
1.4159e+05
1.9744e+05
2.6675e+05
3.7118e+05
4.771e+05
2.9049e+05
3.2117e+05
3.8806e+05
2.8377e+05
2.8939e+05
1.9386e+05
2.8161e+05
2.5094e+05
1.5701e+05
1.5556e+05
1.8028e+05
1.4291e+05
1.7421e+05
1.1753e+05
1.4982e+05
1.7593e+05
2.1553e+05
1.5304e+05
1.0361e+05
82981
1.3828e+05
1.7493e+05
1.4404e+05
1.4726e+05
1.6512e+05
2.2819e+05
2.0953e+05
2.0042e+05
2.7807e+05
3.7612e+05
2.5285e+05
2.6865e+05
4.0403e+05
3.4753e+05
3.2811e+05
2.5606e+05
2.6546e+05
3.6418e+05
3.5859e+05
3.76e+05
2.9193e+05
2.4256e+05
1.6934e+05
79173
79079
1.9944e+05
1.9977e+05
1.5538e+05
1.3468e+05
1.2863e+05
1.2208e+05
1.1142e+05
64237
84720
1.3371e+05
1.7833e+05
1.4825e+05
1.2675e+05
86788
60838
87635
99578
1.163e+05
1.2184e+05
1.4487e+05
1.7135e+05
1.9594e+05
1.3485e+05
1.3866e+05
2.024e+05
2.6264e+05
2.8757e+05
2.7908e+05
1.7303e+05
1.3953e+05
2.3239e+05
1.8412e+05
1.4727e+05
1.8693e+05
2.1481e+05
2.7267e+05
2.8315e+05
1.8857e+05
1.7266e+05
1.8312e+05
2.2347e+05
1.3828e+05
1.2638e+05
1.1046e+05
1.1366e+05
80535
60423
62094
74153
1.073e+05
1.3314e+05
92653
88209
50035
46881
19202
57860
70255
67200
1.1618e+05
1.2482e+05
1.6422e+05
1.9257e+05
1.9717e+05
1.4914e+05
2.7249e+05
2.159e+05
1.5773e+05
2.0794e+05
1.9161e+05
2.4614e+05
2.2039e+05
1.9522e+05
1.94e+05
1.4685e+05
1.3739e+05
1.8886e+05
1.2753e+05
1.816e+05
1.786e+05
1.4617e+05
1.3993e+05
99506
32043
37065
42886
20204
28349
32489
53125
43086
7638.1
4718.3
4932.1
4883.7
5906
5478.2
2696.2
3007.5
4705.8
5272.9
3757.8
2883.9
5200.9
3955.4
1157.9
3521.4
1197.1
4596
2860.2
4222.7
5021.2
6673.9
6030.7
6294.1
6490.4
10996
7598.4
9021.8
7726.2
12707
9918.8
10764
12438
11190
13767
15317
12180
11732
11557
13049
11368
10727
1998.9
22404
1399.9
7042
6138.2
3750.7
4130.2
4158.9
2848.4
8400.5
9946.3
4582.9
2798.8
3710.5
2377.5
4264.1
2911.9
1639.1
1800.7
5066
1679.5
2688.1
3312.8
2790.9
4526.7
4198.5
2728.3
4919.2
3978.4
1630.1
4010.2
6667.9
8852.1
6884.5
1319.8
2985.4
3512.5
9547.9
7840.7
7350.3
12324
12167
21089
23070
24564
18192
21159
18005
21054
21539
16662
17700
22166
12034
13442
12917
5556
8993.5
5862.4
8348
15288
8810.2
10158
13719
17703
14778
7522.1
7517.2
8466.3
7509.1
5027.9
4804.5
5303.7
5721.3
6244.1
6796.8
6582.5
7649.8
7428.4
7625.5
7819.3
8361.5
9176.4
9171.9
9375.1
9787.9
9421.1
8842.7
8690.3
8631
8409.6
7891.6
7184.9
7069.4
6851.2
6457.8
6185.9
5884.1
6423.2
6731.3
7160.1
7295.5
6588.3
5641.1
6444.2
9269.4
9750.9
9414.4
9498.6
9163.3
9059.6
8901.7
8454.2
8624.3
8810.3
8682.2
8774.9
9310.6
10048
11220
12656
12014
10820
9749.5
9469.1
9591.2
10480
12934
18318
21181
22274
21284
21559
21210
21593
21309
14689
9609.2
9019.4
7394
9642.7
9250.2
10930
19136
28620
30782
35360
36306
37050
34826
32932
33798
39399
44964
46232
44564
70493
73032
79538
75803
67857
62551
64881
88283
1.0089e+05
74504
70538
69955
74637
74853
71882
62437
51853
40704
34229
31438
36150
44429
40274
34872
33606
30935
30375
29321
14713
31484
41392
39793
42206
41601
40353
38790
40711
42883
47021
47561
30603
14910
12496
10575
13195
13215
11600
1027.3
1046.7
1048.4
1009.2
1611.2
1648.4
1655.3
1436.7
1454
1696.5
1702.8
1686
2159.4
1651.5
1139.9
1299.8
1289.5
1107.1
1188.7
1281.1
1213
1603.4
1913.6
2366.5
2459.1
2441.7
2219.2
2379.7
2470.7
2762.8
2744.3
2534.3
2482.5
1661.3
1344.9
1228.2
1463.1
1366.5
1504.3
1576.6
1955.1
2061.8
2134
1970.1
1962.3
2066.1
1993.4
1739.5
1684.5
1835.6
1805.2
1746.6
2028.9
2572.4
2995.7
2420.1
2775.1
2353
2591.2
2881
3096.8
3246.7
3334.5
3861.1
3773.8
3727.9
4145.3
3357.1
2544.6
1573.1
1633.6
28088
27876
32182
27203
23276
28262
21541
17470
3219.4
14148
14748
17316
17777
12671
14837
15804
13472
11949
12425
14094
10702
9344.6
9836.3
9336.1
9064.9
8085.5
6114.5
6975.3
8752.4
10046
10437
12840
11592
13117
13250
14652
10810
8026.8
9828.4
9391.4
15635
16744
16621
14841
9990.8
11479
10166
9884.6
13209
10852
10986
10596
12159
11329
10579
8707.8
7104
6779.8
6554.8
8278.8
9687
9723.9
8902.5
8211.6
9899.4
12639
13079
13392
12270
9534.3
10708
19488
17254
13271
11131
17280
17672
17039
21374
18873
22931
26385
27007
21919
26646
27336
26608
22568
24203
21422
17340
22643
22230
21388
21763
22676
23375
19182
16711
20687
18518
16461
21352
16163
13100
16158
13499
10570
12863
12968
10113
9509.3
9427.2
10627
10607
10229
9244.7
7908.1
6948.4
5853.8
6844.3
7120.1
8784.3
8730
9652.8
9973.4
10345
8821.4
9913.9
11241
9745.2
9966.3
14843
13494
10091
7987.2
7459
8345.7
80452
64823
82330
14286
14740
15651
12500
18442
10551
14087
16623
19743
15757
17967
24110
31114
34436
43635
48743
43424
54079
58139
59552
46877
14723
27072
31782
17665
17875
18941
19007
16654
17073
14363
13241
22993
27815
18851
13110
22327
23182
24064
18825
21576
21077
22321
16871
24242
22853
17954
12087
11289
11541
12517
15849
15575
26210
35368
28384
35253
18891
14987
15256
14794
15678
16542
15104
12112
14095
13535
19085
21805
16689
14546
16084
15217
15954
12568
12552
14228
14037
14740
17532
17763
14786
13197
15648
13148
15107
11119
9258.2
7235
8006.4
7553
8446.4
12831
11059
12914
17780
18532
12252
12297
13468
13208
12470
10901
12205
14435
11917
11970
9638.6
14793
9721.3
11799
11417
10605
9044.6
12069
11416
10504
8238.5
6531.8
6273.9
6203.9
8589.4
9554.6
11215
9011.8
8112.8
11369
10750
11029
10963
9954.7
12910
14899
13322
11367
10583
8712.6
9219
7276.1
28115
35978
31271
36329
41201
38361
44318
67912
60178
59369
38714
28818
19719
44161
83745
1.0106e+05
74535
1.2241e+05
1.2196e+05
1.3295e+05
92116
76878
74408
63855
46196
60754
61584
57612
48838
1.0131e+05
76980
82346
1.0134e+05
1.1898e+05
1.0489e+05
1.0942e+05
1.079e+05
1.2843e+05
1.3446e+05
1.3673e+05
1.3873e+05
1.6547e+05
1.4396e+05
1.1229e+05
1.155e+05
1.3657e+05
1.0696e+05
1.1406e+05
27372
29703
33163
26256
22949
45410
27148
25579
19998
24344
26138
35045
48151
49009
58760
58670
56760
22830
25399
31403
27608
19223
24362
37516
37039
28737
28491
33012
48861
62273
64826
66194
79149
65114
63554
56446
54873
43912
17755
18471
22752
29197
32227
39103
17162
21082
29766
31371
29870
31426
38433
31584
22603
23204
25009
28251
24976
18370
17889
16684
15549
17085
17104
12479
13715
13911
11377
11503
15605
19665
22796
18150
13303
5900.6
11130
15331
17567
23495
20076
20874
35090
33921
37000
23541
16347
18545
17952
15452
11834
21742
20521
22054
20333
34849
36998
47157
48303
42181
2980.8
2720.5
1784
2147.8
1910
2502.8
2438.2
3160.7
3403.4
3830.8
3510
2909.8
2680.3
2819
4524.7
4697.9
5422.4
7475.4
8867.5
9634.6
8126.6
7474.2
10349
8958.9
4808.3
7025.4
7815.3
7715.9
7787.5
8109.2
5701.9
10853
9314.2
8572.3
12546
9389
11312
10158
8281.6
4663
5955.8
6021.7
3048.2
2691.8
2736
3219.5
3437
3814.6
2979.5
3178.5
3382.5
3345
3176.9
3004.4
1340
3034
3347
3054
2883.2
3101.9
3197.4
3029.4
3309
3907.3
4232.1
3532.1
3141.6
3642.4
2787.7
2048.3
2029.6
3537.8
4686.7
5220
4414.5
4174.9
2786.9
2768.7
4071.6
4244.9
3810.2
3006.6
3129.8
3815.8
6299.7
7042.1
5748
9087.1
11312
8838.9
8825.4
8236.2
8474.4
7122.8
10453
6343.7
7099.1
6914
6933.6
4536.7
4143.2
6176.7
5290.1
3673.5
3273.1
3520.8
4437.5
4656
5279.6
4055.6
2764.4
2925.8
3299.1
3123.7
3894.8
4139.2
4027.8
3373.2
36998
37621
36787
35063
32309
9553.3
6771.7
7884
10151
11686
8525
8167.5
6935.1
7274
7223.8
7311.4
25043
36673
36015
36310
17570
17129
16806
17685
16026
14407
7098.1
7545.1
8232.8
9858.5
3721.6
6796.4
14440
18926
20249
21340
21497
21759
23156
21931
24378
19713
13610
11697
9932.8
9032.2
7824.9
6315
5945.9
3724.5
6027.1
11430
10769
9862.3
9033.3
8755.7
15395
26207
24622
24661
15797
18634
19589
12256
8648.6
6107.3
4907.2
10254
9767.1
8390.2
2660.5
12670
25693
37500
31952
33623
4631.5
5010.6
7178
6853.8
7337.3
10177
15663
15518
27048
22674
23714
22551
19840
17044
14230
13618
14538
14195
6016.8
5863.4
12988
17956
16458
15141
10887
7440.9
20829
33977
22599
32864
28025
29967
30776
28525
25567
22356
7852.6
6774
5904.9
3458.7
7768.2
16344
16755
16942
24748
29010
27557
25896
23386
26971
26623
12147
6836.1
5812.3
6964.1
12299
14173
16625
22635
12007
9948.8
9162.4
6766.9
20155
14539
17081
12503
11293
15514
13699
6615.8
17295
40653
57183
72623
74927
44957
8474.6
5603.9
1249.9
63020
75798
34073
15858
14183
12109
18380
24827
58764
42836
59036
2113.8
1016.2
2811.3
5893.3
5784.9
8115.4
49412
19827
10592
11119
9861.9
30073
12453
21476
11633
19492
27578
50808
39206
23835
14654
18658
14651
29557
11524
24933
36417
14812
11684
2288
308.41
74258
54921
42678
45124
47611
37117
16581
28367
23965
26054
28075
32388
39738
63099
4934.8
2523.5
3642.5
6253.2
12225
26088
35492
43040
27878
33329
21905
24285
415.65
1218.5
940.95
1149.8
996.66
1048.9
15752
7802.4
646.19
606.41
503.58
337.9
363.61
1469.9
463.98
941.51
9457.1
26888
32316
35894
37674
36197
26657
17628
10846
804.54
1358.4
3133.7
412.47
570.12
1823.2
1399.7
6595.7
15248
27307
