# Supplementary material for: Micro-mechanical fingerprints of the rat bladder change in actinic cystitis and tumor presence
Source: Commun Biol. 2023 Feb 24;6:217. doi: 10.1038/s42003-023-04572-0 (PMC9950451; doi:10.1038/s42003-023-04572-0)
Supplement: Supplementary file 4 — Supplementary data 1 [file 42003_2023_4572_MOESM4_ESM.zip › supplementary data graphs/urothelium/2_XRay/Month4/R221/Chiaro.csv]

26031
2.2021e+05
3.0212e+05
4.8996e+05
3.1425e+05
3.6727e+05
2.2902e+05
2.7957e+05
3.4291e+05
3.6043e+05
3.1702e+05
49049
2.2038e+05
1.3206e+05
1.5974e+05
1.9594e+05
2.034e+05
2.9482e+05
2.2307e+05
75000
1.0211e+05
1.32e+05
73636
1.6995e+05
2.3384e+05
1.4147e+05
1.3943e+05
1.6597e+05
1.1855e+05
1.0467e+05
92587
1.5893e+05
2.3402e+05
85642
1.7533e+05
3.1799e+05
2.5766e+05
3.4159e+05
2.4797e+05
3.8355e+05
31085
17838
14414
18965
18552
21667
13618
14752
12610
15446
2.3733e+05
1271
61159
76963
73526
34778
81237
92043
2.3528e+05
2.0081e+05
2.7066e+05
2.9872e+05
NaN
3.1288e+05
3.0378e+05
3.548e+05
4.0451e+05
2.8469e+05
1.7066e+05
2.0331e+05
3.6666e+05
1.2683e+05
1.0804e+05
2300.9
3.6375e+05
2.0125e+05
1.08e+05
56005
1.3861e+05
92189
1.2407e+05
1.6985e+05
1.9142e+05
1174.7
1.7301e+05
1.95e+05
3.2406e+05
NaN
2627.2
6564.9
7149.3
14943
2.0706e+05
2.1828e+05
1.5999e+05
1.1446e+05
NaN
10042
NaN
99552
17567
NaN
NaN
NaN
NaN
NaN
NaN
NaN
NaN
NaN
NaN
NaN
NaN
16034
20861
16193
NaN
NaN
10835
9789
49155
5342.8
45081
38567
21270
19197
NaN
NaN
12658
6797.9
59005
83413
55579
26585
12310
13416
4102
1236.6
701.66
1.2169e+05
1.2248e+05
78928
59691
25076
36898
50790
36206
4935.7
13307
3751.5
NaN
NaN
1.1511e+05
74486
64654
56456
86716
63846
54232
1.0185e+05
12601
3315.6
4668.4
6628.8
10208
NaN
1738.6
NaN
9638.1
14069
24373
16110
16085
14982
14563
12270
16513
10880
17137
14412
7603.9
20595
20409
15924
11502
15854
14148
8165.9
12737
14093
15909
8560
13381
14843
7210.8
15450
15392
16093
14068
18028
