# Supplementary material for: Micro-mechanical fingerprints of the rat bladder change in actinic cystitis and tumor presence
Source: Commun Biol. 2023 Feb 24;6:217. doi: 10.1038/s42003-023-04572-0 (PMC9950451; doi:10.1038/s42003-023-04572-0)
Supplement: Supplementary file 4 — Supplementary data 1 [file 42003_2023_4572_MOESM4_ESM.zip › supplementary data graphs/urothelium/2_XRay/Month4/R223/AFM.csv]

1.8009e+05
2.023e+05
1.837e+05
2.7392e+05
2.8004e+05
1.3367e+05
52010
1.62e+05
1.129e+05
1.4839e+05
1.4985e+05
1.417e+05
1.1438e+05
1.9305e+05
1.8779e+05
1.1209e+05
96591
99474
1.5e+05
2.205e+05
2.0355e+05
1.3297e+05
1.2622e+05
1.7121e+05
1.5483e+05
99250
1.6118e+05
41986
1.4996e+05
3.2263e+05
2.8375e+05
1.13e+05
1.3294e+05
1.7273e+05
1.9091e+05
1.182e+05
1.0494e+05
2.9273e+05
3.1472e+05
3.0411e+05
57434
2.2785e+05
1.4432e+05
1.6587e+05
1.8724e+05
1.1746e+05
1.8542e+05
2.4145e+05
2.1344e+05
1.5442e+05
99542
57905
1.4062e+05
1.4753e+05
2.2698e+05
1.8261e+05
1.813e+05
1.9539e+05
1.6608e+05
2.2409e+05
1.6098e+05
95072
2.8701e+05
3.1521e+05
3.2088e+05
1.0768e+05
1.0435e+05
2.1077e+05
2.1373e+05
1.1971e+05
1.2633e+05
3.3038e+05
2.6213e+05
2.7479e+05
1.3552e+05
1.9881e+05
2.1243e+05
1.8932e+05
1.8123e+05
1.8582e+05
1.6192e+05
1.8727e+05
1.275e+05
1.3282e+05
51374
67682
1.6144e+05
1.4211e+05
1.4723e+05
1.3603e+05
1.4691e+05
1.8694e+05
2.217e+05
1.8454e+05
2.3244e+05
1.6178e+05
2.0826e+05
1.9624e+05
3.4981e+05
1.6173e+05
2.5309e+05
2.3731e+05
2.9213e+05
2.9039e+05
1.8638e+05
3.2192e+05
1.7067e+05
2.0114e+05
2.1056e+05
2.1242e+05
1.5212e+05
1.9575e+05
1.5556e+05
1.5739e+05
1.2618e+05
1.2829e+05
1.7343e+05
2.0564e+05
1.2066e+05
1.4253e+05
1.983e+05
1.8822e+05
1.5302e+05
1.6204e+05
1.8203e+05
1.7423e+05
1.7589e+05
1.4243e+05
1.8326e+05
1.6365e+05
3.3311e+05
64147
2.548e+05
2.7414e+05
2.4633e+05
3.3063e+05
2.1646e+05
1.802e+05
1.8625e+05
1.7181e+05
1.8875e+05
1.6925e+05
1.9658e+05
1.7389e+05
1.5394e+05
1.3238e+05
1.8137e+05
2.2815e+05
1.9297e+05
2.3838e+05
4.1955e+05
1.4392e+05
4.3438e+05
2.7877e+05
1.4945e+05
1.9899e+05
2.236e+05
2.5068e+05
1.9214e+05
1.6113e+05
1.2682e+05
1.1938e+05
1.4152e+05
1.3613e+05
1.3016e+05
1.0326e+05
42783
32621
21849
30719
33504
66959
1.3637e+05
1.0539e+05
1.0853e+05
1.2151e+05
1.2689e+05
1.6706e+05
2.0638e+05
2.4606e+05
2.6606e+05
2.2238e+05
1.3408e+05
1.3298e+05
67968
34929
33736
69251
3.0118e+05
2.3033e+05
1.618e+05
2.8158e+05
2.3165e+05
1.78e+05
1.9512e+05
2.4733e+05
2.3523e+05
2.3802e+05
1.8402e+05
1.648e+05
1.5454e+05
1.8854e+05
1.953e+05
2.2058e+05
2.6125e+05
1.7809e+05
1.5809e+05
1.6973e+05
1.8199e+05
2.3001e+05
2.7138e+05
2.3715e+05
2.6108e+05
1.3352e+05
59060
39961
1.091e+05
76126
38228
42856
1.5205e+05
1.4914e+05
1.7108e+05
1.7044e+05
1.5585e+05
1.9135e+05
1.3954e+05
1.2102e+05
42671
39962
1.0601e+05
89545
56356
35031
29697
26814
42992
45097
38420
53547
68884
78567
92086
1.1762e+05
1.4873e+05
1.2349e+05
58822
69877
1.4251e+05
1.3072e+05
1.6208e+05
1.8093e+05
1.791e+05
1.6397e+05
1.4782e+05
33810
19634
53520
81758
1.2961e+05
1.5655e+05
1.8793e+05
2.1974e+05
1.8309e+05
2.019e+05
2.4367e+05
1.9672e+05
1.9182e+05
2.648e+05
2.5413e+05
2.6208e+05
3.7482e+05
2.4805e+05
2.3936e+05
2.5899e+05
2.7319e+05
3.2514e+05
3.1698e+05
2.7214e+05
2.4386e+05
2.5903e+05
2.4179e+05
1.8438e+05
2.3647e+05
1.701e+05
1.9495e+05
1.323e+05
1.581e+05
1.7342e+05
1.5105e+05
1.9628e+05
1.924e+05
1.9008e+05
94025
90158
1.1114e+05
1.8968e+05
2.4504e+05
2.143e+05
1.735e+05
2.254e+05
2.2267e+05
1.9001e+05
1.5964e+05
1.9398e+05
2.3023e+05
1.2073e+05
47398
56509
74098
1.0926e+05
1.6618e+05
1.5682e+05
2.0058e+05
1.1283e+05
1.2801e+05
15698
1.5142e+05
1.3225e+05
1.006e+05
1.5732e+05
1.2067e+05
1.1376e+05
86922
87562
37366
68530
63124
1.5623e+05
1.3677e+05
1.4452e+05
1.5249e+05
2.205e+05
99297
1.0924e+05
71023
85470
88866
1.2192e+05
1.1597e+05
66680
57070
52808
93832
75039
83963
1.456e+05
1.5978e+05
1.5326e+05
1.9458e+05
1.4853e+05
17182
1.4525e+05
1.6856e+05
1.9571e+05
2.1917e+05
1.6312e+05
1.2418e+05
1.0088e+05
1.3432e+05
90819
84234
73953
83141
1.4565e+05
78331
6053.8
81988
19304
71256
56420
79505
1.0908e+05
99152
88075
1.3362e+05
1.9012e+05
1.3512e+05
1.473e+05
1.0207e+05
1.0855e+05
1.4727e+05
2.0297e+05
1.2942e+05
1.6775e+05
6255.7
6910.8
4136
4201.7
4971.8
5640.7
6273.3
6610.8
6549.5
5917.1
5731.6
6162.7
6229
6896.2
7513
7018
7860.8
7231.5
5312.2
4132.1
5336.9
6479
6739.4
7422.2
8440.6
7089.1
6718.4
7219.8
7725.8
7776.3
8797
8368.7
6592.3
5800.4
5380.7
4162.6
3264.9
3958.1
5095.5
6604.1
8601.5
7590.9
6429.9
6615.4
5378.8
6050.6
6241.9
6091.3
6275.8
5428.2
4782.4
3966.8
3716.7
7865.8
11871
8833.3
14618
15407
14515
18904
12038
5888.1
6782
8033.1
11986
6108.2
6996.3
7285.1
7067.7
7603.8
6824.1
7536.7
8874
8571.8
8044.6
5534.8
3492.9
5282.5
7126.5
8410.1
8911.8
9467
10258
8420.9
7651.9
8346.1
8132
9473.8
9813.5
9048.5
9643
10801
11143
11024
11137
10726
9015.9
7560.5
9493.9
10955
11021
9956.9
9491.5
8490.9
8323.6
8330.8
8449.8
8685.2
24999
42810
37138
24569
22656
29264
1760.2
23152
22441
29919
31039
39933
37182
40065
54985
49200
41625
47656
55171
63249
51997
21965
12390
9118.2
8427
9374.6
10168
9913.7
11809
13335
13154
11669
12944
13490
13110
13086
12874
12268
11411
11089
11480
10874
12919
15966
16793
13843
12155
13583
10406
8551.6
4763.8
2835.4
3593.2
4285.9
2584.2
3290.9
4560.1
4838.3
3331.3
10620
8796.6
11085
12645
13954
9168.1
2762.9
5083.7
5419.7
4471.9
2676.7
3750.3
4354.9
4799.1
9414.5
13142
13110
12550
15435
21492
18621
13729
6885
17679
16643
15116
15319
16829
20880
17408
14320
13852
15235
14509
11963
7707.6
3807.3
7319
10911
14751
22835
18507
15604
9732
4918.1
5008.8
3588.9
5796.5
5297.9
9412.8
17300
19658
20238
17115
16650
14500
17206
16748
21716
23762
24895
28338
26136
33302
33421
34276
36548
26338
23802
22111
22460
22616
25291
29016
31749
21401
9645.8
4978.5
8555.1
10661
12514
17568
25710
33371
48625
47129
33709
23924
19802
18002
20282
20262
23678
23020
38928
62394
62697
62480
57979
51828
45808
42424
46616
43758
42673
53179
64926
56893
1254.7
1151.1
1427.6
993.64
2066.8
2278.4
2798.2
3317.2
3705.9
3433
2855
2185
858.09
872.47
2563.3
1976.2
4031.6
5336.2
6313.6
6533.6
7725.9
6111.1
5718.7
3911.1
2362
1873.2
1623.1
1350.3
1048.8
1743.4
1046.3
812.26
2118.8
3411.8
3974.4
2455.6
2404.5
2567.3
4254.4
3277.4
1618.4
1547.7
1450.1
2729.1
4465.8
3694.8
4996.5
2559.5
2317.8
1812.1
3603.9
1748.4
1638.1
2896.1
5096.4
3069.5
2023.7
4387.1
4187
2953.6
1982.9
2358.2
3693.9
3915.4
2143.6
1681.2
1209.1
1482.2
2040.2
2307
3902.6
5248.4
7759.1
7506.5
8198.6
13734
12928
9278.8
9220.9
7901.6
3261.3
3934.8
2710.9
1918.2
1830.5
3290.1
4053.8
4848.5
2608.9
1485.8
1661
1694.1
1993
2039.1
1743.4
3510.1
3738.3
4639.3
2779.3
4707.5
4075.6
1840.5
2278.8
3195.2
12121
18036
12824
6613.5
5911.8
7164.9
7341.3
5794.3
6099.1
6201
5703.3
3492.9
7077.3
3972.6
6319.2
5366
7259.5
7799.3
9170.8
7274.1
6342.1
4557.8
7778.3
10816
10823
7364.9
12232
3640.8
3008.4
3290.9
2941.6
2097.9
2737.9
3396.5
3765
3964.4
5128.8
5671.3
5924.5
7246.2
8374.3
8588.8
8186.3
7833.2
7327.5
8050.7
7676.8
5080.3
5976.6
7040.1
7616.8
7316.7
6713
5814.6
4984.4
4849.7
8733
12023
14772
16294
16230
15110
16932
23182
20217
24390
24723
21311
17482
15184
13287
14327
13942
14125
14957
14526
13844
11405
11435
14144
13350
13580
13213
13603
13439
13684
13263
13600
12008
12070
11081
10260
11791
12441
12180
9765.6
8207.8
6519.4
6557.4
10243
13648
11629
11020
11794
12006
14256
15089
16468
14839
14761
14794
16411
18905
15621
16443
17517
18501
17514
20648
21308
20206
12116
12387
14768
14390
16641
18862
19356
19692
19551
20285
23322
26146
29598
30405
26147
24980
26090
34477
36431
47261
52528
71183
60196
69302
52274
28013
32876
34465
33340
25243
23861
36617
34460
31553
36535
36162
30524
20204
23040
23538
26874
24764
21657
22358
28454
32009
33279
24688
24847
19836
15835
18847
19505
17772
15389
19022
10003
10673
11111
11777
14088
12872
12957
12203
10665
10594
10075
9231.1
8633.5
10215
8598.3
9988.5
10704
11037
11876
12186
10534
11234
11947
12173
12996
12610
14590
12811
12984
13661
15107
16812
18030
18612
18436
19146
16708
16068
15536
15578
14705
12358
12806
16406
17961
18410
19766
20842
22089
20342
20008
21525
21124
22257
21110
19317
18710
18448
17069
18323
16158
15828
15989
14144
15526
16817
15619
14688
13358
12502
12204
11752
10548
9614.2
9165
9493.7
9620.2
10925
11178
11393
12027
14367
17441
15901
17443
18222
19463
22019
22295
25045
18174
17691
18467
17804
24684
23488
23672
26349
26829
28598
37449
31978
30025
33097
35202
31882
30729
29419
29356
27673
26900
3914.5
4371.2
4222.6
4151.4
4143.8
4155.4
3913.1
3950.3
3633.2
3380.2
3018.3
2571
2581.7
2891.9
2738.3
2585.1
2586
3026.2
2844.2
2891.7
2792.6
2603.2
2630.4
2686.1
2587.5
2525.2
2550.1
2403.4
2887
2891.1
2866.1
2885.3
3257
3196.6
3190.7
3418.2
3318.5
3201.3
3285
3127.8
3658.6
3611.5
3487
3603.4
3780.2
3896.6
4039.6
4234.5
4509.7
4833.6
5117.6
5328.8
5658.7
5267.8
5950.2
5691.8
5578.3
12871
17910
17514
15731
13889
13291
11875
10070
8576.2
7053.1
6695.7
6340.4
5672.5
5311
5099.2
5002.2
4575.1
3995.5
4313.5
4252
4051.2
3997.9
4119
3900.7
3670.3
3453.6
3128.9
3115.6
3299.1
3401
3965.2
4834.9
4604.4
4986.7
5395.7
5745.8
6428.2
6053.9
5580.6
5678.6
6596.9
7715.6
8017.9
8276.7
8758.5
10368
11276
12428
12847
13534
16025
16280
18030
14428
16468
14305
13270
12357
10752
10158
10532
11097
9799.3
9853
8608.3
7018.5
5766.1
6009.4
6224.4
6320.7
6131.2
6104.6
6200
5729.9
5512.2
4738.8
4106.1
4396.8
3645.3
3187
3579.5
3773.9
3561
3373.7
3295.7
2872
2569.3
2493.5
2109.2
2187.9
2021.8
1890.3
1657
1564.4
1532.8
1490.1
1439.7
1342.9
1449.2
1420.9
1409.8
1562.9
1695.3
1757.1
1777.8
1883.8
1981.2
1914.8
1800.4
1775.3
1839.5
1909.4
1847.5
1881.8
1879.2
2031.7
2631.9
2583.8
2398.7
2530
2626.7
2567.8
2464.5
2426.9
2699.4
2608.6
2589.2
2416.7
2241.9
1935
1894.2
1868.9
1767
1873.4
1746.6
1724.9
1870
2012.9
2203.5
2479.9
2684.2
2766.9
2813.5
2839.8
3070.5
3221.1
3796.4
4365.3
4774
4798.1
4197.6
4116.6
4458.2
4683.8
5726.2
6645.1
8272.3
9475.6
10402
11643
12297
12244
10548
9713.4
8324.4
8398.2
10416
15117
15302
14818
16053
17340
17408
16350
17554
17966
16103
14244
11833
10494
9653.2
10358
9207.7
8000
7766.1
7960.3
6872.9
6350
5604.9
5172.8
4837
4552.1
4262.3
3776.6
3346.3
3119.2
2615.1
2299.7
2115.6
2148.9
2144.8
2247.9
2300
2405
2540.5
2775.3
3085.1
3342.4
3477.8
3427.1
3154.5
3110.9
3385.8
3449
3186.2
3089.1
3297.1
12007
11924
11184
10550
9447.2
9087.6
8561.5
8673.7
5977.1
4297.3
3497.8
3864.4
2659.5
2180.4
2337.3
2513.4
3962.6
4433.1
6441.5
5815.6
5934.2
8828.4
9511.1
9511.1
9511.1
9511.1
9511.1
9511.1
9511.1
3933.6
2687.5
3987.6
4820.7
2660.9
6056.3
10573
10573
8730.4
9092.7
7623.4
6636.1
6123.5
8004.9
7885.8
6466.6
5699.7
6556.7
6102.3
5276.2
4976
2455.1
7067.4
6173.5
9665.3
9752.1
9267.5
8487.6
8356.5
7613.3
7260.1
7697
7631.9
6038.5
7046.3
11123
10894
10986
12725
13327
13231
13295
13441
13728
13871
14486
15964
16265
16904
15681
15626
15348
15669
16436
14478
14778
13181
11983
10728
10648
9753.6
9228.8
9178.1
10565
11364
10498
8472.3
9551
10860
7589.7
7937.6
8464
8406.2
8774.2
9196.5
9355.9
9268.2
10376
9320.2
7761.1
9853.7
11131
11679
11745
12588
11879
11775
10387
11622
11760
11350
12170
11395
10667
9754.5
8176.4
7975.3
6438.3
8179.2
10051
8962.6
8677.7
14518
14281
13787
14158
14717
14358
13769
14118
14407
16290
17019
17212
15592
16038
16445
16572
17828
18306
17885
10044
16894
17105
18678
23671
23454
15118
14133
17035
21923
28904
19865
13949
14424
20707
23579
20814
22236
24237
19321
23555
24177
27044
28375
25857
14828
21813
19583
16947
14639
15752
16904
20032
10289
9028.2
8439.1
12835
22733
11051
9985.7
10288
9713.8
10589
7754.4
8767.1
9186.1
9508.3
9643.5
12709
11424
9097.3
8312.5
6396.1
5538.2
5758.2
7450.7
8676
6106.4
3954.2
4693.5
7615.5
11252
14722
15520
14445
13946
17841
16567
16526
14531
14380
13977
11070
6371.1
7612.1
36168
8243.2
14430
19657
25177
32795
24029
15754
19389
25561
38970
24326
20588
16764
14096
9474
8122.1
9274
10061
16667
19737
22283
23131
25664
22280
7631.3
15128
18150
23423
22712
21457
14324
9950.1
15720
15535
16725
18624
14949
13750
13053
6436.4
15369
14657
11960
13356
15514
15679
16869
16096
12760
11028
11202
12032
12579
1080.6
1418.9
1546.5
1721.1
1799.2
2186.1
2979.6
5019.1
6011.5
6012.8
6310
6529.3
6082.6
6311.1
6473.1
5979.6
6039.5
6414.6
7270.3
7355.2
7600.6
7495.7
6036.9
5353.9
4474.8
4432.1
5161.5
6162.4
6709.3
7395
8162.8
9411.4
8931.5
8982
10550
12105
13235
14679
13090
14154
11920
11142
9219
9057
9449.7
8891
7888.8
6937
6345.9
6292
6956
6810
7327.5
7432.3
7261.5
6721.2
8354
7992.8
8672.3
8990.4
8179.5
8303.6
8539
7588.3
7226.2
6714
4469.2
3796.7
2879.8
1030.8
2226.4
2140.3
2677.8
13365
5149.5
4140.7
4024.8
4648.9
5627.1
6922.7
6834
8565.1
8295.4
9245.4
9575.4
8387.6
8079.6
8120.3
8689
7628.9
6167.3
6198.7
6248.2
6224.3
5954.8
6944.6
6892.5
3586
9657.8
10209
9547.7
10798
11608
13159
14500
14844
16094
13757
11583
3306.2
5991.3
5487.4
5770
5782.5
6871.8
7974
7332.3
7804
7809.4
8073
8338.5
9612.6
9383.1
8962.2
8135.6
8049
6848.8
6070.8
7101.1
12239
16393
30346
24348
22185
38600
1429.2
1421.3
1384.3
519.11
792.26
876.14
871.3
789.55
1130.7
849.13
1082.5
939.06
1055.3
1183.7
1178.7
847.03
809.9
524.61
2609.3
1681.6
592.16
885.09
879
880.22
1469.1
765.73
745.48
624.61
1042
774.08
998.96
1929.8
828.4
572.27
1041.6
964.5
1144.4
1228.7
1362.9
923.13
627.89
2265.1
445.02
1079.5
1217.4
1481.1
1135
846.6
1302.5
1843.6
1114.3
1267.1
4236.4
2411.6
1209.4
1137.7
751.24
357.82
512.69
934.88
1276.5
1069.5
1066.3
1295.8
1199.2
1418.1
1631.8
702.56
1093.3
1442.1
2941.6
5044.1
459.73
6122.1
5977.5
3142.8
2350.1
3168
11112
9921.9
4526.9
3019.3
1536.5
1112.6
1056.9
983.29
1154.5
1003.1
1633.4
1844.3
1502.3
1270.4
1324.8
1777.5
2047.2
2247
1618.6
1381.7
978.08
1062.1
875.06
2109.4
4833.8
13251
3980.1
1445.7
1165
839.64
3814.8
1791.6
1787.6
1850.2
1918.4
2932.7
2976.6
3186.8
2361.6
2198.4
2724.8
1859.1
3110.9
3308
2818.6
4522.8
833.71
869.16
3009
1023.8
1888
2607.4
1444.9
1748.6
2533.3
1949.4
2206.7
1339.1
888.36
3481.5
5068.7
5965.5
2385.9
2067
1956.7
1637.9
1062.3
954.45
2938.6
3471.1
1847.1
2653.1
3290.2
5838.5
3033.8
1879
1769.3
1983.6
2586
2826.1
2378.2
2697.4
3429.9
3209.3
4198.2
65329
63087
58999
56073
51880
47024
40462
34026
27064
33173
37176
43026
53033
57759
45079
43178
56567
59138
57212
49861
45008
41015
35018
26366
23663
27098
32797
39627
54018
55869
60121
73841
67120
65031
58761
50321
44090
36813
30383
26289
29395
37129
43609
46872
50813
59156
71035
82658
80573
76390
67729
57403
48886
43077
35512
27666
24919
33321
44115
61245
67519
75514
96210
90927
95154
93706
78892
68827
59201
45317
37670
28178
37312
46965
56726
61965
80920
76208
98101
1.074e+05
1.2394e+05
1.1019e+05
1.0312e+05
84140
64427
55345
53540
42885
42083
53078
63467
72011
88270
96667
1.1032e+05
1.228e+05
1.164e+05
[truncated: 63 more rows]
