# Supplementary material for: Micro-mechanical fingerprints of the rat bladder change in actinic cystitis and tumor presence
Source: Commun Biol. 2023 Feb 24;6:217. doi: 10.1038/s42003-023-04572-0 (PMC9950451; doi:10.1038/s42003-023-04572-0)
Supplement: Supplementary file 4 — Supplementary data 1 [file 42003_2023_4572_MOESM4_ESM.zip › supplementary data graphs/urothelium/2_XRay/Month4/R223/Chiaro.csv]

NaN
1.1506e+05
1.4323e+05
1.7385e+05
2.1833e+05
1.8234e+05
2.5768e+05
1.2711e+05
1.2644e+05
1.9529e+05
3.5467e+05
NaN
56363
1.1765e+05
1.5455e+05
2.3346e+05
2.3581e+05
1.8271e+05
65029
1.1658e+05
1.5113e+05
NaN
2.0145e+05
1.7553e+05
2.0833e+05
2.685e+05
56655
90567
NaN
NaN
9261.4
1.5057e+05
1.2815e+05
2.0267e+05
3.9897e+05
1.7291e+05
2.1552e+05
1.7216e+05
2.4951e+05
83961
6575.1
9382.3
4007
2736.3
876.35
2432.7
3863.3
3064.8
3818.6
2660.6
4887.5
43329
32474
10519
8934.7
11596
8299.4
49245
6293.5
5638.7
5527.8
5557.6
NaN
11847
NaN
7732.9
9165.7
32261
13015
9565.2
64148
2.278e+05
29303
1.502e+05
1.8608e+05
NaN
2.263e+05
83080
31371
60018
50352
43380
1.8662e+05
1.7453e+05
NaN
61141
86245
68969
77571
78489
6662.4
2258.2
10111
7153
7955.8
5099.4
NaN
4594.4
4126.8
2038.2
62585
5671.7
13565
10347
8877.9
8095.2
7815.3
5124.3
9332
6646
9846.3
17339
34453
NaN
38792
49228
64433
66415
72948
66321
1.4406e+05
NaN
80455
50101
63511
40582
47586
NaN
NaN
13811
13799
7597
26309
29304
17197
21227
12007
64717
NaN
NaN
NaN
44153
32047
62593
64701
NaN
1.0046e+05
1.0417e+05
38686
68377
NaN
NaN
935.14
11766
5495.3
450.96
4079.1
8396.8
NaN
NaN
22787
NaN
15765
NaN
10695
31450
30183
28440
20268
NaN
