# Supplementary material for: Micro-mechanical fingerprints of the rat bladder change in actinic cystitis and tumor presence
Source: Commun Biol. 2023 Feb 24;6:217. doi: 10.1038/s42003-023-04572-0 (PMC9950451; doi:10.1038/s42003-023-04572-0)
Supplement: Supplementary file 4 — Supplementary data 1 [file 42003_2023_4572_MOESM4_ESM.zip › supplementary data graphs/urothelium/2_XRay/Month6/R139/AFM.csv]

67923
50207
32712
31868
42741
49927
60193
75735
53820
34000
32046
30110
38963
56658
73097
57513
55271
20712
29197
31779
34468
28765
34577
61618
57688
76406
72105
55314
27886
26549
27302
40431
67055
70234
65074
42207
29640
55076
77165
61496
1.0281e+05
1.169e+05
92182
69927
51378
47244
54821
54439
75981
67391
54136
76087
24292
39830
44757
35078
37399
36899
31481
53332
86245
1.038e+05
77205
54076
67477
68800
68265
61247
30101
39239
44741
27957
22301
32372
42489
51554
42233
39351
56669
57262
91873
1.0665e+05
1.5174e+05
1.5574e+05
1.2743e+05
88647
43754
24256
28980
16513
1.0072e+05
71651
34036
25099
52156
69155
87948
97797
1.0749e+05
1.0022e+05
95118
1.0924e+05
72561
48226
85567
78756
79982
1.1346e+05
1.1459e+05
1.3829e+05
1.3829e+05
69727
74808
61534
42384
30598
24174
16995
26183
36563
38268
36669
57077
90303
1.1778e+05
1.3377e+05
1.3126e+05
1.2327e+05
72562
75674
90953
75757
12771
19445
20119
24276
22246
15277
6429.8
22406
5227.9
4429.8
15820
12016
35819
15879
16709
20581
22076
7185.3
19915
31462
26661
27296
18187
21545
24500
15411
12600
14229
17793
27377
29970
27006
23741
21477
17105
13877
10057
11698
27105
25799
29097
30403
26807
23450
21383
19605
17643
15406
17322
24510
18911
20250
5481.6
26767
17939
19625
30451
37131
41570
23547
22227
37308
29104
25574
26574
20619
17557
13079
15294
12493
10714
18393
24474
27184
23207
23291
20738
21600
21427
25401
19455
27233
26471
27252
24438
21777
17488
27246
27350
32463
30399
22008
23981
26665
22139
22857
22945
30302
28320
29437
30394
16847
22010
15175
10300
11531
7566.2
24065
22645
29369
28105
31497
32888
43464
35984
28044
34425
31341
19417
14861
16074
16778
22947
39290
44474
42207
36809
35870
30709
24040
20406
21772
23490
20801
22048
23340
22154
22118
20210
14853
12348
13696
15008
11903
13514
12279
12165
11943
12282
13330
13884
13850
11773
10242
8934.8
9596.3
10378
10531
10730
11333
13053
10869
11277
12543
12509
12958
13340
14508
16795
22093
19196
17385
16427
18683
22015
24367
28760
31782
32732
37231
32906
23799
27498
21056
24017
28242
27321
26704
21401
22549
22232
18950
20020
19396
18209
18906
14733
13339
12078
11168
10288
11241
10399
10539
12513
13182
11593
12377
11549
10040
9375.6
9031.8
9527.3
9337.9
10569
8667.9
8754.7
10747
9145.8
8226.1
9267.1
9756.7
10289
9849.7
9137.5
12516
11076
12794
13489
16783
14465
16161
17371
18829
18943
19111
20399
22544
25917
23773
22478
23507
20780
23770
20256
21625
20038
16751
17666
16810
15765
19025
15759
14961
16778
14979
12244
11456
9664.2
8641.4
8697.5
8357.3
8635.2
10133
8562.2
7846.4
7105.6
8162.8
9655.8
9561.5
10315
7359.2
5040.4
34829
29874
16367
11591
12685
11534
8780.1
8076.8
4465.8
13591
46274
57171
34215
14613
8900.4
10802
13346
10929
13975
24025
58508
46491
14456
7696.1
11503
13325
14505
17897
12910
12761
6108.4
11886
16973
11587
16412
15619
16658
14661
10366
16858
53585
32016
12510
13647
12367
17594
52057
57935
21129
17750
16984
14581
14761
14207
13186
16565
17126
15442
14915
18545
20381
21209
55394
51982
36958
24451
24694
10484
25100
69283
19818
14015
16795
12612
17033
18222
16453
18330
18531
20898
17077
19178
15514
14358
47231
14438
16251
18334
21197
23177
33768
48172
53024
33968
21780
18323
18131
32789
20083
16356
13533
12613
26372
33499
37946
34250
40695
41504
49822
44576
45234
20294
23331
11032
19154
18498
56616
65872
14864
19678
22023
27905
15293
19822
20924
44629
32967
27486
33481
39526
74336
57072
19678
14531
35813
44138
68193
46709
51790
53302
44864
41175
47922
37927
28101
19260
15571
84829
93408
1.0153e+05
1.0118e+05
1.0791e+05
1.1153e+05
1.1511e+05
1.1949e+05
1.2551e+05
1.3284e+05
1.3491e+05
1.1695e+05
1.1032e+05
96124
1.1457e+05
1.184e+05
1.1153e+05
99056
79247
85760
92036
92955
95463
85191
84266
90874
89308
84893
88714
86777
92519
97334
91185
83822
82813
73437
75073
85153
87462
88529
75230
62762
70511
1.0786e+05
1.3798e+05
1.3974e+05
1.3509e+05
1.2749e+05
73468
60656
51265
56472
62069
58511
63117
70940
72913
80958
89678
94506
77186
92541
95497
93875
1.0438e+05
98800
85846
78569
81048
1.1583e+05
1.0103e+05
81109
84097
1.0293e+05
98636
93306
95967
1.0894e+05
1.2832e+05
1.34e+05
1.2799e+05
1.5477e+05
1.4045e+05
1.5418e+05
1.01e+05
86898
97010
1.028e+05
1.0632e+05
96568
66505
65255
70853
70329
70501
66095
77171
1.1637e+05
1.4029e+05
1.1559e+05
89659
77620
88684
99498
1.0327e+05
93277
1.0123e+05
92691
73418
87540
77604
60797
68443
1.1144e+05
93591
70357
80401
1.0823e+05
1.0743e+05
1.181e+05
1.1652e+05
1.0797e+05
97219
89956
80819
79054
67074
69990
67606
61307
89140
1.1115e+05
1.287e+05
84977
90078
70290
80703
92014
93233
1.0026e+05
1.0231e+05
97549
76983
57066
90515
1.07e+05
1.3203e+05
1.36e+05
1.0993e+05
1.1332e+05
1.271e+05
1.1248e+05
1.0372e+05
13100
13578
18583
30996
38685
90579
81626
72992
81679
89796
1.0622e+05
96136
1.2088e+05
1.082e+05
84060
98883
1.2543e+05
1.3388e+05
1.5319e+05
1.625e+05
1.7623e+05
1.4548e+05
1.099e+05
93499
81037
58362
83330
94203
66311
69949
1.0595e+05
1.1696e+05
1.2088e+05
1.7146e+05
1.859e+05
1.7377e+05
1.3447e+05
1.2914e+05
1.1441e+05
95077
98633
1.2741e+05
1.0558e+05
1.0795e+05
93937
96180
70784
86620
1.013e+05
75688
41279
22770
18628
15029
14072
13631
15133
18281
31968
58948
1.0656e+05
1.5601e+05
95187
90366
69094
89019
88895
1.0788e+05
99764
1.0002e+05
81444
87155
1.143e+05
1.2343e+05
1.3223e+05
1.8365e+05
1.8483e+05
1.1998e+05
1.1607e+05
1.1048e+05
99584
81448
69330
1.0332e+05
1.0772e+05
1.0267e+05
1.2231e+05
72354
1.1141e+05
1.0115e+05
1.0954e+05
1.4647e+05
1.1891e+05
97616
1.5715e+05
1.5196e+05
1.3392e+05
99853
81297
80801
1.0491e+05
1.0106e+05
97631
97787
81822
73222
1.0173e+05
99725
1.5077e+05
1.1836e+05
81728
50032
22147
13833
13084
15219
16049
16363
16200
16525
16287
20142
46203
87504
1.1975e+05
1.1597e+05
1.3193e+05
1.1478e+05
99098
80240
83415
88241
83524
92952
1.1486e+05
74279
86634
93202
93435
93777
1.1128e+05
69985
1.2761e+05
1.4873e+05
1.1952e+05
1.1293e+05
1.0184e+05
1.1702e+05
1.2213e+05
1.1113e+05
1.6665e+05
97031
1.4482e+05
1.9444e+05
1.3293e+05
1.2042e+05
84266
1.1994e+05
1.1155e+05
80496
1.0207e+05
82378
58704
64595
84905
44213
51813
45080
50583
83874
76406
57694
86098
73171
79172
1.1087e+05
1.1051e+05
2.2816e+05
69870
1.5145e+05
2.3191e+05
1.8251e+05
1.6784e+05
2.1309e+05
1.5458e+05
1.2155e+05
1.5931e+05
2.0614e+05
1.6835e+05
1.1266e+05
1.0931e+05
1.0611e+05
89513
78099
56229
68830
53783
51173
63319
40018
46688
33869
36977
60584
50773
54986
82657
65523
1.0001e+05
1.044e+05
87624
1.1849e+05
87443
1.696e+05
1.14e+05
1.5359e+05
1.3723e+05
1.8564e+05
1.9716e+05
1.2939e+05
1.0719e+05
1.3422e+05
1.5968e+05
1.0403e+05
89277
1.3141e+05
84478
98349
53232
76591
60073
52977
36318
34515
55730
83485
47527
96702
88189
1.3513e+05
1.6031e+05
1.2818e+05
1.844e+05
1.192e+05
1.3723e+05
1.3048e+05
1.8253e+05
1.1236e+05
1.3556e+05
1.0439e+05
97983
93263
1.3198e+05
1.6196e+05
1.3766e+05
82537
1.0111e+05
49998
86282
49290
98908
88588
1.2244e+05
1.2157e+05
1.1159e+05
1.2488e+05
1.0217e+05
78172
1.3293e+05
1.2345e+05
1.6057e+05
1.3025e+05
65673
96446
1.2086e+05
1.4957e+05
99057
99558
81297
69204
43888
1.1909e+05
87989
83148
79214
1.0059e+05
54020
30048
44190
57887
63473
99047
1.4766e+05
53777
70160
99862
69530
80585
1.5749e+05
1.0729e+05
58847
64967
78834
75464
55241
84770
79745
68417
59641
69430
1.1195e+05
71322
1.1775e+05
65597
54367
1.1508e+05
1.2138e+05
82488
83067
51838
39188
61174
49768
86026
86015
1.0737e+05
52919
74111
76909
78673
71554
62810
98863
36054
50936
1.4331e+05
59911
62625
50420
34028
69948
82051
1.3304e+05
62097
71218
78865
1.0925e+05
78267
84666
36991
56121
90496
1.1669e+05
88057
53879
37433
35059
52825
99294
1.431e+05
87225
60674
44933
84689
1.067e+05
1.1627e+05
77029
71185
69834
97092
89716
1.0017e+05
27760
55130
69619
70563
94338
50915
42152
85928
68319
91611
1.006e+05
1.106e+05
1.1967e+05
67423
80402
53872
45795
1.1058e+05
81398
1.0458e+05
47945
60129
61933
89419
81374
1.0122e+05
69621
71370
1.078e+05
1.2454e+05
1.135e+05
49759
68534
75918
1.2248e+05
1.2926e+05
77825
58164
97423
1.2652e+05
1.0128e+05
58412
62450
97369
91025
1.0492e+05
82722
88917
69301
87937
60524
71369
35788
71072
66956
1.0975e+05
1.3269e+05
68429
33128
26656
19989
17649
8375.7
9222.9
45768
27699
41399
47104
62891
39760
36045
30451
44697
93979
78358
77631
97024
75394
54909
27399
20853
15182
36371
34026
53399
37335
18129
12883
34505
54398
93088
91079
87839
71891
34300
57540
56485
39630
35044
28666
38793
31972
19277
20566
7567.8
10444
21817
26636
30162
39996
47150
47125
42514
23949
13675
9044.2
25161
45381
28009
18810
19418
38917
49686
54660
82560
36540
12687
8267
91157
55816
65086
50384
24813
29063
50742
62424
55489
31374
50431
75512
80744
60031
20757
10256
15173
31621
74818
52406
47246
28293
10484
11064
24122
32101
16221
12582
26083
36293
53362
55667
56205
64749
41183
53334
23403
17327
9443.1
12657
13491
16889
22548
14041
49134
63976
31589
21377
20112
22276
32853
63959
96383
98622
65048
49479
60454
20843
21678
32439
37318
20424
39087
38677
39275
36408
39809
39684
31685
22495
23539
26134
32481
23908
31336
28169
24699
20797
33076
40129
51251
2132.1
2500.2
3218.1
4494.8
4711.4
5024.8
7848.4
23743
21797
16964
11894
20866
17111
20730
23880
16337
16469
12745
9565.6
5929.1
11789
11749
9486.1
13325
10609
19211
26575
21539
20786
20156
18172
18847
5624.2
6223.1
4664.7
5950
5246.7
3197.6
2525.6
2349.5
2412.5
2513.5
3895.5
11228
7711.7
4611.8
1615.1
28919
21859
19865
10380
6414.9
7375.4
7282.1
9640
8548.9
9335.2
15578
9662.5
5796.7
10143
8746.3
7797.3
7718.6
8387.3
11310
18489
4626.1
3231.8
2627.9
31873
14916
8059.8
8170.5
15971
12778
14654
10320
11390
11954
4415.7
8900.5
13941
9790.6
6135.1
9782.5
34431
28150
28023
24244
19982
24121
17917
15881
20041
20328
25094
23856
32366
27616
27509
31733
34396
31487
28316
26695
39424
44117
41670
67750
57861
49706
32961
33257
36340
21782
26283
23341
20866
25087
30591
20602
22836
28358
31586
24447
17627
18195
17756
28093
36076
21333
23412
24667
28929
27756
34368
33161
34229
42640
43749
41361
44133
59462
57607
58910
48577
42167
43713
54203
63584
76963
93178
69318
61946
48472
74527
57188
83008
67384
35007
27282
39317
26621
23592
24842
23213
23768
32314
36743
32299
41730
51229
49644
32181
26937
23234
31538
41356
78532
76529
78079
66565
57226
99809
1.0603e+05
75347
51634
43303
36868
49782
45012
58420
57558
66199
83671
1.5737e+05
75619
50551
64124
51454
59686
54342
54112
24956
15269
23378
27427
35461
42352
28653
18360
22521
12820
25016
34402
31195
25022
27195
9030.6
23811
43835
59012
48598
40675
44229
56022
1.0029e+05
55444
72252
77322
52089
53087
57837
24972
23833
27409
26135
26954
28901
36473
40988
62281
61104
66603
53920
44519
41039
36897
31866
28942
30386
25387
28243
22518
24270
26350
27278
35943
47494
53680
52899
47177
62958
62884
61948
69915
44293
50244
42523
43356
51273
56780
55913
49552
53129
27968
19428
14870
14051
20944
19007
17748
16379
12664
17167
18153
35717
53440
51813
40433
50351
46058
42986
50773
57364
45469
43781
52018
36189
48562
54253
57682
37349
37384
32573
20266
17086
16480
17441
18032
18862
16395
21015
24196
26085
35318
39046
28941
28351
44142
42775
35113
43572
41103
52295
50447
47514
39483
42740
45576
41935
33417
29856
29005
19063
14357
15107
14684
14611
15094
14324
18070
21280
22076
27033
32072
40033
50020
44605
47686
53870
55383
53302
53545
54761
52183
53512
51827
45865
36261
29293
21369
19187
18335
18166
20855
25635
33171
31022
33183
41506
44084
45922
43834
81272
72242
52621
75581
52469
74694
70017
76924
83979
66243
81942
86037
84910
79624
77267
87444
73743
75236
73056
74682
70416
81224
78652
78338
81635
86803
92653
91789
1.0335e+05
75468
73292
87683
86315
79096
52779
48787
60524
64926
82683
72259
82915
76615
68287
87259
54143
48600
52291
53802
74497
78851
89060
81561
96178
73816
91461
96542
88320
72696
73705
81442
80752
76571
61763
56794
84883
75959
73828
83747
91158
89203
96068
76520
1.166e+05
76584
50144
48208
47904
45445
47857
64308
68276
65346
72167
73954
79350
58159
70167
54280
46936
45233
37988
41616
72050
1.2237e+05
78986
1.0989e+05
88311
84439
75202
83546
79707
66050
79742
67218
36553
58051
73674
88421
80126
75564
72806
82251
95641
1.2307e+05
87287
76795
36875
37140
48476
63969
62042
56834
49484
50491
39095
97491
91797
1.0304e+05
58583
71675
67808
84970
85199
73068
53771
43291
1.3618e+05
1.3717e+05
1.4072e+05
88187
92511
93417
73035
95280
1.4479e+05
1.1686e+05
1.6101e+05
1.5459e+05
1.2527e+05
2.0863e+05
1.2776e+05
1.2761e+05
99522
59838
1.0718e+05
1.0815e+05
71362
87473
1.4682e+05
94224
81745
57752
1.1391e+05
77730
2.8117e+05
1.5582e+05
83064
1.6442e+05
94726
1.4152e+05
50123
58527
85585
85848
85816
61181
74044
74783
1.0109e+05
93165
81571
1.0826e+05
1.1671e+05
1.6732e+05
1.129e+05
1.0577e+05
1.0023e+05
86030
1.148e+05
85532
93045
74804
1.4941e+05
52353
69860
1.0856e+05
1.9591e+05
88693
57335
59359
39220
47617
40848
46006
68123
1.1831e+05
95359
96190
1.5304e+05
2.0439e+05
1.1531e+05
73921
88736
1.0524e+05
1.0289e+05
1.0288e+05
1.2525e+05
99961
95779
1.1842e+05
95732
78343
82265
91185
2.1714e+05
1.568e+05
96366
75071
65967
39247
66218
1.3654e+05
1.309e+05
1.8347e+05
1.408e+05
1.9701e+05
1.5489e+05
1.6351e+05
1.7855e+05
1.3612e+05
83905
1.514e+05
1.7386e+05
1.7615e+05
1.7275e+05
1.0629e+05
1.121e+05
1.4868e+05
2.2874e+05
2.0286e+05
1.2828e+05
66140
65906
67436
65118
1.2689e+05
1.3628e+05
2.1147e+05
1.0629e+05
75981
79784
98064
1.8105e+05
2.9608e+05
1.6128e+05
1.0315e+05
1.0254e+05
1.0061e+05
1.4238e+05
1.9713e+05
1.6219e+05
1.7629e+05
1.1957e+05
1.6794e+05
1.0885e+05
49903
68283
2.2018e+05
2.8557e+05
1.2772e+05
83988
1.03e+05
1.1475e+05
2.2642e+05
2.2554e+05
1.333e+05
