# Supplementary material for: Micro-mechanical fingerprints of the rat bladder change in actinic cystitis and tumor presence
Source: Commun Biol. 2023 Feb 24;6:217. doi: 10.1038/s42003-023-04572-0 (PMC9950451; doi:10.1038/s42003-023-04572-0)
Supplement: Supplementary file 4 — Supplementary data 1 [file 42003_2023_4572_MOESM4_ESM.zip › supplementary data graphs/urothelium/2_XRay/Month6/R139/Chiaro.csv]

1.2674e+05
44025
43662
97835
46645
1.2345e+05
96341
1.2387e+05
75048
76658
15112
NaN
10505
NaN
9848
8724
NaN
NaN
NaN
NaN
4788.9
NaN
18620
NaN
13002
NaN
NaN
NaN
NaN
NaN
12631
9768.7
15456
NaN
2126.7
7711.7
NaN
NaN
NaN
NaN
592.26
95262
1.1407e+05
65809
1.0192e+05
94641
1.8631e+05
1.3192e+05
95505
88905
56519
NaN
17645
50249
46921
50393
65994
98473
35442
13520
