# Supplementary material for: Micro-mechanical fingerprints of the rat bladder change in actinic cystitis and tumor presence
Source: Commun Biol. 2023 Feb 24;6:217. doi: 10.1038/s42003-023-04572-0 (PMC9950451; doi:10.1038/s42003-023-04572-0)
Supplement: Supplementary file 4 — Supplementary data 1 [file 42003_2023_4572_MOESM4_ESM.zip › supplementary data graphs/urothelium/2_XRay/Month6/R140/AFM.csv]

10732
15234
21264
26422
27545
27280
33957
38745
38970
22992
29694
40537
40480
29789
27635
40485
43216
35355
37463
38170
30090
22348
16257
11495
8252
12258
18050
23523
32119
42686
52538
42810
45603
40346
71983
30155
40647
39618
36378
60320
48816
51371
58502
49152
47837
35043
25450
18431
13990
8952.5
11053
16805
19181
27766
37834
49496
54337
64011
52278
72427
66020
82322
38235
40254
74460
71233
79193
71378
59533
52628
38246
27508
21747
18665
13336
9106
14741
20437
32680
28692
47437
56160
64056
71281
76226
74349
83775
83738
85381
1.044e+05
87343
69132
68423
71785
61820
50529
30289
42416
21302
15629
9502.6
10585
15640
22613
39145
36439
51154
70614
73336
99416
1.1147e+05
88211
1.2808e+05
1.0651e+05
1.5081e+05
1.2948e+05
1.1496e+05
1.0634e+05
95523
79917
72032
53536
52154
33510
25714
16683
12000
3643.7
3784.8
3891.4
4238.2
5522.9
5790.9
5531.1
5953.4
6514.1
7144.5
5898.3
5611.7
5151.4
4891.5
5068.4
6180.4
5728.7
5215
5163
5151
5323.2
5492.8
5000.7
4840.1
4995.9
6826.8
8583.9
8179.2
8899
9348.5
9587.9
8753.1
11262
12073
15918
17440
17827
21009
19655
23182
27048
25609
28590
46817
22336
14593
11199
12240
13376
15286
14084
14447
13643
10452
9327.3
12290
11741
10782
10816
10189
9465.2
10391
7598.8
6948.8
6258.4
8084.3
9406.5
10116
9184.1
8315.7
7992.9
7480
7116.6
5766
5540.2
5994.4
7331.3
7742.8
9555.5
9608
9427.9
6454.1
12617
13161
13119
12166
12778
13024
12193
14660
13318
10008
10727
15008
16385
19780
21460
19236
18718
13331
14580
21410
24297
22611
33582
37753
36760
41040
48210
33462
30412
27868
28229
29608
34590
34314
41121
34067
36801
31274
28438
32926
28442
24432
19940
18295
24868
24587
23570
21307
19935
17279
16087
13867
13880
15225
16053
18743
15144
16160
15933
14882
15208
15244
16971
12815
12383
13154
11621
12364
25355
28936
34330
36719
34888
40583
48553
53859
74164
75020
78251
85062
67581
53167
50666
57526
76365
65462
53364
62163
44181
44357
65370
73156
81492
60300
76210
96999
82070
71149
60461
59547
69182
46944
37047
35452
45118
59983
63569
60545
51336
51740
54153
61840
81419
68026
65691
79305
69334
54172
48310
45434
43359
40829
36712
33940
38961
43554
43021
44878
52466
58626
54916
63499
57917
60413
72008
74990
70028
62758
62397
84063
73325
66053
58404
53261
59903
56833
57481
38907
26304
28013
31639
40058
48082
39208
50605
57467
74100
78421
82793
85101
75117
67644
54424
45843
37238
35020
38842
27202
24305
22950
24105
37588
45413
51637
61520
58618
65023
54009
54730
61952
59044
77098
69381
62768
56866
55892
71412
66338
64587
72713
56599
58167
69372
77641
64114
62027
57113
60623
71083
75727
71253
60500
54498
52277
72281
51250
39226
37714
32718
29362
24158
19755
20069
21050
20825
24113
31809
34811
34711
79062
67514
69145
77687
84342
91828
1.0338e+05
98652
74545
47768
43353
71987
36285
42031
51185
15528
19578
44098
1.0576e+05
85264
1.2124e+05
1.3644e+05
1.0303e+05
82186
90433
82568
75588
64878
24378
25581
47834
60629
80589
89071
71226
1.0047e+05
1.7961e+05
1.3786e+05
62736
26132
31902
16919
20023
20599
22770
26982
19736
12842
26503
57142
79896
1.0028e+05
89063
67870
90671
65757
48737
35184
30348
27878
24325
41188
36617
67803
71641
92238
52676
53638
30089
19115
9907.4
16876
19485
12833
9057.2
8595.9
14830
9420
9095.3
14049
38619
25779
27732
76396
45188
28671
14996
14941
16063
7691.1
8469.6
10420
23012
42353
62890
24988
20879
29580
12159
6899
8496.2
10808
6340.1
6676.1
5036.3
6036.9
7787.5
8090.3
6653.5
12683
14348
23058
23858
33695
20231
8727.5
6605.5
5870.8
5300.3
3674.7
4037.5
4774.7
4915
9597.7
10221
12432
21062
10157
9556.5
6737.5
6293.2
5788
4893.7
4450.5
3591
3777
4373.6
4024.6
6524.1
6962.1
9242.1
9825
5478.7
6809.5
5796.4
3899.3
3955.2
2927.3
3116.6
1.1505e+05
1.9775e+05
1.174e+05
1.6473e+05
1.8438e+05
1.655e+05
1.6391e+05
1.4823e+05
1.0764e+05
1.4553e+05
1.6447e+05
1.1461e+05
1.2893e+05
1.5233e+05
1.1625e+05
1.1847e+05
1.2025e+05
1.2237e+05
1.5132e+05
1.378e+05
1.5689e+05
1.4993e+05
1.3589e+05
1.5274e+05
1.5731e+05
1.8499e+05
1.2259e+05
1.6577e+05
1.608e+05
1.2671e+05
1.4671e+05
1.5785e+05
2.262e+05
1.0739e+05
1.6491e+05
1.4248e+05
1.5079e+05
1.266e+05
1.0507e+05
1.9067e+05
1.8991e+05
1.2781e+05
95970
1.0982e+05
99336
86193
1.086e+05
87346
77641
1.1185e+05
1.3238e+05
92246
1.3519e+05
1.4148e+05
1.425e+05
1.6446e+05
1.2311e+05
1.1593e+05
1.3907e+05
2.2102e+05
1.4087e+05
1.3261e+05
1.0082e+05
1.332e+05
1.34e+05
1.3458e+05
1.4562e+05
1.3787e+05
95732
1.2115e+05
86084
88277
81668
1.1585e+05
78878
70301
78589
91199
96552
94782
1.0187e+05
94244
92946
1.3422e+05
1.2927e+05
94713
1.2778e+05
96599
1.27e+05
1.0898e+05
1.0283e+05
1.1344e+05
96115
1.1293e+05
75865
1.2852e+05
93670
88172
95117
87168
91207
93146
94289
59411
51553
44766
59918
91036
89851
79260
92663
79371
80939
74769
1.4392e+05
73360
92208
94484
69245
99528
97277
42849
77527
77032
66606
1.1752e+05
73661
93648
68615
94900
83206
86087
87419
61449
51151
61734
66504
92021
89694
88419
95719
58059
73466
73620
68036
49223
48853
54013
36276
86335
18806
22867
27981
31176
35458
36120
43537
49421
59091
74582
78078
81072
70509
65547
39213
26024
18630
14721
12467
17568
28293
39618
42097
43019
41858
43896
51697
56269
49068
48914
47055
50665
41653
26383
15768
11673
11211
20017
31812
45697
48647
48704
49843
55112
62173
89369
66534
48753
39511
32668
26624
20717
15229
12598
12146
15143
20224
29529
46050
66325
72004
72236
83056
73895
71765
51565
32150
23147
18667
15618
16096
20407
26172
30668
35528
43399
56894
68466
33571
31537
28851
31132
28001
22794
18786
14008
18678
26065
33581
40099
42885
46113
48840
43463
40558
37266
35952
31900
23035
15270
17281
35117
47585
59666
62047
56546
58296
35021
24479
20153
18118
16871
16238
14186
11889
16161
14201
13026
15546
17208
19300
26513
59396
65720
46839
48061
90116
51080
37988
29544
23043
20388
14970
12587
17361
23984
33685
45522
61919
94372
58320
3142.4
3492.2
3805.5
3868.4
3659.7
3358.8
3258.4
3439.7
3825.3
4282.9
4912.7
5295.9
4834.8
4705.8
4747.4
4748.5
5279.8
7596.2
7431.9
7793.1
8601.3
8707.6
8710
7548.4
6191.2
4830.4
4124
4171
4843.3
5605.1
5827.5
5509.8
4879.1
4598.4
4403
4068.5
3906.4
3664.3
3304.3
2913.5
3118.7
3541.8
4155.4
4716.3
5115.9
5756.6
6355.8
6993.2
7725.6
8149.2
8484.6
10570
12858
12562
11072
9851.9
8945.3
8812.8
11480
16163
19515
20889
18142
15868
14776
15290
19564
21913
25635
27251
23063
22194
24351
25795
25360
26204
32930
39627
27858
25949
17038
15902
18336
21382
27572
18161
13976
13089
15301
14619
12997
11419
11064
9404.4
7111.1
5453.7
4657.7
4327.6
3943.4
5643.8
7471.4
8266.5
10135
14280
15333
16406
15686
16276
17128
17688
19260
29531
33985
32711
26967
32441
33530
32139
6624.6
7298.3
6877.4
4894.1
4695.4
4088.1
3750.2
3557.8
4087
4846.3
4755.8
4193.4
4108.8
5002.7
5291.5
4008.8
3876.6
5231.2
4909
3890.4
3217.7
3614
5367.4
6421.5
8982.8
5748
4594.4
4157.2
4187.3
3818.6
3387.5
3220
3871.7
4168.4
3378.7
3620.5
3175.5
3774.5
4105.7
3294.4
3159.2
3342.6
4226.8
4442.5
3551.3
3737.2
5080.9
6334.7
7246.3
5562.3
6314.4
5331.6
3954.4
3713.1
4248.8
5166.2
4755.5
4931.5
7815.2
9330.3
7781.2
7770.7
10610
5799.3
5437.8
5955.7
6294.6
5533.4
4999
5642.9
6937.1
6553.5
6051.6
6693.1
5660.2
4124.6
3650.5
3829.5
3915.9
3374.7
3631.7
4390.1
4690.9
3382.7
2238.9
2309.3
3208.3
4047.5
3890.2
3310.6
3300
3261.7
3287.9
3244.1
2913.5
3008.2
4538.7
4828.9
4581.7
4466.3
4557.2
4665.1
5477.2
6748
7786.1
7792
7425.7
6690.4
5946.3
6442.1
7224.3
6734.7
6383.1
6298.7
9698.2
12351
11998
11681
5774.7
5854.2
6400.3
7205.4
4603.4
4838.5
5239.5
5599.7
4986.1
4624.6
4452.8
3650.6
3305
3210.9
3308.1
3742.4
3423.2
2906.2
2819
3448
61383
55977
48355
49466
47590
49376
40617
40276
38762
36743
30153
31188
29769
27567
25734
27617
26961
25439
30682
31784
24721
23927
24641
28511
27386
26786
25527
26455
27978
27419
28540
22421
21877
29504
32553
23770
23209
25633
35176
37869
24624
29390
32538
29198
17243
25802
33410
34099
38873
43227
44513
34780
33328
56025
53553
44457
44107
53592
30430
28695
26290
25273
26606
31415
24725
28714
38937
36938
32667
27769
24238
20149
17091
16627
20913
19019
25293
34140
23610
23631
28631
28712
26748
20325
20732
22019
28572
24929
25883
23237
28566
25322
20797
19400
20296
29107
26253
22695
17310
18824
18599
16220
16548
17488
17505
20320
19426
17555
17545
19095
20032
32174
32422
25729
23875
23059
23995
28071
29798
28249
27100
24230
23453
21333
17839
23929
21134
18552
17627
18955
18206
17842
20662
18739
16849
14789
23839
18764
20795
24869
24066
24929
23424
32814
6427.5
6050.1
5584
6129.5
6911.9
6568.6
6896.2
7071.9
7450.8
8295.1
8251.3
7984.2
8967.5
10781
12578
12757
12134
10860
12201
13957
13069
11952
10993
14194
13048
11551
12899
15014
15565
13756
15847
16075
19750
22456
24946
33091
33857
36094
34416
26302
23533
22570
20071
19147
17687
15339
21116
20866
16417
16024
15840
16595
15868
15511
16478
14903
14150
13861
13605
12687
10513
11414
13166
10261
8438.3
8112.2
8053.9
8411.5
8982.6
7660
7531.7
6436.3
6198.1
6054.2
6880.5
7915.2
9035.5
10261
13092
11388
11103
14288
13613
15362
16214
13178
13004
15798
15483
17078
17516
17485
25532
28310
25209
21565
22628
26815
27095
28695
26208
23241
27535
26750
32315
38149
58057
58046
61926
45598
36080
35131
41723
50664
82472
97386
61586
81338
85937
1.0078e+05
50729
29910
24495
33542
31822
25420
23770
27730
31247
25910
27761
31481
18632
15110
15284
15107
14512
18056
19444
16092
19096
20179
20830
18982
12388
11564
11418
8794.6
8143.8
6607.4
24379
23252
19393
17739
19539
3763.4
18431
16924
15938
16955
21415
22236
19712
19879
21785
16513
15855
17867
18555
19524
17757
16557
16673
14772
14667
14610
14674
15762
14945
11858
10810
9762.9
9079.3
9378.7
9263.4
9601.9
9884.4
11156
12970
13811
12617
9521
9952.6
10096
14362
17511
18337
17263
15942
18214
17568
16857
16217
15501
18394
19250
15714
12774
11355
10062
8937.3
9689.6
9645
10036
9998.6
11937
17589
18778
18113
17300
16324
16030
16357
17606
17587
15848
17062
15023
14780
16368
22335
24751
22093
27710
34854
30780
28722
30400
28298
26660
25994
21862
18789
20264
20804
20248
19614
22128
23486
24333
27555
26550
28123
22063
19958
21003
25410
25219
22153
20137
22611
25677
26272
27128
29491
30541
30398
23759
20411
20327
17600
13865
11151
11991
13140
12682
11859
11805
12775
13230
13713
15032
16177
18040
18394
16167
18020
19651
16494
11596
9815.4
10516
12355
12936
13440
12002
12297
13062
13056
13222
9209.6
14390
13542
9550.7
10878
12563
10271
9651.5
9313.2
8972.7
8817
8353.4
8201.8
10527
10125
10775
11013
12432
14621
11060
10320
13250
11161
10741
11156
11422
11460
8721.2
8589.6
8422.2
7744.5
6633.9
6871
7059.5
9306.3
10930
10331
9692.2
10378
11744
11832
13865
14281
15274
13081
11964
12507
12814
11570
8589.5
9713.8
10268
11925
13126
13555
16333
14231
10988
10490
13596
13972
12450
11076
11652
12833
16020
17450
15076
12263
12978
15098
18430
17502
17253
17210
17675
18196
19312
20641
21742
19677
15851
12671
11891
14927
15684
16507
12076
8797.8
7557.7
8571.9
8765.8
9327.5
5250.5
4792.3
4882.2
6459.4
22827
39409
35435
16855
13214
11292
9494.8
11764
12730
9136.1
8617
9936.2
15138
15714
15202
13914
16211
20846
19332
19978
20953
20834
19675
15418
15846
16836
16732
15723
15485
13323
13362
13747
16391
17685
13747
12856
13643
12849
12751
12737
11964
12303
12400
13820
13798
13365
12922
17381
21035
25411
22240
25813
34199
8722.6
5289.2
6337.2
6947.7
7053.8
7463
9104
11912
11757
7408.2
10816
10787
12885
11240
10599
10445
11537
14949
13738
12626
12417
8133.6
8306.2
8792.9
11237
10423
12106
4240.1
3929.8
3481.7
2703.5
2712.9
2782.3
3489.4
4190.3
6061.3
4357.5
1578.9
1486.9
2298.1
2568.8
2225.4
2107.9
2509.3
2888.5
2912
2655.8
2322.2
2048.1
2705.4
4098.8
4544.8
4372.5
4335.7
5774.1
5374.8
4855.5
3285.5
3768.8
3439.1
3502.7
4014.2
3981
4215.1
4015.5
4756.9
6147.9
6563.1
9008.7
10403
9130.5
8624.3
8132.1
6376.3
4298.1
3244.2
5665.3
6203.5
3885.7
3886.6
4487.3
4196.9
3298.4
3799
5032.1
6061
6537.7
5885.9
5689.8
3387.2
2925.8
4066.1
5523.6
3925.7
3390.9
2643.2
1601.7
1776.9
2151.4
2449.1
1979.3
1440.2
1554
1898
1717.2
1507.5
1998.9
2038.5
1741.6
2369.3
3342.9
3185.1
3157.2
3031.4
2423.4
2616.7
2324.5
1837.4
2388.1
3178.8
3738.7
3362.7
2951.2
2810.3
2594.1
2089.5
1842.6
2668.1
3862.1
3363.7
3810.2
3251
2208.9
2241.7
2612.5
2818.6
3198.5
3696.4
3292.9
3446.2
4113.4
4486.2
3693
3707.2
4032.9
5270.4
4810.3
3999
3302
3409.4
4407
5370.2
4997.2
5447.9
5813.4
5193.3
4445.9
3952
3452.5
2943.7
2415.1
2271.1
2709.9
2708.2
3224.8
3649
3791.9
4046.4
3808.6
3808.8
4442.3
4835.6
3056.2
2307.1
2684.6
3781.3
4425.9
5183.2
6326
5454.7
4748.3
4165.6
5037.3
5142.1
4725.5
4535.1
5751.2
5386.9
5053.1
5520.8
6509.6
6154.9
4557.2
4680.9
6787.4
7467.3
6334.5
5764.9
5897.9
5015.9
3966.4
3089.2
3824
4810
4574.8
4137.8
4291.8
4854.1
4288.1
4002.6
3635
3736.1
4510.1
5229.5
5469.6
6160.2
6219.6
7567.8
5958
4524.6
4420.6
5402.7
5162
4025.7
4595.9
4713
4513.3
3555.7
5239.7
5925.8
5452.2
5428.7
7882.8
8235.7
7463.1
5011
4399.9
4535.1
7050.3
8562.6
9024.2
8597.7
6984.3
7577.6
7139.1
5147.8
4827.1
3560
3190.3
2742.7
3540.1
4376.7
3927.1
4299.7
5725.1
7192.7
5775.3
4839.4
5052.7
5226.9
4407.1
4219.5
