# Supplementary material for: Micro-mechanical fingerprints of the rat bladder change in actinic cystitis and tumor presence
Source: Commun Biol. 2023 Feb 24;6:217. doi: 10.1038/s42003-023-04572-0 (PMC9950451; doi:10.1038/s42003-023-04572-0)
Supplement: Supplementary file 4 — Supplementary data 1 [file 42003_2023_4572_MOESM4_ESM.zip › supplementary data graphs/urothelium/2_XRay/Month6/R140/Chiaro.csv]

NaN
91887
3.8488e+05
2.8037e+05
1.378e+05
1.8434e+05
1.071e+05
1.3892e+05
3.997e+05
2.6355e+05
1.2636e+05
NaN
83007
94121
1.4826e+05
83553
87366
1.7546e+05
58217
48056
66469
19167
8412.2
33725
25284
33778
61123
43851
44572
45943
NaN
1.083e+05
2.102e+05
1.3901e+05
1.546e+05
2.4081e+05
1.8187e+05
1.1051e+05
4.022e+05
1.768e+05
2746.3
20445
31271
59270
3.1679e+05
83555
1.1778e+05
3.5925e+05
2.0341e+05
88840
1.0229e+05
7775.7
72253
1.2648e+05
1.2191e+05
1.2952e+05
83955
60474
1.4483e+05
81509
1.0784e+05
62567
13643
38985
15428
61520
NaN
29041
37996
41600
7885.5
61741
1.0657e+05
1.3363e+05
66996
14020
1.6463e+05
1.476e+05
1.798e+05
58491
20480
1.6478e+05
85715
80666
1.3911e+05
1.535e+05
44584
11641
25805
6858.8
41965
60509
65617
82011
1.4578e+05
1.9436e+05
3.6464e+05
1.4484e+05
25964
1.565e+05
