# Supplementary material for: Micro-mechanical fingerprints of the rat bladder change in actinic cystitis and tumor presence
Source: Commun Biol. 2023 Feb 24;6:217. doi: 10.1038/s42003-023-04572-0 (PMC9950451; doi:10.1038/s42003-023-04572-0)
Supplement: Supplementary file 4 — Supplementary data 1 [file 42003_2023_4572_MOESM4_ESM.zip › supplementary data graphs/urothelium/2_XRay/Month6/R141/AFM.csv]

3.1327e+05
5.3651e+05
2.2124e+05
3.331e+05
4.988e+05
5.3473e+05
5.4607e+05
5.5311e+05
5.7957e+05
5.4241e+05
4.0008e+05
4.6554e+05
3.9536e+05
4.509e+05
3.3421e+05
5.3625e+05
7.9766e+05
5.2094e+05
4.0299e+05
4.2829e+05
3.3458e+05
2.5685e+05
2.5479e+05
3.2217e+05
3.9991e+05
6.6327e+05
5.7505e+05
5.6403e+05
5.5099e+05
5.3367e+05
3.6525e+05
2.39e+05
5.683e+05
3.1452e+05
2.4033e+05
4.1009e+05
3.2512e+05
4.8039e+05
6.2803e+05
6.4699e+05
5.7661e+05
5.5065e+05
5.2164e+05
4.0691e+05
3.0144e+05
3.5749e+05
2.5464e+05
3.3009e+05
3.8843e+05
3.74e+05
3.6331e+05
3.1231e+05
2.7835e+05
2.4031e+05
3.6262e+05
3.1716e+05
3.731e+05
3.8076e+05
4.2219e+05
4.8462e+05
4.8778e+05
4.4816e+05
4.195e+05
4.327e+05
4.3398e+05
2.2699e+05
1.8526e+05
2.8338e+05
2.9221e+05
1.8152e+05
2.2416e+05
3.4224e+05
2.3315e+05
2.7158e+05
4.3761e+05
4.9342e+05
5.6563e+05
4.1066e+05
2.6987e+05
3.4977e+05
3.3108e+05
2.1948e+05
1.948e+05
2.6086e+05
3.1648e+05
2.7633e+05
2.5235e+05
2.5974e+05
2.0604e+05
1.8754e+05
3.7777e+05
3.4438e+05
2.8623e+05
5.0696e+05
5.3383e+05
3.5924e+05
2.864e+05
2.2184e+05
2.7485e+05
2.4568e+05
1.983e+05
1.9459e+05
2.1437e+05
2.346e+05
2.6607e+05
2.5393e+05
2.5157e+05
2.7409e+05
3.7298e+05
82702
2.5606e+05
3.548e+05
3.2979e+05
2.9431e+05
2.3391e+05
2.5489e+05
2.6226e+05
2.9123e+05
2.9897e+05
2.6933e+05
2.8985e+05
2.9725e+05
2.9855e+05
2.359e+05
2.6271e+05
3.3498e+05
3.7621e+05
2.1261e+05
1.2328e+05
1.6636e+05
2.6761e+05
2.6352e+05
2.7285e+05
2.6708e+05
2.6292e+05
2.323e+05
2.4836e+05
2.8525e+05
2.8801e+05
2.642e+05
1.8003e+05
2.5763e+05
1.3903e+05
1.496e+05
1.6791e+05
3.6111e+05
3.0091e+05
2.2811e+05
2.6003e+05
2.9556e+05
3.4762e+05
2.7368e+05
3.0193e+05
1.3875e+05
1.5559e+05
2.0057e+05
1.8067e+05
1.162e+05
1.7133e+05
1.2869e+05
1.1912e+05
1.3786e+05
1.3735e+05
2.063e+05
1.4034e+05
1.7388e+05
2.0775e+05
2.5088e+05
92961
1.2969e+05
1.2462e+05
99740
1.9147e+05
1.0937e+05
1.3348e+05
1.5205e+05
2.0042e+05
1.7912e+05
1.8419e+05
1.9023e+05
1.1632e+05
1.6776e+05
1.8724e+05
1.1912e+05
1.7173e+05
1.9465e+05
1.7913e+05
1.7617e+05
1.8046e+05
1.2875e+05
1.5226e+05
1.4977e+05
1.0153e+05
1.3034e+05
1.396e+05
1.0558e+05
1.0293e+05
1.1596e+05
1.2475e+05
98466
1.2494e+05
1.7952e+05
95088
1.3e+05
1.4112e+05
1.032e+05
1.5719e+05
1.065e+05
1.1302e+05
97372
1.2003e+05
1.0974e+05
1.0879e+05
1.3343e+05
1.4378e+05
1.352e+05
1.0669e+05
1.8476e+05
1.1276e+05
2.3706e+05
2.2823e+05
2.4169e+05
1.6232e+05
1.4218e+05
1.1514e+05
1.5383e+05
1.62e+05
1.3534e+05
1.3994e+05
1.3103e+05
1.19e+05
1.1249e+05
75982
1.2669e+05
1.2084e+05
1.1446e+05
95979
86868
85915
89651
1.3871e+05
1.2661e+05
1.4439e+05
97987
95969
1.2191e+05
1.4762e+05
1.2284e+05
1.2123e+05
1.0955e+05
1.2941e+05
1.2466e+05
1.1031e+05
1.2934e+05
1.4672e+05
60376
90317
1.06e+05
1.4083e+05
98549
1.109e+05
1.1014e+05
1.237e+05
1.2865e+05
1.2861e+05
1.4032e+05
1.2005e+05
1.5288e+05
1.5015e+05
1.3027e+05
1.0971e+05
1.0627e+05
1.2643e+05
1.4696e+05
74548
1.1072e+05
1.5523e+05
1.5751e+05
1.7857e+05
1.7379e+05
1.9181e+05
1.7036e+05
1.3004e+05
1.4011e+05
1.2072e+05
1.1667e+05
1.6359e+05
1.2294e+05
79894
1.2143e+05
1.7478e+05
1.3908e+05
1.2625e+05
1.7499e+05
1.8473e+05
1.7382e+05
1.7248e+05
2.5523e+05
2.1234e+05
1.9285e+05
2.1235e+05
1.1266e+05
88400
1.1504e+05
1.019e+05
1.4062e+05
1.5549e+05
2.3116e+05
1.5695e+05
1.819e+05
1.7484e+05
3.0047e+05
2.3377e+05
64904
64187
2.0021e+05
1.753e+05
2.1738e+05
2.2981e+05
2.3038e+05
2.2047e+05
2.1337e+05
2.0098e+05
1.8044e+05
1.7699e+05
1.4577e+05
1.5764e+05
1.8578e+05
2.0908e+05
2.1559e+05
2.2007e+05
2.2101e+05
1.917e+05
1.9767e+05
2.0052e+05
2.6161e+05
2.3092e+05
2.2787e+05
2.1684e+05
2.9005e+05
1.9439e+05
1.573e+05
1.5617e+05
2.4437e+05
1.6373e+05
1.6311e+05
1.5004e+05
1.3522e+05
1.5095e+05
1.7543e+05
1.7256e+05
1.4695e+05
1.4564e+05
2.2576e+05
1.548e+05
1.9676e+05
1.8536e+05
1.7067e+05
1.926e+05
1.7649e+05
1.6393e+05
1.6897e+05
1.9694e+05
2.0183e+05
1.9465e+05
1.9542e+05
1.8059e+05
1.4294e+05
1.6539e+05
1.1895e+05
1.4582e+05
1.6487e+05
1.5649e+05
1.3783e+05
1.3599e+05
1.2693e+05
1.061e+05
1.1573e+05
1.7549e+05
1.7871e+05
2.6148e+05
2.2678e+05
1.81e+05
1.5522e+05
1.4107e+05
1.3247e+05
1.556e+05
1.4836e+05
1.6188e+05
1.7915e+05
1.767e+05
1.7489e+05
1.6735e+05
1.7975e+05
1.4037e+05
1.4733e+05
1.4172e+05
1.3312e+05
1.4094e+05
1.6373e+05
1.7503e+05
2.3211e+05
2.3991e+05
1.5675e+05
2.1431e+05
1.391e+05
1.1477e+05
1.2452e+05
1.1854e+05
1.2442e+05
1.1954e+05
1.1115e+05
1.0204e+05
1.0825e+05
1.0071e+05
1.1852e+05
1.3552e+05
1.3802e+05
1.3829e+05
1.1408e+05
1.1803e+05
1.1103e+05
1.1807e+05
93169
84833
2.0773e+05
1.5915e+05
2.4229e+05
2.2925e+05
1.636e+05
1.4202e+05
1.3072e+05
1.4727e+05
1.2785e+05
1.073e+05
1.1939e+05
1.0827e+05
1.0889e+05
1.7704e+05
1.2826e+05
1.352e+05
1.6475e+05
2.0658e+05
1.4656e+05
1.488e+05
1.3638e+05
1.0095e+05
70005
1.0043e+05
1.201e+05
1.2844e+05
1.3712e+05
1.4762e+05
1.4313e+05
1.3583e+05
1.3836e+05
1.3645e+05
83592
53260
42128
41671
32874
32342
36340
43333
51792
39778
41760
46819
46929
44715
48609
51158
60522
64506
48898
45760
47771
65580
60133
57185
48154
73748
68197
75809
93810
82698
67787
78936
75996
68361
53636
53963
54924
60175
69456
59429
70714
68749
62925
54171
49644
54689
55531
83569
52228
40586
54033
67058
63843
73261
1.0597e+05
1.2651e+05
1.1807e+05
1.2003e+05
85093
97920
1.1922e+05
1.1783e+05
71921
54697
74292
91575
96566
1.2168e+05
1.0592e+05
84911
79943
90867
83180
82784
97709
87359
86630
95875
82820
75972
76152
87516
1.0292e+05
1.1158e+05
1.0124e+05
82494
1.0059e+05
82932
1.1786e+05
93984
83814
1.3137e+05
1.5008e+05
1.2256e+05
1.1254e+05
1.1869e+05
1.1837e+05
1.4353e+05
1.277e+05
1.1346e+05
1.0685e+05
97680
1.1827e+05
1.4833e+05
1.7669e+05
1.3738e+05
1.4054e+05
90539
78694
88833
1.5095e+05
99023
1.0335e+05
1.5395e+05
1.4119e+05
95536
86795
1.0005e+05
1.1709e+05
1.4305e+05
1.203e+05
1.097e+05
1.0762e+05
98788
1.5174e+05
1.7101e+05
1.5225e+05
1.4133e+05
1.4054e+05
1.4e+05
1.163e+05
93204
96240
1.361e+05
1.9074e+05
1.3882e+05
1.329e+05
1.4735e+05
1.5224e+05
1.6293e+05
2.0543e+05
1.872e+05
1.7377e+05
1.674e+05
1.5202e+05
1.9104e+05
2.035e+05
2.5063e+05
89607
96937
1.0023e+05
94261
95823
1.172e+05
1.2416e+05
1.1477e+05
1.1909e+05
1.06e+05
93707
1.1698e+05
1.1078e+05
96587
85769
80066
80269
93231
80371
81756
75571
73134
65812
80528
95534
98644
92644
1.0937e+05
93563
94753
1.0438e+05
1.0652e+05
1.1218e+05
93181
62569
69651
1.0052e+05
1.0283e+05
90228
78022
69825
72936
75785
86075
83589
77125
71632
65293
61757
54423
56107
60431
63292
74426
55156
49345
49679
50387
52692
55931
70786
75254
69833
79543
72640
77046
79408
65853
62028
52559
49676
49216
53348
65654
78115
87068
87507
95724
98142
1.2498e+05
1.2059e+05
1.0032e+05
90842
81157
76722
80951
87797
81532
80886
68922
77260
73495
70331
70022
66261
64985
75685
90680
99221
1.154e+05
1.0753e+05
93693
86146
67027
58118
55593
60932
62583
51139
59706
77056
89953
99415
99171
1.1338e+05
1.2356e+05
1.2934e+05
1.3903e+05
1.2961e+05
1.3281e+05
1.3319e+05
1.2305e+05
1.1045e+05
94596
89335
75543
92466
1.1524e+05
1.2051e+05
1.3596e+05
1.4338e+05
1.4602e+05
1.5219e+05
1.4367e+05
1.2611e+05
99138
99100
1.199e+05
1.5334e+05
1.6381e+05
1.3411e+05
1.4909e+05
1.3244e+05
1.1538e+05
1.2757e+05
1.4818e+05
1.6386e+05
1.5568e+05
1.3633e+05
1.3658e+05
1.1809e+05
1.2714e+05
1.139e+05
80397
42377
47807
68197
52617
68487
94945
1.0586e+05
56145
37067
48989
1.5177e+05
1.8345e+05
16192
30402
89506
56093
45779
75611
45917
37849
52100
1.1744e+05
92326
73158
54045
61021
50999
46564
70222
69084
33348
46641
51355
67088
57876
78019
91490
1.1999e+05
49594
40365
47080
59986
27508
46891
45392
25332
52116
46494
40753
45685
1.1956e+05
1.0605e+05
84255
51386
72092
58565
46361
33414
69299
80235
36855
55340
64620
69883
67596
1.0142e+05
1.1091e+05
91648
55126
39685
39300
52866
43733
54573
47934
40082
66817
91448
96129
1.2046e+05
90469
69875
79255
54354
38209
98574
93273
32821
71302
83683
76552
1.123e+05
82571
93053
93435
71699
40822
51082
53634
51339
47495
42139
71448
92676
89109
75622
1.1818e+05
94569
75554
74988
40949
80106
60600
49909
85476
72343
1.0286e+05
1.1493e+05
70758
82568
92570
74837
44021
42290
64052
2.8216e+05
2.8859e+05
5.5919e+05
5.3787e+05
4.2945e+05
2.585e+05
3.5904e+05
3.0379e+05
2.7483e+05
3.7645e+05
2.9355e+05
3.0043e+05
2.4415e+05
1.8597e+05
2.0352e+05
1.7107e+05
5.3814e+05
5.3414e+05
4.7021e+05
3.6394e+05
3.342e+05
4.2488e+05
4.851e+05
2.2399e+05
2.1205e+05
2.5164e+05
1.9523e+05
2.2837e+05
2.9109e+05
2.1492e+05
2.4936e+05
2.2359e+05
2.3157e+05
2.0623e+05
2.6917e+05
2.2053e+05
2.0086e+05
4.3008e+05
3.9827e+05
3.8018e+05
3.2525e+05
3.204e+05
3.8991e+05
2.8378e+05
2.8451e+05
2.9365e+05
3.048e+05
2.4856e+05
3.0472e+05
2.6194e+05
1.8607e+05
1.6393e+05
3.0105e+05
3.9161e+05
3.2326e+05
2.6263e+05
1.8781e+05
1.5551e+05
4.1649e+05
2.9256e+05
1.5661e+05
1.8231e+05
2.2491e+05
2.4812e+05
1.695e+05
2.0358e+05
1.3867e+05
2.2233e+05
2.309e+05
1.4819e+05
1.5668e+05
1.8095e+05
1.5434e+05
1.1917e+05
2.0678e+05
1.2947e+05
1.4971e+05
1.0628e+05
1.3292e+05
1.3088e+05
99238
1.5737e+05
1.2026e+05
1.4071e+05
1.359e+05
1.8131e+05
1.4872e+05
1.5192e+05
1.1696e+05
1.5617e+05
1.1783e+05
1.8358e+05
1.5576e+05
1.7697e+05
1.7056e+05
1.3856e+05
1.0587e+05
81426
95912
66381
56843
68794
68133
91313
92682
1.375e+05
1.192e+05
1.2153e+05
1.3666e+05
1.3686e+05
1.269e+05
96353
95992
1.148e+05
1.1059e+05
82391
63106
64152
59140
43808
38443
40358
55850
71402
74116
89122
1.1043e+05
1.0005e+05
88730
1.0949e+05
85552
79106
93319
78857
63808
59312
50669
39172
33021
27589
23732
24675
29213
38643
42308
50026
53595
45642
60463
72387
16470
18009
17590
19054
20827
21237
22409
29607
25771
35493
30141
24208
26153
29075
30892
32983
20242
11173
13009
12359
13948
14065
15042
14330
12806
13606
16603
15693
14896
16234
13782
12793
18598
16816
15941
23503
34785
39974
34488
29985
29758
35929
30400
26410
27074
27851
28454
27447
25038
22056
20810
22071
27578
31084
31462
28681
30397
30042
32401
35870
34410
30866
36547
28050
21577
14518
13111
16321
14124
16214
17114
17399
16428
16956
17983
16517
14256
14062
17565
23222
20594
23448
18853
20300
20025
15649
15666
11650
12283
13827
16127
21025
22198
17607
20438
33830
37604
33724
38920
41689
29901
25856
28221
29405
30313
35486
38704
35852
18409
21491
18368
19186
17938
12815
10714
14529
17079
15839
15599
17401
16252
20770
19317
18797
17795
13884
11898
11452
13229
14047
16153
20700
21862
21886
23845
21409
17196
15752
16004
17082
17155
18006
18341
18331
17175
12532
16488
18703
21299
23091
68187
79591
62124
63110
66042
46804
36166
60401
95798
1.2077e+05
1.5127e+05
1.6922e+05
1.6046e+05
1.3709e+05
1.2513e+05
1.0138e+05
1.13e+05
96818
79411
81102
94832
1.2934e+05
1.3953e+05
1.6301e+05
1.5082e+05
1.4508e+05
96153
68026
84117
78849
17196
71795
93282
82779
65522
59133
62601
90433
1.0834e+05
1.0665e+05
1.052e+05
1.1048e+05
1.0513e+05
92206
2.0872e+05
1.4122e+05
1.2302e+05
1.3936e+05
1.4343e+05
1.2254e+05
1.0473e+05
86970
53793
72099
81561
1.447e+05
1.0934e+05
98732
92800
1.0529e+05
93865
71474
57902
1.0995e+05
99985
65983
65991
74527
70683
65715
68970
79223
63758
65940
69969
54933
44628
76525
1.0535e+05
68453
83147
1.0521e+05
1.5981e+05
55902
49308
66983
65751
65221
66600
66398
65750
75221
90890
67887
59716
61193
51740
82722
84745
82823
68131
40788
39075
43940
41392
41624
49892
31208
38755
33344
43253
60321
90136
1.2082e+05
1.26e+05
1.2545e+05
75815
1.0112e+05
1.094e+05
1.0014e+05
82671
56991
50845
54720
41267
39554
39206
56614
74344
84140
91063
9861.8
97287
95602
80875
72568
49498
53994
48814
47302
43848
44777
45256
93346
1.1134e+05
62133
53335
51240
40955
47848
61162
53533
52162
73835
80762
98920
67950
68439
58438
39255
41191
40491
41539
49849
39158
43755
50820
44930
36353
38786
41254
35376
27445
30112
29083
43464
55514
39134
38904
49517
55810
48704
47659
54709
43278
41803
42207
40535
56752
69087
68553
1.0201e+05
83404
74414
55221
55368
63218
48790
41232
51830
54631
64720
70649
67229
50519
51800
80473
58556
62466
49697
51032
44819
55850
63595
49324
62271
75423
90140
79010
65400
73217
47022
39327
40228
40449
46898
50810
44662
52364
53220
43185
39219
42359
63464
40648
31368
32648
55127
58651
40722
39684
50695
56498
48142
48786
55593
42695
41980
43035
40181
57636
70402
71353
1.061e+05
82747
73670
53496
58747
69428
50748
46210
52578
53561
59525
76097
76965
81922
71653
59303
55844
50159
47115
55912
76801
60256
57351
77825
84759
92676
69252
71329
54452
39863
42173
41987
42937
56247
49023
49669
56791
50213
38699
41626
60417
54372
81113
14811
1.4621e+05
1.4229e+05
1.3159e+05
1.6535e+05
1.7834e+05
1.7653e+05
1.6888e+05
1.5048e+05
1.3431e+05
1.1811e+05
93705
69796
72862
79232
1.0878e+05
1.3722e+05
1.6214e+05
1.6864e+05
1.5577e+05
1.6645e+05
1.8726e+05
1.5906e+05
1.6721e+05
1.722e+05
1.5787e+05
1.1372e+05
1.114e+05
88620
78103
78550
60551
69512
81530
1.2005e+05
1.3459e+05
1.4194e+05
1.394e+05
1.2353e+05
1.3435e+05
1.7096e+05
2.0624e+05
1.2029e+05
1.0926e+05
97000
82296
73856
67469
47243
85163
88526
1.0878e+05
1.3766e+05
1.3579e+05
1.2129e+05
1.1449e+05
1.0137e+05
84298
1.322e+05
1.6529e+05
1.559e+05
1.4791e+05
1.4892e+05
1.4551e+05
1.3377e+05
1.0382e+05
70542
1.0048e+05
1.0628e+05
1.048e+05
1.1585e+05
1.2161e+05
1.1713e+05
1.4423e+05
1.432e+05
98983
86667
85172
1.0382e+05
1.2399e+05
1.1966e+05
1.0053e+05
84788
77304
83454
98762
98613
1.2221e+05
1.2551e+05
1.0284e+05
77648
68014
87802
1.2183e+05
71915
81079
83758
77152
72179
74201
78344
70112
65673
34104
40266
52880
59700
65483
90242
1.5379e+05
1.6302e+05
1.7565e+05
1.9508e+05
1.9096e+05
1.4383e+05
65285
45658
45497
41746
39532
37979
41493
42579
43298
50395
97183
1.5238e+05
1.5493e+05
1.4815e+05
1.4058e+05
91334
79803
70577
66700
62727
55425
49629
43715
65941
72370
71252
75321
86304
85867
1.0635e+05
1.6499e+05
1.6364e+05
64550
71622
52234
41865
50376
62216
56449
48591
43835
43732
51243
66211
86339
72985
49804
44561
41851
48438
74095
77183
65406
65606
60834
65755
70617
43599
36381
34996
35548
22709
21867
19490
24204
23655
18889
29944
46370
70221
74798
74949
63164
71322
71035
62931
61762
47856
47470
51471
53707
58954
40822
45974
51098
76808
86871
69613
54985
45618
41205
34033
33711
42105
48294
42816
39904
64240
62104
49936
78363
1.1855e+05
1.1195e+05
98374
87594
84786
1.0199e+05
61072
75028
90933
87579
86266
70213
35691
21655
27857
32570
35102
44683
53612
59876
55664
53405
44220
42898
47921
34815
31231
32313
42408
46637
57766
75357
88410
64110
50088
62116
73175
81075
88341
87584
24168
77788
1.1073e+05
98907
94529
80026
75781
68984
81076
78726
1.0579e+05
1.1676e+05
1.1365e+05
1.2614e+05
82972
64710
73819
98464
1.0329e+05
65309
62229
62566
69617
86790
84389
73517
77049
1.1624e+05
1.2126e+05
1.4138e+05
1.2174e+05
1.253e+05
1.4381e+05
1.6735e+05
1.2243e+05
98522
96984
1.8571e+05
1.6505e+05
1.6216e+05
1.7947e+05
1.8412e+05
1.7804e+05
1.9311e+05
1.8571e+05
2.0199e+05
2.3947e+05
2.3593e+05
1.5368e+05
1.5251e+05
1.7509e+05
1.629e+05
1.7308e+05
1.7061e+05
1.4917e+05
1.9335e+05
1.5605e+05
1.317e+05
1.8408e+05
1.5888e+05
1.336e+05
1.6642e+05
1.6142e+05
2.0158e+05
2.2841e+05
1.9336e+05
1.8142e+05
1.5131e+05
2.0019e+05
1.6673e+05
1.8832e+05
1.7661e+05
1.7275e+05
1.6496e+05
1.8747e+05
1.267e+05
1.7833e+05
2.021e+05
1.5355e+05
1.9749e+05
2.0988e+05
1.784e+05
1.7644e+05
1.9711e+05
2.1081e+05
1.5296e+05
1.5474e+05
1.5344e+05
1.5826e+05
1.1958e+05
1.0527e+05
1.0884e+05
1.286e+05
1.0955e+05
1.1632e+05
1.0615e+05
1.4177e+05
1.4588e+05
1.5951e+05
1.4356e+05
1.6749e+05
1.8649e+05
1.7614e+05
94433
2.0556e+05
1.767e+05
1.8088e+05
1.9196e+05
1.7298e+05
1.4904e+05
1.3497e+05
1.3156e+05
88347
95701
98692
1.4454e+05
1.2811e+05
1.6499e+05
1.4552e+05
1.6613e+05
1.7168e+05
1.7544e+05
1.4977e+05
1.6195e+05
1.8748e+05
1.1698e+05
1.1801e+05
1.1929e+05
1.8585e+05
1.2699e+05
1.312e+05
1.4815e+05
1.7741e+05
1.3256e+05
1.5269e+05
1.1991e+05
1.5666e+05
1.2421e+05
88413
1.0792e+05
1.0496e+05
1.0592e+05
99836
1.1817e+05
1.1136e+05
1.2396e+05
1.1617e+05
1.2243e+05
1.4574e+05
1.5116e+05
1.5058e+05
1.2938e+05
1.4322e+05
1.3208e+05
1.3942e+05
1.2482e+05
1.3002e+05
1.4714e+05
1.1796e+05
1.3873e+05
1.1176e+05
1.2428e+05
1.4338e+05
1.4533e+05
1.4369e+05
1.5748e+05
1.5263e+05
1.494e+05
1.7787e+05
99664
1.1164e+05
1.6488e+05
1.304e+05
1.1737e+05
1.1537e+05
1.2616e+05
1.1686e+05
1.2255e+05
1.4023e+05
1.2606e+05
1.3226e+05
86324
1.1658e+05
1.2316e+05
1.1579e+05
94113
1.0555e+05
1.0283e+05
1.0975e+05
1.6093e+05
1.5632e+05
1.248e+05
1.5282e+05
1.1416e+05
2.2386e+05
1.7672e+05
1.359e+05
1.6597e+05
1.0814e+05
79723
1.1515e+05
1.0549e+05
1.0699e+05
1.1385e+05
1.0277e+05
1.0779e+05
1.2835e+05
1.474e+05
1.1786e+05
1.1163e+05
97136
1.3149e+05
1.5705e+05
1.008e+05
1.1632e+05
1.3019e+05
1.2189e+05
1.5073e+05
1.5323e+05
1.4129e+05
1.2269e+05
1.8322e+05
1.7313e+05
1.602e+05
2.2575e+05
2.0561e+05
1.6005e+05
1.2443e+05
1.4021e+05
1.3185e+05
1.9075e+05
1.3976e+05
1.343e+05
1.2291e+05
84882
53284
70309
76295
82104
57372
66047
1.0045e+05
61498
98833
1.3293e+05
1.4315e+05
1.3345e+05
1.585e+05
1.4511e+05
1.5779e+05
1.4514e+05
1.7925e+05
2.115e+05
1.2729e+05
1.5133e+05
1.6325e+05
1.6604e+05
1.5702e+05
1.4329e+05
1.7466e+05
1.7935e+05
1.6221e+05
1.9311e+05
1.7939e+05
[truncated: 379 more rows]
