# Supplementary material for: Micro-mechanical fingerprints of the rat bladder change in actinic cystitis and tumor presence
Source: Commun Biol. 2023 Feb 24;6:217. doi: 10.1038/s42003-023-04572-0 (PMC9950451; doi:10.1038/s42003-023-04572-0)
Supplement: Supplementary file 4 — Supplementary data 1 [file 42003_2023_4572_MOESM4_ESM.zip › supplementary data graphs/urothelium/2_XRay/Month6/R141/Chiaro.csv]

3144.8
4939.6
11594
5628.4
7836
4195.4
7251.6
8702.5
2158.4
NaN
4251.1
1916.3
9114.7
7703.6
NaN
19720
2889.6
7183
4448.9
NaN
31605
4232.6
NaN
NaN
NaN
NaN
NaN
5463.9
7212.8
2758.9
11169
3463.1
NaN
NaN
NaN
NaN
NaN
8065.8
3365.4
10021
NaN
86977
83584
88988
96702
1.4763e+05
1.4987e+05
1.5554e+05
61743
1.3783e+05
1.1215e+05
6746.8
1.3299e+05
39312
22924
43175
23840
46947
26625
28103
1936.7
76596
47681
1.1002e+05
75046
1.0722e+05
1.0621e+05
1.0173e+05
68714
5936.4
5859.8
5614.3
30911
19091
9978
2490.6
8206.6
5342
1757.8
10226
1138.1
61126
1.2489e+05
1.6832e+05
1.857e+05
2.031e+05
1.1613e+05
1.1237e+05
85981
80113
72332
9457.3
1.2548e+05
71741
1.1765e+05
1.3086e+05
50047
98418
91687
1.0766e+05
