# Supplementary material for: Micro-mechanical fingerprints of the rat bladder change in actinic cystitis and tumor presence
Source: Commun Biol. 2023 Feb 24;6:217. doi: 10.1038/s42003-023-04572-0 (PMC9950451; doi:10.1038/s42003-023-04572-0)
Supplement: Supplementary file 4 — Supplementary data 1 [file 42003_2023_4572_MOESM4_ESM.zip › supplementary data graphs/urothelium/4_BBN/Month2/R143/AFM.csv]

191.75
376.33
199.11
54.751
624.05
347.25
52.599
37.776
50.058
99.487
139.67
311.02
89.687
474.36
72.021
236.58
116.86
309.77
139.89
77.745
225.33
47.902
70.609
494.08
419.61
666.97
346.6
523.98
154.9
383.54
343.91
342.04
128.48
164.31
247.27
226.68
53.507
72.856
564.77
287.13
25.595
103.93
302.01
91.175
303.07
567.98
528.48
226.53
78.776
238.48
282.1
119.53
32.24
542.22
132.88
258.95
318.48
378.68
198.52
249.66
84.852
179.4
274.61
320.76
291.42
238.54
150.26
257.4
422.37
120.05
227.08
68.657
1225.1
257.58
245.29
351.39
487.04
469.24
199.87
80.531
143.04
95.049
451.29
949.59
456.55
311.79
297.53
384.78
108.47
281.43
158.31
188.63
160.93
219.52
291.34
368.52
314.2
181.93
188.25
660.82
184.62
42.345
44.36
53.155
501.99
541.78
137.21
242.82
228.8
314.02
415.67
199.5
73.154
67.068
38.352
119.01
235.33
591.64
334.18
336.54
154.71
171.71
687.57
61.407
89.933
55.665
117.51
69.869
206.87
190.65
140.48
245.86
390.54
429.36
317.01
275.68
345.54
558.75
420.01
177.3
78.692
148.66
130
107.72
226.84
142.61
344.58
375.91
255.95
536.88
410.39
361.14
408.49
202.87
195.52
350.56
98.725
96.565
350.55
279.35
330.26
135.18
631.34
238.49
131.19
263.03
330.58
257.46
233.63
127.1
163.95
156.82
233.51
60.733
97.351
167
253.44
290.6
266.18
539.45
261.91
227.25
285.9
191.74
84.866
97.6
188.55
85.998
122
132.07
305.83
302.19
364.27
188.73
258.82
102.06
192.53
188.43
193.59
135.28
13295
298.61
186.24
120.27
188.08
175.77
230.39
217.78
179.81
135.02
246.56
194.33
208.06
163.43
150.99
173.15
180.97
122.8
179.42
286.25
138.32
208.74
149.76
148.38
207.68
164.38
200.37
160.91
104.3
150.04
170
136.08
157.9
85.268
193.76
108.97
116.63
226.61
203.71
157.35
123.6
116.25
79.023
113
133.42
146.57
134.02
142.9
119.12
157.86
150.53
191.98
190.33
182.35
89.766
139.54
209.95
181.54
171.61
151.2
57.973
45.969
33.044
50.075
107.3
42.907
54.199
136.25
286.18
57.632
22.679
72.33
69.329
108.43
66.998
116.1
85.388
69.31
94.784
51.689
115.37
144.52
81.13
145.72
140.27
132.78
132.54
123.42
102.61
69.049
87.66
101.66
93.043
86.72
119.85
104.82
100.37
127.89
114.75
126.81
161.07
185.2
125
61.384
62.743
110.97
117.69
92.383
99.923
132.08
115.16
81.779
97.912
93.337
84.509
77.215
112.79
122.94
243.92
297.46
397.19
110.39
260.31
44.289
73.772
59.366
67.102
61.157
1e+10
68.742
63.43
55.539
119.48
114.53
51.212
50.476
62.653
66.1
51.813
92.815
64.042
198.67
138.92
322.6
270.04
225.09
239.33
208.75
231.28
224.91
219.73
318.52
296.82
309.18
213
181.42
168.84
173.43
122.11
135.6
135.42
187.33
148.2
49.722
78.097
111.14
116.19
103.21
127.8
112.21
97.427
141.74
167.21
164.62
218.56
206.14
229.82
255.4
261.79
216.47
195.3
167.22
166.29
187.28
117.9
28821
24716
22631
21633
20789
19882
15727
12775
13872
14081
13444
13432
11992
11501
12238
14140
14553
16700
17938
19175
19900
21897
24544
25971
27348
23923
21289
16058
15088
15985
14834
14465
13009
10839
10776
11635
9311.5
10088
10539
11696
12281
12709
14736
16970
18435
20202
23481
24550
21726
21369
20512
20149
16587
13643
11526
9926.7
9752.1
9911.6
10303
9834
10156
10137
9913.7
9737.7
9745.2
10912
12247
14930
17345
19836
21720
21884
21870
19855
17259
15900
13922
13170
11874
11117
10156
9886.5
10561
11248
10839
10187
10666
10827
11159
11994
12575
12018
10825
15008
15669
12286
10325
9602.2
11763
12549
12775
12418
15858
15809
15521
14278
14647
14374
12911
12012
11487
11785
11654
11613
11842
10711
9897.9
8835.4
9873.7
12535
12884
12941
13602
12743
12889
13472
13534
13456
12059
5505.8
8228
5403.3
3995.6
3432.4
4410.9
1504.9
4495.2
4194.8
3633.8
3400.9
3995.5
6236.5
7329
7317.7
6720.2
6179.4
5171.5
4099.9
4868.2
4616.6
5359.4
4746.6
6591.1
3764.2
4263.7
6226
8150.8
7840
7416.5
5961.6
4078.9
4805
4236.1
3072.7
4097
4488.9
7180.7
8297.2
6752.5
4987.7
3649
3262.6
3637.8
5980.5
2625.7
4298.9
6598.8
5427.3
4103.9
4078.2
4357.6
5610.3
10049
9610.1
7534.7
5131.5
3709.4
4226.2
4202.1
5744
6200.3
6310.3
8968.3
5236.5
6156.2
6127.2
8256.3
4725.4
3939.1
6195
6061.2
3108.9
5858.4
6186.6
7277.6
7926.2
7020.7
7641.9
4937.8
3598.3
3429.1
4722
5910
6281.9
6662.5
7307.1
7424.5
6515.8
5799.4
4545
2603.2
9892.7
8482.3
5240.4
3208.2
4004
6387.2
7342.8
7210.5
5809.2
4611.8
5631.5
6799.5
4773.4
4040.7
4442.6
6357.8
7238.6
5490.9
4773.5
4088.4
4675.1
6506
5635.5
9071.7
10925
11012
10882
10835
3479.5
3036
3460.9
3880.5
4140
5495.9
5349.5
4015.8
3813.8
5631.3
5190.8
7589.3
5414.8
4596.4
4626.3
4475.5
4185
4003.1
9811.7
9071.1
9280.6
3459.8
3122.8
2490.7
1742.4
1680.8
1662.5
1729.4
1620.6
1703.2
1772.3
2608.3
2026.5
2100.6
1750.9
2635.7
2936.7
3730.7
5761.9
5194
3971.7
3246.8
3191.1
2705
2514.1
2384.8
2375.6
2495.5
2761.9
2556.8
2883.9
3192.7
4460.7
3745.3
3976.8
4696.7
5801.3
5338.5
4881.2
4530.7
4596.5
4481.6
3596.2
2623.5
2454.1
2522.9
2798.2
3371
3595.3
2635.1
2741.9
3846.7
5101.5
4875.3
6158
9256.4
5778.4
5695.9
3310.4
2957.6
3344.1
4140.1
3554.8
2880.9
3103.1
4003.9
4737.9
4994.6
5498
6140.1
7416.9
8451.2
11827
10011
6140.9
6294.6
5518.4
5464
5007.2
4510
3587.5
2508.3
2749.1
2905.8
3191.6
3382.5
2700
1802.8
2225.9
2089.1
1862.6
2179.8
2252.2
2315.4
2288
2802.3
3603.4
3892.9
3834.9
3505.8
4001.3
4563.1
4002.3
3436.7
3101.5
3023.4
2526.1
2481.8
2578.7
2639.4
2484.5
3117.7
3395.4
3488.2
3407.8
3816.5
4862.7
4209.7
5291.2
5137.7
3572.6
3796.3
3885.5
3798.2
3600.1
2605.6
2676.7
3426.1
3369.9
3662
3918.9
4282.2
4375.4
3859.2
6295.3
6348.4
6572.3
7840.4
4846.4
4964.5
5042.2
4633.7
4008.3
3850.9
4607.8
4735.5
4090.3
5597.6
6220
7621.7
6652.2
7454.2
9178.2
6967.3
8676.9
9003.4
10822
11262
10089
7089
5525.9
4179.3
5100.5
1681
2160.6
2544.7
2547
2253.5
2320.2
2863.7
2888.6
2758.6
2548.8
3697.9
3254.1
2926.7
2679.7
2974.1
2671
2509.2
2353.7
2296.7
2653
2882.8
2612.5
2575.2
2879.7
2765.4
3055.6
3180.7
2849.7
3061.6
3549.8
5685
4097.3
3589.2
3041.5
2383
2543.8
2544.9
2277.1
2823.8
3190.2
2739.6
2441.9
2516.7
2297.2
1867.5
1874.7
2607.2
3056
3692.7
4368.4
3731.2
3106.8
2793.7
2859.5
3158.1
2545.3
2347.6
2172.8
2076.7
2334.8
2213.9
2313.2
2426.4
2254.9
2151.5
2362.5
3000.7
3599.3
3619.9
4113.9
3900.5
4251.6
3739.3
3158
2578.3
2800.1
2781.2
2661.4
2201.6
2417.7
2751.6
2863.8
3018.5
3800.2
3160.6
2968.3
3116.7
3064.1
4047.5
6011.5
4929.4
4624.4
3537.4
3343.3
3007
2846.3
2470.7
2448.9
2659.8
2950
2357.2
2643.3
2495.7
2068.9
3107.6
4034.8
4069.5
4150
4735
4500.6
4299.4
5292.6
4450
3155
2533
2640.1
2806.5
2959.8
2752.3
2432.9
2519.8
2894.7
2558.8
2744.7
2809
2803.4
2888
3332.2
4404.2
5578.3
4927.4
4308.1
4376.6
4206.1
2885.9
2670.7
2954.2
3099.8
2331.1
2197.4
2228.7
2713
2567.4
2674.7
2706.4
2665.1
2646.1
3108.3
4374.9
5094.2
599.44
411.57
450.38
474.44
590.83
547.93
836.09
744.05
721.36
558.22
650.85
808.44
1109.8
1060.2
1044.8
1309.6
1421.2
1637.9
1721.6
1994.1
2073.6
2170.9
2423.3
2490.4
3519.2
4110.5
4551.5
4241.1
5546.7
5437.5
4981.2
3689.9
3027.8
3208.4
3704.8
5458.8
4862.5
4634
4562.6
3032.6
2953
2630.3
2145
1348
1381.2
1298.8
1101
1131.6
1253.2
1150.9
898.07
1137.7
1035.6
832.54
724.71
639.35
782.55
846.27
781.99
660.4
685.78
591.21
516.98
551.32
589.32
448.89
487.22
1450.4
416.21
375.2
565.8
629.18
951.73
787.46
653.27
652.77
835.8
890.56
1163.4
993.32
1047.1
1090.4
1439.5
1239
1113.5
1199.3
1335.7
1177.2
2020.5
2796.9
2952.7
2906.2
4367.7
3900.9
3560.6
3407.1
3969
3209.9
2731.8
2830.4
1661.4
2298.1
2369.1
2343.6
2322.4
2365.1
2118.6
2084.9
1666.6
1291.3
1193.4
1223.3
984.81
932.89
958.05
805.96
740.66
789.21
887.88
667.42
749.71
907.98
739.93
612.48
498.06
494.62
498.95
617.64
706.01
585.17
612.72
668.94
609.02
895.19
613.23
926.82
804.24
868.41
974.48
856.26
804.63
840.5
985.78
992.09
1796.1
1742.7
1629.3
867.99
1100.5
