# Supplementary material for: Micro-mechanical fingerprints of the rat bladder change in actinic cystitis and tumor presence
Source: Commun Biol. 2023 Feb 24;6:217. doi: 10.1038/s42003-023-04572-0 (PMC9950451; doi:10.1038/s42003-023-04572-0)
Supplement: Supplementary file 4 — Supplementary data 1 [file 42003_2023_4572_MOESM4_ESM.zip › supplementary data graphs/urothelium/4_BBN/Month2/R143/Chiaro.csv]

NaN
NaN
NaN
NaN
NaN
NaN
NaN
NaN
NaN
NaN
NaN
NaN
NaN
NaN
NaN
NaN
NaN
NaN
NaN
NaN
NaN
NaN
NaN
NaN
NaN
NaN
NaN
NaN
NaN
NaN
NaN
NaN
NaN
NaN
NaN
NaN
NaN
NaN
NaN
NaN
NaN
NaN
NaN
NaN
NaN
NaN
NaN
NaN
NaN
NaN
NaN
NaN
NaN
NaN
NaN
NaN
NaN
NaN
NaN
NaN
NaN
NaN
NaN
NaN
NaN
NaN
NaN
NaN
NaN
NaN
NaN
NaN
NaN
NaN
NaN
NaN
NaN
NaN
NaN
NaN
NaN
NaN
NaN
NaN
NaN
NaN
NaN
NaN
NaN
NaN
NaN
NaN
1597.6
2049.2
2075.9
2041.8
NaN
2337.5
NaN
NaN
NaN
NaN
3121.3
3545.6
2652.3
2217.9
2480.3
1716.3
2167
NaN
3398.2
3489.8
3071.5
2274.9
2555.4
2545.2
2859.8
NaN
2408.2
2571.2
NaN
3681.7
2820.2
2597.4
2962.6
2018.5
2442.4
3391.2
3551.5
1959.7
NaN
NaN
2331
3659.1
2162.3
4603.7
4389.2
3394.8
2939.9
2708.6
3573.5
3378.9
4639.9
4269.7
4250.5
3111.3
4137.3
3972.2
4287.2
3881.4
2751.6
8022.3
5269.3
4403.3
5039.5
5245.5
4500.6
5201.6
6086.8
4655.6
3728.5
8776.1
6846.5
5505.2
5763.8
6744.3
5668.8
4706.7
3632.9
2613.6
7017.4
8047.1
5406.4
8843.2
6490.1
7333.7
NaN
4960
4209
4423.8
8380.4
12391
6664.5
11696
10062
8027.4
10204
3595.8
5388.5
4640.6
8883.4
10191
1982.9
13497
9761.3
9333.6
11676
13056
10880
5893.6
6551
5805.4
6266.9
8788.8
8101.9
8182.4
8178.1
6584.2
8365.7
5769.2
4468.7
9428.1
6490.8
8299.7
5098
5849.8
7159.8
5265.6
9920.8
7226.4
7839.2
10339
8258.5
9009.8
5613
8270.2
7411.2
5153.4
9451.2
7554.6
5836
6264
9806.8
9251.1
10653
8144.7
7407.9
8825.8
9149.9
6601.8
6756.7
9972.8
6430.5
11998
8462.9
7127.9
5130.2
4823.3
10388
11043
6001
6941.8
5676.3
7166.9
10703
12185
9330.4
6813.5
6957.4
9929.1
10396
7857.6
9618.9
7452
9276.7
9807.5
8527.7
7818.7
10610
9801.8
7941.7
6768.9
8744.4
10927
9589
9618.5
10226
8685
7780.4
6757
10644
6215.3
11383
7997
13453
11270
12375
10165
9061.5
12874
7599.6
11114
8618.7
8817.8
11189
8018.7
10766
9953.7
9835.9
13124
8323.4
10631
9658.3
7367.7
9443.1
7965.1
13633
9947.9
12679
7883
6447.6
9474.5
7148.5
5354.4
7001.3
9222
13304
11679
13535
9662.9
NaN
4558.4
5669.6
5564.3
3851.6
7048.3
5967.2
4906.5
6864
6865.3
6616.2
830.6
12244
11118
13193
11264
16489
22856
21505
26076
25000
11070
953.2
8530.3
21188
27895
6665.5
27240
54628
NaN
26680
25050
62910
1756.1
24640
12370
17836
30027
1.7403e+05
1.6683e+05
2.1577e+05
1.6597e+05
2.2807e+05
3.4696e+05
2297.5
2.9627e+05
1.2827e+05
43636
66442
61465
98189
1.5684e+05
49553
56150
67307
2775.2
1.5998e+05
1.2665e+05
67813
43391
NaN
2307.2
2490.3
3981.4
NaN
3544
5780.9
5565.2
5392.2
4474.7
6705.7
3601.1
7483.4
7110.9
9760.2
NaN
10487
16042
14304
20030
23805
20299
19328
24180
21195
9937.7
2137.2
17812
26874
20059
18172
32961
68955
36528
58489
37565
61514
1709.2
28132
34150
17844
43117
1.9243e+05
1.9667e+05
1.5916e+05
2.5782e+05
3.0114e+05
2.5384e+05
2451.7
2.7944e+05
23482
48122
60165
52792
1.0102e+05
94005
39567
57499
72861
3035.1
97945
1.0945e+05
72377
43304
NaN
4150.8
3759.9
4763.8
792.87
4812
5469.7
4261.9
4647.7
3988
4239
2589.3
5307
8851.2
12341
945.46
10657
15880
18235
18783
17000
16156
20614
19975
9149.2
5817.3
1808.4
22231
30277
26920
31194
43424
72726
23515
64838
59075
45999
2153.5
14557
9992.2
1.1276e+05
1.044e+05
1.5421e+05
2.1762e+05
1.9756e+05
2.0264e+05
2.1916e+05
3.4167e+05
2980.4
2.9589e+05
47271
56029
57814
33933
68665
1.6058e+05
83755
63074
60302
2875.2
1.4309e+05
1.1526e+05
60578
22501
6238.7
5545.1
4503.7
4466.6
NaN
6381.5
5637.3
5706.2
6668.7
7181
5523.2
7672
6738.3
7987.4
10639
2012.9
9086.6
15641
18988
15059
8729.4
12290
18733
15008
26688
19222
1244.3
4181.3
32421
66753
54924
52584
51298
49227
33941
49431
10387
1725.5
27242
38902
NaN
1.4469e+05
2.1762e+05
2.2195e+05
1.8565e+05
1.368e+05
2.3313e+05
2.8031e+05
3083.9
2.8024e+05
56672
60320
72124
80536
1.2306e+05
1.6261e+05
1.1154e+05
82261
60489
4749.4
1.421e+05
1.4562e+05
62549
17788
23409
5363.8
5217.4
6035.2
6478.1
4350.8
9078.3
13088
13741
2493.7
36115
1.4161e+05
2.1804e+05
29058
1513.5
7059.3
5747.4
3601.7
7000.9
6689.8
3744.7
8649.3
2580.9
19364
22331
23808
16198
18517
20584
33375
35738
41807
49806
57438
61233
42909
35883
62689
NaN
1.0594e+05
3238.6
82868
83273
1.0407e+05
2.6982e+05
2.9162e+05
NaN
2.6484e+05
2946.3
2847.2
3348.1
3026.5
4025.1
3249.2
3410.7
2943.5
2990.8
2797.2
3079
2148.5
2985.4
3342.5
3433.9
2683.1
3535.6
3031.5
3164.8
2839.8
2618
3882.3
3131.6
3462.4
3313.6
2580.2
2308
3026
3626
3694.8
3329.9
2926.5
3692.9
3569.8
3226.4
2939
2993.8
3074.1
4009.8
3826.5
4262.3
2480.7
3690.5
3599.2
3658.9
3874.3
3933.7
3746.1
2666.5
3538.3
3795.4
2693.5
3555.9
3752.2
4050
4149.6
3955.1
3630.9
3533.5
3386.6
4315.7
4177.4
4572.3
4237.7
3724.7
3566.5
3674.7
4483.5
5352.4
4218.4
3832.2
4475.7
4435.5
3726.3
3970.3
3716.4
4775.7
3545.8
3312.2
3777
3243.2
5240.4
4176
5150.2
3225.1
5692.5
4234
2691.4
3011.6
4117.8
2689.3
3771.9
4227.8
4292.8
4627
5150.3
4022.5
4287.7
4235.5
4654.4
3851.3
5604.9
3843.9
4418.2
3309.6
4458.7
4639.7
4851.9
4148
4434.1
5287.5
3416
5362.8
NaN
3809.1
4026.5
4090.5
5815.1
4053.6
4539.2
3589.5
4754.5
5742.3
4261.9
3863.9
3966.1
4736.4
5021.2
4552.4
4568.9
3634.2
5014.2
5101.6
4083.4
3368.3
4349.5
3418.1
2663
4058.7
4002.3
7059
4638.7
7563.9
3652.4
3933.1
3632.3
3101.7
1879.3
3956.4
4209.5
7413.5
6449.8
8593.3
9656.7
4888.7
6153.4
4172.5
3964.2
3788.1
3178.6
6699.2
6371
7810.3
8565.5
7423.5
6376.1
6717.4
6157.8
6752.4
5278
2880.6
4318.6
6676.4
9222.7
7261.9
8885.9
5637.1
6477.7
5008.8
7531.1
5874.4
7163.5
4867.5
5823.9
5125.8
9024.9
6681.2
8578.3
4519.1
5979.2
5935.8
2443
4123
5706
3710.6
8361
3747.1
7674
9057
8028.1
5278
1565.8
6364.4
5059.3
7191.1
9409.6
9779.1
14939
19647
13495
5955.9
11693
8775.6
2735.7
5696.8
9351.4
19713
16808
20283
18060
