# Supplementary material for: Micro-mechanical fingerprints of the rat bladder change in actinic cystitis and tumor presence
Source: Commun Biol. 2023 Feb 24;6:217. doi: 10.1038/s42003-023-04572-0 (PMC9950451; doi:10.1038/s42003-023-04572-0)
Supplement: Supplementary file 4 — Supplementary data 1 [file 42003_2023_4572_MOESM4_ESM.zip › supplementary data graphs/urothelium/4_BBN/Month2/R144/AFM.csv]

71337
65922
54066
52833
59113
79067
55731
50673
50500
47267
42992
47964
48843
50463
51796
57902
65371
69883
82533
72635
55399
58923
61924
71630
65276
60453
47426
65104
74236
73150
74264
69520
67395
57744
53781
55228
65976
61900
66975
68227
83286
83752
78439
1.0061e+05
78202
49579
69697
72485
71584
95766
81001
75358
96914
95768
94024
87574
92029
81459
72624
78050
95605
70585
1.1796e+05
95492
90728
1.0842e+05
85648
91407
87595
95317
87435
98337
96257
1.1711e+05
87145
81446
1.4332e+05
1.0545e+05
1.4223e+05
1.1038e+05
1.193e+05
1.0031e+05
89388
77189
1.0398e+05
93560
96289
1.5639e+05
1.1219e+05
1.1976e+05
1.1117e+05
1.0383e+05
97825
1.026e+05
1.208e+05
1.2133e+05
1.182e+05
92515
98316
1.0042e+05
1.1145e+05
1.4788e+05
1.2768e+05
1.2731e+05
95922
1.1587e+05
1.0559e+05
1.0648e+05
91090
1.3371e+05
1.1157e+05
1.3039e+05
1.2763e+05
1.3536e+05
1.2953e+05
77136
1.1511e+05
89329
1.1216e+05
1.3591e+05
1.3253e+05
1.7535e+05
1.1114e+05
1.6898e+05
97062
1.3675e+05
1.0407e+05
1.1702e+05
1.1591e+05
1.3471e+05
1.2039e+05
1.2186e+05
1.0154e+05
1.1122e+05
1.3234e+05
1.3713e+05
94285
1.2381e+05
1.6256e+05
1.3858e+05
1.2615e+05
1.6888e+05
1.2633e+05
1.4356e+05
31924
31063
41055
44071
45148
46451
41190
40088
61585
49515
31823
29963
59147
46059
60577
55359
69160
51088
55587
49467
46531
40329
43033
47458
28109
29826
33433
35984
24412
35046
30644
34816
34961
46698
45234
30331
31266
43494
49278
49088
39282
38477
46785
68434
45542
35768
56932
56556
43591
42676
55122
45725
45233
30037
30712
38816
34010
42541
41714
41668
36158
34482
32095
37357
45721
25544
40909
55804
63319
66273
60775
77624
42312
43405
43156
57295
45524
51472
52309
67208
54528
50459
64074
59832
50444
41603
65894
33992
52219
40476
42618
45515
55872
56236
70766
62718
55231
54732
71679
53138
59624
43888
45908
42691
38238
64054
36755
38132
35920
29379
63744
51259
51606
53974
67490
43684
57290
54004
43152
56169
44194
51716
42114
60450
51619
43781
63980
54604
53773
77402
51344
44600
36372
39252
65802
50274
32939
63831
35124
39064
35057
48714
56407
61433
60646
41567
60455
49998
50050
41300
54054
46121
60115
48740
54933
57164
49238
60998
51539
45580
65944
42012
55220
56018
66667
44112
55586
46240
35900
42810
50470
55892
43867
53578
83488
50113
50167
54590
60521
46338
54098
49605
56449
47286
48677
41810
49226
55944
53204
45057
57210
47482
50302
50177
52160
54646
49720
51009
38542
43420
64308
49765
38007
58276
29609
39850
54801
40146
56564
63621
49889
43180
53314
59900
55368
44255
47256
66356
54839
48599
54301
40141
50499
45966
59054
6632.8
5500.6
5167.7
4300.3
5716.2
6575.2
6756.2
5934.5
5744
6726.6
5802.2
6309.7
7170
6070.9
4030.1
1777
1590.4
4133.5
4452.5
4020.6
1809.5
4435.4
6362.6
6882.4
5598.9
4818.6
2762
2775.1
4420.3
3619.5
2875.2
4359.4
6252.7
7064.4
6851.6
6776.7
3972
1998.2
1636.2
5148.8
6150
5638.5
3575.8
1222.8
2338.1
6308.5
8262.3
6500.5
6037.9
1891.8
1597.3
4085.3
3163.4
1739.5
5301
4933.4
4396.3
2844.7
3783.8
3818.4
2660.7
4071.8
2862.2
1843.6
1163.7
3839.2
3519.8
4008.2
4267
3755.1
4184.8
2896.4
2570.7
2176.1
1840.7
2683
4371.7
2139.1
1810
2762.9
2700.2
3531.4
3974.5
4829.6
1452.1
1232.5
1765.4
2071.7
4082.7
4050.9
5232.7
3642.2
2933.8
3339.3
1840.3
3289.2
4024.3
1252.4
3064.6
4288.2
11851
11016
8758.5
15385
12415
13050
15683
25543
28356
21108
24506
26474
30719
28558
30119
29522
27607
19635
14604
11932
14934
12998
10615
10591
10698
12470
11586
13135
11997
14083
15108
15945
28969
24831
27743
39247
17356
23733
21283
21290
17841
14819
14516
9291.6
10665
12594
10066
9798.9
10689
10175
11232
10743
11507
12702
13465
18532
20318
19255
21760
16002
16308
21714
15696
19023
14652
13101
12061
11797
9186.8
7886.4
9023.8
10569
9813.1
9081
9186.1
13086
12466
16632
16463
15453
15239
17149
10773
11387
12780
10915
12280
14842
15089
16871
12210
12352
13908
10623
9832.7
7604.2
11068
14893
15350
12399
11975
18315
12302
11274
10116
9789.4
6885.5
6910.8
8238.8
12290
14009
15097
12452
14296
11912
11975
11453
9213
10666
16487
16471
15800
14792
18812
12920
11850
9764.8
7344
9425.9
6870.3
6066.5
8560.4
12832
11652
14713
10444
12580
16059
17350
12679
1.1041e+05
1.6414e+05
1.219e+05
1.5053e+05
1.1445e+05
84474
1.1074e+05
1.5087e+05
1.0929e+05
97120
1.3205e+05
83327
61246
55715
59880
78902
90093
88362
1.2586e+05
1.2619e+05
1.336e+05
1.1752e+05
1.1152e+05
97227
1.3203e+05
1.2346e+05
1.4408e+05
1.1003e+05
99843
74831
83977
46636
41803
33033
19067
33588
53657
41250
30266
41088
41960
53577
85690
1.0878e+05
92614
1.4176e+05
83458
1.2456e+05
1.0478e+05
99518
97198
98809
85571
82588
58718
56245
47137
33243
55088
37886
42290
50951
37108
42060
44683
76250
81044
70868
1.01e+05
87901
1.1021e+05
93726
86914
84266
70275
1.0069e+05
96400
68217
62641
44109
35594
40950
51159
35516
38458
41698
36237
26807
43882
44879
75062
68752
81445
89871
89201
87360
79560
89089
84090
75252
76474
58910
37354
46777
29421
39641
46324
41923
35401
37034
33987
33562
40461
60315
61829
51410
64455
81765
82303
86568
69138
66571
64883
77719
63606
69994
56737
37229
33198
33672
25719
27248
18673
22170
26478
31173
49722
52224
55998
54233
63262
67065
60290
60280
53570
63255
54667
69372
73889
99093
78987
82449
85293
80443
81819
91098
83041
84111
92610
1.0305e+05
76365
65458
69790
68464
57935
66274
63028
61597
52950
67547
58306
53231
65528
65438
52027
61137
76564
79153
80467
75124
66397
94786
71895
56225
61976
62855
73956
56130
68090
57732
66448
52069
68400
75106
56317
55243
61351
58254
52476
65067
61001
72199
74843
81886
77615
70190
52209
51459
58688
71454
52787
45734
55997
68838
76684
56446
60739
66614
63031
65857
49727
54964
53830
68087
59488
67229
77732
65223
75159
61449
49548
65639
51083
45326
36579
39939
47116
54224
68521
59595
55512
58703
56566
53815
53198
40911
64100
51784
68956
70246
70120
61353
54930
57841
47166
34594
33866
43702
41820
44712
44952
57651
57616
48288
46180
44077
55913
70715
60044
51112
50521
49356
53647
63013
46573
44638
61616
52354
61185
65379
55298
64707
70130
64897
61419
44895
44844
32402
43802
44250
86767
51670
43310
42856
30931
34427
32641
48161
38585
40059
40405
44472
39430
38710
36265
37003
45679
45196
36966
53509
57729
54020
38021
41478
45985
17522
34868
49990
35901
25812
29125
31277
34287
48494
25165
34204
39311
42476
31487
39383
54005
39273
29969
43478
40084
39760
58511
64710
40812
29264
54913
43127
44020
34874
42640
38135
31768
27674
27810
31665
32284
23035
31199
42867
49404
42744
43143
40703
24553
36062
35745
31079
42698
37087
29638
44458
40250
46790
29404
24548
35262
24887
25318
26394
31034
40582
36246
41531
46486
42520
56558
44565
32265
43134
34347
36458
29765
29796
30816
43991
44997
39747
38930
37130
24793
18728
23972
35811
34620
40136
44976
35538
27580
38225
35180
34945
35366
46869
41128
42244
31116
38142
45834
32681
25975
33171
37895
32335
31790
29775
32541
32058
41157
33815
24780
35957
38142
31140
31193
39244
43288
36616
1.0343e+05
76736
94995
75034
77193
75623
93264
85978
87936
77667
75726
73665
75136
84116
68876
74274
1.0397e+05
90847
81215
74733
72831
92005
81498
89844
64383
77218
73460
70743
98324
67041
89700
74506
87070
74199
69920
75317
69891
68997
72223
75053
92932
82605
70785
55808
92352
88229
82409
57670
80863
73096
83915
82205
66921
72900
89128
85672
73730
69253
75166
84649
66408
77321
74338
78180
60406
74792
65215
72326
63244
72310
65970
82893
57432
74039
60838
59096
48329
68603
61041
71780
56937
66026
62898
69898
65656
54744
56216
44537
52589
51932
49408
57103
56708
42942
61010
59633
52812
56668
59528
48300
57817
35932
44251
52051
50182
44220
57617
68630
66470
68236
68328
60979
47281
53416
45357
58384
33529
51167
67613
85170
55080
57896
58040
44744
49433
52612
56381
58289
59401
52729
66366
62649
74004
62731
69262
67401
52281
52202
61778
77113
61707
56159
52916
45786
68443
67010
74702
92181
74194
79935
80218
81780
85340
96000
83967
67253
81776
82576
97107
94775
87705
81928
72165
73399
55502
55863
58222
55940
43789
41329
59529
65998
71634
75242
75743
80325
65217
86125
81314
70183
76977
1.0102e+05
72732
1.0517e+05
66572
80501
86686
84662
51505
54422
44967
47765
46881
51901
49443
60303
58658
68975
71256
72982
91748
1.0066e+05
78454
79104
84909
73137
73513
1.0148e+05
68710
90117
67251
73987
62892
49855
62465
58982
59036
48382
68805
69725
67373
69029
81198
73556
78495
74046
89335
78414
76152
71237
61737
60697
93761
75641
86383
66156
63610
48539
54436
62959
81233
67955
64485
74902
47574
74958
79958
32405
33236
52188
88408
69676
64390
90318
60129
57746
79735
92705
85501
73774
80089
72937
47642
74945
63884
72391
85784
76908
61991
76972
73719
57312
71342
65965
61569
72408
66505
70908
66872
72797
67227
66074
51707
76801
64748
90288
72527
66488
62893
55405
53126
58794
51557
54479
55471
55056
52232
51023
70045
54451
39996
41839
42924
40479
42293
36233
32317
28696
29461
37076
47836
49945
47526
41027
27807
19756
29230
39753
38851
35462
31322
28657
24164
29732
36719
34219
21833
15561
25727
20315
17048
23117
43053
51785
58125
46543
24378
45002
46224
36695
36772
62219
52272
49654
37519
37925
35230
29733
32068
28325
30700
40402
27699
23052
28279
31579
31256
31788
29567
33186
38267
38038
36027
31967
33282
35990
40596
39244
32120
29841
32721
25518
25514
30546
26235
26736
35589
39019
39049
35280
47565
44767
41887
39648
40078
43354
43589
36243
30616
26379
27750
23819
30533
31223
32457
36291
28178
30460
38005
39960
34686
32440
39074
40064
42138
31400
30555
39306
32905
33459
34424
41815
38675
29122
29807
35021
36224
31222
34240
35953
39946
39162
43439
47706
30627
29602
36836
37601
33144
39109
40800
43138
38427
41540
34590
32180
33678
33964
34830
31904
35071
30286
27132
25409
46181
26525
44822
29228
31709
18706
20982
20612
28698
23436
29776
18937
16141
13745
30101
35673
30419
27675
21922
37723
24444
26003
23023
32812
26944
20356
29483
32037
21221
19333
17991
30996
24137
29288
18080
16204
24095
21048
13667
25552
21259
23021
13227
17647
24849
19029
11913
22890
21468
21268
23444
23164
31718
31311
26471
24427
19840
14712
18877
15472
14234
11960
22656
24002
17957
14066
22351
21581
19153
22378
18384
23329
16466
13870
21561
21022
14352
11505
14327
13033
16663
25582
26489
18239
17055
17346
22864
18121
9755.1
9607.8
14503
14276
20749
19326
10995
13844
18948
18009
15405
12309
18538
16279
17327
17232
19680
20186
14869
12479
8223.5
9786.3
18019
11513
10880
16061
12781
10606
12572
14905
8682.5
11970
10742
9990.2
13411
9737.7
13068
15779
14850
9473.1
10017
9684.9
13422
13482
11670
10764
10967
11255
11568
34649
35101
39134
34680
45030
40672
28632
43433
32433
34420
23679
25330
29953
34178
28144
29530
47627
27233
23315
43373
41931
27686
28708
30458
26036
22939
23690
41516
34774
23148
43494
39978
27706
28164
25772
26138
23595
20673
21569
33172
47052
34416
42295
48300
37189
28854
24507
31547
28837
35046
37092
39166
45078
51204
42486
35222
29828
25838
28918
23096
18654
20821
31023
40075
34220
33731
36796
47790
44712
40689
37771
26985
36377
32187
35918
35228
29648
40285
26369
35250
38304
23561
17424
21480
20938
18285
17035
32468
37486
32050
30782
53871
28208
40063
31242
32921
31960
30335
34275
44168
32029
28328
29801
28908
32971
19942
20867
24740
30730
19438
26633
43121
36834
54785
42512
33627
47078
42461
25111
33069
36228
48672
60580
40954
45352
55593
40603
46865
39006
31841
29775
35540
23203
33919
35102
38121
37097
41351
45321
53766
51439
56625
54888
44342
50477
51956
49033
56681
58448
53245
55511
51319
55498
50150
55868
64649
63553
67472
67679
58490
44546
45015
38069
35418
55479
55705
47884
60451
49238
43768
38011
38766
30995
36648
39135
46465
54897
50026
70823
67482
59372
63168
62788
57408
45252
39924
34118
31818
40613
45900
36877
47966
53764
35094
45253
42999
39437
38030
51181
40394
59537
50137
58434
86357
56421
50655
51881
60709
59431
45935
52197
40717
38223
56414
49845
39283
52494
60894
73327
60808
44623
50513
42585
42629
53192
76578
54192
66197
69622
57367
44956
35552
38772
52657
39955
60787
69095
57519
83326
47478
23586
51530
48208
55770
57206
54644
58397
41982
46335
50550
55977
60685
57683
54424
50779
61861
45462
69306
65686
66482
54601
70201
56831
39018
56595
87002
56841
72256
60534
51773
66172
60857
63152
53042
46684
45152
55310
41177
51039
57379
59377
65679
34607
46253
66691
73095
68235
48307
62319
82817
63919
70041
79625
1.0135e+05
63793
1.248e+05
95563
75980
98237
95248
1.1189e+05
78023
61751
62264
72891
70034
85939
58096
71772
50715
57479
44561
65888
78238
62531
71082
66055
86042
60121
68211
62405
77519
74516
81665
61202
57202
63027
46509
79404
85068
73168
55461
54555
66882
73093
53111
53800
79418
62522
52095
49079
63668
43755
73942
53100
58716
40838
60159
43776
57241
58123
61157
66446
53063
81587
56389
36378
83164
71181
62844
42798
66078
61999
69617
68611
58011
62720
77709
61910
48495
37961
58097
63031
45811
44730
51289
56567
53381
[truncated: 54 more rows]
