# Supplementary material for: Micro-mechanical fingerprints of the rat bladder change in actinic cystitis and tumor presence
Source: Commun Biol. 2023 Feb 24;6:217. doi: 10.1038/s42003-023-04572-0 (PMC9950451; doi:10.1038/s42003-023-04572-0)
Supplement: Supplementary file 4 — Supplementary data 1 [file 42003_2023_4572_MOESM4_ESM.zip › supplementary data graphs/urothelium/4_BBN/Month2/R144/Chiaro.csv]

35410
25031
36926
30482
30104
29060
28340
14242
15727
28602
38670
25018
48121
43861
36213
32634
22588
14941
20583
23974
40685
16932
33582
41567
33674
25891
22970
18537
15127
22214
28846
11823
25303
24202
27078
19039
25486
12937
19100
20753
12076
2324.8
929.04
NaN
20001
13819
15086
17219
24214
30326
27478
2277.4
22410
18660
19792
25584
27229
22309
21902
16176
34881
36585
2317.5
37351
42273
42182
34390
73863
50211
86638
89774
59584
68865
2402.3
72235
57039
69040
75633
52321
57116
57181
71369
51581
51856
2132.6
58241
50717
51786
47071
45708
81122
47894
48355
37567
36756
2518.6
44656
91918
60842
54298
54786
38226
43477
88880
53282
65294
NaN
61716
67761
40942
52153
1784.2
2503.5
60677
71444
36856
69177
75759
63725
35644
NaN
NaN
NaN
61506
7808.3
2400
1449.7
NaN
8029.6
9846.8
6681.7
18750
29529
30299
25482
2400.5
37490
30496
15189
23074
35051
24986
40017
32094
24635
35089
2354.2
24003
31168
59466
43737
43058
45457
47380
55466
49717
29284
2600.4
61117
57306
1.0867e+05
99605
75838
90099
64324
98704
94434
52629
2569.6
35999
79952
66371
42883
52260
73850
73782
49872
33415
48593
2466.2
51260
81174
68432
85977
85870
75140
47833
69328
46417
64638
1495.4
72240
66760
53463
42843
73687
50800
61995
69811
99892
85020
1766.5
59751
65776
35388
28050
65920
2219.6
2427.4
1543.7
NaN
12903
13149
NaN
21581
26155
23109
34402
45934
38741
60819
41872
2751.7
2760.6
2239.7
2020.7
2027.2
3562
2529.8
27524
38894
26909
31983
32919
34055
31943
37488
22387
30466
2276.9
18254
26206
7953.4
19349
20096
14411
25722
22944
27308
26316
29523
23323
18885
20926
26376
23422
22127
35139
28360
26258
13799
24911
22081
22300
21824
22081
17023
20014
41595
19845
17777
22163
16173
18458
22613
24999
24420
26150
25704
23717
14277
29888
12835
22145
24488
28687
32685
21759
33770
27674
13748
33766
18692
7298.2
30610
21073
25577
28545
28908
27603
29746
13104
20164
14455
28278
30290
29853
13677
24378
22754
12783
26766
15341
21985
22194
9649.6
17999
35207
43270
40308
9916.4
21353
6563.9
22993
40161
24916
40118
35737
14782
NaN
43381
9285
9875.2
14388
10104
27050
23995
39371
43212
51447
7772.7
56029
11109
16507
28529
29877
26968
29492
23987
33148
13916
37174
16328
23697
26067
33616
38091
28724
35904
34228
