# Supplementary material for: Micro-mechanical fingerprints of the rat bladder change in actinic cystitis and tumor presence
Source: Commun Biol. 2023 Feb 24;6:217. doi: 10.1038/s42003-023-04572-0 (PMC9950451; doi:10.1038/s42003-023-04572-0)
Supplement: Supplementary file 4 — Supplementary data 1 [file 42003_2023_4572_MOESM4_ESM.zip › supplementary data graphs/urothelium/4_BBN/Month4/R145/AFM.csv]

12105
11711
8117.3
5217.3
5732.8
4804.3
4187.7
4544.1
3772.1
3435
3133.3
2820.2
2980.7
3043.7
3155.3
3287.5
3282.4
3735.8
5173.7
4776.7
4755.1
7393.9
7132
8049.3
11982
13236
14862
13255
7950.4
7665.3
7603.5
5341.7
5646.8
3826.5
3301.8
3041.8
3379
3263
3088.9
2886.6
3570.5
3128.5
3045.3
3670.1
3752.7
5615.4
7435
7945.5
8826.8
13471
12398
13242
13712
12362
15771
9727.3
7992.4
8202.3
5509.5
3781.1
3586.7
3141.8
2983.5
3755.8
2892.5
3164.5
3316.1
3244.2
3624.8
3665
4021.1
5488.7
7172.3
9904.1
11674
14617
18551
16337
20894
17163
13847
16734
10221
6379.3
5618.9
4385.7
3837.3
3078.7
2916.6
3391.1
3116.2
2924.5
3695.5
3177.4
3463.6
3949.4
4574
5230.5
6640.8
10313
14857
18058
18281
18366
20420
23765
17000
16297
9121
5857.8
5371.7
4290.3
3638.3
3983.9
3737
3283.2
2725.7
2601
3105.7
3074.4
3477.9
3687.9
4799.5
5245.9
5771.4
7450.5
18883
17446
23719
18176
19700
23623
18750
19492
6581.7
5969.9
5256.5
4736.9
3875.7
920.21
1464
1471.2
1375.4
1264.6
1318.6
1362.9
1815.9
1654.8
2128.9
2206.8
1759.5
1889.4
2414.8
1961.6
2344.3
1423.6
2158.8
1612.8
2011.2
2259.1
1904
1976.1
2075.9
1537.8
1793.8
2484.8
3113.2
2005.4
995.45
791.3
670.12
606.8
1812.9
460.54
707.32
1446.7
1601.7
2229
2290
2378.1
929.41
2576.7
2606.7
2823.6
2902.1
2744.3
1390.8
995.71
1867.3
1930.3
1274
1462.8
1460.6
1504.3
1630.9
912.9
1066.3
1274.3
1213.9
2082.9
1922.1
1829.5
1494.1
1021.3
1074.8
1195.4
1095.1
1564.3
1148.9
1789
1899.1
3122.7
3443.6
1766.7
1992.9
1608
2154.9
2037.3
2831.8
1707.3
1302.8
864.2
883.29
1301
1560
1605.7
1522.5
1790.4
867.41
1273.3
1870.8
2099.6
1950.1
1839.6
1565.6
1820.5
2062.4
3715.5
3612.1
3364.6
3064.6
2463
2227.1
1824.7
1606.2
1588.4
1411.1
1245.3
873.97
1078.7
900.62
1314.4
1724.3
1563.6
1354.5
1580.9
857.24
810.31
1780.6
2385.8
3168.3
3163.2
2878.8
1682.1
1924.3
2032.1
3086.7
2033.7
2650.2
2049.5
2124.2
2357.6
1492
1567.5
1826.7
1664.3
1393.4
1157.5
666.66
348.65
740.46
828.55
935.75
859.62
1005.6
1627.9
2417.9
1332
1363
2694.5
1947.8
1665.4
512.22
942.48
595.51
689.87
1397.6
2295.6
2163.8
2104.9
2199.8
1504.7
1163.7
1072.5
1217.5
1343.4
1060
978.29
948.85
1078
1077.3
924.59
1194.3
1490.5
2662
1721.8
2211.3
1944
2078.7
1783
2321
1894.7
1211.2
1217.5
1803.9
953.75
776.31
989.11
1186.5
856.15
706.3
145.85
186.17
226.3
165.69
141.07
85.88
144.31
221.48
179.86
345.72
148
804.62
559.43
284.08
772.45
758.8
877.07
662.33
793.85
644.17
362.69
543.45
482.54
296.57
445.99
316.32
519.36
503.05
376.03
283.19
433.4
1030.2
376.03
447.06
331.24
197.57
189.39
499.09
1189.6
214.97
197.38
298.86
123.31
3668.3
4126.6
4629.9
4195.5
3681.2
3640.6
3971.6
3485.5
3359.1
4573.5
4273.8
4368.9
4769.6
5416.8
5656.2
3853.8
3722.8
5237.1
3914.9
3111.7
3486.6
4601.4
4676.1
3957.9
4000
4500.2
4332.9
4976.1
3945
3866.2
4604
3422.2
3508.5
4096.8
4721.7
4149.6
5705.4
5450.5
4551
4286.5
4890.2
3638.6
3152.5
4308.3
4549.2
4526.2
4233.1
4741
3865.4
4292.5
4313.4
3913.1
4192.6
3561.4
4274.8
5177.7
4050.7
6275.4
4518.6
4094.6
4257
4028.4
4627.1
5572.3
6149.2
5759.6
6478.7
6621.6
7160.9
5610.4
5336.1
4842
5416.7
4258
4527.5
5352.2
3726.1
4734.3
4668.5
4546.2
4950.1
4605.3
3948.1
5751.3
6057.5
5689.7
6456.1
7171
8918.9
8275.2
7451.3
7377.7
7792.9
8196
7949.6
6402.2
6811.7
6190.8
5713.8
4901.8
5131
4032.6
3530.2
4380.6
4783.5
4778.2
5134.6
5832.1
6800.1
6335.1
5622.5
4556.2
9031.9
8902
10719
9101.3
8075.3
7665
5760.4
5734.3
11593
9512.9
7592.7
7162.2
7135.9
8207.8
6823.1
5634.7
3986.5
3399.7
3128.1
3245.7
4030.6
4113.2
7482.6
7427.3
7255.7
7385.8
11299
8861.6
5802.5
4971.5
8896.9
10888
8586.9
7357.7
11364
9378.7
12245
9339
7708.9
7280.8
4145
2872.1
1989.9
2430.6
2248.3
1676.5
1707.8
5377.4
8542
10725
9744.2
10911
12268
12814
9527.7
9214.2
11928
297.52
243.33
246.09
184.79
302.89
246.67
530.62
402.51
230.99
185.23
395.53
308.05
414.83
448.35
495.96
338.78
357.12
377.73
237.38
251.56
279.35
391.34
481.01
358.44
348.26
379.04
480.65
295.21
357.09
541.74
416.23
322.62
490.67
526.83
413.64
235.98
237.66
423.69
383.03
446.85
496.31
399.17
495.45
393.78
449.17
488.9
359.38
362.05
334.08
225.04
3943.7
3838.7
2641.1
1910.2
3679.5
4805.5
6099.9
9070.1
6593.8
5093.7
3890.8
2915.5
3611.8
4678.3
3608
3229.3
5074
5311
6162.1
4287
3863.3
3945.9
2999.2
3713.9
3231.9
3445.1
4172.8
3623.4
5632.6
8552.6
7771.1
3201
3616.1
2646.8
3382.3
2966.6
3788.6
4172.7
3425.7
4387.3
2403.8
2972.8
2102.1
2557.1
2786.9
4861.1
4306.5
2856.5
2716.8
3824.4
3294.4
2333
2084
2199.6
2571.7
1911.6
2661.6
2465.3
2051.1
3428.6
4905.6
8417.9
8389
2510.5
1708.9
3226.8
3006.2
2254.5
3113.7
1717.7
1918.6
2126.7
2118.2
2338.4
2487.5
1841.6
2365.3
2380.1
1993.7
2291.5
2061.7
2723.3
2023.8
2494.2
2030.8
1834
2416.9
2659.7
17951
21048
19080
19714
19384
12235
16284
25807
18755
20597
25794
27615
40334
40499
31121
25776
17057
17949
14270
15026
12466
20137
19817
18896
18081
17957
19299
26325
13330
16505
13675
21824
13545
18689
19918
14299
11111
9427.8
12780
12775
8625.5
14753
20464
10571
8275.5
9457.8
7862.5
13233
11073
15142
15657
18615
18304
26532
14526
8357.7
15120
11954
19932
14082
14739
16819
13644
12581
12606
9311.5
8653.6
17550
10588
11877
11640
8103.2
10182
13351
14661
13183
13243
13348
10884
11333
16536
16915
13643
14941
11500
11242
11093
10327
11389
11824
16605
13515
11518
10942
10103
11544
15355
7611.7
11372
10723
9849.1
15726
8197.4
9405.5
18556
10459
10090
12503
9694.9
11466
8768.3
11467
14086
10250
11075
10411
7557.7
10926
8878.7
8236.9
14002
16704
12668
13565
13014
10385
12410
8078.2
10916
10383
8913.2
9106.4
11465
14700
12150
12284
8034.5
9029.1
9746
10710
9091
14998
9324.3
8540.2
8243.8
12098
13051
13111
11966
10100
12476
14045
12546
12221
15290
20788
19547
18582
10333
8935.5
2895.6
1159.8
1507.4
1382
1607.7
1778
2261
2807
2904.8
3665.3
5409.6
5652.5
5720.3
6431.3
7984.2
13707
10204
11339
12057
8030
8970.5
13462
17849
19852
19126
16054
11749
12878
11838
9942
8912.1
8685.9
9206.4
8933.1
6806.4
5891.6
5980.6
5729.6
7109.7
9025.8
9967.5
9077.3
8056.9
9392.5
8644.7
2738.3
7143.1
8008.2
8362.5
9606
7487.1
6291.7
5208.8
4530.6
4628.7
5249.1
7525.8
7496.2
7700.5
8167.3
9829.1
6152
4754.5
5416.7
5878.3
5691.4
6253.5
2860
5869
5493.3
6501.4
6840.4
7646.3
7199.4
6585.7
5701.2
5610.1
5960
6156.2
4342
2853.7
2340.5
2003.1
1465.5
1644.2
905.24
1412.1
2746.4
5456.6
4842.2
6391.7
1623.3
2088.7
7098.9
2857.2
8289.1
7530.8
9208.3
10969
8113.5
7743.6
6357.1
6182.5
5491.2
6855.2
5502.9
6607.4
6445.9
5625.6
6496.1
6398.4
4923.9
3213.7
2448.8
2486.2
3141.9
4238
4286.8
3884.4
3559.5
3192
3112.7
4212.4
4546.2
3749.2
3394.1
4056
4153
3882
3740.4
4574
4900.4
4049.6
3747.9
3998.7
3295.1
2332.9
2364.9
2485
2676.1
3703.8
4392.9
5211
6050.9
5318.9
5436.3
5722.6
5006
4607.4
3660.4
2712.2
1900.7
1729.9
1149.9
1380.6
1381.1
1560.7
1325.5
1546.6
2190.1
2563.8
4281.9
476.46
4549.5
3429.8
1974.5
1587.7
1234.4
1359.6
1357.9
1039.8
895.86
1162.3
1278.5
1520
2430.8
3224.2
3775.9
3487.5
2699.3
2139.2
1115
1051.4
700.7
754.41
1283.9
1193.3
967.17
1014.3
1490.1
1814.4
2958.3
3222.8
4803
5267.2
4751
3407.1
2315.6
1989.7
1238.7
1371.3
1006.2
829.93
790.25
864.52
733.7
670.44
584.27
772.56
1638.6
2022
3306.4
3029.4
2666.6
2142.9
1418.8
816.59
504.73
563.27
672.03
739.24
573.66
712.66
1229
1415.1
2014.8
3291.7
4001.7
3777.8
2871.5
1624.4
1185.8
673.92
454.12
688.96
481.51
546.21
822.22
1569.2
1595
2285.3
2445
2274.2
1891.6
1439.6
1310.3
793.58
565.09
417.75
501.4
641.56
564.77
552.67
1143.8
1519.4
2442.8
1586.1
533.69
862.4
468.07
342.38
1036.6
1402.5
1598.4
1940.6
2384.5
2098.7
1872.5
1827.4
1295
778.61
414.02
296.78
247.47
248.55
173.78
231.02
269.55
281.42
244.41
257.27
272.06
351.22
347.03
378.67
357.1
376.61
241.34
266.69
373.87
382.63
353.89
335.95
237.45
273.98
274.68
224.84
224.79
197.48
203.44
201.12
272.03
235.57
239.73
247.29
285.6
225.31
337.19
289.88
395.92
345.62
381.44
369.43
281.75
269.06
316.24
354.25
277.12
177.65
234.92
235.26
237.39
220.19
238.52
243.9
198.79
286.68
304.64
296.98
299.51
272.34
338.33
279.3
292.62
297.62
276.7
285.98
291.89
222.33
171.63
195.55
201.07
196.31
245.08
301.7
277.28
307.34
343.07
348.36
283.65
297.26
277.09
285.55
242.23
287.33
284.82
266.19
316.86
287.52
307.26
279.41
302.17
244.68
196.06
226.49
305.72
281.72
1189.7
1465.1
824.09
594.35
418.04
538.03
561.28
666.57
630.3
1047.3
1110
992.13
779.12
1525.5
1713.7
1117.5
1131.4
891.69
1080.4
708.11
827.14
897.43
679.97
744.09
966.54
1216.5
972.32
1109.9
944.96
1390.2
1060.5
860.63
651.49
809.79
1412.9
1080.1
931.81
1006
1000.5
1281.3
884.19
1102.9
1275.5
992.24
1439.9
892.6
653.2
1145.2
1058.7
833.08
1314.6
925.66
1082.7
1332.6
1372.4
1257.1
1013.1
744.75
1001.6
562.46
1417.1
1195.8
1362.5
1204
1323.5
1573
1689.1
1304.9
1211.7
1231
707.93
918.37
1040.8
1377
1676.1
1701.2
1360.9
1748.4
836.57
1079.7
2142.5
1517.6
1165.5
948.41
792.13
1517.5
1122
1853.5
2097.8
1859.4
1564.4
1275.5
1222.8
719.85
894.32
901.28
953.6
1641.2
3071.9
1415.3
1094.2
2136.4
2540.7
1477.8
2046.2
3233
1661.7
1405.7
1258.8
393.74
1027.5
1374.8
1283.1
1699.1
2203.8
1741.7
1591.9
2362.3
1744
1353.2
1707.7
1060.3
605.79
1740.5
2673.4
2779.3
2785.9
2248.2
1516.9
2161.9
1680.3
2074.4
3474.8
3299
2115.7
2606.6
2160.2
1356.4
1066.4
1798.4
1683.1
1966.1
2557.9
1624.9
2157.2
2875.8
1939.2
1689.5
1895.9
1995.1
2240.6
1821
1786.3
3286.2
2391
3363.1
1367.5
511.72
382.48
603.86
631.69
1116.4
1113.6
1767.3
2311.6
2255.1
1746.4
1898.6
1768.9
1412.8
1578.2
1092.3
1219.4
1560.4
1776.2
1970.5
1639.6
2458.8
1954
995.69
1161.8
779.75
349.51
572.7
660.15
591.37
855.36
874.99
1244
1157.4
1876
2159
2298.6
1769.4
1690
1439.5
1489.2
1060.3
899.76
969.6
963.84
1548.7
1381.6
1591.2
1860.2
1970.7
1784.7
1282.7
1321.7
914.14
423.1
445.37
519.6
813.03
1065.6
617.67
1470.5
1951.7
2027.4
2033.8
1677.7
1386.4
1309.9
1001.5
831.99
986.15
1085.8
1851.6
1998.6
1955.2
1540.8
1465.7
1317.6
1016.5
948.34
710.55
1111.8
1053.2
1421.2
1648.3
1788.1
1720.8
2021.8
959.85
1186.2
857.29
1173.9
936.16
1047.9
1449.4
676.18
2756.6
2348.5
1927.2
2118.6
1770.4
1502.1
1547.5
2024.7
1838.3
2211.8
2376.6
1859.3
3056.3
3451.7
1200
1114.9
1027
968.69
934.77
729.11
1318.7
1002
1082.7
1087.5
1030.2
2188.4
3263.4
2534.8
2253.3
1797.4
2044
4523.3
4989.4
7317.6
6066.9
5378.8
5635
4451.2
4815.1
3223.9
2815.5
3140.7
3381.4
2271.4
3819.4
3713.5
4228.4
4709.7
5450.6
4752.2
5426.8
2906.1
6402.3
7116.7
6157
5316.2
4815.9
6075.4
5802.9
6563.9
6607.8
7138.6
5538.2
5590.3
5421.5
4966.9
5575.2
4441.8
4568.7
3362.3
2222
1797
2570.1
3344.1
5087.8
4410.3
5300.1
5386.6
5565.5
5749.7
5648.9
7965.4
7088.6
8059.8
6726.1
5182.6
4889.3
5430.1
5805.3
5707.9
3459.3
2109
2141.6
2032.8
1463.1
1835.4
2350.5
2336.4
2889.4
4292.7
4313.3
4304.5
4379.6
3988.1
5195.5
2965.3
4909.2
4398
3427.6
3962.2
3560.6
2486.2
2154.5
1554.9
2167.9
1368.4
1510.8
1246.9
1214.1
1486.6
1680.9
2313.8
2678.4
2573.3
3522
3492.2
3617.9
2585.8
3555.9
2612.7
3023.2
3417.8
2639.9
3488.1
3065
3798.7
2509.1
1638.1
1447.8
2013.7
3287.1
4107.8
3459.2
2908.5
2859.8
2691.1
2626.9
2470.7
3581.7
2522.8
3038.4
4288.2
3457.7
2948.1
1597.8
1482.8
1391.2
1534.8
2454.9
2537.4
2609.1
3559.4
2733.9
2852.4
2687.3
3267.3
2641.6
3172.4
2672.8
2758.4
2418.8
1337.8
17727
18393
18466
13985
17605
16015
15726
3221.3
10684
7807.6
7234.1
11303
11166
10203
11973
16505
16617
19936
16176
16273
21224
22662
17329
14602
14324
12516
12369
11737
7818.7
7350.2
5395.8
6226
6852.4
8226.1
9606.7
8448.3
13443
15701
17075
17953
14728
14669
16144
11260
5904.7
5179.7
5465.9
5085.5
5085.3
4198.2
4133.4
4454.2
5170.2
5871.8
5039.4
5037.6
6374
8438.2
15164
13933
12564
7990.5
6050.1
4594.9
5339.5
5291
5536.5
4455.7
4713.3
4684
4937.1
5213.9
4471.3
5203.6
5129.8
7577.2
6561.9
8486.2
6601.1
7413.4
7177.2
5303.7
4663.6
5200.5
4986.7
4533.4
4105.3
3564.7
3660.7
4378.3
4481.6
4701.2
4969.5
5370.5
6017.5
6605.2
6973.9
6608.5
6907.9
6974.9
6729.4
5578.3
6257.1
4124.3
4914.4
4938.4
3970.4
3375.8
3946.1
4394.4
4621.3
4833.7
5129.6
5182.2
6288.7
7323
6050.5
5853.9
5725.6
5473.3
4895.8
4855.1
5335.9
5059.3
4616.2
4102.8
4383.9
5066.4
5059.8
4823.6
5232.2
5549.3
4901.5
5194.1
5684.9
5390.4
5350.4
5507.8
5343.3
5176.1
5144.3
4618.4
2819.2
2521.4
2385.4
2856.9
2439.6
2590.9
2887.2
2540.7
3572.8
2934
2267.2
2440.8
1327.9
2751.1
3198.8
3454.2
2489.6
2688.3
3182
3419.2
3040.6
2380.3
2051
2095.6
2376.1
2924.7
2771.4
2750.6
3170.9
3377
3498.7
2438.9
2139.1
1260.4
1462
2274.9
2432.5
3135.9
4418.3
3531.8
3938.8
2431.4
2249.5
2245.3
3162.1
2869.5
2613.1
2713.4
1582.1
1872.7
3524.1
3720.5
4140.7
3580.8
2775.7
2107.2
1828.9
1613
1316.3
1905.1
2303.5
2382.1
2367.2
2824.4
3957.3
3500.7
2550.2
1972.3
3096.7
2798.2
3032.5
2507.4
2848.4
2677.7
1811.4
2593
4082.6
2374.1
2525.5
2297.4
1844.4
1773.3
1699.2
2090.6
1590.6
2298.8
2550.8
2888.3
3570.3
2331.5
2136.1
3254.4
3009.6
3041.8
2799.5
2748.3
3188.2
3639.6
1715.4
2659.3
2430.2
2467.8
2156.4
1709.3
2527.9
539.23
1633.9
2015.7
1647.9
2263.2
1980.1
3784.5
3197.9
2057.6
3390.8
2887.2
2985.2
2627.2
2557.7
3794.7
3549.3
2970.4
3343.6
2961.6
2398.8
2243.1
1649.4
1718.1
715.72
439.36
847.17
892.03
1189.3
2066.9
1500.7
2321.8
3699.5
3410.2
3597.6
2881.4
3262
2895.3
2669.2
3263.6
2193.9
3832.7
1537.1
1664.2
1684.3
1030.4
590.08
734
535.53
991.18
1033.2
1283.1
2313.6
2244.1
2017.6
1750.6
1775.5
1486.1
1865.5
1963.8
1786.2
1739.4
1319.2
1477
1494.6
2225.4
2749.7
3089.2
2705.7
2155.7
2226.7
2504.8
2014.8
1754.4
1560.4
1787.4
1985.1
1899.7
2117.6
1493.1
2250.4
2441.1
3627.7
3960.1
5185.9
3325.8
5297.2
3728.7
3826.2
2542.9
1985.7
2661.8
5117.7
4017.2
5095.7
533.54
6062.6
4992
4340.4
5002.5
197.83
4220.5
4552.2
2408.8
1695.5
4617
1819.2
5186.7
4063.5
4017.7
3764.8
4658.4
4605.6
3065.9
694.13
1402.5
3696.5
3426.2
4005.5
3893.9
3491.6
4219.8
3930.1
[truncated: 8 more rows]
