# Supplementary material for: Micro-mechanical fingerprints of the rat bladder change in actinic cystitis and tumor presence
Source: Commun Biol. 2023 Feb 24;6:217. doi: 10.1038/s42003-023-04572-0 (PMC9950451; doi:10.1038/s42003-023-04572-0)
Supplement: Supplementary file 4 — Supplementary data 1 [file 42003_2023_4572_MOESM4_ESM.zip › supplementary data graphs/urothelium/4_BBN/Month4/R145/Chiaro.csv]

NaN
2458
NaN
NaN
NaN
NaN
NaN
1009.8
2513
2357.3
837.05
3109.4
874.53
921.63
1256.8
1488.6
2505.9
2178.6
2630.2
3444.6
1765.9
5368
1720.8
1348.2
1794
1976
2080.4
2364.8
2898.6
4964.1
1833.2
5329.1
2786.9
2829.8
1499.2
3980.5
3533.2
2729.9
3484.2
3193.4
2986.8
8503.4
2222.8
3983.7
3596.4
5901.8
3767.3
3941.6
4356
4374.1
4401.6
11530
3978.9
4920.1
2259.3
5323.4
4578.4
5533.7
4129.9
5682
3817.4
13564
4584.4
3274.4
4121.1
2407.4
4249.2
3315.3
4286.2
7788.4
2868.1
30953
4059
8865.3
5040.4
6149.6
6124.6
9331.2
6138.9
10870
542.98
44279
38869
55352
81357
90593
84874
74051
62340
1.2652e+05
1.1443e+05
NaN
62138
67689
27713
55936
24059
16702
2186.4
3109.8
3512.9
5504.3
7381.8
19326
27943
1466.8
41511
49776
52946
82846
1.1942e+05
1.063e+05
91629
82560
1.3462e+05
1.016e+05
1754.3
47364
39059
30027
23636
17182
21699
2260.1
3808
2758.7
3323.4
5607.6
21203
21228
3119.9
5242.8
8180.1
5538
7718.4
5092.1
7068.9
7110.1
2595.7
10288
13577
8889.8
6047.9
9588.5
8408
9698.7
7430.9
11074
12108
10662
11087
24441
7859.5
8246.1
4350.6
6253
14933
21772
21068
22667
2763.2
NaN
NaN
NaN
NaN
1454.8
2436.9
2468.6
2494.3
2583.7
3359.1
3306.6
2724.8
1037.8
1966.7
2972.2
2522.9
3035.9
5070.6
8390.8
8835.9
12870
2618.2
9451.4
12865
18892
14696
10051
12671
10423
14064
3348.1
11741
2370.7
NaN
11611
10710
13835
12444
16103
9119
10313
2865.2
2306.2
2239.8
3332.8
10661
9839.8
11312
20318
25153
18268
16961
15839
14219
2083.2
15601
26028
17583
11084
8958.9
17197
20185
21135
34203
38785
1917.5
29720
24498
28928
30777
40015
2034.3
NaN
32498
NaN
NaN
1533.8
NaN
1740.5
13625
16236
10650
3569.9
12597
9250.8
17450
22701
14286
11632
13243
12970
10870
23725
41341
25284
45462
47130
33489
NaN
30753
NaN
2954
2151.5
1032.3
NaN
NaN
1543.4
2589
2446.1
2151.8
2204.7
2746.5
3061.5
2387.9
1713.1
3217
3484.3
4217.9
7316.2
10369
7031.3
13586
10552
3500.6
9171.8
13231
11932
9442.2
5503.3
8646.8
13085
3947.4
16802
16242
3555.5
6444.5
5685
12923
8043.4
NaN
3314.1
4812.8
13300
5422.8
8225.3
17527
21843
20487
18554
19374
21376
3433
2813.1
33993
28201
31931
47180
2565
2707.8
2559.4
2861.5
2587
2618.6
2326.6
2337.6
1969
1866
2696
2701
2833.1
3465.5
2339.4
2018.7
1496.3
2700.7
4162.1
8050.8
10607
11349
17964
14247
4221.5
12618
9092.8
1932.1
7936.2
7751.1
8426.2
16143
10009
11261
23840
4245
13686
7789.5
8963.4
4096.1
9596.2
10852
