# Supplementary material for: Micro-mechanical fingerprints of the rat bladder change in actinic cystitis and tumor presence
Source: Commun Biol. 2023 Feb 24;6:217. doi: 10.1038/s42003-023-04572-0 (PMC9950451; doi:10.1038/s42003-023-04572-0)
Supplement: Supplementary file 4 — Supplementary data 1 [file 42003_2023_4572_MOESM4_ESM.zip › supplementary data graphs/urothelium/4_BBN/Month4/R146/AFM.csv]

1569.6
1089.6
1341.8
1417.2
897.62
726.48
580.29
1240.4
1318
1273.8
743.92
870.09
1195.8
961.58
410.86
760.73
653.83
625.25
997.43
1103.4
105.23
240.47
74.252
690.31
1297.6
1112.8
774.99
578.87
569.71
812.16
947.49
1108.8
656.47
817.88
1094.2
895.02
1119.9
164.61
324.78
486.67
139.7
870.27
866.03
760.33
731.94
683.75
526.35
690.24
582.86
567.27
591.95
382.52
281.42
873.88
531.8
303.76
336.89
586.24
897.2
891.59
659.36
790.51
742.04
557.7
783.69
520.28
482.13
492.04
372.71
661.33
109.35
105.36
717.68
518.63
531.68
456.59
513.59
810.54
168.02
243.01
80.487
84.561
1563.4
478.47
795.09
922.35
985.29
546.29
1949.9
949.94
939.8
381.83
578.31
1086.5
729.79
1293.6
1281.2
1411.8
1146.4
1083.4
1335.1
1187.3
930
489.98
888.37
961
587.63
1014.2
784.65
1425.5
1062
849.93
791.73
1169.6
801.56
1306.9
1439.2
1557.9
1337.9
810.2
952.66
1186.2
1137.4
1424.4
1390.2
1077.4
1005.9
612.25
765.9
849.87
958.4
1953.7
1528.2
699.7
1768.3
1320.4
778.15
1001.7
1262.7
1173.2
962.68
1188.7
1807.3
919.41
1423.1
1630.8
1233.2
2021.1
1468.7
874.26
761.61
1239.1
1037.6
1054.3
1072.3
1431.1
794.09
1521.2
1602.4
1257.4
1008.5
1106
1439.4
1973.4
1572.2
1848.5
1664.2
411.82
480.47
381.25
399.07
351.42
403.18
860.73
847.06
948.98
951.3
838.06
672
683.46
879.02
836.91
388.69
431.94
401.05
455
361.19
332.43
534.11
510.14
476.66
665.62
744.68
904.73
731.55
522.71
629.46
597.53
559.09
381.77
366.11
353.28
411.27
510.16
329.17
473.68
831.82
971.2
572.21
722.05
1024
604.45
539.29
420.8
298.3
479.71
497.25
496.37
835.12
882.94
559.43
669.81
453.65
343.54
443.13
439.75
439.88
533.46
475.66
392.16
466.74
531.79
673.38
906.83
384.23
432.2
690.07
542.85
395.64
476.78
703.04
691.1
438.86
618.29
903.43
927.89
634.53
443.6
257.88
445.05
472.54
364.06
586.12
320.9
665.4
369.54
438.53
760.88
635.73
729.77
509.07
507.87
595.66
1152.3
679.77
773.22
593.68
1122.1
1022.2
954.69
848.4
1076.8
1115.4
1091.3
1219.8
1408.5
1109.4
1370.1
1367.9
1150.9
2104.1
1553.3
980.28
935.27
691.33
911.82
1183.4
904.93
893.06
972.53
1193.1
1287
1044.4
883.26
1043.6
1344.8
2437.9
1372.9
1461
1206.1
1444.9
1460.3
1289.5
1472.2
1544.4
1150.3
1162
915.85
1036.9
1132.8
1096.7
1531.8
1430.1
1415
1456.9
957.32
1185.9
1124.7
1033.7
1211.8
1429.1
1592.3
1488.6
1108.4
1409.1
1904.6
1693.4
1530.5
1822
1395.5
1348.7
1355
1239.8
1340
1361.3
1125.3
1653.2
1475.7
1435.5
1523.6
1355
1351.3
1319.4
1445.5
1661.3
1462.9
1225
1348.3
2098
1446.4
1620.4
1023.1
1454.4
1196.7
1172.7
1370.8
1234.4
1223
1376.4
1159.1
1463
1845
1613.8
1425.5
1253.8
1419.6
1344.5
1034.6
1281.8
1281.8
1788.5
1756.8
1648.8
2392.4
1521.6
2134.1
1612.2
1469.2
1030.9
1365.9
1419.6
1341.4
1459.9
1716.1
1158.5
1943.1
2226.9
1448.3
1203.2
1273.4
1517.3
1478
1798.8
2031
1774.2
2553.8
2843
2654.9
2694.2
2332.3
1828.2
2043.1
1860.5
1645.7
1251.9
1536.6
1571.3
1599.6
1855.1
1784
2389.9
673.12
1173.6
1887.4
1107.4
1423.9
1181.7
1847.6
1681.4
1173.4
1542.8
1345.3
840.67
2304.8
1983.4
1633
2586.7
872.89
1428.2
1627
1582.5
1893.1
2145
1718.1
2340.5
1543.3
1500.4
753.92
874.94
1050.6
1677.3
1280.9
1282.5
974.69
1041.1
1569
722.58
1173.1
2613.4
2911.5
2756.6
807.87
2470.6
1560.8
1665.4
2412.9
1639.2
1631.5
2494.9
2447.9
2000.8
1902.3
2420.5
1097.9
2426.8
2463.9
1949.2
1923.8
2162.6
2241.1
1714.4
2068.1
1020.1
1814.4
1520.7
2666.1
2660.2
1574.4
1996.3
1186.5
3689.8
3382.5
5961.8
4606.1
3598.6
1779.1
1337.4
3185.3
3117.4
2940
1869.4
2099.7
1613.1
2117.7
1223.2
3003.8
3552.1
3814.3
5358.6
1837
815.5
607.29
573.14
400.37
1152.1
986.7
634.69
973.6
541.58
1345.1
875
884.57
395.57
1427.3
490.53
945.95
2236.5
2382.9
1537.1
1266.2
1269.3
1404.9
1307.5
1447.8
1573
1341.8
1381.6
1717.7
924.82
543.72
1476.5
1010.6
1078.9
672.75
1280.6
1260.3
833.94
715.63
1114.7
825.16
526.74
442.93
435.91
682.83
654.26
799.52
618.05
1418.6
268.53
477.78
708.86
1509.9
1059.8
757.72
1365.6
852.64
875.24
693.04
767.69
383.46
733.4
632.4
908.41
1067.4
886.4
1010.6
1162.4
1496.3
519.91
512.86
589.38
747.75
985.26
1219.3
1415.3
708.12
487.67
590.65
627.93
704.26
530.91
806.04
999.34
717.23
700.6
427.87
482.48
2.0879e+05
2.4435e+05
1.1217e+05
98912
1.2203e+05
1.3276e+05
98553
84561
54872
42061
46470
57232
68514
1.5735e+05
1.9366e+05
1.7035e+05
1.0657e+05
81093
67583
50973
44604
52707
71174
1.0073e+05
1.1061e+05
1.1617e+05
1.05e+05
1.2221e+05
2.6803e+05
1.7202e+05
2.115e+05
2.1588e+05
1.5203e+05
1.0509e+05
1.1708e+05
1.0743e+05
1.0957e+05
72853
44252
43256
53475
74750
98201
1.3567e+05
2.0529e+05
2.3253e+05
2.1284e+05
1.0058e+05
82953
55738
45808
39425
77023
29572
58407
1.1115e+05
1.1992e+05
1.5154e+05
3.2892e+05
2.5053e+05
2.702e+05
3.1452e+05
1.6054e+05
1.2907e+05
93813
52114
32511
41221
31470
31487
31123
69844
1.1039e+05
2.3341e+05
1.8337e+05
2.1472e+05
1.9933e+05
96832
62796
28918
21227
23633
42775
36726
51021
96078
1.3207e+05
2.9676e+05
2.0326e+05
3.76e+05
2.94e+05
2.2209e+05
2.8473e+05
1.4967e+05
94487
51157
44822
41898
22498
17935
21021
59153
79826
1.8776e+05
2.2267e+05
2.0731e+05
1.9078e+05
1.3254e+05
59564
26219
21223
28927
43080
51316
56689
1.0616e+05
2.6201e+05
4.1897e+05
2.6238e+05
2.4547e+05
48060
60991
4.0906e+05
3.2509e+05
1.2771e+05
74711
62648
46432
37913
27967
32779
65600
1.5246e+05
2.0588e+05
2.1761e+05
2.7617e+05
1.9014e+05
1.5135e+05
82683
43591
40723
53207
61649
84972
1.0672e+05
1.7254e+05
3.2605e+05
4.0168e+05
49748
52835
21103
21319
16420
8628.3
9019.8
9234.1
7198.4
6167.4
4082.8
12049
10715
17779
22225
20871
20675
8400.5
11889
14743
16559
8727
4455.6
3173.4
6256
7515.9
6776.4
9370.9
8421
10972
18632
16726
9433.8
14507
11142
8007.2
9109.6
5984.5
6027.2
7569.8
5142.7
10131
9842.6
10125
5574.5
6185.5
10218
9483.5
5046.8
3937
5601.9
5833.8
6769.6
7211.3
8193.4
6420.7
8503.3
5423.2
7664.2
6529.1
6739.9
5161.7
7732
5336.2
3482
3931.2
6233.9
8434.4
5464.7
7883.5
7589.4
6198
6894.9
4681.3
3287.2
4804.9
6267.9
4555.7
6394.3
5822.3
9283.7
6125.9
7403.5
7994.6
6698.2
8825.3
5191.3
5591.4
3618.8
2614.4
4747.8
5913.7
7718.8
7209
7076.3
6158.5
6207.8
4468
5622.1
5862.8
9875.1
8231.8
7660.3
6475.1
7625.4
10476
5542.8
7061
6041.6
3629.1
4064.7
3758.5
4968.8
5129.9
5855
6862.4
5374.8
3178.7
3027
5222.7
6656.7
6441.1
7021.2
1495.4
1574.6
1623.9
1546.5
2270.5
1486.1
1964.9
2139.8
2075.7
2256.9
2491.7
2821.6
2993.9
2877
3004.1
2955.3
3038.9
3246.9
3332.6
3369.8
3372.3
3346.8
3703.8
3584.7
3379.7
2791.2
2694.3
2823.4
2948.3
2939.5
2871.1
2762.4
2736.9
2635.9
2634.6
2601.3
2673.9
2926.7
2884.8
2693
2711.8
2675
2651.4
2436.7
2267.1
2264.9
2363.6
2414.8
2618.7
2714
2765.5
2720.4
2636
2700.9
2606
2378
2177.2
2438.5
2407.5
2353.8
2160
1944.1
1852
1875.2
1843
1968.6
1989.2
1916.6
2013.2
2194
2605
3102.6
3021.7
2978.6
2952
3182.7
3157.5
3308.2
3269.7
3939.6
5006.4
5296.8
4850.8
4660.4
4631.7
4174.2
3743.7
4007.8
3894.2
3865
4105.2
4367.2
2625.4
3551.2
2867.2
2912.4
2724
3077.4
3178.5
2934.2
3226.5
3403.5
3876.6
3518.5
861.55
2985.5
2833.7
2985
3027.8
3053.2
3263.9
3328
3271.3
3397.4
3793.2
3909.5
3630.6
3041
2981
3494
4082.7
4794.1
5778
6074.4
6021.4
5515.5
5378.1
5712.5
5904.4
6441.8
5493
4667.6
3906.2
3930
3557.4
3374
3619.4
3883.4
3873.2
714.29
545.14
792.09
877.8
657.71
498.09
763.21
730.63
597.44
504.25
570.37
684.07
651.26
762.11
888.53
650.46
462.95
670.77
764.3
710.38
619.47
678.9
677.67
492.98
519.23
610.97
721.84
786.08
772.34
595.91
965.32
919.35
757.88
551.16
669.49
732.22
822.62
721.7
740.75
653.95
649.94
760.55
781.67
831.53
591.96
665.14
794.09
794.35
613.14
256.08
707.43
782.92
727.03
735.89
667.22
770.53
699.21
643.64
840.52
636.17
459.92
519.13
603.23
628
572.85
647.52
699.81
643.08
905.86
852.1
452.43
580.11
737.39
720.58
721.49
672.63
649.67
723.76
654.71
625.86
471.28
604.33
617.13
719.43
843.82
495.24
458.36
529.98
750.05
747.18
387.81
628.49
726.91
605.57
652.82
535.53
530.54
530.73
593.54
666.54
562.1
921.76
595.49
275.06
669.53
921.7
677.62
654.37
555.3
404.24
431.54
514.16
40389
42171
43380
39205
38941
49084
41061
37196
34384
31534
39613
30856
38330
32933
38798
35353
39230
36607
35139
35610
36882
31325
32035
27574
27389
30562
32273
28283
28951
28703
36191
38024
32262
30894
25507
24661
25804
24857
30049
31705
26582
33443
33802
32631
26572
27775
27954
26959
25622
25721
29596
26540
20373
18483
18975
17812
20465
23972
28222
27075
24594
24942
25072
27471
25557
21852
13927
15528
19917
399.64
406.22
384.14
629.11
608.9
301.77
405.34
455.86
410.03
521.56
408.31
498.86
704.61
415.83
127.12
648.21
517.29
670.83
968.62
332.43
800.48
408.33
633.83
736.83
948.66
541.32
255.79
606.14
898.87
276.85
216.37
606.14
577.22
523.17
596.97
649.7
814.14
263.98
908.63
496.49
643.85
618.8
200.4
579.88
250.7
584.39
433.79
600.88
417.18
513.4
612.96
395.04
499.06
609.3
443.92
616.82
631.53
320.11
633.21
596.88
511.36
537.21
439.34
587.3
730.75
653.68
453.57
705.81
674.51
532.95
422.94
1017.8
1173.5
1185.4
743.09
475.01
528.21
512.06
613.07
601.76
713.07
626.2
797.15
674.01
581.7
1406.7
1093.4
344.67
571.11
553.91
716.3
788.57
710.05
140.88
965.51
994.96
822.06
766.27
569.44
503.69
597.39
545.45
436.42
427.02
510.37
847.35
694.7
812.26
656.77
557.37
559.79
160.62
1054.6
1441
778.39
632.34
654
1031
658.93
529.86
502.74
1497.4
1526.6
1076.4
1362.5
191.23
785.78
852
707.11
341.89
482.56
149.07
1052.7
787.7
748.36
806.68
595.6
1392.6
520.28
609.78
1872.9
571.83
1.1484e+05
535.79
763.91
451.6
488.46
843.18
867.1
1174.2
1679
626.9
247.97
1010.1
1535.8
431.54
609.23
1125.6
867.62
369.45
1032.1
1712
1014.4
482.21
154.8
1145.5
1246.6
1455.2
1225.8
463.2
809.86
1082.3
1399.1
1376.2
1836.8
327.32
436.91
622.32
306.46
251.61
301.32
577.88
449.06
297.09
736.24
1234.1
1099.1
728.58
830.97
838.89
1179.7
413.94
988.29
938.89
723.87
2162.5
2307
