# Supplementary material for: Micro-mechanical fingerprints of the rat bladder change in actinic cystitis and tumor presence
Source: Commun Biol. 2023 Feb 24;6:217. doi: 10.1038/s42003-023-04572-0 (PMC9950451; doi:10.1038/s42003-023-04572-0)
Supplement: Supplementary file 4 — Supplementary data 1 [file 42003_2023_4572_MOESM4_ESM.zip › supplementary data graphs/urothelium/4_BBN/Month4/R146/Chiaro.csv]

NaN
1125.2
1043.9
2652.5
8172.3
3637.9
4943.5
4891
4273
4529.8
3252.4
NaN
8857.6
7748.8
5434.1
17420
23130
3040.5
10591
21942
25221
11931
NaN
11483
5063.2
5131.3
17529
16318
871.07
679.13
402.71
781.68
NaN
3458.6
24572
NaN
1337.1
2651.8
1139
NaN
7368.5
NaN
4284.5
7332.1
8323.8
5446.3
NaN
18121
4790.6
2564.6
11849
16235
3953.2
10725
9910.7
27657
15390
636.89
3190.7
12974
5620.3
10931
815.68
635.02
375.54
516.5
1060
1472
280.7
830.16
1242.2
3317.1
2279.6
4810
1554.6
3895.1
3129.8
5993.3
3911.8
NaN
13721
2314.1
533.43
3326.7
11428
4058.6
11123
12880
7750.3
12346
NaN
2763.8
4016.4
NaN
NaN
3608.8
3492.4
NaN
NaN
4767.8
4526.1
NaN
5429.9
4469.5
NaN
9161.7
4439.9
5913.9
4951.2
5071.6
5345.6
3672.6
1428.5
5013
5851.6
5368.9
6065.1
5291.3
5432
NaN
5025.2
9715.2
NaN
1639.6
6746.6
6456.8
NaN
5029.2
NaN
NaN
NaN
2229.7
3140.4
2352
1975.4
1902.5
4565.7
7132.6
7392.9
8876
7379.6
NaN
6637.7
7897.1
3625.1
NaN
NaN
NaN
2224.1
3586.6
3591.4
2085.8
NaN
3529.2
3791.5
1940.4
NaN
3547.2
3528.2
2820.2
NaN
NaN
2902.7
NaN
4192
4272.8
3767.3
2711.2
NaN
1472.3
4765.3
11458
10557
10391
NaN
11270
12849
9264.8
5786.1
11349
NaN
22281
30805
33049
26789
2086.3
31971
27863
12130
21141
24147
NaN
1789
NaN
NaN
NaN
1756.6
1833.4
NaN
NaN
3260.9
4006.6
NaN
6517.9
4833.9
NaN
3303
2698.8
5086.8
NaN
NaN
NaN
NaN
NaN
2087.3
NaN
NaN
2838.5
2240
NaN
NaN
2236.6
3379.8
2395.4
NaN
3451.1
3249.4
NaN
6343.2
3624.6
NaN
7744.3
32516
20832
18924
9023.7
19247
13982
14995
16951
20019
NaN
4217.2
50949
37511
55065
29809
33198
26823
7676.9
15390
NaN
NaN
28037
37075
37395
55598
35306
48818
56107
35872
24547
40709
NaN
45112
58022
39257
40176
36022
40190
49031
27776
33337
32974
NaN
19219
12243
21442
22238
19474
18685
1991.7
5635.7
6730.4
10968
7480.8
47881
NaN
NaN
33864
28864
29377
50806
29591
24520
71959
6579.4
27523
31796
48292
