# Supplementary material for: Micro-mechanical fingerprints of the rat bladder change in actinic cystitis and tumor presence
Source: Commun Biol. 2023 Feb 24;6:217. doi: 10.1038/s42003-023-04572-0 (PMC9950451; doi:10.1038/s42003-023-04572-0)
Supplement: Supplementary file 4 — Supplementary data 1 [file 42003_2023_4572_MOESM4_ESM.zip › supplementary data graphs/urothelium/4_BBN/Month4/R147/AFM.csv]

5012.6
6909.2
5912.8
5092.3
2709
2132.6
2275.2
2100.1
2058.6
1384.7
1922
2216.6
2342.5
2793.8
2833.1
3768.4
3271.5
3548.7
10359
15652
11368
9311.3
5135.1
5461.1
4850.6
3012.4
2475.2
1782.7
1574.9
1706.9
1426.2
2379.5
3685.1
4025.3
4022.7
4390.1
5345.1
8676.2
9751.6
9113.4
6210.3
2220.5
2990.9
3460.2
3272.2
3429.2
2383
2318.2
2329.3
2570.2
2308.8
2191.9
2887.3
4949.9
7858.2
6896.1
5902.6
3275.8
3563.9
3441.4
2756
1856.6
1873.6
3433.4
2601.6
3215
3039.2
2742.3
6951.2
5481
3170.7
3029.7
4155.2
2558.7
2438.9
2524.1
2744.5
3968.6
4287.9
1081.5
1231
1393.7
1451.1
1388.7
1586.6
1704.6
1701.4
1722.9
1793.6
1735.2
1784.3
2037.7
2181.4
2107.2
2080.8
2015.5
2336
2340.1
606.95
3000.3
2865.4
2553.9
2672.2
2389.3
2084.7
1946.8
2015.1
2046.5
2088.1
1835.1
1768.7
1685.3
1537.5
1334.2
1206
1095.2
1039.7
992.68
862.68
998.21
1074.1
1120.8
1166.2
1230.1
1169.4
1240.9
1178.1
1170
1186.9
1255.7
1330.3
1415.7
1463.1
1408.4
2344.3
2090.4
1813.5
1732.4
1762.6
1816.3
1697
1585.6
1531.3
1515.1
1540.5
1583.2
1322.1
1247.2
1142.6
1092.8
1036.6
1002.8
811.86
1010.8
1102.1
1227.8
1352.1
1374.4
1238.9
1160.5
1161.1
1178.9
1286.3
1415
1621.9
1439.5
1522.2
1717.5
2005.7
2665.3
1771.3
1538.3
1542.8
2808.9
2640.1
2250.1
2672.2
3360
2868
2276.4
1967.2
2574.5
1907.3
2233.7
2122.7
1957.2
2547.5
2410.5
2243.2
3768.3
1976.3
2846.6
2658.4
1906.6
1539.4
1599.9
1818.8
1415.8
1814.3
1853.7
2088.9
1796.3
2541
2593.2
1925.8
1626
1513.7
1460.2
1530
1546.2
1310.5
1218.3
1264.4
1181.6
1433.7
1781.2
2197.2
1664.7
1748.7
1515.9
1491.7
1422.6
1245.7
1252.4
1091.8
1795.9
2422.8
2190.3
2422.6
1880.7
1367.3
969.11
1164.3
1377.7
1414
1552.1
1534.4
1691.3
1497.9
1381.8
1198.7
1011.1
1001.8
1345.8
891.18
1435.1
1189.7
1174.2
1028
4676.2
2244.1
23248
14710
2128.9
2200
1549.7
2279.2
2351.9
2589.8
3048.4
2529.2
1857.5
1890.9
1919.1
1327.8
1989.7
2317.6
2068.1
2057.7
2490.2
2542.8
3038.8
1447
1359.9
1666.5
2010.2
2088.1
2041.1
2502
1465.2
1585.5
2157.9
2936.2
1803.1
2377.4
4020.1
3397.2
2954.9
1993.5
2173.6
2154.4
2106.2
1996.7
2767.1
2538.6
1877.3
1972.9
2807.8
2352.6
2592.7
2285.2
3379.2
2764.7
2277.7
1817.4
1600.7
1486
1640
1958.5
2239
2325.7
2318.9
1686.1
3978.8
2237
2344
2023.6
2520.9
1586.1
2141.1
2565.7
2734.8
5596.8
3597.5
5565.2
4486.1
5395.3
5152.7
4015.4
3566.6
3854.3
3519.1
2751.3
1589.3
4478.9
3382
2885.9
8507.7
6993.6
9619.8
7726.9
8451.1
7704.9
7607.2
9470.9
3849.7
4040.3
4441.3
3319.5
2855.1
3441.7
4209.3
4476.4
2177.9
2029.6
2427.1
2382.8
2070.7
1912
2020.6
2810
1827.3
1387.7
1336.7
1201.1
1274.5
1833.8
2299.6
1376.9
1283.3
1136.4
1349
1348.4
1382.7
1363.6
1220.5
1281.1
1401.7
1375.6
1088.8
861.51
659.91
1236.1
1201.5
1298.2
1921.1
1873.5
1579.9
1462.4
1490.2
1507.4
1481.9
1785.9
2333.1
2282.3
2153
1926.4
2120.7
2296.8
2764.5
2432.8
2017.2
2006.8
2212.8
2408.7
2664.8
2310.2
2191.7
1327
2100
1219.2
2307.6
2892.9
3380.9
1808.9
1317.2
2781.5
1280
1786.5
5437
3411.5
2395.9
2281.4
2685.9
2288.5
2352.2
1243.8
1739.1
2826.6
2442.9
1567.8
4744.2
3770.4
2024.3
1801.2
1696.5
1448.5
1945.1
2074.5
2249.9
1476.1
1245.6
1507.1
1510.6
1662.7
3707.3
2743.6
2039.2
3010
3428.3
3603.3
2213.3
1757
3365.1
2914.2
1601.2
1358.2
1729.9
1574.2
1504.7
1957.4
2078.6
2341.2
1702.5
1301.4
1718.1
1741.8
2600.2
1688.5
1933.6
2226.9
2116.6
1709.1
1504.1
2719.4
2060.1
3279.8
2247.3
1977.9
1868.7
1787.7
2331.8
1782
2969.8
2306
1700.3
1214.4
1792
2575.4
2625.7
2561.6
2414.5
1881.9
1713.9
1451.8
1758.1
1917.7
2428.6
2652.5
2172
2237.6
1547.2
2234.9
2732
2537.2
2414.4
1904.6
2160.7
1789.6
1899.5
3054.7
2438.6
2867.5
1513.1
1810.2
1713.8
1570.2
1439
1797.1
2575.9
2071.1
2161.8
1711.1
1741.4
1671.9
1956.1
2383.4
2626.7
2308.8
2076.5
1508
1620
1975.6
2902.1
2251.9
1713.4
1365.4
1618.2
2470.6
2984.1
3413.7
1965.4
1206.6
1516.6
1785
1461.9
1395.3
1759.6
1842.3
1852.8
1926.2
1917.2
1271.5
1150.7
1267.1
1366.2
1728.7
2127.8
2464.9
2156.9
1656.2
1909.3
1261.1
1089.5
1444.4
1450.4
1220
1153.7
1149.4
1315.1
1403.7
984.31
1075.9
733.99
947.53
1141.4
1296.7
1333
1470.1
1177
1350.4
802.53
824.65
1036
905.5
1048.1
1084.9
1114.2
1142.2
1054.2
1005.7
861.1
938.3
1012.3
1141.5
1268.8
1141.4
933.77
1139.4
1143.3
920.65
764.86
1105.5
988.22
1278.3
1008.8
1090.6
984.01
971.31
1086.9
1555.1
1251.6
2280.8
2024.6
1417.7
1735.6
1526.8
1473
1666
1251.3
1370.8
1704.9
2008.6
1954
2044.5
1565
2030.8
1994.5
1930
1584.4
1517.9
2710
1856.9
1701.3
2000.2
1892.9
2885.4
3274.3
2059.1
1482.2
1561.3
2646.1
4127.2
2583.9
2277.5
2058.9
1378
2039.5
2234.1
1668.9
2907.9
2443.5
2624.5
1676.7
2084.5
2650.1
2632.6
4084.7
2976.6
1593.2
1891.7
2914.7
3998.6
2986.9
2445
2590.7
2436.4
3991.1
2967.2
1909.2
1737
2821.5
4217.6
2281.1
2601
2754.6
2817.2
3679.4
2588.2
1723.9
1641.4
2170
3155.8
4034.1
2645
2630.5
2420.2
3792.5
2897.7
2582
3798.4
2856.5
2837
2515.7
2652.3
2260
3591.6
3819.7
1712.6
1486.4
1613.8
2114.7
4666
3382.8
2376.2
2695
3041
2683.9
2516.9
3010.1
2375.4
2576.9
2484.8
2847.4
3755.6
2605.5
3723.4
4645
4256.4
4592.1
2867.3
3517
3613.3
3227.7
1940
2932.1
2816.4
2149.7
2305.6
3468.1
3466.6
3265.9
1720.8
2347.1
1802.4
1746.7
2548.2
3001.9
3549.8
3345.8
4047.8
3308.1
4263.8
4491.9
3764.3
3885
2495.6
1895.8
1635.1
1640.4
2502.3
2721.3
3878.2
3698
2863.6
2772.7
2745.8
1976.8
1361.3
1611.5
2452.8
2111.8
2251.1
3680.5
3523.1
3072.1
3277.8
2503.8
2693.1
1917.6
1694.5
1592.9
1885.2
1952.1
2640.1
2570.1
2505.2
3043.5
2501.5
2661.8
1987.9
1886.3
2402.6
1875.4
1833.7
3457.4
2910.9
2346.5
2277.4
1718.4
2119.6
1923.9
2311.1
1335.1
1318.8
1466.9
2418.9
2679.7
1667.4
1646.2
2397.8
2308.2
2723.6
1930.8
1721.2
1226.4
1722.7
2147.4
2140
2260.3
2329.8
1674.9
2193.5
2141.4
2035.4
1074.8
1863.1
1898.8
2980.2
2524.7
2660.2
2039.6
2756.4
2905.8
2603.3
1873.9
1697.6
1298
1900.4
1883.5
2219.8
1818.9
1562.5
1603.8
1432.2
1823.5
2120.6
2548.2
2570.8
1996.1
1866.9
2398.4
1969
1198.2
217.14
1898.5
1207.2
2513.7
2753.3
3241.3
5260.6
5012.5
3479.8
4936.7
3642.6
3677.3
2742.7
2192.1
2308.5
742.8
1229.2
2275
2277.2
3364.7
2538.2
937.15
575.62
2238.2
2749
3111
3224.3
4612.1
3921.3
2146.7
2775.6
3082.8
3389.1
3373.6
3523.2
2971.7
3127.9
2078.8
1610.4
1861.9
2948.1
2795.9
1667.1
1307.9
2465.6
3805.5
2315.4
2914.4
2373.4
2226.4
3426.5
5401.3
4081.4
2595.4
3356.8
4231.8
4618.4
2467.8
1864.9
1537.5
616.74
2389.2
2969.7
3265.2
2615.6
2404.8
2151.8
4074.8
4192.5
4785.9
4072
3499.2
4735.5
6245.7
7863.4
3546.6
3430.1
2951.3
3627.8
3882
2896.8
2375.1
2598.3
4283.3
3294.4
2741.6
1887.3
2666.2
3924.5
3876.1
5787.1
2821.6
2167.9
3495
8355.6
6375.2
2665.6
5610.3
1983.4
3467.2
4260.4
4151.1
4344.5
3705.5
4146.3
3849.9
3985
4259
4576.5
4238.2
4183
2453.4
3642.6
5177
4479.7
5891.1
4487
3858.9
4336.1
5202.8
4297.2
6756.2
5729.2
4165.1
3154.8
3103.5
3930.8
2764.4
623.2
563.79
571.42
669.02
606.14
535.16
596.27
656.24
591.5
608.82
587.26
581.14
691.53
700.9
955.74
698.87
608.05
694.77
965.39
1230.2
1346.1
1327
1396.9
1628.8
1839.6
2194.7
2844.1
2994.1
2511.5
2280
2204.2
2200.3
2336.6
2251.6
2132.8
1421.7
1057.9
922.27
934.07
957.35
1066.4
1021.5
1002
767.94
517.88
793.64
799.79
840.05
885.61
925.86
937.37
949.9
968.83
936.33
785.04
778.47
734.96
867.04
1276.8
1326.9
1594.3
1738.9
1695.7
1645.8
748.68
964.44
1036.2
1056.8
988.9
951.48
859.68
907.47
877.98
843.97
818.59
830.11
921.67
1057.5
1232.6
1583.1
2204.7
2090.4
1933.7
1770.3
1478.8
1255.8
1267.1
1777.8
1836.6
2118.5
1849.2
1564.8
1978.7
2254.4
2098.9
1566.3
1604.2
1582.4
1720.4
1663.7
1924.2
1974
1539.1
1314.9
1642.9
1843.7
1924.3
1846.6
1714.1
1180.8
2157.7
2776.2
2043.2
1566.5
1517.1
1385.9
1158.7
1636.4
1608.2
1750.8
1650.3
1656.5
1775
1742.9
2020.8
1845.8
1051.7
1220.7
1373.7
1852.3
1530.8
1818.9
1663.3
1526.3
1134.2
1473.5
1269.9
1526.5
1093.7
1183.5
1347.8
1770.4
1433.6
1261
1162.8
1487.5
1795.2
1258.1
739.81
416.68
870.82
1013.3
1092.8
1238.7
1333.4
1095.2
1016.5
1044.5
1198.4
1212.4
838.14
839.67
779.55
852.74
735.62
860.05
1336.3
948.72
938.75
1179.3
1120.5
1060.5
3028.9
3571.4
3811.5
3938.7
3745.9
3516.9
3360.9
3604.3
4167.8
3786.5
2986.7
2913.5
3671.6
4742.3
4181.1
3217.9
3458.2
5224.6
4994.5
3276.7
2758.7
2649.3
2891.6
3581.9
4176.8
4474
4537
4303.9
3499.1
4366.9
5484.1
5261.5
4452.4
4544.5
5157.2
5498.1
6276
8247.9
8311
5995.6
5440.2
5781.1
7467.2
9577.4
11660
11536
10144
8429.3
7815.3
6496
6201.2
5271.9
4352.7
4251.1
4288.4
3808.9
2727.4
2750.4
3950.6
6167.9
6606
5284
4241.3
3527.9
3133.3
3070.8
4014.5
5406.1
4488.4
3150.7
2802.5
3745.9
4165
3769.8
3937.7
4177.3
3922.7
3666
4220.9
3984.2
3034.7
2401.3
2286.4
2183.7
2134.4
2003.1
1828.5
1673.1
1547.7
2712.6
3309.1
2698.6
2263
2132.9
1997.7
1934.9
1968.5
2133.8
