# Supplementary material for: Micro-mechanical fingerprints of the rat bladder change in actinic cystitis and tumor presence
Source: Commun Biol. 2023 Feb 24;6:217. doi: 10.1038/s42003-023-04572-0 (PMC9950451; doi:10.1038/s42003-023-04572-0)
Supplement: Supplementary file 4 — Supplementary data 1 [file 42003_2023_4572_MOESM4_ESM.zip › supplementary data graphs/urothelium/4_BBN/Month4/R147/Chiaro.csv]

2398.6
2601
4275.7
2420.6
5308.5
5907.1
2962.4
3244.7
2523.5
2177.4
4547.3
1994
5331.2
4068.8
6212.3
6776.4
5886.4
4030.2
4339.8
5169
5800.6
4210.6
4235.1
5353.6
7478.5
7686.7
4033.8
3643
7508.6
6224.8
5173.6
9058.3
3875.6
6173.6
9767.6
5093.5
3373.6
3147.8
3224.8
7012.7
5338.3
6364.1
4220.8
5244.5
8181.2
6412.7
6848.1
4091.9
3399.4
6825.4
4783
5388.3
8313.2
7775.3
8908.7
4316.9
6051.5
4661.7
5593.6
8033.1
5559.1
7257.5
9181.3
5701.7
3718.5
12118
6521.3
4169.7
5953.3
4558.5
8713.9
7314.8
3142.6
4123.7
2753.3
2465.5
3681.6
2927.9
4285.4
4179.9
6419.9
9349.6
4936
6643.3
3035.3
3264
5331.8
1582.7
5849.6
3164.5
2661.5
22618
38816
53866
47297
49581
24044
39988
80888
1.0464e+05
63089
3075.2
96982
1.2036e+05
1.0986e+05
1.9063e+05
97051
33540
1.2512e+05
1.1126e+05
1.1015e+05
1.0405e+05
4951.1
80111
2.3279e+05
99685
87600
70372
97744
54916
80137
53690
37999
6508.4
24846
8629.8
13295
19850
28322
19545
3025.2
5828.4
17075
52391
19206
45724
32378
82617
51282
33536
81649
2978.8
38621
94661
85708
1.521e+05
1.2808e+05
70112
1.1302e+05
94510
335.24
NaN
474.41
514
791.28
NaN
NaN
440.95
NaN
NaN
710.26
797.33
999.66
842.93
1041.1
662
492.32
577.91
458.47
474.36
727.2
807.05
NaN
1243.2
1345.9
1556.7
1743
828.52
557
NaN
887.55
1638.2
2725
1226.8
942
839.16
1402
1826.1
2044.6
1159.4
660.05
914.46
1383
1569.7
2070.9
2317.9
1917.9
1329.1
1147.7
867.5
628.25
1161.6
303.03
NaN
2528
1794.3
2440.2
2463.7
1350
1122.7
617.79
1700.3
909.55
989.73
2954.9
2622.6
3167
2598.6
2329.1
1901.7
794.41
2278
1190.7
1201.6
2836.6
3261.5
6042.2
5450.3
4179.4
4067.3
1181.8
4637.6
1451.5
2309.6
1913.5
4703.8
5910.1
9245.2
10248
4948.8
1217.3
6325.4
1730.8
4100.1
4256.7
6227.3
6330.4
9031.1
11724
10223
NaN
796.43
NaN
NaN
598.33
NaN
437.39
607.28
680.7
NaN
401.69
636.77
424.77
577.81
778.47
656.65
NaN
726.86
677.78
NaN
602.95
707.87
856.01
903.32
1052.1
1166.2
NaN
903.26
NaN
722.51
688.81
783.64
966.65
1507.1
NaN
1486.6
2380.8
1484.4
1100.2
1205.4
NaN
958.91
1283.1
1198.3
2693.4
2381
NaN
2205.1
1451.4
NaN
NaN
1174.2
700.24
1723.4
1542.5
3209.4
3122
NaN
NaN
NaN
NaN
958.48
NaN
1446.2
1022.2
3286
2462.8
1453.3
1829.3
NaN
NaN
1250.1
NaN
NaN
NaN
1737.6
2255.8
NaN
1677.4
1083.5
3199.7
1301.7
1341.8
1666.8
1385.2
NaN
2038.5
1473.4
1389.8
1472.8
3797.9
1553.1
NaN
NaN
1524.3
2043.6
2803.7
2941.1
2432.8
1752.3
3812.2
2221.9
3676.8
4224.9
6086.6
2158.4
1939.8
NaN
2335.3
NaN
3544.2
4706.8
NaN
1647.4
1495.3
1677
1822.1
2189.2
2442
4366.4
1173.3
3879
NaN
1294.6
2974.4
3292.3
2757.5
6282.4
2949.9
1724.8
998.33
1353.2
1137.8
2294.3
1743.3
3600.3
3124.3
2110.6
1511.9
1294.3
NaN
1720.3
656.47
1101.3
1693.2
2762.7
4071.3
2423.6
1135.2
NaN
2299.9
1880
1480.5
1446.2
1856.3
3180
3852.8
3118.9
1635.5
2180.8
3215.5
NaN
2029.2
1428.2
1672.1
2365.7
6488.2
3501.2
2480
2792.8
1456.7
2154.6
1541.6
1275.2
2286
2460.8
4259.4
1506
2743.4
3389.8
2276.1
1811.2
2035.2
2077
2782.7
4758
4315.9
2571.7
1428
3212
7887.9
2547
6186.9
5442.1
7184
9606.6
10668
9272.9
5838.1
3439.9
612.96
2453.4
2003.4
1581.3
1483.9
1539
2811.5
1177.1
15056
14417
11572
16188
29783
1226.4
27013
33003
37610
39073
1300
86023
1.2211e+05
1472.9
97074
1.0524e+05
1327.8
1630
1648.3
1722.2
1787
3013.5
3522.9
5262.6
6223.9
7806.7
12525
15367
39829
49883
80289
8656.7
74670
95613
97013
33762
80209
73583
97672
85474
73972
95506
71206
68208
47941
68781
54033
66985
33121
35828
1785.3
1330.3
1125.3
1836.1
2251.5
2025.4
1889.8
1874.4
2033.5
3072.4
3472.3
4549.2
1217
8633.9
11131
11591
7222.5
10632
14654
15483
11200
22522
20224
1154.9
36964
28105
41887
38592
32623
44411
58857
45656
91038
89148
1362.6
58748
93528
76188
94207
86954
1.1573e+05
89161
1.296e+05
1.4581e+05
89309
1724.2
1.7867e+05
83841
64222
65622
69500
88827
1.0819e+05
57344
37697
25948
1451.8
1550.4
1460.6
1947.8
906.08
1508.8
1229.1
1607.8
1573.2
2552.1
3796.8
4110.5
3046.7
2488.3
3466
7945.1
11071
9223.9
2921.9
7442.2
8033.7
16751
13882
22711
24053
22121
1869.4
36875
28476
37756
39787
29003
49191
54496
18359
71109
69795
1636.5
1.1055e+05
64799
86776
88539
1.18e+05
1.1558e+05
1.9254e+05
1.3716e+05
1.4561e+05
1.6769e+05
2822.3
1.8482e+05
1.8423e+05
41340
33440
62421
44040
57863
53394
37583
31480
1800.5
1935
1465.5
1552.9
1683
1599.6
2288.7
1945.1
2761.7
2948.5
2973.9
4040.4
8339.7
5294.1
6956.3
1912.8
6601.8
9467.5
5516.9
7744.3
8312.6
16501
14242
21930
27166
27072
1726.7
