# Supplementary material for: Micro-mechanical fingerprints of the rat bladder change in actinic cystitis and tumor presence
Source: Commun Biol. 2023 Feb 24;6:217. doi: 10.1038/s42003-023-04572-0 (PMC9950451; doi:10.1038/s42003-023-04572-0)
Supplement: Supplementary file 4 — Supplementary data 1 [file 42003_2023_4572_MOESM4_ESM.zip › supplementary data graphs/urothelium/4_BBN/Month6/R148/AFM.csv]

62526
76814
1.0696e+05
1.1077e+05
1.1965e+05
1.3316e+05
98065
74153
49500
77442
63747
90926
56501
67372
62510
49005
25912
39016
1.2565e+05
1.0452e+05
1.357e+05
92182
83695
63153
45872
50017
54387
75850
1.1588e+05
26401
29421
39716
52262
63754
62370
57999
52720
64600
69170
53951
39986
42031
34112
39772
1.0358e+05
41579
35137
54552
54216
47627
43311
52637
67746
69439
58812
53143
70353
65022
61829
75497
87368
70892
69468
60482
65993
23209
28416
54568
56558
53790
51855
60153
75845
71836
56919
64379
62083
51335
44165
38527
60692
73565
79732
82060
71028
69114
66947
56866
65761
40764
56401
59620
65529
86070
77836
71340
73873
40435
46847
53483
61720
74348
55884
44016
41068
56599
59812
44369
64605
84797
80562
81637
1.1798e+05
90448
68135
90145
59442
46485
35860
52265
61968
52658
47506
36516
60993
46900
38693
48781
58169
51961
59729
50402
39767
51631
76145
57638
68126
64222
62377
49984
51396
46870
46850
60672
67192
52930
63137
60203
60642
50979
51085
58459
61907
51124
62895
45397
64477
72064
56718
44233
31929
32887
42817
65350
60600
66510
65122
65016
47945
60832
63122
57259
56905
57892
47364
51792
62298
65070
66711
68009
64157
56786
50393
31926
34660
29706
28469
51525
58511
59322
63038
64151
68779
51777
59670
61318
57825
46181
46987
66117
54305
53025
60106
59674
60627
53996
50644
32948
20184
25970
54642
38965
44714
69210
69498
49420
50121
50553
48735
52609
46572
39307
49391
49529
61068
64901
60255
58013
48709
37731
42738
47926
38610
41032
36818
39136
50613
59552
53021
53958
60489
64920
59470
56266
50561
50980
55994
65651
57506
54730
53351
62259
74954
58797
40189
48365
49917
48273
38102
46246
56291
62908
61961
59738
61525
56805
61369
68149
66911
52116
55708
75723
52805
61183
67092
63590
46296
49380
36304
41425
37259
1.1428e+05
49459
81760
1.075e+05
1.2461e+05
84436
1.0184e+05
1.1273e+05
86421
69010
76785
72409
68431
66902
68361
89623
87190
1.1677e+05
1.2011e+05
1.1464e+05
1.2638e+05
1.1034e+05
89445
1.1176e+05
1.1816e+05
1.2513e+05
1.1795e+05
1.1235e+05
1.0971e+05
1.2216e+05
1.1498e+05
96812
1.1224e+05
78233
73017
97702
91064
75291
87118
1.1622e+05
1.1248e+05
1.086e+05
1.2586e+05
1.027e+05
78033
72559
1.1194e+05
1.058e+05
1.0132e+05
1.0459e+05
92620
79447
85499
88581
1.0146e+05
92202
86438
82000
84638
72658
71065
86300
97022
84630
61953
1.0566e+05
79263
79133
94957
94819
1.1033e+05
91909
1.0794e+05
77050
88260
86314
75333
84767
73179
69180
83909
97090
95954
69273
1.0815e+05
67738
75292
78541
64162
90418
92232
94180
79249
85042
90784
1.1812e+05
1.1206e+05
1.0357e+05
91818
93048
62264
58927
90346
82012
85321
60314
71766
73606
83847
77749
50466
78546
1.0314e+05
92346
95090
66637
69191
88950
87143
86486
86192
72183
1.0096e+05
95527
76562
97718
81055
90827
1.0444e+05
69370
82083
1.2278e+05
1.1536e+05
55964
84828
72861
85578
56114
81370
69285
1.0834e+05
82271
66036
79252
33463
41058
42118
34581
23848
25469
32481
30279
33180
33776
32114
28983
25089
26711
27296
28241
26022
32709
19367
24204
32606
44034
37362
39996
39300
39928
33576
33289
23578
17439
18391
25089
21197
16796
20979
25645
24495
22963
23508
20137
21971
25346
29736
30878
42526
38001
43263
35162
27805
29121
27359
18767
17880
15177
23372
24385
22225
21841
22850
22316
19534
17423
21572
29379
25388
22316
32204
28292
40991
36944
29011
30578
20397
23738
25034
24704
22794
19921
23216
21208
21655
22992
23840
22482
20755
22361
17338
26134
26252
24740
37866
25588
31765
41789
28720
45980
35550
36214
26815
26876
21926
26544
22303
26091
24030
25046
25830
19171
24656
29058
25935
44844
32107
34122
33345
35814
36195
36386
29771
33479
40993
36186
24525
33323
24043
21479
24734
27404
30148
26750
26449
27093
33519
31888
37418
31382
37747
31454
37072
25657
28704
28015
27794
20414
21022
28241
23592
24856
33067
26181
22614
28782
33426
31025
25155
28835
26452
23928
26593
24972
23327
36381
41109
36047
30618
25953
23782
26286
26719
32078
32915
45249
37243
31696
25754
22458
26587
26704
30384
39846
38741
32897
21720
16616
35487
28757
42076
23476
20119
21594
18216
19781
27086
30239
25474
16897
36733
21035
26839
17487
22309
26965
15741
16746
26480
30281
22945
30459
16536
18818
28088
28974
32426
35025
11169
22094
32228
23862
11400
11494
17824
24887
27587
21639
8957.7
21025
28397
32711
22307
24069
19327
30265
27751
45710
29213
26434
23984
23785
31950
28208
18246
14286
23355
23949
26839
29004
38600
33522
31008
35189
35372
34810
30320
28964
29228
30889
53984
40408
34293
33771
31588
15025
16626
22704
25159
23764
20566
32466
44505
55817
44446
55644
47388
63516
72856
79601
71116
60813
71450
64127
51826
33215
37186
50381
71137
49105
51088
56541
59919
53803
65663
93922
62067
39532
66215
84814
71224
51400
53996
50628
65920
67120
63263
48221
47518
52035
62116
74790
65311
49838
57932
60211
70394
36766
33887
45750
78230
72773
85926
52134
51607
69621
72381
58694
50813
53310
70227
81908
65790
50595
51022
83820
58834
70630
49056
41223
29546
37728
20554
46753
65392
75074
69418
52216
67264
68909
76152
69057
50766
57256
71456
69314
79762
76062
46465
62667
69381
68518
63275
50211
29103
30555
34611
67024
73571
85900
51283
58363
66597
70922
82527
61106
60017
57264
62530
76639
69648
64663
67201
94248
94776
82754
81112
37756
40676
49153
70035
81596
92008
1.0065e+05
85976
51301
48875
46426
45557
52568
58557
50405
51538
42731
44089
71876
1.0427e+05
84149
77429
82851
74406
30036
50141
44460
79494
71129
68263
75549
81642
86945
78599
66407
72202
86831
73359
72515
67379
80311
1.1277e+05
68228
69712
89738
50369
40399
36722
35656
38632
48438
64715
68159
72494
60986
58840
67079
66077
80908
86839
60315
64270
65498
55100
62753
52213
71759
71483
60368
34152
32333
38761
45943
43269
62837
58220
66362
58371
70960
76894
56098
60341
63853
61937
59788
60217
64510
52649
62840
68177
49618
85832
85145
73184
49221
55998
63488
58394
76524
62370
71207
53579
69578
53100
55720
63747
67613
71164
62119
57036
65719
62172
68634
65201
59015
78144
69289
68214
64219
69275
49142
75893
63816
67306
69511
81527
64540
59682
79045
78355
72120
66193
65711
65517
51972
77442
60476
55200
61031
68682
74078
68014
69094
58640
58614
60092
51407
72284
73331
56614
58477
63728
68557
55079
77309
77461
61157
54947
73419
77903
60619
52424
57470
57049
50473
49069
55516
56640
38350
38916
40923
50036
32199
42614
43428
51008
50851
65525
51218
46247
46161
56385
46181
25059
37432
37606
40721
36561
34120
39868
42274
46939
63143
50560
36355
45362
36852
44063
41543
46198
43012
33653
51988
48532
56733
50408
38812
38983
39985
35256
39394
39400
42405
38885
50908
59258
32916
39280
35242
36839
37608
36645
43738
38367
39134
34892
52150
38051
45713
36465
36028
35564
31602
40697
34902
41022
52019
46944
43846
50042
35563
46987
44345
40201
44123
36325
40375
28846
45126
26658
29512
41752
33331
35124
48915
40655
36957
50478
41136
33319
31226
37682
42557
36322
44318
47812
36836
38620
35097
41642
37772
44480
45420
39640
32562
44633
28782
44254
42071
38080
29934
25950
49778
56268
53791
43791
50901
60278
68287
48496
57738
55327
64028
53518
44012
33265
42123
32360
38512
32017
42454
34411
33306
31334
30690
40501
47313
49334
66335
62819
48264
54556
51128
42586
63939
12837
33494
30958
32475
41173
22971
39411
35303
22638
31700
21848
38501
42043
52714
61470
41865
29418
18589
26216
24943
29657
10306
29050
24548
31804
14575
27461
29192
26027
27320
20882
27488
26158
17696
10226
26805
27695
33622
36705
37385
29348
25752
13559
10599
11576
30364
19656
19175
24937
16909
13860
13144
11231
15388
14165
20801
9880.7
14801
17065
12836
16276
12763
20212
15027
9602.4
13129
13655
13307
14147
17279
20838
16317
16031
16448
16882
13787
14449
11841
18786
19743
16158
14762
14526
17900
19793
20463
20235
31832
32463
24146
24894
20904
19227
18345
21985
22199
22141
15861
14865
16727
20952
14506
15214
33172
36458
26542
27288
25517
26825
28270
31376
96084
1.1146e+05
84525
77736
68262
69973
66960
86787
53657
47953
53381
41871
41198
44851
57259
63022
62417
69095
80683
97210
86289
82042
84390
71766
61738
73692
96031
91973
85955
75569
44693
46056
37483
36408
51605
29621
46293
54119
57555
45288
38444
69219
65296
91104
83060
87501
63069
55912
27755
39532
76615
80516
64520
60057
72444
38541
23798
31012
38596
45769
46842
24259
24001
19490
29980
30925
30475
32973
22319
23988
27911
34043
31234
29660
22407
22588
24311
37265
36441
29947
53127
32678
26648
36230
44651
41834
36467
30740
35685
25644
27464
29045
28386
30825
33313
26217
28976
30434
32307
27492
31543
28866
28157
30975
27004
40821
49102
62155
62179
53118
50207
35124
37267
26702
35529
31240
38042
34713
37170
40294
40371
49249
40619
38021
33680
32362
30849
44116
39398
41660
44234
63385
69648
44426
33055
37291
38429
36186
35408
42499
33649
42608
38858
40828
85945
1.1025e+05
83230
1.0169e+05
84141
1.1492e+05
1.1707e+05
1.3148e+05
1.574e+05
1.4094e+05
1.3309e+05
92188
1.1073e+05
1.0189e+05
88978
1.3154e+05
1.1273e+05
1.0494e+05
85002
1.191e+05
1.2167e+05
95224
1.2528e+05
73170
65013
1.2854e+05
1.5614e+05
1.2047e+05
97018
1.0049e+05
91305
1.0581e+05
1.0898e+05
93242
1.3147e+05
99663
1.006e+05
1.2572e+05
1.2452e+05
1.0417e+05
1.0232e+05
1.1876e+05
1.1227e+05
89999
1.0343e+05
96986
82717
82848
74775
74658
80501
99352
81966
83183
97917
1.3676e+05
1.0614e+05
1.0202e+05
1.0925e+05
1.0704e+05
96827
88745
1.0569e+05
95546
93074
84545
87854
67362
75216
75987
77156
80064
42048
68933
79573
56594
69123
82703
73310
95357
98169
1.012e+05
98120
1.0436e+05
78667
73895
65378
82691
65552
57537
70073
79256
1.0309e+05
1.1495e+05
88816
55239
62396
77829
90756
89333
55664
60896
82349
77832
86156
72505
78256
69174
81943
75345
95889
1.1013e+05
60626
55628
47124
26908
56349
62586
66957
65340
44921
55762
60230
45081
33943
53909
67385
75885
89343
79219
62663
61151
53607
36278
39160
36432
48079
30271
37096
28851
27681
32807
36127
33678
76456
87265
60922
69487
80348
1.0053e+05
77983
59502
58900
67956
39327
36885
56352
56950
52865
54493
59119
47159
38355
32593
33679
24105
52556
74885
32779
38338
43515
49787
49053
54378
48589
64681
60864
62442
70460
71853
68760
59917
57720
51466
51673
55503
57996
59745
63736
65201
53960
45222
58559
68973
70319
66681
40860
41157
40925
33337
29717
46130
63483
60486
90575
74227
28566
23557
33267
42791
34829
40041
54461
60526
73923
1.0279e+05
98523
93340
53846
44514
31114
39610
33685
23026
26437
35819
49891
62195
66982
68066
55857
48530
40736
43099
56443
51348
79515
80219
86911
1.0543e+05
1.0383e+05
86977
77139
72967
85611
66704
58550
58546
60238
66680
81095
72710
84700
68197
71902
76083
82209
92480
98539
80075
82150
84007
81666
98108
75555
69641
1.0386e+05
83392
82428
74858
96724
87660
83656
1.104e+05
1.1631e+05
85735
1.036e+05
1.0467e+05
1.1057e+05
1.1428e+05
1.2304e+05
96745
86160
49334
69213
70669
1.0819e+05
80008
43862
49214
59086
56785
51356
45584
24964
57756
43253
54079
52488
53166
74466
54472
51894
58498
47449
48098
53431
51117
48546
55944
44535
51771
48437
46470
47850
58090
54098
54206
47341
59679
61977
43263
57904
54569
57217
72003
67203
49961
59579
57419
51070
56629
48782
63490
43459
58724
55817
46003
50749
48922
80631
48548
59061
70152
60808
40105
43441
40463
50918
50876
54034
62709
65077
62197
56747
79053
62746
45120
52422
59283
49063
47961
46994
62289
76561
52415
71419
52557
58082
68906
50555
73046
53830
86631
51736
50553
48580
54721
63645
63338
58150
59216
54185
56156
74783
52538
42712
46123
73550
66806
57180
83646
52132
62690
59126
49131
65088
50725
64754
63168
53519
62203
62150
70111
43790
51681
57077
55452
55602
56660
83563
53224
48059
57090
51260
54673
58541
57117
58426
67769
71047
74850
52911
65180
54956
45847
42524
48971
57864
45963
43653
57688
37652
33048
41384
61816
47416
50621
55535
65765
51361
54329
74779
54404
76808
57405
67239
48242
36118
50293
44474
46736
37526
52082
62016
63294
48137
52418
26514
28731
54350
65600
49061
66104
66726
64448
58187
63701
72490
60277
52099
46925
33149
20027
27684
56005
54656
64367
45173
68653
37357
32958
36887
37372
45387
51933
50112
66496
56145
53374
83430
71679
59105
66420
48473
56568
41038
42134
45154
42411
41061
61457
53520
46383
44526
46961
56861
66344
48492
53847
56550
52852
67970
49300
48876
56040
66136
55735
45822
43273
49600
41487
32274
49572
41894
40457
48827
33274
29284
38937
38714
63807
57772
53358
54466
48768
54874
54805
44682
82128
44751
54292
48828
36900
28533
17635
29698
45463
46834
36152
37089
21649
15488
12136
30417
48206
55546
63403
54891
40457
39007
29051
28510
27050
37630
41965
31229
20009
14527
14193
24713
38014
51512
18365
22307
22594
11835
16785
21110
21649
22531
24107
20902
23026
26306
23568
20101
21866
21803
28575
19973
15634
17636
22102
20110
20874
16256
16544
16532
15415
19233
24696
22241
20852
22662
23414
23568
27655
32240
26726
22383
21240
25886
18893
20452
14183
15776
16470
16352
17608
18541
17504
[truncated: 644 more rows]
