# Supplementary material for: Micro-mechanical fingerprints of the rat bladder change in actinic cystitis and tumor presence
Source: Commun Biol. 2023 Feb 24;6:217. doi: 10.1038/s42003-023-04572-0 (PMC9950451; doi:10.1038/s42003-023-04572-0)
Supplement: Supplementary file 4 — Supplementary data 1 [file 42003_2023_4572_MOESM4_ESM.zip › supplementary data graphs/urothelium/4_BBN/Month6/R148/Chiaro.csv]

22015
18220
23947
27319
24675
24415
37025
35077
33780
38092
26245
11793
29807
38151
37289
33414
33808
27640
23412
22561
32398
24578
18018
23001
12876
15492
17022
19448
23905
21952
23477
30912
26606
36360
29728
31659
33867
32864
40834
35243
30195
20703
18511
17730
14581
13507
20872
18061
22875
20294
21126
13987
16286
15989
16451
28103
29267
42010
24552
41101
42081
25625
30463
36406
17819
15331
16129
31806
30895
23017
26117
35810
28407
15272
18322
13877
12644
30315
45936
31275
43417
50611
43523
23906
13795
36918
26132
14074
25145
29925
21496
18703
27212
23753
31285
15648
41525
33968
34702
29889
18023
30126
37960
25468
46580
43717
37639
33091
26163
40730
29748
27590
29353
33077
34715
23087
20929
32566
28366
29493
31620
30447
30784
38788
32442
30127
37366
28153
24245
26114
30150
36218
31203
31685
24887
25138
22891
18797
21786
32389
31603
29732
36231
27979
29573
33950
21819
24135
25457
24386
22853
36455
30585
44389
40196
32277
41793
33140
46257
36230
33540
24995
35746
23953
18533
19382
18738
18919
29229
27333
23252
25934
23871
22197
22346
20317
16986
16065
15532
15215
23067
23870
21248
29650
32362
47373
49273
34682
34079
28825
27312
19047
21042
17900
14798
15200
16474
21647
22754
18817
21650
19760
18798
17805
22415
18768
19869
15960
14398
16955
15588
18432
18808
25858
26166
28329
37147
27336
25501
21635
22238
18049
17025
15044
17657
12648
15143
18460
18581
21177
21512
21487
22807
23235
20016
21347
17820
17082
12115
21340
16706
20377
19330
17433
20539
21264
26072
24637
22550
23470
15391
23290
14198
13836
18718
11982
19497
18050
21257
19781
21924
19465
20435
17447
18840
20340
18573
20202
12493
16752
12754
15863
24757
13802
23469
20448
22037
18865
17132
23432
14886
20233
17725
15936
15145
12880
20608
20447
24381
16887
15852
19284
