# Supplementary material for: Micro-mechanical fingerprints of the rat bladder change in actinic cystitis and tumor presence
Source: Commun Biol. 2023 Feb 24;6:217. doi: 10.1038/s42003-023-04572-0 (PMC9950451; doi:10.1038/s42003-023-04572-0)
Supplement: Supplementary file 4 — Supplementary data 1 [file 42003_2023_4572_MOESM4_ESM.zip › supplementary data graphs/urothelium/4_BBN/Month6/R149/AFM.csv]

14385
13330
18705
15854
18998
17726
18519
14062
11141
11450
13335
8523.2
10451
12027
11349
12465
13694
13635
21046
19588
19205
17490
15362
15020
15540
16248
22501
17476
15551
21122
16979
14892
12362
11980
14665
13790
14161
14584
14093
14271
14198
18998
14625
16200
17152
21621
19135
17737
14443
16097
14813
17403
15808
16642
14728
18755
18312
15812
11605
17274
18538
20478
16203
21185
17774
16665
18915
12570
20815
12815
15810
14259
15626
14421
15673
20136
12169
18805
14035
16426
19245
18270
18941
22336
20151
22025
19697
18156
15943
14866
14986
13950
16050
14205
17767
15099
17602
18912
11933
16722
14822
14442
14172
14499
17887
19193
14284
18320
15587
15825
19707
17569
16185
15311
18978
14757
19509
15694
15939
14556
12268
14366
16899
17399
13200
18110
15519
18738
18851
18639
13023
18594
15666
16725
14334
18668
20180
13913
11985
17361
17545
20898
17139
12957
11602
13261
13550
13389
13109
15397
14687
15736
17073
15523
17962
20821
19689
23153
17296
16471
13854
13900
16612
16043
12315
10944
11134
10738
8591
11334
16541
12660
13906
15065
16988
34421
28559
25716
26674
22457
23556
19941
14103
15076
10827
8800.9
12123
9591.9
9200
10175
13856
11952
12233
11163
12158
9624.7
12875
13514
15044
19828
25835
30659
30602
21338
17250
16269
15616
11874
8882.6
12612
10907
10202
11300
11608
13666
7826
7819.5
8903.3
11873
11723
14087
13287
16069
16846
23651
21952
11615
13009
11783
10969
11968
7530.4
9278.9
11197
9435
9875.1
10269
13934
13415
11901
13856
12550
11427
10440
9531.2
10744
12148
19944
18069
12703
13821
11586
13202
12028
14371
14544
11028
8531
10085
12175
14507
13602
16291
15550
11961
12446
11157
9790.9
9668.5
14720
12822
8528.2
21948
19233
12897
13726
14628
12607
11754
8282.4
8040.5
9361.5
10320
10905
7420.8
8286
7136.7
7875.9
11676
11814
13666
12290
12686
12035
14475
19784
17651
15205
16662
14677
15141
11352
12976
10507
9320.1
8800.8
9075.9
9014.3
8515.9
8916.2
8269.9
10001
11252
14898
14207
15394
15838
13449
18314
13752
12144
14023
14707
20140
15357
16140
13752
9399.6
10255
9406.1
8922.8
8166.6
9205.3
8569.3
9974.5
11404
12452
14805
16216
15318
15439
13099
12900
13969
16603
16991
18286
20457
11362
15805
12832
10321
9965
7182.5
8337.1
6400.8
6934.1
7768.7
6545
9854
9503.6
12145
13126
14718
16559
17963
13420
16979
15048
13924
16302
15628
13798
11869
12134
12550
12660
10279
8078.2
6851.7
9288.2
16882
16437
15403
11114
8117
8358.4
10788
14728
17857
15227
13624
15057
16877
14777
10296
11090
10026
8666
12635
13526
17798
14414
14448
13518
14877
15872
16142
15026
8930.8
10731
12123
12443
13460
15887
15447
12119
11490
10509
11536
11599
10281
10463
12898
14519
9320.5
9730.1
7803.9
7517.2
8324.8
9311.6
10205
11213
10986
11478
10409
9826.2
9042.3
7860.4
8043.9
7114
9973.4
10227
9724.5
8509.2
5834.6
6759.5
7535.1
9176.7
9613.4
10937
11117
12297
10506
9548.9
8217.7
7430.3
7526.7
7618.7
7754.5
9894.7
9554.7
9461
11451
10641
8375.2
8235.8
9618.9
10213
11508
11066
10284
9344.9
8084
8216.5
10907
13754
15363
14251
18405
17658
14554
10288
7847.1
7526.7
8283.9
8627.4
8343
8567.1
8055.5
8431.6
8726.2
10478
12720
16183
15573
18264
18645
14737
14153
13114
11843
9596.1
8313.9
7943.4
8527.2
8550.2
8309.3
9854
13024
15067
16117
17459
16589
15616
15242
15008
15987
14897
13219
13176
11922
11868
7743.8
9445.2
13785
16991
15000
14222
14393
13016
15835
16399
17186
17299
14459
16556
14572
16709
14628
10504
11698
11967
10576
11898
16605
15542
15665
15521
17562
17765
19784
17756
17119
15661
16900
15230
11312
11394
12506
13957
12957
11324
13242
16026
17249
17373
17504
17089
20041
3.5613e+05
3.3955e+05
3.3729e+05
3.3373e+05
4.8609e+05
9.1541e+05
6.5641e+05
1.0503e+05
93464
5.8498e+05
5.0237e+05
4.5222e+05
3.0809e+05
3.1338e+05
3.1068e+05
4.472e+05
55012
13591
4.6806e+05
3.0504e+05
2.9581e+05
2.9118e+05
3.8942e+05
58725
32817
89739
48366
42614
33416
63136
2.6778e+05
2.5728e+05
2.6265e+05
7957.9
23187
36976
25426
12584
17062
20202
29838
34833
57112
43618
37608
36605
51210
31871
26312
25802
20485
25826
41279
33350
35934
25722
22981
36572
36911
40844
37505
38994
40345
31266
35818
32413
29369
28425
40914
32601
40153
39305
35608
32245
33043
31949
31720
27187
30318
43486
28019
30615
27736
22829
24049
27808
30701
39357
32335
32436
33923
35863
27122
15955
21632
26755
28379
27199
15663
20264
24754
25883
22844
22639
21138
23529
24001
23687
25786
33643
24379
27487
21347
19548
19746
20111
28061
28783
27678
24529
19725
20706
21779
19172
18936
19195
16654
15463
23449
25356
24519
30266
31982
31252
28074
23690
22451
23930
26133
27497
19738
18029
19820
21495
15389
17316
21051
22637
26595
25626
20882
22251
34236
31995
39457
29776
21699
21293
22319
23175
22540
26265
20427
27353
27691
24508
21751
23416
27492
27668
24215
26224
30629
34122
33877
32663
27044
25312
26488
27779
33948
28963
25014
18653
18398
17894
19088
21011
13043
14399
17957
22083
21829
27961
24936
20018
25613
28474
27945
25079
26211
31231
25081
18785
19174
18347
22231
23814
21137
14872
14111
16450
12221
13933
17565
16866
14845
15445
13529
15052
18449
18813
19079
26989
18082
21019
23660
19943
18805
18794
21196
24725
31189
24152
16114
15743
21477
24992
16468
22852
24688
20332
22666
25639
22618
22987
20688
18998
19176
20944
25563
29094
24136
21612
20757
23349
21834
19172
20174
18442
28106
21303
24630
19544
22960
23621
21162
26545
25920
26374
21070
23332
20787
14729
18670
25133
24731
27730
29667
23159
27704
29127
26459
26885
28241
25878
31351
27909
22706
23363
22812
18979
20291
16494
15526
13763
11142
8724.1
8667.2
10843
7900.7
12643
13006
17419
15891
8095.2
13463
22353
23425
18327
18855
19312
18131
13658
14213
11021
10460
13421
11073
18446
20014
24626
23459
27129
42134
43640
40440
38190
25885
24766
15435
13627
13260
14729
9580.7
13214
11227
15780
14904
17166
19160
23046
20558
24105
32048
33277
41591
40547
38042
34341
22829
24437
35496
28584
31939
31383
30318
31840
34849
33619
31555
32141
29596
35229
36481
27098
32979
28720
29034
24816
23645
24456
17601
20347
22224
17021
21708
24495
33083
31221
40232
36964
31473
29828
27996
29372
24272
30302
29184
27665
20573
20183
17491
17162
20547
24278
26571
22729
21056
20634
23300
23803
25205
23115
23463
18194
20024
23804
24282
16283
12542
16453
20236
27410
29951
22957
22428
22060
18931
23298
18923
18973
19843
30265
27885
26049
19765
17074
13801
17587
9644.8
7878.6
8623.6
7907.4
5781.2
8570.1
10225
10453
7534.6
7964.9
8807.7
9311
8611.4
9957.2
9693.1
7072.4
9299.7
9153.4
8383.9
5210.3
6378.9
7801.2
5997.2
10393
8885.8
7774
7679.6
7370.1
6575.6
6720.8
7976.5
8937.2
8363.5
12123
11674
9560.3
4657.5
7674.2
11492
7939.3
9812.7
8346.8
4707.9
7116
6729.5
9150
8410.6
10074
9300.8
8340.8
8955
6971.5
6239
5285.2
7572.1
9657.8
8602.8
10423
8081.9
6970.5
9589.3
10899
11887
10477
10605
8042.2
6150
8012.3
7297.5
8757
8492.7
10014
7719.4
8538
5165.9
7640.1
12016
13917
12091
7874.8
10772
10607
8559.6
8593.1
12857
12349
8615.3
6754.2
4461.1
5839.5
8004
8136.4
8284.2
8310
7216.7
7116
7582.3
4537.8
8815.4
8149
12123
10033
8874.1
10716
10135
8478.9
9078.2
9244.5
5829.7
5394.4
6754.1
7380.8
7175.8
8577.7
7550.6
9115.7
8026
8089.1
9135.6
10074
11466
11237
9768.8
8381.5
2670.2
6104.5
10623
9888.8
9250.9
3092.9
3329.3
3259.1
2410.3
2826.2
2656.4
1333.7
2348
1076.7
2151.7
2740.6
2719.3
1614.3
1741.5
1644.8
2192.8
2599.8
3284.2
3926.5
4588.7
4486.9
5999.8
5229.6
4239.7
3817
3068.8
1317.4
1641.3
1573.6
1529.4
2257.4
1629.1
2999.1
2297.5
2378.5
2112.1
1220.9
2906.7
1770.9
3491.6
3758.7
2381.3
4211.1
6225.2
4395.8
5759.2
5045.2
4615.5
4538.8
3484.1
1984.8
2097.9
2568.5
1832.3
2869.4
1257.4
1965.9
2175.8
2685.8
1590
2549.2
2517.7
4300.1
4232.4
5562.5
5613
4615.6
4579.1
6269.5
5851.8
6021.3
5218
3711.7
2498.3
3231.3
2905.1
3462.6
2656.3
3026.8
3518.1
2489.4
1461.8
3295
2852.6
3740.7
4445.5
3157.2
3417.2
5695.8
5082.3
6091.6
7051.1
6832.8
4404.4
3582.5
4276.5
4559.5
5128
3789
5571.9
3626.6
1300.8
2606.4
2388.1
3149.2
5726.8
5327.2
3762.4
4572.6
3862.4
5857.5
6946.1
6511.9
7595
8477.9
11061
8483.7
6400.7
5817.5
5494.3
3612.9
5242.6
6818.4
4878.2
4487.3
6623.1
7574.5
4975.1
3561.9
4503.4
5477.8
6206.3
7230.2
6182.8
8911.4
9750.8
7878
42441
63222
45957
56776
61830
43445
43284
35968
36702
43571
52266
56453
58174
46836
40073
42539
39251
33629
63445
57205
52510
59838
76039
58911
74949
83484
84135
69535
68658
67671
54374
41985
32094
25102
52231
50067
59540
43384
28159
40003
36041
43341
62935
52996
83044
83718
86581
73813
66415
79909
89862
71150
54994
45307
26457
40022
34618
28133
29832
50691
59191
30119
31206
31401
33186
44019
33550
66436
51301
95240
76791
65548
70312
71134
62904
46570
70148
39604
34941
23464
31508
27853
34742
53820
45065
33610
41351
35873
20123
20974
35343
51966
66227
43538
44881
78544
69260
75564
58716
42679
40517
30204
29270
39230
44102
47366
33903
47415
47197
30333
38262
41924
26567
24804
32638
49606
47748
75709
70509
50226
47976
63633
78644
68572
56541
41454
29920
41547
32815
41295
48686
40230
66807
43295
43080
45886
50452
37250
51038
40940
74212
83186
71066
42560
39893
10553
10096
14504
17053
15219
13231
13745
15272
20095
16162
13326
12305
15040
17601
9094.9
10888
20893
23496
19311
18262
10353
11164
32249
50725
28414
27167
26601
30375
26655
27589
18280
10899
14207
16492
15082
38128
26737
32446
36193
41902
37909
22637
27325
28224
37685
34950
47379
38889
53652
42488
27324
30739
33183
30692
37652
30103
29403
36685
32895
24438
27935
26854
24171
31395
31359
38807
40542
38300
40585
42542
38228
48159
33355
42182
45815
41641
34526
33879
27714
29438
24484
23055
27702
19109
20831
23260
26079
29954
34787
36191
29796
37390
41206
49822
25867
17841
45412
51953
50573
26762
24713
38021
39324
31144
25760
24223
22929
22518
26147
25428
33583
33769
34271
44654
44709
35960
52218
49665
34057
33149
30240
35016
36046
39499
41392
27304
31402
26445
28683
24223
24574
30234
26123
29874
29522
26927
27943
37197
31158
27918
36209
28688
19785
12138
9168.5
8487.2
11832
12077
14481
14138
15336
15655
8631.9
9997.8
5663.3
9179.9
8199.4
9882.8
15930
14201
11942
13575
13851
13788
12807
12958
12322
11849
12657
13834
14644
14714
14412
15261
17702
17737
13904
9485
10094
9435.9
10927
12009
15600
15003
14730
14962
14645
14578
12738
12026
10317
7259.8
8800.4
9862.2
10624
15391
16707
16042
14766
14175
14835
12632
7953.1
9672.6
10440
9148.9
11061
14775
16329
9602.5
3427.3
4604.9
8017.3
1791.4
5284.7
2259.1
6111.3
7478.6
6312.8
6663.7
6974.8
3056
9359.4
14379
12759
9681.2
9434.6
14295
11646
9953.8
9410
7541.5
5454.9
6276.2
7420.5
7400.4
6192.3
6309.4
8104.8
7838.1
8756.7
6690.8
8034.3
6185
6939.3
6313
5851.6
9499.8
7269.7
9139.6
14953
9972.5
7673.1
12977
8478.5
9310.6
8062.1
7339.8
7649.7
6660.1
7197.8
7350.3
8596.9
7523.2
8245.6
8836.7
6955
10079
8176.9
7168.9
9149.8
6782.5
7862.1
7813.9
11899
9168.3
11527
11648
11197
10988
10707
9054.9
9443
9378.3
10641
9881.1
11965
12159
11875
10550
6951.9
11797
11632
10354
8822.8
11693
9372.6
14192
10100
11668
14608
14679
16798
11582
13448
11249
11710
10180
10232
6406.5
11958
7664.5
8288.1
5269.5
12590
12388
11478
8990.9
10529
11908
6351.5
10368
7184.3
10250
6110.1
9656.8
7467.6
10097
8639
13873
12437
15830
10195
10126
12593
8886.1
8499.9
6598.1
8571.1
5512.2
9121.7
9490.7
8926.5
6542.5
11745
7917.2
6292.1
6195.3
4379.8
7644.2
7522.4
6513
7923.5
10561
6698
7517.2
5763.7
7547.8
5474.7
11056
10029
11713
12195
8211.9
9623.3
4130.3
6581.2
7089.9
7318.6
6638.1
11011
6306.5
6646.7
6932.4
4494.6
4318.4
3708.2
2488.3
5429.4
5435.3
8365.6
7702.9
6294.3
6655.8
6254.5
6219.3
5893.7
7386.6
5588.3
7044.6
9834
13512
11253
9040.5
7867.1
7253.2
10303
6085.6
7125
6699.4
5866.8
7530.9
8783.2
7800.3
5927
7952
2795.1
2737.4
6581.1
5164.6
6167
7155.6
6726.2
5486.2
6820
8093.9
7711.3
5692.5
7922.5
10763
10755
9242.9
7454.5
9600.1
11256
7296.1
7135
5431.8
8004.4
7210.2
5682.2
6459.9
7293.9
5687
4979.6
5904.7
3006.5
5644.1
6546.3
9197.8
9877.7
10148
12576
12981
10272
11130
9607.6
10436
7937.8
8750.7
11238
11876
15855
13833
13593
15090
11794
15942
9483
6573.9
10191
7294.1
7422.7
12147
13321
14980
15242
12827
14190
14279
10930
10920
10085
11482
15161
13911
15076
14696
12137
13508
19493
17017
9695.2
8857.4
7503.5
13513
14288
13163
8756.3
5978.6
8761.8
8834.1
11561
9044.7
10331
12887
15725
15787
12136
10704
7718
8102.4
10007
9295.9
5841
7297.2
10119
15791
13688
9904.5
12400
9582.4
6321.4
6585
7054.6
6017.2
6512.1
13366
6057.5
5796
5622.9
7370.2
6215.3
7956.9
9401.6
11358
12813
5631.6
6394.7
9708.4
12179
9600.6
8225
9334.8
5747.6
6371.2
6823
10734
6780.5
6563.5
15462
5381.7
6790.6
9721.1
5647.5
14539
14905
12029
6401.7
9206.6
7407.5
9384.6
15962
16279
9184
10384
6876.3
5921.2
7367.5
9174.1
7964.5
7269.2
6050.9
6794.9
5885.9
4292.2
4852.2
8040
9814.4
9363.3
8578.4
7530.7
31136
25126
22340
19771
20659
14351
18080
22398
22672
19683
12316
25371
17018
13400
11344
8353.9
20920
[truncated: 928 more rows]
