# Supplementary material for: Micro-mechanical fingerprints of the rat bladder change in actinic cystitis and tumor presence
Source: Commun Biol. 2023 Feb 24;6:217. doi: 10.1038/s42003-023-04572-0 (PMC9950451; doi:10.1038/s42003-023-04572-0)
Supplement: Supplementary file 4 — Supplementary data 1 [file 42003_2023_4572_MOESM4_ESM.zip › supplementary data graphs/urothelium/4_BBN/Month6/R149/Chiaro.csv]

44358
40754
25713
16858
49845
1.0828e+05
1.4266e+05
1.0687e+05
30284
40342
42059
42778
50266
74755
90518
1.0518e+05
1.1475e+05
78920
40003
28003
38354
47857
38241
22911
38714
52498
66078
83000
1.0452e+05
98218
1.0063e+05
55776
46390
30368
14025
34754
56500
92393
1.0816e+05
1.1623e+05
91314
64810
48105
32015
22398
30319
21602
25800
49182
54243
75836
84790
70845
87891
51866
21043
14690
11521
14176
14013
16298
34306
85164
97650
78836
74142
67213
67659
39912
23836
32715
47207
62377
75359
67864
85299
79135
56943
24809
16511
19362
17337
16398
20100
19481
26176
37649
55193
74681
79683
68445
62122
20271
37112
67018
50635
26872
36242
52843
40539
41813
26928
15191
18374
17707
14252
15225
16831
16751
17388
16350
29534
34260
34605
37985
80436
79632
81306
76356
56406
40516
39009
29610
19778
18059
20149
17433
17383
18100
14138
17762
17755
19887
18478
13611
22485
38906
35949
35900
23875
41244
51327
52767
58788
67882
65548
41639
42134
50676
53424
31407
64701
54214
60191
55647
65317
53365
49846
52194
59026
71768
77064
65479
39357
50136
54658
74491
53435
72539
60691
63607
57773
53563
62745
75846
44944
53441
47070
58736
54455
61851
56782
58464
51677
57995
72272
80832
69576
40011
48146
71377
77286
72053
59822
58925
63762
51561
55608
52339
53917
22436
62179
70130
64795
52796
51067
50460
69063
63474
71425
77843
56361
51241
59486
84727
66662
62034
70286
66088
75960
50142
59655
32463
73285
61046
56172
74761
65175
37166
57294
63313
76553
76336
85952
59297
56737
71715
63797
77516
52462
90624
77083
73937
67035
59729
62367
64430
70483
68741
63129
67583
57002
72460
64195
74319
75175
80562
86728
65908
95429
71278
26590
27088
54788
61690
82680
92201
79610
57427
63438
62457
84947
22554
64689
67870
63199
61663
53967
74289
83751
73993
89133
50646
48141
60267
27921
32389
32591
34297
36657
26867
27714
29930
28166
25050
34268
27757
25805
27488
35285
30433
28908
28103
21184
32222
39469
31402
30767
29060
32631
34996
34037
25303
38106
35959
35326
31158
37910
32390
32716
38121
31417
39892
37463
34875
35902
34397
35071
40650
45857
37084
34066
33277
47839
38839
32888
29360
38461
35135
26241
27873
34201
38509
39428
48549
39945
43627
44080
35460
36815
45407
43126
37522
39481
39850
39901
42940
38227
37658
40006
36070
41551
34245
27193
28426
29337
36900
39283
44566
38156
39568
43834
45183
39395
27779
29258
23770
28827
30637
40442
38347
29446
33592
37622
36140
36784
31396
26592
35795
44263
37215
33800
35681
40250
39547
35881
38676
34967
34830
33851
41607
37110
47775
36867
39183
35035
40582
36146
40518
31894
29325
32030
39839
37668
37797
43229
43046
51708
42521
34348
38706
44996
14360
12774
12239
18069
18779
13184
9504
8407.1
8526.3
7452.2
5975.7
4819.4
6082.7
7009
5503.7
7149.1
14637
18273
13890
18516
22089
9768.7
7894.9
10574
10680
11300
13891
25455
21095
17830
8476
6790.5
8782
7811.3
11268
12144
16000
17314
19855
23781
19758
17952
16139
18512
11514
15829
18415
13900
15746
15783
11571
12597
11195
12623
13717
19703
14346
15447
10459
14376
18045
12344
19407
14028
18175
19938
14324
15006
15282
18699
14549
16954
18112
19992
23419
18058
17444
27285
22294
24477
27938
19668
15347
16029
11181
7682.6
13585
17562
14590
7926.2
7931.7
8417.5
15805
18976
22043
15549
17899
18689
26498
29815
28801
23093
19317
19191
12458
9447.1
11227
10073
11282
13394
17261
12311
8785.2
10526
12569
8052
13245
14539
16786
20169
15428
22430
17524
19570
17331
11526
12511
13245
10096
9161
8258.4
8908.2
12828
61406
60443
62576
68195
52478
63430
55980
59283
65736
67263
62332
63304
66190
58433
39119
45050
43799
56195
53059
52832
60309
45666
56083
58899
47022
50719
57158
48401
37957
35256
28281
34389
45966
52981
59150
68793
55575
60924
71622
54243
37421
31568
34644
30750
27013
31318
38411
35243
27499
36222
31161
29678
30458
32048
37470
41191
72046
68186
75453
70126
77692
76693
59836
54819
55044
45322
39738
34725
24565
38308
39152
30149
52313
56839
52202
47414
41628
58190
67319
70142
68822
76731
64157
1.0476e+05
72844
71020
71708
81494
66497
66912
53379
55656
44644
60975
51571
51715
54868
55832
60901
59329
48990
66486
79808
1.1981e+05
75604
83081
80998
80320
54069
84895
69004
72376
1.0367e+05
70932
57130
60621
58910
61839
77889
65902
55281
63534
58771
41664
62646
79172
79354
73481
74207
80612
76275
82689
71672
76493
76897
65821
1.1816e+05
73772
64204
69300
60215
58018
62702
69087
36549
33692
36952
39307
45528
42134
38039
38976
34377
41904
41635
53708
50669
46712
33842
48284
31735
35039
25345
34346
27153
32484
48129
36776
39102
44706
42882
46521
51481
42472
48678
37117
30132
54779
45412
46117
64149
53890
44864
37577
29652
27933
35095
48762
50579
44233
53553
50834
50506
49555
43372
34631
30522
28393
33613
37017
43427
45817
40139
57664
51801
46885
54952
56145
36756
47174
54455
55679
52323
61499
62304
40675
42637
36601
34077
37168
33178
26770
34620
40587
45196
34488
29360
48503
44342
53453
60043
58417
56222
69039
64777
55328
54284
41080
29030
30118
36232
26339
32748
28526
32025
33274
31804
37405
29165
24743
30125
29923
34048
48687
46308
61889
58877
45328
27346
30480
24974
31402
25649
28300
28547
39570
33265
41790
45743
54188
42701
43975
41019
35569
29325
32129
35434
31880
22950
52501
32279
26597
27873
31255
34813
38629
36146
40814
35984
42977
34935
40468
37009
37961
39222
43854
36034
38179
39505
37299
38134
32917
38105
39774
37321
27740
25686
42128
33286
32042
26513
18788
24725
30075
24009
21870
20887
23770
30051
35921
39585
37442
32802
38933
32505
43856
32851
22358
27574
37911
38168
25961
37881
28309
51775
55428
33221
43233
39358
34475
37691
33064
28187
31236
31457
21699
17174
26900
20766
26692
27911
20998
26382
33839
39607
31232
41640
47208
49917
49458
36905
43534
44645
42133
35443
23319
33220
40032
40684
42209
32625
42583
42422
36176
36188
41819
40082
46478
38133
35740
29764
23642
31354
33021
38495
32696
46782
34732
43378
47201
43870
50148
45768
43483
45198
36507
31428
29795
21638
24259
27710
25158
34506
40808
46276
50397
45290
48656
42372
44923
47921
45487
39786
32774
40887
33240
47736
52713
45927
45676
44682
52154
44654
48970
54129
53048
27644
31596
29209
25793
22952
21385
26574
7581
11430
8850.2
9097
7295.9
4689.8
5043.6
11907
12677
23007
38320
27381
32670
21346
15231
6118.1
4255.9
4595.4
4839.6
7656.1
10601
16356
9843.8
12296
11954
8759.1
6182.1
4710.7
4193.7
3531.2
10973
23312
18887
32907
28990
24649
19117
9203.1
6045.5
6127
10424
9489.9
16780
10046
15783
9000.4
5638.8
4933.8
5188.4
16713
22163
21213
20774
7887.3
5278.9
5928.7
13247
10133
13083
8763.7
9713.6
6603
5582.2
17596
20347
18634
13390
4254
4617.9
7974.8
9799.9
11426
12567
13552
13048
13374
10633
9567.9
8127.6
7414.6
5961.9
6165.7
7911.9
11969
14754
11912
13314
10903
8438.2
7397.1
7833
8783.4
11329
10324
9634.2
11515
11885
9611.4
13852
8134.5
8777.2
6742
8451.8
7149.5
6624.8
7921
8871.3
13051
12908
10827
8165.3
7571.7
6675
5931.1
6334
6590.9
8729.1
8646.9
14651
10366
