# Supplementary material for: Micro-mechanical fingerprints of the rat bladder change in actinic cystitis and tumor presence
Source: Commun Biol. 2023 Feb 24;6:217. doi: 10.1038/s42003-023-04572-0 (PMC9950451; doi:10.1038/s42003-023-04572-0)
Supplement: Supplementary file 4 — Supplementary data 1 [file 42003_2023_4572_MOESM4_ESM.zip › supplementary data graphs/urothelium/4_BBN/Month6/R150/AFM.csv]

92450
72678
40168
72905
65412
66470
60793
46809
58280
56919
49207
49730
63405
53350
63019
65149
92766
26873
34931
98792
74252
39171
1.2905e+05
83813
61753
62913
67572
70206
65836
59550
57876
71594
63815
58685
41071
63631
62059
1.0639e+05
52611
78314
1.0448e+05
94309
69746
79091
53674
54970
41659
53632
66679
75870
72998
45285
48998
42835
58496
72948
82707
90688
74511
94742
83583
74957
80665
75308
65881
58395
63641
52443
57850
60877
62185
60049
68500
71842
40910
56465
70031
79379
58040
70848
60061
42619
74913
52682
45100
33427
49175
62065
49730
57224
50483
54187
51701
47480
45714
33361
51126
66263
38501
54429
53880
55400
63602
50362
54289
49444
57186
76701
80833
64894
81399
53138
42708
40373
66016
63700
71145
56880
48448
40645
46845
58237
56809
62563
56875
50743
42649
37327
46768
48612
42922
38371
39309
31928
34439
43367
52378
55878
51226
46822
57531
69140
64494
45089
31224
32191
35311
28811
36815
37019
37380
51631
61424
91006
64887
47137
63432
95178
64224
57783
49916
40655
41456
59877
86596
1.0812e+05
65048
51403
52179
80792
47271
22455
46909
60992
36778
38514
39838
42425
47163
23144
1.0965e+05
93559
82109
82433
72132
52682
66678
78005
76778
52484
46597
55660
42376
46491
47868
48009
64499
65620
92487
82442
61989
43736
41580
56150
51488
46798
44203
77633
94253
64017
62264
75844
69612
47622
42568
59665
64478
52865
55370
75794
92147
89878
70504
96692
76664
92605
1.1177e+05
82636
89779
60315
70243
63354
71149
81708
71169
70932
69977
55063
52113
51234
56064
49328
81515
51925
35907
72369
37723
56281
58456
68691
62621
47934
35305
28678
20708
40777
34938
31673
36489
43237
44144
47364
59138
80549
88574
61006
52773
66712
50267
32357
56537
43835
80150
59167
60340
68327
89340
1.0258e+05
98321
76354
60423
39898
54073
64389
1.2862e+05
56170
91056
61699
55852
75442
71913
68409
80870
88827
47041
54445
76340
60740
52319
33822
44435
39848
79371
32785
38998
29280
39255
53992
54655
46088
20340
28657
30436
47534
58394
45625
50573
59835
35524
56541
74593
68949
71795
65785
44087
33041
34630
70095
83373
89633
98371
60629
64178
64704
61920
69020
99507
1.1009e+05
86323
1.0667e+05
65658
76388
65147
1.071e+05
1.1862e+05
1.0053e+05
1.0513e+05
77115
1.0133e+05
90218
1.0693e+05
1.0181e+05
76943
96741
1.0418e+05
1.0005e+05
87354
94264
96951
1.1275e+05
74875
75380
1.2803e+05
83893
80075
83641
1e+10
60997
75335
1.0361e+05
72026
55876
76318
82636
72574
65287
82285
1.0822e+05
76669
83079
67902
54456
63724
26605
24182
21304
50073
88679
67279
84305
1.1795e+05
1.1479e+05
99323
42435
15875
25579
21735
31047
34501
34970
34833
78791
67703
39708
40538
36327
29190
31244
22631
17121
27682
65708
79751
1.0778e+05
17615
25641
41356
27280
32760
38488
47279
43818
59001
68480
53811
82675
1.0558e+05
65794
80864
51513
80167
72075
63606
61196
50608
52240
21496
19276
11978
16031
17871
42500
87129
95947
1.0545e+05
1.0766e+05
63317
1.1502e+05
1.1437e+05
1.2947e+05
1.5241e+05
1.4517e+05
1.3806e+05
82214
44096
12050
12219
9486
9680.4
17711
26910
1.1746e+05
1.0783e+05
98214
1.0754e+05
1.037e+05
94072
93226
87435
1.2036e+05
1.079e+05
92993
1.2072e+05
1.1039e+05
1.1738e+05
34733
19769
13665
19108
47262
93316
90533
84141
92680
95669
1.1465e+05
1.0746e+05
1.0464e+05
76895
63857
69872
70070
71079
74951
74092
81459
85394
34755
76343
87457
71887
63005
64433
66078
73471
62011
59422
77348
82442
61862
57835
66439
51504
55364
49482
43017
43994
64185
32133
35760
37240
43696
40509
55360
60356
57088
58676
84667
71899
65242
49745
45518
29846
30165
28072
24034
23839
25700
22384
20970
24222
25587
22138
33467
45884
53725
49721
51532
59026
58942
48181
57358
42577
27775
19025
17593
12527
11525
14567
27352
14618
29466
39846
53943
53641
68790
61055
65018
32520
38494
42769
46731
49902
56286
48133
51456
41190
22787
47125
41534
44344
40701
42462
42182
34447
29511
29672
35593
76728
44900
56989
49141
66574
51456
80011
64252
83112
86240
1.1743e+05
79808
29889
35594
63708
50274
86800
73252
59732
55886
48291
41264
24226
57274
58650
57525
38551
43815
56136
60841
60541
86154
23316
40099
20733
36369
55075
31663
36011
34750
66371
61014
49256
49330
67508
36368
51136
67606
53530
49016
44528
53384
38360
60963
61766
72507
46948
32014
46164
54130
62320
43267
34456
45591
83536
73701
43461
43419
51429
59699
67585
70596
63769
92414
75625
79838
73194
56321
71630
69129
40537
45336
51506
66481
55022
61199
50258
41389
37724
48897
38797
58595
50836
52249
42517
37424
33022
42299
63995
61507
69667
2727.8
49613
25353
41706
53539
36476
58411
65539
57771
54103
51430
19010
68578
70264
81609
64068
75607
45054
41012
39845
45398
49656
75775
86682
60464
48555
24436
50609
74046
85237
95849
75016
68947
45982
47576
55255
67474
66262
53026
52646
34673
23301
24380
76572
59187
43038
62117
79535
54174
89028
69354
44768
39931
1.0005e+05
69154
60843
1.12e+05
63120
71205
86593
67985
32534
40583
61391
56852
91311
45484
84746
44429
1.0275e+05
91515
45136
45975
65297
71352
86293
92937
1.284e+05
87889
65282
32509
23431
78478
63730
84062
68563
78086
1.3064e+05
65618
58607
97606
79816
58776
92045
69736
90379
1.1456e+05
68341
42429
35446
28807
29690
40113
47326
56385
51457
34001
45557
66911
69917
71229
64795
1.1061e+05
72676
99700
82650
77718
1.3663e+05
91006
72204
78775
34012
39349
39901
53958
45563
57071
52898
61442
77402
62977
42918
45609
29158
1.2695e+05
80252
98707
83943
60204
87467
1.1846e+05
49470
89024
44131
26375
45856
47430
74479
47637
54376
95339
84757
65504
66889
64613
56572
52293
45964
46224
45378
83102
1.2222e+05
45884
35122
56062
93178
63713
61938
68814
62608
65087
66526
47122
41704
55238
42117
31229
47373
55498
69106
87970
1.1313e+05
1.0437e+05
48262
60612
57548
33186
1.1655e+05
1.0518e+05
63470
59143
71390
64370
90737
1.1366e+05
93093
1.194e+05
1.2627e+05
1.0689e+05
83330
67626
98508
1.0004e+05
1.3224e+05
1.0658e+05
94378
84661
85283
83005
1.051e+05
1.2916e+05
1.0203e+05
1.4666e+05
1.5438e+05
1.2287e+05
82552
1.2616e+05
82629
1.0216e+05
81844
62667
59806
98078
70726
70140
54550
90732
78344
1.4627e+05
95397
82084
64631
62151
68044
82915
97660
90328
82334
64947
74264
82407
66830
70593
79806
75810
1.1719e+05
73336
63063
93507
1.1145e+05
46122
48952
72899
74614
92900
87021
1.1177e+05
1.3606e+05
1.4709e+05
1.9256e+05
1.6134e+05
1.2938e+05
1.1627e+05
87779
53895
41019
97288
79261
59706
78102
85173
1.0054e+05
1.1397e+05
61336
65271
1.069e+05
79752
44169
76099
1.0762e+05
1.0616e+05
1.5641e+05
98679
81945
1.5455e+05
1.1839e+05
1.3676e+05
90861
47302
36344
98477
68262
38596
62303
49989
53521
76244
1.1034e+05
1.3052e+05
1.1566e+05
61426
77347
18320
95632
1.0416e+05
37136
33192
21070
22965
53844
88409
1.4576e+05
83339
90593
78928
93765
1.4558e+05
86830
79289
86784
91582
1.0639e+05
1.1228e+05
1.3591e+05
1.3953e+05
1.2388e+05
15143
72239
35574
25354
22079
74769
60591
63366
82311
81630
88449
83689
70466
70907
57755
65482
59619
95203
62569
60894
75843
1.0775e+05
81520
78044
64828
58983
56642
47794
73000
81838
79763
89933
93987
66688
1.1938e+05
72108
59523
59953
79767
38526
64279
97628
77897
66406
88862
1.0957e+05
79702
1.0749e+05
80056
76292
72853
82356
77658
61160
75261
77153
87797
71827
86117
92712
92579
97491
72611
72074
66776
67267
47970
71513
90949
78288
87690
80372
64461
66497
48699
93710
71834
53354
78631
54162
70307
1.0936e+05
1.0351e+05
1.1096e+05
81813
1.0042e+05
89593
88251
86680
49726
1.0914e+05
77128
85748
1.1781e+05
91727
53980
56670
50473
45403
54672
45676
41312
28946
39986
68337
64283
68497
29667
89377
74284
1.1994e+05
1.0433e+05
72548
98820
90190
59594
65960
52815
68977
46455
29379
28010
30443
31574
42255
43111
44982
47546
63876
62429
85749
72495
80618
39994
37333
40290
85971
72927
67521
63721
66619
69087
57559
37880
28209
44456
42282
45624
45834
47863
46024
40442
42223
38651
38274
39572
43791
43302
30993
39083
36430
42526
52589
47831
38427
38445
41057
35696
45028
55789
53151
43012
40722
44035
39979
46808
46348
55835
51176
46257
46499
36057
50640
41214
38591
43370
50228
58194
56033
52700
47222
55544
56660
56768
46781
63576
53071
54311
48174
55226
54923
56768
62513
61215
50428
57193
51084
66665
64152
57889
53003
53605
46979
51554
54202
48678
44828
57791
59606
63724
67633
66595
63654
62835
54200
64050
66587
74134
66128
57311
52759
49768
52426
50215
43354
39563
47256
43489
44691
52456
56920
57149
57354
66428
64996
58716
59165
53648
46947
46717
42213
47867
42348
41176
40622
37868
41149
46515
50975
43526
46354
51845
51909
61753
66941
48236
57052
52116
56327
52873
53257
45387
53460
47034
39971
43933
55231
46765
48713
47384
56400
45010
46729
51381
48394
58940
55774
60460
47495
50120
57023
54850
48111
43534
42810
1.3311e+05
1.3513e+05
1.3128e+05
2.0003e+05
1.4675e+05
1.6961e+05
1.556e+05
1.1057e+05
1.8137e+05
1.9982e+05
2.7936e+05
2.4341e+05
2.382e+05
1.5818e+05
1.0163e+05
64299
1.8903e+05
2.1163e+05
2.2743e+05
1.0544e+05
1.1517e+05
1.5238e+05
1.7951e+05
1.7447e+05
1.5668e+05
1.8734e+05
1.8208e+05
1.6678e+05
90570
82574
1.1416e+05
1.0188e+05
1.1296e+05
1.3794e+05
2.2289e+05
1.7885e+05
1.4082e+05
96996
1.0444e+05
1.2134e+05
2.1338e+05
2.1968e+05
1.4666e+05
1.3555e+05
1.3474e+05
1.0152e+05
1.3357e+05
1.7856e+05
1.2844e+05
1.3372e+05
85949
1.3073e+05
1.2106e+05
2.238e+05
1.9128e+05
2.2303e+05
1.4263e+05
1.5202e+05
1.7067e+05
2.5022e+05
31374
51603
74172
1.0996e+05
2.2403e+05
1.213e+05
1.6546e+05
1.5867e+05
1.8274e+05
1.2084e+05
1.6329e+05
1.2635e+05
95110
1.7724e+05
1.7562e+05
1.857e+05
1.2665e+05
1.4121e+05
1.0264e+05
1.2471e+05
1.2308e+05
76221
72616
94346
1.2864e+05
1.0913e+05
1.4264e+05
95569
1.0115e+05
1.6458e+05
1.3891e+05
1.1385e+05
28125
21616
57393
1.1279e+05
56731
49245
47090
43395
41853
41831
78154
1.2921e+05
1.0135e+05
77299
65139
1.5798e+05
76196
61319
56809
54131
66475
90278
61741
47127
59400
56659
50194
76588
61490
90832
96046
1.2116e+05
88921
1.166e+05
84254
66435
75342
96943
1.226e+05
1.194e+05
1.4591e+05
1.9603e+05
1.1283e+05
1.0087e+05
1.0245e+05
1.1947e+05
1.5644e+05
1.8028e+05
1.9499e+05
2.014e+05
1.6897e+05
99118
95438
1.0441e+05
1.0183e+05
80819
44718
38389
55157
69394
94595
83545
74821
1.2852e+05
47409
76005
76052
58516
1.2432e+05
48664
66046
45234
66891
77410
1.1287e+05
1.5854e+05
79303
82611
64072
36075
1.1283e+05
78598
62785
37335
96105
59629
51896
66384
56024
80913
34863
64493
57889
77158
1.3229e+05
67162
62024
58616
81604
87583
83104
1.1592e+05
60998
1.0886e+05
71665
47169
74348
17989
67164
63778
42624
51047
59372
1.0492e+05
54542
65921
1.3709e+05
90494
76945
86419
72542
59844
55374
96297
76105
96959
1.1199e+05
83748
60334
64567
18499
52456
61319
53827
58563
89721
63904
68617
1.1333e+05
1.6688e+05
1.0168e+05
53021
80844
46584
48738
1.1633e+05
55830
60948
68992
1.1282e+05
26578
59553
1.0221e+05
96604
1.1787e+05
95039
82594
80912
73554
59505
83369
66838
1.0945e+05
71378
1.0812e+05
85452
97488
86970
68114
78788
84292
33089
1.0834e+05
98075
74187
76460
79360
38384
73743
63421
94420
1.1306e+05
1.0874e+05
46986
72065
65834
53898
44942
38072
18318
31327
1.1252e+05
76467
62274
65969
1.6738e+05
1.1168e+05
1.0829e+05
1.1801e+05
77972
81396
1.0211e+05
1.0521e+05
1.1562e+05
1.5352e+05
90312
77361
92096
1.198e+05
38179
74503
49046
34759
54435
1.0969e+05
75647
1.6343e+05
1.1729e+05
1.0069e+05
81102
79649
71217
1.1417e+05
89763
1.3085e+05
67971
63886
26769
78942
1.1947e+05
53575
56450
86601
1.1761e+05
76334
70889
83855
1.3935e+05
1.1307e+05
79490
98438
95086
71542
97460
85517
81921
49853
58790
59143
31517
18382
62416
27525
79994
78214
55941
1.1534e+05
80081
30408
64347
1.6756e+05
45813
50998
72145
98752
54442
56729
90294
1.5901e+05
80430
31994
22387
27752
53828
48308
28924
67397
31604
20923
18852
77307
71255
32312
1.3657e+05
76208
71697
71117
76357
68319
54373
32879
43490
49826
60671
71088
63135
77377
78432
69148
62496
1.2512e+05
84485
92445
66372
83062
80283
1.3579e+05
82640
1.0109e+05
1.0664e+05
24208
5842.6
1.2772e+05
1.8204e+05
1.2616e+05
66685
53294
90056
81723
44866
35897
27685
23530
16836
29892
34858
45438
35681
58565
45292
79993
28819
38687
27458
29820
19800
35772
31389
45638
56822
41021
53029
47787
36325
46632
56127
43073
18019
14517
34862
38723
39921
29434
23099
19006
49138
46749
40375
45356
43147
41472
86659
61138
26825
15363
23542
19846
17378
22433
53869
52247
39547
38189
39609
51124
68122
44159
46603
34463
48315
44423
18104
45093
32628
66501
65488
64215
72993
59739
56202
66160
83283
38941
20755
17859
19552
21997
32562
18300
43887
25651
58167
43956
39007
60858
50145
89130
61488
34941
31625
21180
31015
39098
66385
68371
48853
37782
74276
33665
47065
44707
42775
39205
34998
40527
22058
24783
34790
52316
43992
41796
38631
37063
27990
95233
62203
34359
39653
33969
68367
39685
58043
32221
62290
59145
38481
29641
54949
49339
40465
85350
67600
64928
42201
30702
31070
37010
47803
43694
78056
54984
69314
57388
95976
42309
45459
31993
40622
51002
33447
60799
39387
41708
46999
32552
34163
31949
42634
56017
38379
25155
31085
32942
36033
26544
20965
29731
47972
28118
32140
39411
43250
56013
19708
30989
24602
23962
50008
41996
46356
40119
62289
51685
32576
27217
29645
35050
44660
30313
31352
35496
45983
68638
43257
49911
68321
47274
32719
41955
42750
42274
51393
66092
83320
22304
50626
38541
27356
30234
26862
31436
38900
42226
28550
27508
31515
41946
98779
57400
66058
62799
50481
49876
46641
38823
45325
56742
81968
54319
33787
31940
37179
44824
64320
34044
29433
20332
59894
51590
43342
40747
49420
59150
33935
34317
37011
37702
55241
42524
50935
42032
43533
58096
69530
78530
49031
20793
18813
20194
35288
22592
27598
33058
55804
91493
64234
50512
52845
58921
33939
46465
53061
47746
42972
83063
49399
70797
60525
[truncated: 735 more rows]
