# Supplementary material for: Micro-mechanical fingerprints of the rat bladder change in actinic cystitis and tumor presence
Source: Commun Biol. 2023 Feb 24;6:217. doi: 10.1038/s42003-023-04572-0 (PMC9950451; doi:10.1038/s42003-023-04572-0)
Supplement: Supplementary file 4 — Supplementary data 1 [file 42003_2023_4572_MOESM4_ESM.zip › supplementary data graphs/urothelium/4_BBN/Month6/R150/Chiaro.csv]

84861
1.116e+05
90737
1.1835e+05
90776
73036
42131
39638
1.0511e+05
1.0326e+05
1.1506e+05
49522
60736
1.2505e+05
1.1286e+05
52297
58348
67846
76645
1.7042e+05
1.3434e+05
28621
65083
65914
38893
69839
93707
77252
1.0994e+05
85416
1.0912e+05
93302
1.0356e+05
1.2399e+05
1.1437e+05
1.2228e+05
1.1377e+05
1.3791e+05
1.5395e+05
1.2255e+05
1.4779e+05
1.3438e+05
1.5853e+05
98778
74092
75383
1.0582e+05
1.0436e+05
46042
81173
96178
1.1496e+05
40123
1.2419e+05
46056
1.4374e+05
97285
89587
1.0587e+05
1.0528e+05
61412
79582
97721
1.2787e+05
1.8307e+05
1.7944e+05
74841
66139
70163
1.0019e+05
79996
71290
92916
70542
1.3811e+05
1.4347e+05
1.0533e+05
1.341e+05
1.9288e+05
83899
1.0633e+05
1.0744e+05
84800
78319
1.1132e+05
1.3724e+05
2.4051e+05
1.1479e+05
1.17e+05
1.187e+05
1.0638e+05
1.3957e+05
1.0921e+05
97435
1.0239e+05
1.2361e+05
1.0848e+05
80561
1.2287e+05
1.7165e+05
1.4437e+05
1.4835e+05
1.4281e+05
52941
1.0104e+05
1.0633e+05
1.9522e+05
1.362e+05
1.3804e+05
1.0872e+05
86327
1.0578e+05
85464
1.1994e+05
96114
1.1493e+05
46532
1.1083e+05
1.2744e+05
1.9172e+05
1.8432e+05
1.7013e+05
1.607e+05
93273
1.5091e+05
1.1367e+05
1.1864e+05
1.515e+05
1.3247e+05
1.0406e+05
90484
88067
1.115e+05
1.395e+05
1.0651e+05
1.2332e+05
92384
98323
1.0065e+05
1.0017e+05
74679
1.4103e+05
1.182e+05
1.2623e+05
73218
1.0403e+05
66237
1.0713e+05
81686
1.0618e+05
1.7385e+05
86806
95448
1.0634e+05
64827
81076
62231
76832
69932
89354
71955
97252
1.0093e+05
73830
94297
89287
1.1856e+05
99834
1.3929e+05
1.0864e+05
82065
63286
63224
96972
1.0864e+05
81625
1.0891e+05
1.2797e+05
1.1858e+05
71841
94120
1.0076e+05
1.2105e+05
1.1453e+05
1.1671e+05
83258
99236
69595
88523
69587
72241
1.1907e+05
80773
89515
1.121e+05
78183
1.5691e+05
74982
68092
92143
1.3205e+05
1.1264e+05
1.4083e+05
1.2475e+05
1.6342e+05
1.3062e+05
1.1576e+05
1.2551e+05
1.0664e+05
92829
98648
82993
88271
1.085e+05
1.0183e+05
1.0187e+05
59624
1.3536e+05
1.1183e+05
69948
92245
73300
89557
1.2021e+05
99686
1.2102e+05
1.1921e+05
1.7066e+05
1.7434e+05
1.4149e+05
2.0399e+05
1.5318e+05
1.1498e+05
1.0294e+05
1.4705e+05
1.1805e+05
1.4115e+05
1.2322e+05
1.0278e+05
1.9133e+05
1.8863e+05
1.446e+05
95996
1.0637e+05
1.2123e+05
66271
85315
82607
96560
79899
88382
1.0778e+05
84339
1.2018e+05
1.2201e+05
1.6545e+05
1.1439e+05
83578
1.0104e+05
1.0714e+05
1.265e+05
1.1943e+05
1.3517e+05
1.0202e+05
1.4654e+05
1.3079e+05
1.5212e+05
1.4031e+05
1.4016e+05
95169
1.1151e+05
1.3869e+05
1.3728e+05
1.1063e+05
1.0743e+05
74669
1.1613e+05
1e+10
97398
1.5727e+05
82088
72208
1.2467e+05
39772
1.6579e+05
1.8767e+05
68892
1.4159e+05
1.267e+05
1.7837e+05
1.6819e+05
1.3615e+05
1.8444e+05
1.1478e+05
7287.6
10455
14475
23532
14581
17777
23341
27033
32550
22547
17775
14962
12833
12259
17748
18021
30447
24089
16475
15121
21798
12961
9387.2
9752.9
27726
29503
29416
20392
13818
15052
29083
16210
14455
10274
14956
15308
17507
14964
13871
10763
14473
26218
13887
13682
37576
22434
24520
48479
28504
26563
35914
37210
23119
12284
25636
13086
12177
13265
17472
22660
24610
17813
11764
11548
21702
36312
40928
20678
17173
34692
32809
31965
15048
23984
34481
20348
26233
19972
35461
29039
13932
10826
15563
24799
20828
14038
21119
24443
22282
30035
26243
25234
53584
20512
15938
11267
30797
22957
31540
34427
30441
34489
20797
17424
27607
22833
14887
21158
30042
16549
19375
36991
23374
17258
18097
41129
37856
26513
23481
14462
20207
21551
18514
19555
34971
18769
24000
37108
23657
27547
36435
22908
21381
15980
20088
25982
19423
41398
47493
34135
28501
20107
25873
21719
3046.9
1633.3
1265.5
1949.4
3130.8
3955.6
13465
18063
10539
8846.8
5045
4600
5384.4
6052.1
9389
14252
18767
13274
8514.3
3454.8
2401
3060.6
10971
22200
26151
18531
22383
21833
18162
21308
20876
31622
26968
14275
8122.5
5529.5
5183.5
13276
20327
11696
10837
15223
16477
21585
26308
21847
24095
18887
25578
29966
42215
29459
22635
26967
12983
7153.2
8346.4
12620
18466
5284.4
11244
22284
13231
11973
10211
9043
10304
26795
45527
37641
32616
63202
73994
27692
35556
54870
12194
8842.1
13349
15672
12845
11216
12953
12331
16985
11317
9622.1
10381
16932
20440
21035
32523
37225
32514
30147
34813
28121
37470
33424
38872
45115
25261
20112
12494
11436
10957
6596.3
7302.7
11719
9733.6
9820.6
12242
14931
18245
21951
37077
42874
14598
33814
44237
74582
45981
35152
17800
30478
21120
21317
17036
15020
12852
14986
16528
16507
15451
15067
18333
19730
19266
22497
29615
39175
30604
63322
75505
26479
29170
26045
42784
34150
33304
39802
41488
59972
58396
50291
58456
54246
53730
53391
49012
57563
65318
55146
43714
39613
57774
54131
42900
32268
48986
46238
47464
57888
36446
35497
56287
57444
55550
42438
24256
45889
44590
28485
42462
30891
35758
56848
41704
29012
17095
30114
57078
31680
34901
39202
30382
42511
65925
42608
51881
69116
79501
50245
32514
47462
50699
60144
63115
71737
94303
55383
28159
26432
31933
25563
15962
87021
23877
26567
38836
36890
45702
38336
48977
42322
43600
39621
57602
53873
45386
29929
63001
43586
40960
50654
51665
68502
61215
40352
74270
69633
52946
58920
25317
36731
56048
86224
33957
56125
64547
33925
60916
37851
29093
24101
49050
49231
57948
56538
26505
58160
71144
77491
53875
48010
81795
58482
43990
44640
60087
65564
59376
21607
17680
40647
21611
49807
34855
47421
74715
25406
43165
24832
32492
26665
22824
51677
53255
66358
60406
47722
62672
49323
41491
