# Supplementary material for: Micro-mechanical fingerprints of the rat bladder change in actinic cystitis and tumor presence
Source: Commun Biol. 2023 Feb 24;6:217. doi: 10.1038/s42003-023-04572-0 (PMC9950451; doi:10.1038/s42003-023-04572-0)
Supplement: Supplementary file 5 — Supplementary data 2 [file 42003_2023_4572_MOESM5_ESM.csv]

X position (um)	Y position (um)	YM (Pa)
2051.1	6280.9	7154.3
2051.1	6190.8	23392
2051.1	6181	12821
2051.1	6170.9	18083
2051.1	6160.9	27768
2051.1	6150.9	23619
2051.1	6140.8	7269
2051.1	6131	28592
2051.1	6120.9	28127
2051.1	6110.9	64621
2051.1	6100.8	93837
2051.1	6270.9	13056
2051.1	6090.9	64751
2051.1	6080.9	33718
2051.1	6070.9	51811
2051.1	6060.9	43661
2051.1	6051	20646
2051.1	6041	31857
2051.1	6030.9	15745
2051.1	6020.8	22378
2051.1	6010.8	22098
2051.1	6000.8	20642
2051.1	6260.8	10004
2051.1	5990.9	24852
2051.1	5980.9	22621
2051.1	5970.9	17231
2051.1	5960.9	22776
2051.1	5950.8	9466.5
2051.1	5940.8	3211
2051.1	5930.9	3014.7
2051.1	5920.9	1610.6
2051.1	5910.8	1840
2051.1	5900.9	1540.8
2051.1	6250.9	21163
2051.1	5890.8	1463.9
2051.1	6240.9	10626
2051.1	6230.9	17152
2051.1	6220.8	30007
2051.1	6211	27605
2051.1	6201	37387
2141.1	6281	9379.7
2141.1	6190.9	11751
2141.1	6180.8	9535.6
2141.1	6171	9314.6
2141.1	6160.8	3723.6
2141.1	6151	31402
2141.1	6140.9	50164
2141.1	6130.9	72965
2141.1	6120.9	81693
2141.1	6110.8	81429
2141.1	6101	43669
2141.1	6270.9	9114.6
2141.1	6090.9	NaN
2141.1	6080.8	62320
2141.1	6071	NaN
2141.1	6060.8	34267
2141.1	6051	53047
2141.1	6040.9	20527
2141.1	6030.8	29917
2141.1	6021	17411
2141.1	6010.9	12813
2141.1	6000.9	12855
2141.1	6260.8	18665
2141.1	5990.9	24369
2141.1	5981	24466
2141.1	5970.8	13331
2141.1	5961	14050
2141.1	5950.9	9841.9
2141.1	5940.8	6160.5
2141.1	5930.9	13659
2141.1	5921	7940.9
2141.1	5910.9	18147
2141.1	5900.9	8859.6
2141.1	6250.9	18875
2141.1	5890.9	6515.8
2141.1	6240.8	20411
2141.1	6231	34756
2141.1	6220.8	21169
2141.1	6210.9	39545
2141.1	6200.9	48003
2061	6280.8	5753.4
2061	6191	3708.6
2061	6181	15817
2061	6170.8	12751
2061	6161	17888
2061	6150.9	7274.6
2061	6140.8	1025.9
2061	6130.8	22640
2061	6121	24481
2061.1	6110.9	59846
2061.1	6100.9	72877
2061.1	6271	14832
2061	6090.9	1.09E+05
2061	6081	63049
2061	6070.8	45861
2061	6060.9	50061
2061	6050.8	51830
2061	6041	33501
2061	6030.9	15244
2061	6020.8	17688
2061	6011	19782
2061	6000.9	12448
2061.1	6260.9	2852.5
2061	5990.8	21079
2061	5981	21279
2061	5970.8	24057
2061	5960.9	19888
2061	5950.9	9424.7
2061	5940.9	6951
2061	5930.9	637.32
2061	5920.9	524.71
2061	5910.9	2156.1
2061	5900.8	1131.2
2061	6250.9	13572
2061	5890.8	NaN
2061.1	6240.8	13763
2061.1	6230.9	22517
2061.1	6220.8	45965
2061	6211	38043
2061.1	6200.8	45873
2071.1	6280.8	6604.2
2071.1	6190.9	5143.3
2071.1	6180.9	30597
2071.1	6170.8	17861
2071.1	6160.8	38534
2071.1	6150.9	NaN
2071.1	6140.9	16142
2071.1	6130.9	20548
2071.1	6120.9	21789
2071.1	6110.9	60556
2071.1	6100.9	86214
2071.1	6270.9	NaN
2071.1	6090.8	52319
2071.1	6080.8	68947
2071.1	6070.9	48415
2071.1	6060.9	47445
2071.1	6050.9	35817
2071.1	6040.8	30882
2071.1	6030.8	20115
2071.1	6020.9	4895.5
2071.1	6010.9	25344
2071.1	6000.8	8802.4
2071.1	6260.9	2592.8
2071.1	5990.9	17198
2071.1	5980.9	21602
2071.1	5970.9	27745
2071.1	5960.8	27954
2071.1	5950.8	13454
2071.1	5940.8	10072
2071.1	5930.9	2676.2
2071.1	5920.9	812.29
2071.1	5910.9	1034.7
2071.1	5900.9	687.38
2071.1	6251	11435
2071.1	5890.8	450.32
2071.1	6240.8	19099
2071.1	6230.9	36767
2071.1	6220.8	40913
2071.1	6211	39554
2071.1	6201	29572
2081.1	6280.9	9217.1
2081.1	6190.9	NaN
2081.1	6180.9	21437
2081.1	6170.9	17640
2081.1	6161	31077
2081.1	6150.8	27674
2081.1	6141	15256
2081.1	6130.9	32059
2081.1	6120.9	22099
2081.1	6110.8	53093
2081.1	6101	1.11E+05
2081.1	6270.9	9634.4
2081.1	6090.9	97534
2081.1	6081	57729
2081.1	6070.8	33237
2081.1	6061	40192
2081.1	6050.8	43414
2081.1	6040.9	27632
2081.1	6031	17276
2081.1	6020.8	24806
2081.1	6011	21780
2081.1	6000.9	16066
2081.1	6260.9	5410.2
2081.1	5990.8	18279
2081.1	5981	22044
2081.1	5970.8	22845
2081.1	5961	17749
2081.1	5950.9	2183.4
2081.1	5940.9	5217.1
2081.1	5930.8	22076
2081.1	5921	9435.7
2081.1	5910.9	9614
2081.1	5900.9	1444.9
2081.1	6250.8	3529.6
2081.1	5890.8	NaN
2081.2	6241	30660
2081.1	6230.8	48218
2081.1	6221	39797
2081.1	6210.9	30693
2081.1	6200.9	NaN
2091.1	6280.8	8055.5
2091.1	6190.9	6283.5
2091.1	6180.8	45714
2091.1	6170.9	57762
2091.1	6160.9	25126
2091.1	6150.9	22906
2091.1	6140.9	29009
2091.1	6130.9	26036
2091.1	6120.9	28883
2091.1	6110.9	73585
2091.1	6100.8	72623
2091.1	6270.9	9658
2091.1	6090.9	65747
2091.1	6080.9	20261
2091.1	6070.9	32480
2091.1	6060.9	31980
2091.1	6050.9	24670
2091.1	6040.9	36347
2091.1	6030.8	26582
2091.1	6020.8	27338
2091.1	6010.9	18563
2091.1	6000.9	6836.8
2091.1	6260.9	4425.2
2091.1	5990.9	13362
2091.1	5980.9	21401
2091.1	5970.9	20659
2091.1	5960.9	15772
2091.1	5950.9	9282.1
2091.1	5940.8	19557
2091.1	5930.8	6378.1
2091.1	5920.9	8233.5
2091.1	5910.9	18305
2091.1	5900.9	14113
2091.1	6250.8	20977
2091.1	5890.8	NaN
2091.1	6240.8	13985
2091.1	6230.8	37052
2091.1	6220.9	30495
2091.1	6210.9	27828
2091.1	6200.9	17680
2101.1	6280.9	13495
2101.1	6190.9	13603
2101.1	6181	40406
2101.1	6170.9	32695
2101.1	6161	49891
2101.1	6150.9	33461
2101.1	6140.9	48602
2101.1	6130.8	47606
2101.1	6121	34146
2101.1	6110.9	55221
2101.1	6100.9	58792
2101.1	6271	10985
2101.1	6090.9	15584
2101.1	6081	14463
2101.1	6070.8	32642
2101.1	6061	35233
2101.1	6050.8	32997
2101.1	6041	45087
2101.1	6030.9	22719
2101.1	6020.8	16040
2101.1	6011	22347
2101.1	6001	6971.7
2101.1	6260.9	8926
2101.1	5990.8	18074
2101.1	5981	21870
2101.1	5970.9	21946
2101.1	5960.9	12690
2101.1	5950.9	15226
2101.1	5940.9	8002.6
2101.1	5930.8	14482
2101.1	5921	7031.9
2101.1	5910.9	23982
2101.1	5900.8	12694
2101.1	6250.9	6202.4
2101.1	5890.8	1149.4
2101.1	6241	12064
2101.1	6230.8	21473
2101.1	6221	9218.6
2101.1	6210.9	8218.1
2101.1	6200.9	19833
2111.2	6280.9	13703
2111.2	6190.9	9175.1
2111.2	6180.8	8746.8
2111.2	6170.9	34636
2111.2	6160.9	57474
2111.2	6150.9	24691
2111.2	6140.9	45044
2111.2	6130.9	7499.2
2111.2	6120.9	44901
2111.2	6110.9	75599
2111.2	6100.9	39233
2111.2	6270.9	13889
2111.2	6090.9	13610
2111.2	6080.9	18390
2111.2	6070.9	37690
2111.2	6060.8	45311
2111.2	6050.9	24927
2111.2	6040.9	39597
2111.2	6030.8	23310
2111.2	6020.8	18073
2111.2	6010.9	30401
2111.2	6000.9	9039.7
2111.2	6260.9	13407
2111.2	5990.9	21405
2111.2	5980.9	23439
2111.2	5970.9	16033
2111.2	5960.8	19742
2111.2	5950.8	13015
2111.2	5940.9	6881.2
2111.2	5930.9	35229
2111.2	5920.9	30974
2111.2	5910.9	21302
2111.2	5900.9	8363.8
2111.2	6250.9	13995
2111.2	5890.9	NaN
2111.2	6240.9	20980
2111.2	6230.9	11677
2111.2	6220.9	9837.1
2111.2	6210.9	22916
2111.2	6201	12852
2121.2	6280.8	3123.3
2121.2	6191	2284.2
2121.2	6181	NaN
2121.2	6170.8	9066
2121.2	6161	23215
2121.2	6150.9	9822.1
2121.2	6140.8	56496
2121.2	6130.8	13938
2121.2	6121	96361
2121.2	6110.8	77388
2121.2	6100.8	68465
2121.2	6271	2377.4
2121.2	6091	10658
2121.2	6080.9	81285
2121.2	6070.8	36543
2121.2	6061	32445
2121.2	6050.8	26446
2121.1	6041	12853
2121.2	6030.8	20688
2121.2	6020.8	27751
2121.1	6011	19972
2121.2	6000.8	9794.9
2121.2	6261	18587
2121.1	5990.8	23612
2121.1	5981	21944
2121.1	5970.8	11362
2121.1	5961	22446
2121.1	5950.9	16481
2121.1	5940.9	14968
2121.1	5930.8	30629
2121.1	5921	29904
2121.1	5910.9	20007
2121.1	5900.8	10330
2121.2	6250.9	15405
2121.1	5890.9	2884
2121.2	6240.9	17128
2121.2	6230.9	24208
2121.2	6220.8	21748
2121.2	6211	32175
2121.2	6200.8	19435
2131.1	6280.8	7960.1
2131.1	6191	12842
2131.1	6180.8	5369.1
2131.1	6170.9	NaN
2131.1	6160.9	711.49
2131.1	6150.9	20830
2131.1	6140.9	71736
2131.1	6130.9	71291
2131.1	6120.8	1.22E+05
2131.1	6110.8	48976
2131.1	6100.8	77250
2131.1	6271	7742.8
2131.1	6090.9	1.05E+05
2131.1	6080.9	88140
2131.1	6070.8	46236
2131.1	6060.8	27754
2131.1	6050.9	50431
2131.1	6040.9	11649
2131.1	6030.8	26364
2131.1	6020.8	10134
2131.1	6010.8	31528
2131.1	6000.8	15734
2131.1	6260.9	14288
2131.1	5990.8	20593
2131.1	5980.9	23164
2131.1	5970.9	17788
2131.1	5960.9	18839
2131.1	5950.9	13778
2131.1	5940.9	8083
2131.1	5930.9	11588
2131.1	5920.9	12262
2131.1	5910.8	18478
2131.2	5900.9	11260
2131.1	6250.9	20300
2131.1	5890.9	2677.2
2131.1	6240.8	15663
2131.1	6230.9	33484
2131.1	6220.8	34008
2131.1	6210.9	40546
2131.1	6201	29781
