# Supplementary material for: Micro-mechanical fingerprints of the rat bladder change in actinic cystitis and tumor presence
Source: Commun Biol. 2023 Feb 24;6:217. doi: 10.1038/s42003-023-04572-0 (PMC9950451; doi:10.1038/s42003-023-04572-0)
Supplement: Supplementary file 6 — Supplementary data 3 [file 42003_2023_4572_MOESM6_ESM.csv]

X position (um)	Y position (um)	YM (Pa)
53815	50222	6566.2
53815	50232	15885
53816	50242	13925
53815	50252	9538.6
53815	50262	12509
53815	50272	5091.7
53815	50282	3795.9
53815	50292	3302.9
53815	50302	NaN
53815	50312	3671.3
53815	50322	2225.3
53815	50332	4826
53815	50342	28417
53815	50352	2.85E+05
53815	50362	2.85E+05
53815	50372	1.81E+05
53815	50382	2.57E+05
53815	50392	3.28E+05
53815	50402	2.01E+05
53815	50412	2.52E+05
53815	50422	2.63E+05
53815	50432	3.45E+05
53815	50442	2.70E+05
53815	50452	1.51E+05
53815	50462	1.36E+05
53815	50472	2.23E+05
53815	50482	1.78E+05
53815	50492	NaN
53815	50502	1.89E+05
53815	50512	2.34E+05
53815	50522	1.41E+05
53815	50532	1.44E+05
53815	50542	1.39E+05
53815	50552	1.22E+05
53815	50562	1.15E+05
53815	50572	83770
53815	50582	98530
53815	50592	1.10E+05
53815	50602	75711
53815	50612	98105
53825	50223	6500
53825	50233	28164
53825	50243	NaN
53825	50253	33981
53825	50263	22733
53825	50273	27876
53825	50283	18420
53825	50293	8363.9
53825	50303	4890.6
53825	50313	6782.9
53825	50323	8671.8
53825	50333	13043
53825	50343	63670
53825	50353	1.21E+05
53825	50363	2.72E+05
53825	50373	3.17E+05
53825	50383	3.88E+05
53825	50393	3.33E+05
53825	50403	1.99E+05
53825	50413	2.01E+05
53825	50423	NaN
53825	50433	4.85E+05
53825	50443	3.54E+05
53825	50453	2.50E+05
53825	50463	99692
53825	50473	1.13E+05
53825	50483	1.56E+05
53825	50493	2.32E+05
53825	50503	2.01E+05
53825	50513	1.78E+05
53825	50523	1.93E+05
53825	50533	1.25E+05
53825	50543	1.65E+05
53825	50553	91139
53825	50563	70537
53825	50573	81345
53825	50583	86008
53825	50593	71662
53825	50603	77072
53825	50612	94958
53835	50223	8435.1
53835	50232	35130
53835	50242	37175
53835	50252	41201
53835	50262	36297
53835	50272	38123
53835	50282	34192
53835	50292	21422
53835	50302	5203.1
53835	50312	18137
53835	50322	9259.9
53835	50332	42937
53835	50342	1.19E+05
53835	50352	2.16E+05
53835	50362	2.18E+05
53835	50372	3.34E+05
53835	50382	3.00E+05
53835	50392	1.51E+05
53835	50402	3.27E+05
53835	50412	NaN
53835	50422	3.24E+05
53835	50432	NaN
53835	50442	3.25E+05
53835	50452	1.20E+05
53835	50462	93317
53835	50472	1.23E+05
53835	50482	2.13E+05
53835	50492	2.89E+05
53835	50502	1.73E+05
53835	50512	1.98E+05
53835	50522	1.20E+05
53835	50532	1.68E+05
53835	50542	1.90E+05
53835	50552	80160
53835	50562	1.01E+05
53835	50572	1.01E+05
53835	50582	94094
53835	50592	91610
53835	50602	1.05E+05
53835	50612	92626
53845	50223	2523.3
53845	50233	NaN
53845	50243	87198
53845	50253	60693
53845	50263	50473
53845	50273	30062
53845	50283	57541
53845	50293	35094
53845	50303	20541
53845	50313	18690
53845	50323	46364
53845	50333	39498
53845	50343	1.10E+05
53845	50353	2.88E+05
53845	50363	4.55E+05
53845	50373	2.50E+05
53845	50383	3.80E+05
53845	50393	3.29E+05
53845	50403	3.56E+05
53845	50413	5.00E+05
53845	50423	2.49E+05
53845	50433	2.35E+05
53845	50443	1.61E+05
53845	50453	1.46E+05
53845	50463	1.94E+05
53845	50473	1.20E+05
53845	50483	1.69E+05
53845	50493	2.62E+05
53845	50503	3.14E+05
53845	50513	1.76E+05
53845	50523	1.97E+05
53845	50533	1.07E+05
53845	50543	1.68E+05
53845	50553	1.47E+05
53845	50563	86528
53845	50573	73668
53845	50583	91498
53845	50593	72369
53845	50603	1.00E+05
53845	50612	90637
53855	50223	5250.5
53855	50232	10904
53855	50242	48245
53855	50252	70365
53855	50262	82389
53855	50272	49994
53855	50282	69285
53855	50292	60160
53855	50302	33528
53855	50312	77353
53855	50322	79359
53855	50332	1.23E+05
53855	50342	1.01E+05
53855	50352	1.97E+05
53855	50362	4.95E+05
53855	50372	2.69E+05
53855	50382	NaN
53855	50392	3.52E+05
53855	50402	3.35E+05
53855	50412	3.35E+05
53855	50422	2.78E+05
53855	50432	2.36E+05
53855	50442	1.23E+05
53855	50452	2.48E+05
53855	50462	2.51E+05
53855	50472	1.39E+05
53855	50482	2.04E+05
53855	50492	1.49E+05
53855	50502	2.80E+05
53855	50512	1.48E+05
53855	50522	2.28E+05
53855	50532	1.42E+05
53855	50542	1.49E+05
53855	50552	88658
53855	50562	1.07E+05
53855	50572	1.19E+05
53855	50582	65447
53855	50592	60918
53855	50602	83642
53855	50612	84813
53865	50223	5580.7
53865	50233	6887.8
53865	50243	67662
53865	50253	1.07E+05
53865	50263	81165
53865	50273	56542
53865	50283	71126
53865	50293	1.10E+05
53865	50303	1.32E+05
53865	50313	92530
53865	50323	1.09E+05
53865	50333	1.77E+05
53865	50343	1.38E+05
53865	50353	2.61E+05
53865	50363	3.18E+05
53865	50373	3.82E+05
53865	50383	3.81E+05
53865	50393	5.00E+05
53865	50403	4.19E+05
53865	50413	3.82E+05
53865	50423	2.66E+05
53865	50433	2.16E+05
53865	50443	1.07E+05
53865	50453	1.65E+05
53865	50463	1.25E+05
53865	50473	1.45E+05
53865	50483	1.70E+05
53865	50493	1.78E+05
53865	50503	1.92E+05
53865	50513	1.96E+05
53865	50523	1.23E+05
53865	50533	1.92E+05
53865	50543	1.17E+05
53865	50553	1.12E+05
53865	50563	74259
53865	50573	1.09E+05
53865	50583	79018
53865	50593	50778
53865	50603	96161
53865	50612	69653
53875	50223	5584.8
53875	50232	4743.1
53875	50242	13447
53875	50252	76391
53875	50262	1.05E+05
53875	50272	99692
53875	50282	91135
53875	50292	42118
53875	50302	53290
53875	50312	1.06E+05
53875	50322	2.01E+05
53875	50332	1.39E+05
53875	50342	2.32E+05
53875	50352	2.76E+05
53875	50362	4.43E+05
53875	50372	4.09E+05
53875	50382	4.25E+05
53875	50392	NaN
53875	50402	2.22E+05
53875	50412	1.92E+05
53875	50422	2.73E+05
53875	50432	2.04E+05
53875	50442	2.04E+05
53875	50452	1.74E+05
53875	50462	1.54E+05
53875	50472	2.43E+05
53875	50482	2.17E+05
53875	50492	2.45E+05
53875	50502	2.05E+05
53875	50512	2.02E+05
53875	50522	1.92E+05
53875	50532	1.62E+05
53875	50542	1.15E+05
53875	50552	3.30E+05
53875	50562	95505
53875	50572	1.03E+05
53875	50582	NaN
53875	50592	NaN
53875	50602	58165
53875	50612	NaN
53885	50243	NaN
53885	50253	NaN
53885	50263	NaN
53885	50273	NaN
53885	50283	NaN
53885	50293	NaN
53885	50303	NaN
53885	50313	NaN
53885	50323	NaN
53885	50333	NaN
53885	50343	NaN
53885	50353	NaN
53885	50363	NaN
53885	50373	NaN
53885	50383	NaN
53885	50393	NaN
53885	50403	NaN
53885	50413	27045
53885	50423	NaN
53885	50433	NaN
53885	50443	NaN
53885	50453	NaN
53885	50463	NaN
53885	50473	NaN
53885	50483	NaN
53885	50493	NaN
53885	50503	1.19E+05
53885	50513	NaN
53885	50523	NaN
53885	50533	86317
53885	50543	NaN
53885	50553	NaN
53885	50563	NaN
53885	50573	NaN
53885	50583	NaN
53885	50593	NaN
53885	50603	NaN
0	0	NaN
