# Supplementary material for: Micro-mechanical fingerprints of the rat bladder change in actinic cystitis and tumor presence
Source: Commun Biol. 2023 Feb 24;6:217. doi: 10.1038/s42003-023-04572-0 (PMC9950451; doi:10.1038/s42003-023-04572-0)
Supplement: Supplementary file 7 — Supplementary data 4 [file 42003_2023_4572_MOESM7_ESM.csv]

X position (um)	Y position (um)	YM (Pa)
7930.6	4804.7	3692.7
7930.6	4894.7	4513.4
7930.6	4904.7	6064.6
7930.6	4914.7	5043.1
7930.6	4924.7	3847.3
7930.6	4934.7	6437.3
7930.6	4944.7	6348.9
7930.6	4954.7	4908.7
7930.6	4964.7	9913.2
7930.6	4974.8	12110
7930.6	4984.7	11743
7930.6	4814.7	6416.6
7930.6	4994.7	19497
7930.6	4824.6	3860.3
7930.6	4834.7	3730.5
7930.6	4844.7	4194.9
7930.6	4854.7	5061.6
7930.6	4864.7	3298.4
7930.6	4874.8	3332
7930.6	4884.7	3675.1
7840.5	4804.7	NaN
7840.6	4894.7	48445
7840.6	4904.7	55927
7840.6	4914.7	46148
7840.6	4924.8	30688
7840.6	4934.7	32410
7840.6	4944.7	58536
7840.6	4954.7	87703
7840.6	4964.6	46060
7840.6	4974.7	1.36E+05
7840.6	4984.7	1.09E+05
7840.5	4814.7	77251
7840.6	4994.7	42922
7840.6	4824.7	43613
7840.6	4834.7	41932
7840.6	4844.7	46249
7840.6	4854.7	35454
7840.6	4864.7	51041
7840.6	4874.7	34947
7840.6	4884.7	46816
7830.6	4804.7	38827
7830.6	4894.8	79498
7830.6	4904.7	1.11E+05
7830.6	4914.7	78666
7830.6	4924.6	67749
7830.6	4934.7	1.02E+05
7830.6	4944.7	53294
7830.6	4954.7	64512
7830.6	4964.7	83341
7830.6	4974.7	68231
7830.6	4984.7	71088
7830.6	4814.7	48196
7830.6	4994.8	1.64E+05
7830.6	4824.7	51514
7830.6	4834.7	31122
7830.6	4844.8	66895
7830.6	4854.7	67379
7830.6	4864.7	61567
7830.6	4874.8	39593
7830.6	4884.7	83927
7820.6	4804.7	49227
7820.6	4894.6	62082
7820.6	4904.7	66689
7820.6	4914.7	62563
7820.6	4924.7	67980
7820.6	4934.8	59827
7820.6	4944.7	1.04E+05
7820.6	4954.7	1.41E+05
7820.6	4964.7	NaN
7820.6	4974.7	83530
7820.6	4984.7	1.35E+05
7820.6	4814.7	71339
7820.6	4994.8	1.58E+05
7820.6	4824.7	42871
7820.6	4834.7	28754
7820.6	4844.7	55298
7820.6	4854.8	28821
7820.6	4864.8	46542
7820.6	4874.7	46981
7820.6	4884.7	67787
7810.6	4804.7	43752
7810.6	4894.8	41884
7810.6	4904.7	34418
7810.6	4914.7	33819
7810.6	4924.7	48089
7810.6	4934.6	75814
7810.6	4944.7	64689
7810.6	4954.7	1.07E+05
7810.6	4964.7	92432
7810.6	4974.7	1.00E+05
7810.6	4984.8	1.07E+05
7810.6	4814.7	42187
7810.6	4994.7	1.14E+05
7810.6	4824.7	49953
7810.6	4834.7	55519
7810.6	4844.7	20169
7810.6	4854.8	72171
7810.6	4864.7	1.05E+05
7810.6	4874.8	85708
7810.6	4884.8	62025
7800.6	4804.7	71196
7800.6	4894.7	49511
7800.6	4904.7	90055
7800.6	4914.7	1.08E+05
7800.6	4924.7	64473
7800.6	4934.8	92985
7800.6	4944.7	86363
7800.6	4954.7	92418
7800.6	4964.7	1.25E+05
7800.6	4974.6	66377
7800.6	4984.7	48127
7800.6	4814.8	59215
7800.6	4994.7	37192
7800.6	4824.7	NaN
7800.6	4834.7	51580
7800.6	4844.7	61830
7800.6	4854.7	75976
7800.6	4864.7	84327
7800.6	4874.7	85161
7800.6	4884.7	70141
7790.6	4804.7	75355
7790.6	4894.7	82219
7790.6	4904.7	81275
7790.6	4914.7	76829
7790.6	4924.7	79330
7790.6	4934.7	44182
7790.6	4944.7	88132
7790.6	4954.8	76053
7790.6	4964.7	28657
7790.6	4974.8	39005
7790.6	4984.7	44277
7790.6	4814.7	76439
7790.6	4994.7	92402
7790.6	4824.7	91051
7790.6	4834.8	1.00E+05
7790.6	4844.7	85075
7790.6	4854.7	52147
7790.6	4864.7	81886
7790.6	4874.8	76982
7790.6	4884.7	1.02E+05
7780.6	4804.8	96104
7780.6	4894.7	52302
7780.6	4904.7	36771
7780.6	4914.7	75833
7780.6	4924.7	43186
7780.6	4934.7	43954
7780.6	4944.7	87955
7780.6	4954.7	44847
7780.6	4964.7	37614
7780.6	4974.6	27605
7780.6	4984.8	31824
7780.6	4814.6	86369
7780.6	4994.7	44233
7780.6	4824.7	89550
7780.6	4834.7	44866
7780.6	4844.7	65215
7780.6	4854.7	65598
7780.6	4864.7	NaN
7780.6	4874.7	77216
7780.6	4884.7	50036
7770.6	4804.7	40140
7770.6	4894.7	17802
7770.6	4904.7	26655
7770.6	4914.8	27489
7770.6	4924.7	28229
7770.6	4934.8	26272
7770.6	4944.7	23838
7770.6	4954.8	30958
7770.6	4964.8	30448
7770.6	4974.8	34878
7770.6	4984.7	38006
7770.6	4814.7	71425
7770.6	4994.7	44906
7770.6	4824.7	49999
7770.6	4834.8	45628
7770.6	4844.8	55442
7770.6	4854.8	56042
7770.6	4864.7	61001
7770.6	4874.8	35282
7770.6	4884.8	24680
7760.6	4804.7	31072
7760.6	4894.7	30865
7760.6	4904.7	25422
7760.6	4914.7	30059
7760.6	4924.7	40695
7760.6	4934.8	46122
7760.6	4944.7	45107
7760.6	4954.6	31538
7760.6	4964.6	27366
7760.6	4974.7	40020
7760.6	4984.7	41184
7760.6	4814.7	25623
7760.6	4994.7	48435
7760.6	4824.7	32669
7760.6	4834.7	31038
7760.6	4844.7	37659
7760.6	4854.7	14552
7760.6	4864.7	23367
7760.6	4874.7	26014
7760.6	4884.7	28697
7750.6	4804.7	32461
7750.6	4894.7	35399
7750.6	4904.7	35175
7750.6	4914.7	42503
7750.6	4924.7	40066
7750.6	4934.7	33336
7750.6	4944.7	31459
7750.6	4954.8	31280
7750.6	4964.7	31284
7750.6	4974.8	32533
7750.6	4984.7	36560
7750.6	4814.7	29222
7750.6	4994.7	51032
7750.6	4824.7	28409
7750.6	4834.8	32159
7750.6	4844.8	27141
7750.6	4854.8	26971
7750.6	4864.7	56090
7750.6	4874.8	36353
7750.6	4884.7	31138
7920.6	4804.7	3589.3
7920.6	4894.7	3910.3
7920.6	4904.7	10635
7920.6	4914.7	11717
7920.6	4924.7	8540.7
7920.6	4934.7	14598
7920.6	4944.7	13460
7920.6	4954.7	13697
7920.6	4964.7	17540
7920.6	4974.7	13439
7920.6	4984.8	20731
7920.6	4814.7	6003.9
7920.6	4994.7	23502
7920.6	4824.7	3525.6
7920.6	4834.7	4240.7
7920.6	4844.7	4777.4
7920.6	4854.8	4239
7920.6	4864.7	8239.9
7920.6	4874.7	7186.6
7920.6	4884.7	5570.4
7740.6	4804.7	37951
7740.6	4894.7	23549
7740.6	4904.7	24867
7740.6	4914.7	43505
7740.6	4924.7	45017
7740.6	4934.7	54303
7740.6	4944.7	30966
7740.6	4954.7	31903
7740.6	4964.7	26369
7740.6	4974.7	29711
7740.6	4984.8	16903
7740.6	4814.7	39345
7740.6	4994.7	24961
7740.6	4824.7	46066
7740.6	4834.7	39063
7740.6	4844.7	37340
7740.6	4854.7	35936
7740.6	4864.7	31437
7740.6	4874.7	28940
7740.6	4884.7	26241
7730.6	4804.7	31078
7730.6	4894.8	41788
7730.6	4904.7	29821
7730.6	4914.7	20688
7730.6	4924.7	22546
7730.6	4934.6	19186
7730.6	4944.7	25258
7730.6	4954.7	33539
7730.6	4964.7	24134
7730.6	4974.7	18797
7730.6	4984.7	22677
7730.6	4814.7	27740
7730.6	4994.7	16676
7730.6	4824.7	26917
7730.6	4834.7	25409
7730.6	4844.8	19655
7730.6	4854.8	53925
7730.6	4864.7	26286
7730.6	4874.7	46269
7730.6	4884.7	25657
7720.6	4804.7	28013
7720.6	4894.6	25412
7720.6	4904.7	28685
7720.6	4914.7	20003
7720.6	4924.7	11106
7720.6	4934.7	6894.5
7720.6	4944.7	18837
7720.6	4954.7	25208
7720.6	4964.7	61421
7720.6	4974.7	9767
7720.6	4984.7	NaN
7720.6	4814.8	32272
7720.6	4994.7	NaN
7720.6	4824.7	28768
7720.6	4834.7	27228
7720.6	4844.7	30290
7720.6	4854.7	14294
7720.6	4864.7	21654
7720.6	4874.7	31250
7720.6	4884.7	16448
7710.6	4804.7	14718
7710.6	4894.7	11099
7710.6	4904.7	10477
7710.6	4914.7	10493
7710.6	4924.7	6664.4
7710.6	4934.7	9400.9
7710.6	4944.7	14998
7710.6	4954.7	NaN
7710.6	4964.7	NaN
7710.6	4974.7	NaN
7710.6	4984.7	NaN
7710.6	4814.7	14542
7710.6	4994.7	NaN
7710.6	4824.7	14751
7710.6	4834.8	12778
7710.6	4844.8	5790.3
7710.6	4854.7	13521
7710.6	4864.8	5094.3
7710.6	4874.8	6150
7710.6	4884.7	5774.2
7700.6	4804.7	24945
7700.6	4894.7	NaN
7700.6	4904.7	NaN
7700.6	4914.7	NaN
7700.6	4924.7	NaN
7700.6	4934.7	NaN
7700.6	4944.7	NaN
7700.6	4954.7	NaN
7700.6	4964.7	NaN
7700.6	4974.6	NaN
7700.6	4984.7	NaN
7700.6	4814.7	11332
7700.6	4994.7	NaN
7700.6	4824.7	16330
7700.6	4834.7	NaN
7700.6	4844.7	NaN
7700.6	4854.7	18951
7700.6	4864.7	14577
7700.6	4874.7	NaN
7700.6	4884.7	NaN
7910.6	4804.7	5344.7
7910.6	4894.7	13032
7910.6	4904.6	25787
7910.6	4914.7	15522
7910.6	4924.7	37213
7910.6	4934.7	38103
7910.6	4944.7	26341
7910.6	4954.8	18398
7910.6	4964.8	26797
7910.6	4974.8	48836
7910.6	4984.7	48804
7910.6	4814.7	5253.5
7910.6	4994.7	42022
7910.6	4824.7	6095.1
7910.6	4834.8	4013.2
7910.6	4844.8	6462
7910.6	4854.8	12498
7910.6	4864.7	10921
7910.6	4874.8	11929
7910.6	4884.7	9900.9
7900.6	4804.7	11127
7900.6	4894.7	19368
7900.6	4904.7	32325
7900.6	4914.7	50047
7900.6	4924.8	60600
7900.6	4934.7	57080
7900.6	4944.7	54440
7900.6	4954.6	63676
7900.6	4964.6	23701
7900.6	4974.7	27134
7900.6	4984.7	32093
7900.6	4814.7	13041
7900.6	4994.7	60394
7900.6	4824.7	13524
7900.6	4834.7	11589
7900.6	4844.7	20592
7900.6	4854.7	29633
7900.6	4864.7	29384
7900.6	4874.7	15351
7900.6	4884.7	28239
7890.5	4804.7	26796
7890.5	4894.7	30961
7890.5	4904.7	31582
7890.5	4914.7	39029
7890.5	4924.7	52943
7890.5	4934.7	59237
7890.5	4944.7	57142
7890.5	4954.8	50977
7890.5	4964.7	48721
7890.5	4974.8	35661
7890.5	4984.7	35935
7890.5	4814.7	36278
7890.5	4994.6	39133
7890.5	4824.7	41140
7890.5	4834.8	36473
7890.5	4844.8	38753
7890.5	4854.8	39562
7890.5	4864.7	41051
7890.5	4874.8	40104
7890.5	4884.7	31106
7880.5	4804.7	25445
7880.6	4894.7	24485
7880.5	4904.7	20042
7880.6	4914.7	63299
7880.5	4924.7	67440
7880.6	4934.7	77616
7880.6	4944.7	1.00E+05
7880.6	4954.6	62972
7880.6	4964.6	56624
7880.6	4974.7	38817
7880.5	4984.7	49576
7880.5	4814.6	70251
7880.6	4994.6	39312
7880.6	4824.7	47007
7880.5	4834.7	66899
7880.5	4844.7	58129
7880.5	4854.7	34758
7880.5	4864.7	48579
7880.5	4874.7	35836
7880.6	4884.7	26493
7870.6	4804.7	23184
7870.5	4894.7	41896
7870.5	4904.6	41566
7870.5	4914.7	46122
7870.5	4924.7	64569
7870.5	4934.7	77839
7870.5	4944.7	56458
7870.5	4954.8	41396
7870.5	4964.8	36135
7870.5	4974.7	33052
7870.5	4984.7	58744
7870.6	4814.7	68954
7870.5	4994.7	26466
7870.6	4824.7	56318
7870.6	4834.8	68137
7870.5	4844.7	54798
7870.5	4854.7	NaN
7870.5	4864.7	49468
7870.5	4874.8	63334
7870.5	4884.8	41050
7860.6	4804.7	64801
7860.6	4894.7	29016
7860.6	4904.7	43747
7860.6	4914.7	55199
7860.6	4924.7	33015
7860.6	4934.7	28571
7860.6	4944.7	50330
7860.6	4954.8	40381
7860.6	4964.7	36895
7860.6	4974.6	46415
7860.6	4984.7	51993
7860.6	4814.7	51803
7860.6	4994.7	51584
7860.6	4824.7	44543
7860.6	4834.8	30520
7860.6	4844.7	43819
7860.6	4854.7	27825
7860.6	4864.7	39392
7860.6	4874.7	35064
7860.6	4884.7	77345
7850.5	4804.7	28724
7850.5	4894.7	51887
7850.5	4904.7	46737
7850.5	4914.7	62733
7850.5	4924.7	34926
7850.5	4934.7	40185
7850.5	4944.7	32766
7850.5	4954.8	40389
7850.5	4964.8	66798
7850.5	4974.8	1.18E+05
7850.5	4984.7	1.08E+05
7850.5	4814.7	31969
7850.5	4994.7	81845
7850.5	4824.7	27422
7850.5	4834.8	41318
7850.5	4844.8	32494
7850.5	4854.8	82032
7850.5	4864.7	74231
7850.5	4874.8	51476
7850.5	4884.7	50960
