# Supplementary material for: Micro-mechanical fingerprints of the rat bladder change in actinic cystitis and tumor presence
Source: Commun Biol. 2023 Feb 24;6:217. doi: 10.1038/s42003-023-04572-0 (PMC9950451; doi:10.1038/s42003-023-04572-0)
Supplement: Supplementary file 8 — Supplementary data 5 [file 42003_2023_4572_MOESM8_ESM.csv]

X position (um)	Y position (um)	YM (Pa)
8402.7	4953.2	7915.2
8402.6	4863.3	7013.2
8402.6	4943.3	7569.3
8402.6	4933.3	10618
8402.6	4923.3	9787.8
8402.6	4913.3	9885.1
8402.6	4903.3	9880
8402.6	4893.3	7952.9
8402.6	4883.3	10106
8402.6	4873.3	6969.6
8312.8	4953.4	9181.6
8312.8	4863.3	13425
8312.8	4943.4	10412
8312.8	4933.3	10653
8312.8	4923.3	13518
8312.8	4913.3	9687.7
8312.8	4903.3	13006
8312.8	4893.3	12025
8312.8	4883.3	11882
8312.8	4873.3	15855
8302.7	4953.4	10056
8302.7	4863.3	12844
8302.7	4943.3	11666
8302.7	4933.3	8900.9
8302.7	4923.3	11408
8302.7	4913.3	9622.6
8302.7	4903.2	16470
8302.7	4893.3	12018
8302.7	4883.3	15317
8302.7	4873.3	9522.2
8292.7	4953.3	7790
8292.7	4863.3	11445
8292.7	4943.4	8643.3
8292.7	4933.3	6468.5
8292.7	4923.3	8457.8
8292.7	4913.3	11141
8292.7	4903.3	16073
8292.7	4893.3	14109
8292.7	4883.3	16351
8292.7	4873.3	11674
8282.6	4953.4	7896
8282.6	4863.3	5805.7
8282.6	4943.3	9656.1
8282.6	4933.3	6494.1
8282.6	4923.3	6444.9
8282.6	4913.2	21680
8282.6	4903.3	27936
8282.6	4893.3	23278
8282.6	4883.3	18137
8282.6	4873.3	11836
8272.7	4953.3	16254
8272.7	4863.3	11613
8272.7	4943.4	14520
8272.7	4933.3	8830.6
8272.7	4923.3	22073
8272.7	4913.3	37986
8272.7	4903.3	36173
8272.7	4893.3	26872
8272.7	4883.3	23010
8272.7	4873.3	19963
8262.8	4953.3	32161
8262.8	4863.3	35004
8262.8	4943.3	32150
8262.8	4933.3	30777
8262.8	4923.3	31912
8262.8	4913.3	39531
8262.8	4903.2	36320
8262.8	4893.3	36995
8262.8	4883.3	37022
8262.8	4873.3	38633
8252.7	4953.3	26004
8252.8	4863.3	36556
8252.7	4943.4	44253
8252.7	4933.3	38804
8252.7	4923.3	29643
8252.7	4913.3	43683
8252.7	4903.3	40383
8252.7	4893.3	29524
8252.7	4883.4	39917
8252.7	4873.3	55334
8242.8	4953.3	23667
8242.8	4863.3	44429
8242.8	4943.3	50043
8242.8	4933.3	28678
8242.8	4923.3	51239
8242.8	4913.3	58909
8242.8	4903.3	47069
8242.8	4893.4	47051
8242.8	4883.3	59436
8242.8	4873.3	57607
8232.7	4953.4	53003
8232.7	4863.3	60200
8232.7	4943.4	48380
8232.7	4933.3	66991
8232.7	4923.3	55099
8232.7	4913.3	57248
8232.7	4903.3	85358
8232.7	4893.3	86725
8232.7	4883.3	65556
8232.7	4873.3	89614
8222.7	4953.4	28762
8222.7	4863.3	1.03E+05
8222.7	4943.3	55849
8222.7	4933.3	74876
8222.7	4923.3	1.24E+05
8222.7	4913.2	91349
8222.7	4903.3	79454
8222.7	4893.3	1.09E+05
8222.7	4883.3	1.11E+05
8222.7	4873.3	1.18E+05
8392.7	4953.4	5324.1
8392.7	4863.3	11390
8392.7	4943.3	7838.5
8392.7	4933.3	10027
8392.7	4923.3	6158.9
8392.7	4913.3	7067
8392.7	4903.3	8653.1
8392.7	4893.3	6361.8
8392.7	4883.4	11985
8392.7	4873.4	8730.6
8212.7	4953.3	30627
8212.7	4863.3	1.27E+05
8212.7	4943.3	82717
8212.7	4933.3	37436
8212.7	4923.3	1.06E+05
8212.7	4913.3	68072
8212.7	4903.3	1.32E+05
8212.7	4893.3	1.22E+05
8212.7	4883.3	1.42E+05
8212.7	4873.3	1.01E+05
8202.6	4953.3	NaN
8202.6	4863.3	1.26E+05
8202.6	4943.3	66235
8202.6	4933.3	21141
8202.6	4923.3	17635
8202.6	4913.3	1.32E+05
8202.6	4903.3	1.29E+05
8202.6	4893.3	1.46E+05
8202.6	4883.3	1.65E+05
8202.6	4873.3	1.25E+05
8192.7	4953.3	58389
8192.7	4863.3	1.22E+05
8192.7	4943.4	1.25E+05
8192.7	4933.3	47626
8192.7	4923.3	1.00E+05
8192.7	4913.3	83806
8192.7	4903.3	1.28E+05
8192.7	4893.3	95343
8192.7	4883.3	1.94E+05
8192.7	4873.4	1.93E+05
8182.7	4953.3	1.17E+05
8182.7	4863.3	1.81E+05
8182.7	4943.3	1.15E+05
8182.7	4933.3	1.03E+05
8182.7	4923.3	1.22E+05
8182.7	4913.3	1.23E+05
8182.7	4903.3	1.32E+05
8182.7	4893.3	1.23E+05
8182.7	4883.3	83964
8182.7	4873.3	1.61E+05
8172.7	4953.3	1.19E+05
8172.7	4863.3	42059
8172.7	4943.4	88867
8172.7	4933.3	53993
8172.7	4923.3	43500
8172.7	4913.3	33565
8172.7	4903.3	8507.5
8172.7	4893.3	32422
8172.7	4883.4	19727
8172.7	4873.3	31946
8162.7	4953.3	76377
8162.7	4863.3	37658
8162.7	4943.3	50092
8162.7	4933.2	24683
8162.7	4923.3	5255.7
8162.7	4913.3	9699.1
8162.7	4903.3	6880.7
8162.7	4893.3	13555
8162.7	4883.3	12846
8162.7	4873.3	26928
8152.7	4953.3	74568
8152.7	4863.3	11810
8152.7	4943.4	1.05E+05
8152.7	4933.3	79370
8152.7	4923.3	60523
8152.7	4913.3	34690
8152.7	4903.3	33642
8152.7	4893.3	35355
8152.7	4883.3	10942
8152.7	4873.3	42243
8142.7	4953.3	92443
8142.7	4863.3	31001
8142.7	4943.3	72705
8142.7	4933.3	93022
8142.7	4923.3	65071
8142.7	4913.3	50229
8142.7	4903.2	44123
8142.7	4893.3	49089
8142.7	4883.3	51006
8142.7	4873.3	34662
8132.7	4953.3	54355
8132.7	4863.3	34688
8132.7	4943.4	41732
8132.7	4933.3	61618
8132.7	4923.3	NaN
8132.7	4913.3	5848.5
8132.7	4903.4	3863.5
8132.7	4893.3	37548
8132.7	4883.4	32928
8132.7	4873.3	42312
8122.6	4953.3	34609
8122.6	4863.3	34571
8122.6	4943.3	51308
8122.6	4933.3	70978
8122.6	4923.3	44503
8122.6	4913.3	22342
8122.6	4903.3	11502
8122.6	4893.3	18454
8122.6	4883.3	28284
8122.6	4873.3	35914
8382.7	4953.4	9470.5
8382.7	4863.4	12490
8382.7	4943.3	9977
8382.7	4933.3	10886
8382.7	4923.3	6780.2
8382.7	4913.3	9991.8
8382.7	4903.2	8954.1
8382.7	4893.3	6225.4
8382.7	4883.3	11417
8382.7	4873.3	9126.9
8112.6	4953.3	59576
8112.7	4863.3	17819
8112.6	4943.3	66899
8112.6	4933.3	98866
8112.6	4923.3	65181
8112.6	4913.3	47502
8112.6	4903.3	49708
8112.6	4893.3	45538
8112.6	4883.4	51747
8112.6	4873.4	32022
8102.8	4953.3	44020
8102.7	4863.3	26546
8102.7	4943.3	31456
8102.7	4933.2	42810
8102.7	4923.3	50183
8102.7	4913.3	50104
8102.7	4903.3	75369
8102.7	4893.3	80263
8102.7	4883.3	46726
8102.7	4873.2	46044
8092.8	4953.3	29924
8092.8	4863.3	27511
8092.8	4943.2	28602
8092.8	4933.3	18441
8092.8	4923.4	32536
8092.8	4913.3	11741
8092.8	4903.3	29656
8092.8	4893.3	35877
8092.8	4883.4	NaN
8092.8	4873.3	14582
8082.7	4953.3	31379
8082.7	4863.3	7924.9
8082.7	4943.4	72773
8082.7	4933.3	42491
8082.7	4923.3	55243
8082.7	4913.3	37458
8082.7	4903.3	34163
8082.7	4893.3	73626
8082.7	4883.3	14637
8082.7	4873.3	42698
8072.7	4953.4	49730
8072.7	4863.3	16058
8072.7	4943.4	39512
8072.7	4933.3	95666
8072.7	4923.3	60996
8072.7	4913.2	26032
8072.7	4903.3	22852
8072.7	4893.2	58707
8072.7	4883.4	55797
8072.7	4873.4	43413
8062.7	4953.4	40790
8062.7	4863.4	8219.9
8062.7	4943.3	54179
8062.7	4933.3	31100
8062.7	4923.3	8110.6
8062.7	4913.3	26608
8062.7	4903.2	59376
8062.7	4893.3	30799
8062.7	4883.3	28724
8062.7	4873.3	20286
8052.7	4953.3	19518
8052.8	4863.4	35792
8052.7	4943.3	28522
8052.8	4933.3	17474
8052.7	4923.3	11143
8052.8	4913.3	49012
8052.8	4903.3	42886
8052.8	4893.3	27735
8052.8	4883.3	18289
8052.8	4873.3	12695
8042.7	4953.3	7805.4
8042.7	4863.3	82870
8042.7	4943.3	25755
8042.7	4933.3	31961
8042.7	4923.3	60487
8042.7	4913.3	58390
8042.7	4903.2	85416
8042.7	4893.4	68353
8042.7	4883.3	1.05E+05
8042.7	4873.3	60448
8032.7	4953.3	57715
8032.7	4863.3	46479
8032.7	4943.3	26635
8032.7	4933.3	24166
8032.7	4923.3	38884
8032.7	4913.3	18116
8032.7	4903.3	39025
8032.7	4893.3	65165
8032.7	4883.3	NaN
8032.7	4873.3	NaN
8022.7	4953.3	74869
8022.7	4863.3	1.08E+05
8022.7	4943.3	69947
8022.7	4933.3	67689
8022.7	4923.3	61611
8022.7	4913.3	NaN
8022.7	4903.2	NaN
8022.7	4893.3	77406
8022.7	4883.3	NaN
8022.7	4873.3	1.04E+05
8372.7	4953.3	7050.3
8372.7	4863.4	7567.3
8372.7	4943.3	11848
8372.7	4933.3	11176
8372.7	4923.3	12869
8372.7	4913.3	9839.8
8372.7	4903.3	8949.4
8372.7	4893.2	10662
8372.7	4883.3	11053
8372.7	4873.3	7975.6
8362.7	4953.3	8161.8
8362.6	4863.4	12047
8362.6	4943.3	7767.7
8362.6	4933.3	14494
8362.6	4923.3	10224
8362.6	4913.3	8611.2
8362.6	4903.3	6197.7
8362.6	4893.3	5826.9
8362.6	4883.3	12555
8362.6	4873.2	13341
8352.6	4953.4	7250.2
8352.6	4863.3	8386.4
8352.6	4943.3	6857.7
8352.6	4933.3	8657.6
8352.6	4923.3	12929
8352.6	4913.3	14720
8352.6	4903.3	11270
8352.6	4893.3	8231.3
8352.6	4883.3	8405.1
8352.6	4873.3	11995
8342.7	4953.4	12559
8342.7	4863.3	9493
8342.7	4943.3	11620
8342.7	4933.3	9004.1
8342.7	4923.3	11207
8342.7	4913.3	11849
8342.7	4903.3	10303
8342.7	4893.4	9445.8
8342.7	4883.4	12818
8342.7	4873.3	11847
8332.7	4953.3	9594.3
8332.7	4863.3	8177.5
8332.7	4943.4	10564
8332.7	4933.3	13200
8332.7	4923.3	11584
8332.7	4913.3	11620
8332.7	4903.3	12356
8332.7	4893.3	10494
8332.7	4883.3	9399.8
8332.7	4873.4	8163
8322.6	4953.3	12857
8322.6	4863.4	7507.4
8322.6	4943.3	13752
8322.6	4933.3	9658
8322.6	4923.3	16253
8322.6	4913.3	13617
8322.6	4903.3	14950
8322.6	4893.3	12280
8322.6	4883.3	10947
8322.6	4873.3	15552
8022.6	4953.3	73663
8022.6	4863.3	51182
8022.6	4943.4	70418
8022.6	4933.3	74355
8022.6	4923.3	65121
8022.6	4913.3	62856
8022.6	4903.3	30900
8022.6	4893.3	44861
8022.6	4883.3	53260
8022.6	4873.3	63126
7932.7	4953.3	31938
7932.7	4863.3	8784.9
7932.7	4943.2	NaN
7932.7	4933.3	31041
7932.7	4923.3	27788
7932.7	4913.3	30438
7932.7	4903.3	25616
7932.7	4893.3	24036
7932.7	4883.3	22407
7932.7	4873.3	21714
7922.8	4953.3	23974
7922.7	4863.3	18302
7922.7	4943.3	28105
7922.7	4933.3	29308
7922.7	4923.3	27685
7922.8	4913.3	28044
7922.8	4903.3	25501
7922.8	4893.3	18748
7922.7	4883.3	17341
7922.7	4873.3	12008
7912.8	4953.4	18803
7912.8	4863.3	16989
7912.8	4943.4	18799
7912.8	4933.3	16946
7912.8	4923.3	23125
7912.8	4913.3	19618
7912.8	4903.3	18332
7912.8	4893.3	24396
7912.8	4883.4	16106
7912.8	4873.3	19892
7902.8	4953.4	19117
7902.8	4863.4	14911
7902.8	4943.3	20212
7902.8	4933.3	21992
7902.8	4923.3	22749
7902.8	4913.3	17977
7902.8	4903.3	22619
7902.8	4893.3	21597
7902.8	4883.3	18058
7902.8	4873.3	17919
7892.7	4953.3	13872
7892.7	4863.4	17124
7892.7	4943.3	12742
7892.7	4933.3	13848
7892.7	4923.3	14912
7892.7	4913.3	18768
7892.7	4903.3	13956
7892.7	4893.3	19133
7892.7	4883.3	19733
7892.7	4873.3	14926
7882.8	4953.3	12071
7882.7	4863.4	13139
7882.8	4943.3	16591
7882.7	4933.2	11365
7882.7	4923.3	15651
7882.7	4913.4	9492.1
7882.7	4903.3	11800
7882.7	4893.3	11411
7882.7	4883.3	9661.1
7882.7	4873.3	16712
7872.7	4953.4	12769
7872.8	4863.4	10213
7872.7	4943.4	11551
7872.7	4933.3	10480
7872.7	4923.3	12300
7872.7	4913.3	13324
7872.8	4903.3	12780
7872.8	4893.3	11938
7872.8	4883.3	8009.5
7872.8	4873.3	10504
7862.8	4953.4	5349.5
7862.8	4863.4	9495
7862.8	4943.3	4978.1
7862.8	4933.3	11425
7862.8	4923.3	11877
7862.8	4913.3	7697.7
7862.8	4903.3	10554
7862.8	4893.3	9237.1
7862.8	4883.3	7368.4
7862.8	4873.3	6075.5
8012.7	4953.3	52265
8012.7	4863.3	61174
8012.7	4943.3	75182
8012.7	4933.3	70833
8012.7	4923.3	98879
8012.7	4913.3	95156
8012.7	4903.3	63575
8012.7	4893.3	72400
8012.7	4883.4	54830
8012.7	4873.3	52004
8002.8	4953.3	57479
8002.8	4863.3	11408
8002.8	4943.3	70292
8002.8	4933.2	52027
8002.8	4923.3	66480
8002.8	4913.3	65415
8002.8	4903.4	31040
8002.8	4893.3	56914
8002.8	4883.3	53231
8002.8	4873.3	11526
7992.7	4953.3	68465
7992.7	4863.3	41550
7992.7	4943.3	72014
7992.7	4933.2	64866
7992.7	4923.4	53960
7992.7	4913.3	58873
7992.7	4903.4	35069
7992.7	4893.3	40209
7992.7	4883.3	43739
7992.7	4873.4	43112
7982.8	4953.3	66245
7982.7	4863.3	34264
7982.7	4943.3	58126
7982.7	4933.3	50954
7982.7	4923.3	64176
7982.7	4913.3	45455
7982.7	4903.3	42192
7982.7	4893.3	41166
7982.7	4883.3	28105
7982.7	4873.3	39003
7972.8	4953.4	43075
7972.8	4863.3	18884
7972.8	4943.4	48535
7972.8	4933.3	59625
7972.8	4923.3	35336
7972.8	4913.3	38608
7972.8	4903.3	23925
7972.8	4893.3	32942
7972.8	4883.3	28573
7972.8	4873.3	26207
7962.8	4953.4	28008
7962.8	4863.4	40130
7962.7	4943.3	28061
7962.7	4933.3	38644
7962.7	4923.3	49447
7962.7	4913.3	35577
7962.7	4903.3	34566
7962.8	4893.3	36192
7962.8	4883.3	34480
7962.8	4873.3	32340
7952.7	4953.3	16388
7952.7	4863.4	32354
7952.7	4943.2	21103
7952.7	4933.3	24722
7952.7	4923.3	40339
7952.7	4913.2	38149
7952.7	4903.3	41785
7952.7	4893.2	33377
7952.7	4883.3	32759
7952.7	4873.3	26888
7942.7	4953.3	24980
7942.7	4863.3	26751
7942.7	4943.3	10087
7942.7	4933.2	20250
7942.7	4923.3	24284
7942.7	4913.3	31458
7942.7	4903.3	28013
7942.7	4893.3	14642
7942.7	4883.3	27235
7942.7	4873.2	21527
