# Supplementary material for: Micro-mechanical fingerprints of the rat bladder change in actinic cystitis and tumor presence
Source: Commun Biol. 2023 Feb 24;6:217. doi: 10.1038/s42003-023-04572-0 (PMC9950451; doi:10.1038/s42003-023-04572-0)
Supplement: Supplementary file 9 — Supplementary data 6 [file 42003_2023_4572_MOESM9_ESM.csv]

X position (um)	Y position (um)	YM (Pa)
8355.6	4933.2	NaN
8355.6	5023.2	796.43
8355.6	4943.2	NaN
8355.6	4953.3	NaN
8355.6	4963.3	598.33
8355.6	4973.2	NaN
8355.6	4983.2	437.39
8355.6	4993.2	607.28
8355.6	5003.2	680.7
8355.6	5013.2	NaN
8265.7	4933.2	3797.9
8265.7	5023.2	1553.1
8265.7	4943.2	NaN
8265.7	4953.2	NaN
8265.7	4963.3	1524.3
8265.7	4973.2	2043.6
8265.7	4983.2	2803.7
8265.7	4993.2	2941.1
8265.7	5003.3	2432.8
8265.7	5013.2	1752.3
8255.6	4933.2	3812.2
8255.6	5023.2	2221.9
8255.6	4943.2	3676.8
8255.6	4953.2	4224.9
8255.6	4963.2	6086.6
8255.6	4973.2	2158.4
8255.6	4983.2	1939.8
8255.6	4993.2	NaN
8255.6	5003.2	2335.3
8255.6	5013.2	NaN
8245.6	4933.2	3544.2
8245.6	5023.2	4706.8
8245.6	4943.2	NaN
8245.6	4953.2	1647.4
8245.6	4963.3	1495.3
8245.6	4973.2	1677
8245.6	4983.2	1822.1
8245.6	4993.2	2189.2
8245.6	5003.3	2442
8245.6	5013.2	4366.4
8235.6	4933.2	1173.3
8235.6	5023.2	3879
8235.6	4943.2	NaN
8235.6	4953.2	1294.6
8235.6	4963.2	2974.4
8235.6	4973.2	3292.3
8235.6	4983.1	2757.5
8235.6	4993.2	6282.4
8235.6	5003.2	2949.9
8235.6	5013.2	1724.8
8225.6	4933.2	998.33
8225.6	5023.2	1353.2
8225.6	4943.2	1137.8
8225.6	4953.2	2294.3
8225.6	4963.3	1743.3
8225.6	4973.2	3600.3
8225.6	4983.2	3124.3
8225.6	4993.2	2110.6
8225.6	5003.3	1511.9
8225.6	5013.2	1294.3
8215.6	4933.2	NaN
8215.6	5023.2	1720.3
8215.6	4943.1	656.47
8215.6	4953.2	1101.3
8215.6	4963.2	1693.2
8215.6	4973.2	2762.7
8215.6	4983.2	4071.3
8215.6	4993.2	2423.6
8215.6	5003.2	1135.2
8215.6	5013.2	NaN
8205.6	4933.2	2299.9
8205.6	5023.2	1880
8205.6	4943.3	1480.5
8205.6	4953.3	1446.2
8205.6	4963.3	1856.3
8205.6	4973.2	3180
8205.6	4983.2	3852.8
8205.6	4993.2	3118.9
8205.6	5003.2	1635.5
8205.6	5013.2	2180.8
8195.6	4933.2	3215.5
8195.6	5023.2	NaN
8195.6	4943.2	2029.2
8195.6	4953.2	1428.2
8195.6	4963.2	1672.1
8195.6	4973.2	2365.7
8195.6	4983.2	6488.2
8195.6	4993.2	3501.2
8195.6	5003.2	2480
8195.6	5013.2	2792.8
8185.6	4933.2	1456.7
8185.6	5023.2	2154.6
8185.6	4943.2	1541.6
8185.6	4953.3	1275.2
8185.6	4963.2	2286
8185.6	4973.2	2460.8
8185.6	4983.2	4259.4
8185.6	4993.2	1506
8185.6	5003.3	2743.4
8185.6	5013.2	3389.8
8175.6	4933.2	2276.1
8175.6	5023.2	1811.2
8175.6	4943.2	2035.2
8175.6	4953.2	2077
8175.6	4963.1	2782.7
8175.6	4973.2	4758
8175.6	4983.1	4315.9
8175.6	4993.2	2571.7
8175.6	5003.2	1428
8175.6	5013.2	3212
8345.7	4933.2	401.69
8345.7	5023.2	636.77
8345.7	4943.2	424.77
8345.7	4953.3	577.81
8345.7	4963.2	778.47
8345.7	4973.2	656.65
8345.7	4983.2	NaN
8345.7	4993.2	726.86
8345.7	5003.3	677.78
8345.7	5013.2	NaN
8165.6	4933.2	7887.9
8165.6	5023.2	2547
8165.6	4943.3	6186.9
8165.6	4953.3	5442.1
8165.6	4963.3	7184
8165.6	4973.2	9606.6
8165.6	4983.2	10668
8165.6	4993.2	9272.9
8165.6	5003.2	5838.1
8165.6	5013.2	3439.9
8155.6	4933.2	23359
8155.6	5023.2	5116.3
8155.6	4943.2	15837
8155.6	4953.2	12890
8155.6	4963.1	11565
8155.6	4973.2	10421
8155.6	4983.2	10055
8155.6	4993.2	10644
8155.6	5003.2	9097.9
8155.6	5013.2	7497.9
8145.6	4933.2	20623
8145.6	5023.2	6176.9
8145.6	4943.2	26123
8145.6	4953.3	9631.8
8145.6	4963.3	9544.8
8145.6	4973.2	14557
8145.6	4983.2	9691.6
8145.6	4993.2	11966
8145.6	5003.3	12607
8145.6	5013.2	16949
8135.6	4933.2	29184
8135.6	5023.2	18561
8135.6	4943.2	26469
8135.6	4953.2	21914
8135.6	4963.1	13284
8135.6	4973.2	23473
8135.6	4983.1	21423
8135.6	4993.2	14240
8135.6	5003.2	14246
8135.6	5013.2	14087
8125.6	4933.2	30215
8125.6	5023.2	25400
8125.6	4943.3	33778
8125.6	4953.3	34525
8125.6	4963.3	23213
8125.6	4973.2	30471
8125.6	4983.2	21466
8125.6	4993.2	23230
8125.6	5003.3	20884
8125.6	5013.2	7589.2
8115.6	4933.2	44359
8115.6	5023.2	26253
8115.6	4943.2	36623
8115.6	4953.2	33824
8115.6	4963.2	17595
8115.6	4973.2	7432.9
8115.6	4983.2	11578
8115.6	4993.2	17474
8115.6	5003.2	19329
8115.6	5013.2	19513
8105.7	4933.2	33818
8105.7	5023.2	25473
8105.7	4943.2	35978
8105.7	4953.3	39736
8105.7	4963.2	23191
8105.7	4973.2	8591.9
8105.7	4983.2	8743
8105.7	4993.2	19203
8105.7	5003.3	16575
8105.7	5013.2	26756
8095.6	4933.2	35816
8095.6	5023.2	23095
8095.6	4943.2	50096
8095.6	4953.2	24768
8095.6	4963.2	15962
8095.6	4973.2	16220
8095.6	4983.2	30770
8095.6	4993.1	35241
8095.6	5003.2	41180
8095.6	5013.2	26147
8085.6	4933.2	41905
8085.6	5023.2	19690
8085.6	4943.3	32019
8085.6	4953.3	24707
8085.6	4963.3	24984
8085.6	4973.2	7675.9
8085.6	4983.2	10326
8085.6	4993.2	28067
8085.6	5003.2	33526
8085.6	5013.2	16809
8075.6	4933.2	45771
8075.6	5023.2	39096
8075.6	4943.2	15139
8075.6	4953.2	9539.1
8075.6	4963.2	17078
8075.6	4973.2	35687
8075.6	4983.2	30000
8075.6	4993.2	30445
8075.6	5003.2	27935
8075.6	5013.2	40195
8335.6	4933.2	602.95
8335.6	5023.2	707.87
8335.6	4943.2	856.01
8335.6	4953.2	903.32
8335.6	4963.2	1052.1
8335.6	4973.2	1166.2
8335.6	4983.1	NaN
8335.6	4993.2	903.26
8335.6	5003.2	NaN
8335.6	5013.2	722.51
8065.6	4933.2	32006
8065.6	5023.2	28545
8065.6	4943.2	18715
8065.6	4953.2	22954
8065.6	4963.3	17573
8065.6	4973.2	24837
8065.6	4983.2	37120
8065.6	4993.2	31789
8065.6	5003.2	18772
8065.6	5013.2	13328
8055.6	4933.2	58544
8055.6	5023.2	27593
8055.6	4943.2	41304
8055.6	4953.2	41510
8055.6	4963.2	56720
8055.6	4973.2	35567
8055.6	4983.2	28216
8055.6	4993.2	29358
8055.6	5003.2	58908
8055.6	5013.2	31805
8045.6	4933.1	71922
8045.6	5023.2	73052
8045.6	4943.3	84955
8045.6	4953.3	62006
8045.6	4963.3	83859
8045.6	4973.2	68720
8045.6	4983.2	67341
8045.6	4993.2	56147
8045.6	5003.2	34083
8045.6	5013.2	71069
8035.6	4933.1	47268
8035.6	5023.2	50028
8035.6	4943.2	34255
8035.6	4953.2	43341
8035.6	4963.2	61191
8035.6	4973.2	63906
8035.6	4983.1	46909
8035.6	4993.2	59440
8035.6	5003.2	34214
8035.6	5013.2	61354
8025.6	4933.2	40249
8025.6	5023.2	62961
8025.6	4943.2	46379
8025.6	4953.3	48929
8025.6	4963.3	51723
8025.6	4973.2	47393
8025.6	4983.2	55422
8025.6	4993.2	52698
8025.6	5003.2	36269
8025.6	5013.2	50483
8015.6	4933.2	56214
8015.6	5023.2	82650
8015.6	4943.2	61051
8015.6	4953.2	49673
8015.6	4963.2	48423
8015.6	4973.1	74959
8015.6	4983.2	73002
8015.6	4993.2	51563
8015.6	5003.2	66003
8015.6	5013.2	58552
8005.6	4933.2	35850
8005.7	5023.2	44065
8005.6	4943.3	47833
8005.6	4953.3	57176
8005.6	4963.3	65109
8005.6	4973.2	57502
8005.7	4983.2	63452
8005.7	4993.2	78057
8005.7	5003.3	63834
8005.7	5013.2	62723
7995.6	4933.2	56151
7995.6	5023.2	47060
7995.6	4943.2	35237
7995.6	4953.2	72570
7995.6	4963.2	45871
7995.6	4973.2	41303
7995.6	4983.2	38815
7995.6	4993.2	38960
7995.6	5003.2	31448
7995.6	5013.2	26592
7985.6	4933.2	44091
7985.6	5023.2	25193
7985.6	4943.2	51420
7985.6	4953.2	44898
7985.6	4963.3	44537
7985.6	4973.2	37700
7985.6	4983.2	50286
7985.6	4993.2	37152
7985.6	5003.3	49156
7985.6	5013.2	41424
7975.5	4933.2	28776
7975.5	5023.2	34436
7975.5	4943.2	45693
7975.5	4953.2	36999
7975.5	4963.2	42787
7975.5	4973.2	47436
7975.5	4983.2	40534
7975.5	4993.2	75977
7975.5	5003.2	74406
7975.5	5013.2	32104
8325.6	4933.2	783.64
8325.7	5023.2	688.81
8325.6	4943.3	966.65
8325.6	4953.2	1507.1
8325.6	4963.3	NaN
8325.6	4973.2	1486.6
8325.6	4983.2	2380.8
8325.6	4993.2	1484.4
8325.6	5003.2	1100.2
8325.6	5013.2	1205.4
7965.5	4933.2	36653
7965.5	5023.2	41453
7965.5	4943.2	93855
7965.5	4953.3	73161
7965.5	4963.3	35740
7965.5	4973.2	43872
7965.5	4983.2	45304
7965.5	4993.2	82464
7965.5	5003.2	50433
7965.5	5013.2	62679
7955.5	4933.2	34170
7955.6	5023.2	24074
7955.5	4943.2	46122
7955.5	4953.2	44276
7955.5	4963.1	79163
7955.5	4973.2	68945
7955.5	4983.2	60286
7955.5	4993.2	66276
7955.6	5003.2	67025
7955.6	5013.2	51364
7945.5	4933.2	35320
7945.6	5023.2	29297
7945.5	4943.2	27186
7945.5	4953.2	29070
7945.5	4963.3	52765
7945.5	4973.2	59773
7945.5	4983.2	56329
7945.5	4993.2	88277
7945.5	5003.3	49824
7945.6	5013.2	71522
7935.6	4933.2	86753
7935.5	5023.2	44222
7935.6	4943.1	18357
7935.6	4953.2	14720
7935.5	4963.2	41898
7935.5	4973.2	22442
7935.5	4983.2	40022
7935.5	4993.2	46747
7935.5	5003.2	57070
7935.5	5013.2	69027
7925.5	4933.2	35671
7925.5	5023.2	89215
7925.5	4943.3	39120
7925.5	4953.3	41391
7925.5	4963.3	21264
7925.5	4973.2	NaN
7925.5	4983.2	47627
7925.5	4993.2	48918
7925.5	5003.2	48936
7925.5	5013.2	55420
7915.6	4933.2	40144
7915.6	5023.2	75394
7915.6	4943.2	33712
7915.6	4953.2	35444
7915.6	4963.2	38830
7915.6	4973.1	12864
7915.6	4983.2	32425
7915.6	4993.2	61787
7915.6	5003.2	84275
7915.6	5013.2	1.10E+05
7905.6	4933.2	58867
7905.6	5023.2	NaN
7905.6	4943.2	33527
7905.6	4953.2	44329
7905.6	4963.3	25035
7905.6	4973.2	74893
7905.6	4983.2	83328
7905.6	4993.2	38719
7905.6	5003.2	19072
7905.6	5013.2	15917
7895.6	4933.2	31582
7895.6	5023.2	53355
7895.6	4943.2	30439
7895.6	4953.2	19458
7895.6	4963.2	15319
7895.6	4973.1	12684
7895.6	4983.2	16274
7895.6	4993.2	7825.4
7895.6	5003.2	13560
7895.6	5013.2	36410
7885.6	4933.2	44284
7885.6	5023.2	37632
7885.6	4943.2	42646
7885.6	4953.3	37126
7885.6	4963.3	39545
7885.6	4973.2	39930
7885.6	4983.2	35766
7885.6	4993.2	34396
7885.6	5003.3	24266
7885.6	5013.2	26148
7875.6	4933.2	93044
7875.6	5023.2	45949
7875.6	4943.2	42655
7875.6	4953.2	51035
7875.6	4963.2	47808
7875.6	4973.2	57581
7875.6	4983.2	59289
7875.6	4993.2	57751
7875.6	5003.2	45523
7875.6	5013.2	42948
8315.6	4933.2	NaN
8315.6	5023.2	958.91
8315.6	4943.2	1283.1
8315.6	4953.2	1198.3
8315.6	4963.2	2693.4
8315.6	4973.2	2381
8315.6	4983.2	NaN
8315.6	4993.2	2205.1
8315.6	5003.2	1451.4
8315.6	5013.2	NaN
7865.6	4933.2	43716
7865.7	5023.2	57681
7865.6	4943.2	47371
7865.7	4953.2	69256
7865.7	4963.3	59312
7865.7	4973.2	73605
7865.7	4983.2	64518
7865.7	4993.2	55102
7865.7	5003.2	56531
7865.7	5013.2	51179
7855.6	4933.2	58649
7855.6	5023.2	37370
7855.6	4943.2	50911
7855.6	4953.2	47578
7855.6	4963.2	42739
7855.6	4973.1	59140
7855.6	4983.2	58305
7855.6	4993.2	54131
7855.6	5003.2	58495
7855.6	5013.2	48374
7845.6	4933.2	74663
7845.6	5023.2	48564
7845.6	4943.2	76537
7845.6	4953.3	38422
7845.6	4963.3	5050.7
7845.6	4973.2	21956
7845.6	4983.2	45067
7845.6	4993.2	46652
7845.6	5003.3	97268
7845.6	5013.2	68092
7835.6	4933.2	68858
7835.6	5023.2	75607
7835.6	4943.2	58984
7835.6	4953.2	49983
7835.6	4963.2	23465
7835.6	4973.2	4346.3
7835.6	4983.1	65892
7835.6	4993.2	24001
7835.6	5003.2	91731
7835.6	5013.2	92091
7825.6	4933.2	1.06E+05
7825.6	5023.2	70604
7825.6	4943.2	58492
7825.6	4953.2	52611
7825.6	4963.3	35368
7825.6	4973.2	31220
7825.6	4983.2	54730
7825.6	4993.2	42774
7825.6	5003.3	75878
7825.6	5013.3	61178
7815.5	4933.2	46321
7815.5	5023.2	60113
7815.5	4943.2	63128
7815.5	4953.3	35222
7815.5	4963.2	40454
7815.5	4973.2	64460
7815.5	4983.1	46111
7815.5	4993.2	49807
7815.5	5003.2	72216
7815.5	5013.2	66742
7805.6	4933.2	59486
7805.6	5023.2	65546
7805.6	4943.2	80049
7805.6	4953.3	55663
7805.6	4963.3	84826
7805.6	4973.2	68210
7805.6	4983.2	77779
7805.6	4993.2	71647
7805.6	5003.2	50332
7805.6	5013.2	45021
7795.5	4933.2	47804
7795.5	5023.2	97420
7795.5	4943.1	45350
7795.5	4953.2	60235
7795.5	4963.2	43718
7795.5	4973.2	68184
7795.5	4983.2	61661
7795.5	4993.2	1.02E+05
7795.5	5003.2	89325
7795.5	5013.2	1.20E+05
7785.6	4933.2	57578
7785.6	5023.2	64703
7785.6	4943.2	63149
7785.6	4953.3	76330
7785.6	4963.3	14188
7785.6	4973.2	44405
7785.6	4983.2	60152
7785.6	4993.2	54177
7785.6	5003.3	1.08E+05
7785.6	5013.2	54879
7775.6	4933.2	47782
7775.6	5023.2	37726
7775.6	4943.2	55116
7775.6	4953.2	43335
7775.6	4963.2	53553
7775.6	4973.2	1.05E+05
7775.6	4983.1	72516
7775.6	4993.2	30608
7775.6	5003.2	36955
7775.6	5013.1	79756
8305.6	4933.2	NaN
8305.6	5023.2	1174.2
8305.6	4943.2	700.24
8305.6	4953.2	1723.4
8305.6	4963.3	1542.5
8305.6	4973.2	3209.4
8305.6	4983.2	3122
8305.6	4993.2	NaN
8305.6	5003.3	NaN
8305.6	5013.2	NaN
7765.6	4933.2	42303
7765.6	5023.2	55170
7765.6	4943.2	37151
7765.6	4953.3	55272
7765.6	4963.3	78721
7765.6	4973.2	1.00E+05
7765.6	4983.2	65945
7765.6	4993.2	59169
7765.6	5003.3	73436
7765.6	5013.2	80139
7755.6	4933.2	32694
7755.6	5023.2	53481
7755.6	4943.2	43107
7755.6	4953.2	45815
7755.6	4963.2	72713
7755.6	4973.2	28109
7755.6	4983.1	60376
7755.6	4993.2	84198
7755.6	5003.2	69844
7755.6	5013.2	40552
7745.6	4933.2	83705
7745.6	5023.2	49128
7745.6	4943.2	69223
7745.6	4953.2	35034
7745.6	4963.3	52370
7745.6	4973.2	31017
7745.6	4983.2	89550
7745.6	4993.2	81511
7745.6	5003.2	72395
7745.6	5013.2	59495
7735.6	4933.2	67577
7735.6	5023.2	45177
7735.6	4943.2	89154
7735.6	4953.2	49175
7735.6	4963.2	41157
7735.6	4973.2	41990
7735.6	4983.1	35513
7735.6	4993.2	85225
7735.6	5003.2	40834
7735.6	5013.2	59665
7725.6	4933.2	26841
7725.6	5023.2	61159
7725.6	4943.2	27071
7725.6	4953.3	28165
7725.6	4963.3	39954
7725.6	4973.2	46429
7725.6	4983.2	41537
7725.6	4993.2	41457
7725.6	5003.3	77838
7725.6	5013.2	62399
7715.6	4933.2	54360
7715.6	5023.2	40628
7715.6	4943.2	39233
7715.6	4953.2	43877
7715.6	4963.2	38586
7715.6	4973.2	32283
7715.6	4983.2	27329
7715.6	4993.2	29615
7715.6	5003.2	41582
7715.6	5013.2	48212
7705.7	4933.2	42622
7705.7	5023.2	20934
7705.7	4943.2	52650
7705.7	4953.2	47211
7705.7	4963.3	45987
7705.7	4973.2	47356
7705.7	4983.2	35551
7705.7	4993.2	33471
7705.7	5003.2	46509
7705.7	5013.2	33456
7695.7	4933.2	95753
7695.6	5023.2	23044
7695.7	4943.2	55247
7695.7	4953.2	29119
7695.7	4963.2	54266
7695.7	4973.1	41991
7695.7	4983.2	38509
7695.6	4993.2	38893
7695.6	5003.2	42390
7695.6	5013.2	39833
7685.6	4933.2	60625
7685.6	5023.2	52023
7685.6	4943.2	53982
7685.6	4953.3	50100
7685.6	4963.2	57282
7685.6	4973.2	55056
7685.6	4983.2	54378
7685.6	4993.2	1.06E+05
7685.6	5003.3	77259
7685.6	5013.2	20236
8295.6	4933.2	NaN
8295.6	5023.2	958.48
8295.6	4943.2	NaN
8295.6	4953.2	1446.2
8295.6	4963.2	1022.2
8295.6	4973.2	3286
8295.6	4983.2	2462.8
8295.6	4993.2	1453.3
8295.6	5003.2	1829.3
8295.6	5013.2	NaN
8285.6	4933.2	NaN
8285.6	5023.2	1250.1
8285.6	4943.3	NaN
8285.6	4953.3	NaN
8285.6	4963.3	NaN
8285.6	4973.2	1737.6
8285.6	4983.2	2255.8
8285.6	4993.2	NaN
8285.6	5003.2	1677.4
8285.6	5013.2	1083.5
8275.6	4933.2	3199.7
8275.6	5023.2	1301.7
8275.6	4943.2	1341.8
8275.6	4953.2	1666.8
8275.6	4963.2	1385.2
8275.6	4973.2	NaN
8275.6	4983.2	2038.5
8275.6	4993.2	1473.4
8275.6	5003.2	1389.8
8275.6	5013.2	1472.8
