# Supplementary material for: Micro-mechanical fingerprints of the rat bladder change in actinic cystitis and tumor presence
Source: Commun Biol. 2023 Feb 24;6:217. doi: 10.1038/s42003-023-04572-0 (PMC9950451; doi:10.1038/s42003-023-04572-0)
Supplement: Supplementary file 10 — Supplementary data 7 [file 42003_2023_4572_MOESM10_ESM.csv]

X position (um)	Y position (um)	YM (Pa)
7369.9	4734.8	NaN
7369.9	4644.7	4511
7369.9	4724.8	NaN
7369.9	4714.7	NaN
7369.9	4704.9	NaN
7369.9	4694.7	NaN
7369.9	4684.8	NaN
7369.9	4674.7	NaN
7369.9	4664.8	NaN
7369.9	4654.8	NaN
7459.9	4734.8	10983
7459.9	4644.7	15889
7459.9	4724.8	25287
7459.9	4714.8	16240
7459.9	4704.7	27701
7459.9	4694.8	23967
7459.9	4684.8	28596
7459.9	4674.8	16872
7459.9	4664.8	25373
7459.9	4654.8	24578
8359.9	4734.8	23062
8359.9	4644.8	52061
8359.9	4724.8	NaN
8359.9	4714.8	39150
8359.9	4704.7	39898
8359.9	4694.8	38975
8359.9	4684.8	82650
8359.9	4674.9	67295
8359.9	4664.9	31018
8359.9	4654.7	47273
7469.9	4734.8	22848
7469.9	4644.8	29318
7469.9	4724.8	17815
7469.9	4714.8	27966
7469.9	4704.8	23254
7469.9	4694.8	33284
7469.9	4684.8	20170
7469.9	4674.7	16318
7469.9	4664.8	17686
7469.9	4654.8	20063
7479.8	4734.8	20186
7479.9	4644.8	45063
7479.8	4724.8	20696
7479.9	4714.8	30382
7479.9	4704.8	27462
7479.9	4694.8	18961
7479.9	4684.8	25831
7479.9	4674.8	16742
7479.9	4664.8	25591
7479.9	4654.8	26586
7489.9	4734.8	18346
7489.9	4644.7	23725
7489.9	4724.8	14958
7489.9	4714.8	14595
7489.9	4704.8	18592
7489.9	4694.7	4093.3
7489.9	4684.8	15182
7489.9	4674.7	24792
7489.9	4664.8	30784
7489.9	4654.7	34566
7499.8	4734.8	14835
7499.8	4644.7	20689
7499.8	4724.8	16064
7499.8	4714.8	8107.4
7499.8	4704.7	6179.1
7499.8	4694.8	21954
7499.8	4684.8	7290.2
7499.8	4674.8	19675
7499.8	4664.8	41894
7499.8	4654.9	16229
7509.9	4734.8	22846
7509.9	4644.7	30714
7509.9	4724.8	34046
7509.9	4714.8	17824
7509.9	4704.9	9428.2
7509.9	4694.7	8018.4
7509.9	4684.7	10478
7509.9	4674.7	23067
7509.9	4664.8	12297
7509.9	4654.8	15111
7519.9	4734.8	35780
7519.9	4644.7	31357
7519.9	4724.8	34604
7519.9	4714.8	17466
7519.9	4704.8	NaN
7519.9	4694.8	9329.3
7519.9	4684.8	13544
7519.9	4674.8	10359
7519.9	4664.8	19614
7519.9	4654.8	11624
7529.9	4734.8	44838
7529.9	4644.8	34588
7529.9	4724.8	21628
7529.9	4714.8	16899
7529.9	4704.9	18074
7529.9	4694.7	24842
7529.9	4684.8	29512
7529.9	4674.7	24714
7529.9	4664.8	36430
7529.9	4654.7	7820.8
7539.9	4734.8	44199
7539.9	4644.8	12599
7539.9	4724.7	24675
7539.9	4714.8	38504
7539.9	4704.7	14912
7539.9	4694.8	22521
7539.9	4684.8	24905
7539.9	4674.8	26207
7539.9	4664.8	18165
7539.9	4654.8	32789
7549.8	4734.8	19211
7549.8	4644.8	35413
7549.8	4724.8	37371
7549.8	4714.8	23104
7549.8	4704.8	20400
7549.8	4694.8	28419
7549.8	4684.8	33677
7549.8	4674.7	26309
7549.8	4664.8	42228
7549.8	4654.7	42286
7379.9	4734.8	9385.6
7379.9	4644.7	12071
7379.9	4724.8	10753
7379.9	4714.8	11696
7379.9	4704.8	9255.1
7379.9	4694.8	8591.8
7379.9	4684.8	4000
7379.9	4674.8	8877.4
7379.9	4664.8	8248.9
7379.9	4654.9	13584
7559.9	4734.8	35035
7559.8	4644.8	24324
7559.9	4724.8	35826
7559.9	4714.8	19006
7559.9	4704.8	30577
7559.9	4694.8	44840
7559.9	4684.8	23741
7559.9	4674.8	36284
7559.9	4664.8	24817
7559.9	4654.8	33454
7569.9	4734.8	13275
7569.9	4644.8	30193
7569.9	4724.9	53415
7569.9	4714.8	31796
7569.9	4704.8	33112
7569.9	4694.8	54083
7569.9	4684.8	36523
7569.9	4674.8	45302
7569.9	4664.7	29552
7569.9	4654.8	29766
7579.9	4734.8	15717
7579.9	4644.8	22180
7579.9	4724.8	23084
7579.9	4714.8	27199
7579.9	4704.8	47085
7579.9	4694.8	28966
7579.9	4684.8	37013
7579.9	4674.8	41762
7579.9	4664.7	39182
7579.9	4654.8	24977
7589.9	4734.9	21551
7589.9	4644.8	18340
7589.9	4724.8	25352
7589.9	4714.8	30771
7589.9	4704.8	33858
7589.9	4694.8	23094
7589.9	4684.8	21817
7589.9	4674.8	26352
7589.9	4664.8	20728
7589.9	4654.8	24562
7599.9	4734.8	39267
7599.9	4644.8	19353
7599.9	4724.9	25471
7599.9	4714.9	34062
7599.9	4704.8	54374
7599.9	4694.9	21382
7599.9	4684.8	51057
7599.9	4674.8	35571
7599.9	4664.7	30744
7599.9	4654.7	27933
7609.9	4734.8	60743
7610	4644.8	21588
7610	4724.8	40516
7610	4714.8	23193
7610	4704.8	23120
7610	4694.7	49764
7610	4684.7	42065
7610	4674.8	29464
7610	4664.8	26192
7610	4654.7	24121
7619.9	4734.8	29025
7619.9	4644.8	19170
7619.9	4724.8	48008
7619.9	4714.8	48970
7619.9	4704.7	30203
7619.9	4694.8	37265
7619.9	4684.8	32006
7619.9	4674.8	22043
7619.9	4664.9	24756
7619.9	4654.8	13482
7629.8	4734.8	44274
7629.8	4644.8	17083
7629.8	4724.8	48510
7629.8	4714.8	39391
7629.8	4704.9	44497
7629.8	4694.7	33408
7629.8	4684.8	25464
7629.8	4674.8	20193
7629.8	4664.8	21340
7629.8	4654.8	12386
7639.9	4734.8	52853
7639.9	4644.7	12785
7639.9	4724.8	33819
7639.9	4714.8	37304
7639.9	4704.7	34204
7639.9	4694.8	30150
7639.9	4684.8	22549
7639.9	4674.8	17982
7639.9	4664.8	18529
7639.9	4654.8	14758
7649.9	4734.8	29630
7649.9	4644.8	6365.5
7649.9	4724.8	34176
7649.9	4714.8	20918
7649.9	4704.9	17657
7649.9	4694.8	16675
7649.9	4684.8	15291
7649.9	4674.8	16885
7649.9	4664.8	11009
7649.9	4654.7	8277.8
7389.9	4734.8	21980
7389.9	4644.7	11573
7389.9	4724.8	22304
7389.9	4714.8	19422
7389.9	4704.9	27845
7389.9	4694.7	19945
7389.9	4684.8	13745
7389.9	4674.7	22363
7389.9	4664.8	27978
7389.9	4654.8	16529
7659.9	4734.8	36138
7659.9	4644.8	5169.1
7659.9	4724.8	21905
7659.9	4714.8	11126
7659.9	4704.8	15167
7659.9	4694.8	24372
7659.9	4684.8	11062
7659.9	4674.8	8566.2
7659.9	4664.8	5357.2
7659.9	4654.8	NaN
7669.9	4734.8	22768
7669.9	4644.7	NaN
7669.9	4724.8	19478
7669.9	4714.8	23426
7669.9	4704.8	30733
7669.9	4694.8	26253
7669.9	4684.8	19680
7669.9	4674.7	10863
7669.9	4664.8	NaN
7669.9	4654.7	25729
7679.9	4734.8	23322
7679.9	4644.7	NaN
7679.9	4724.8	24733
7679.9	4714.8	26118
7679.9	4704.7	23435
7679.9	4694.8	26070
7679.9	4684.8	20849
7679.9	4674.8	24674
7679.9	4664.8	22879
7679.9	4654.8	NaN
7689.9	4734.8	29871
7689.9	4644.8	NaN
7689.9	4724.8	20542
7689.9	4714.8	20871
7689.9	4704.8	35514
7689.9	4694.7	30008
7689.9	4684.7	17224
7689.9	4674.8	28192
7689.9	4664.8	30593
7689.9	4654.8	27271
7699.9	4734.8	17594
7699.9	4644.8	9749
7699.9	4724.8	27886
7699.9	4714.8	27558
7699.9	4704.8	24284
7699.9	4694.8	45388
7699.9	4684.8	50734
7699.9	4674.8	22335
7699.9	4664.8	21770
7699.9	4654.8	12519
7709.8	4734.8	23365
7709.8	4644.9	20210
7709.8	4724.8	20554
7709.8	4714.8	24780
7709.8	4704.9	21491
7709.8	4694.7	26842
7709.8	4684.8	28267
7709.8	4674.8	37919
7709.8	4664.8	31785
7709.8	4654.7	20232
7719.9	4734.8	32616
7719.9	4644.9	9495.5
7719.9	4724.8	26234
7719.9	4714.8	17647
7719.9	4704.7	42033
7719.9	4694.9	21925
7719.9	4684.8	22830
7719.9	4674.9	21127
7719.9	4664.9	20015
7719.9	4654.7	26141
7729.9	4734.8	36177
7730	4644.8	10270
7730	4724.8	33875
7730	4714.8	30802
7730	4704.8	36572
7730	4694.8	25751
7730	4684.8	16386
7730	4674.7	16956
7730	4664.8	15243
7730	4654.8	22240
7739.9	4734.8	20848
7739.9	4644.8	9313.9
7739.9	4724.8	47710
7739.9	4714.8	58335
7739.9	4704.8	45511
7739.9	4694.8	62086
7739.9	4684.8	43396
7739.9	4674.8	57159
7739.9	4664.8	30313
7739.9	4654.9	56657
7749.9	4734.8	39680
7749.9	4644.8	39961
7749.9	4724.8	28656
7749.9	4714.8	40044
7749.9	4704.9	63423
7749.9	4694.7	47912
7749.9	4684.8	67504
7749.9	4674.8	32389
7749.9	4664.8	42357
7749.9	4654.7	23965
7399.9	4734.8	34117
7399.9	4644.7	14922
7399.9	4724.8	13499
7399.9	4714.8	21278
7399.9	4704.7	17039
7399.9	4694.8	17878
7399.9	4684.8	16051
7399.9	4674.8	17851
7399.9	4664.8	10843
7399.9	4654.8	22532
7759.9	4734.7	41361
7759.9	4644.8	24178
7759.9	4724.8	28328
7759.9	4714.9	38620
7759.9	4704.8	35727
7759.9	4694.9	39475
7759.9	4684.9	37712
7759.9	4674.9	32998
7759.9	4664.8	37606
7759.9	4654.8	40334
7770	4734.7	38382
7770	4644.8	30657
7770	4724.8	23915
7770	4714.8	38625
7770	4704.9	38443
7770	4694.7	39092
7770	4684.8	23477
7770	4674.7	18425
7770	4664.8	29441
7770	4654.7	33268
7779.9	4734.8	38457
7779.9	4644.7	25824
7779.9	4724.8	21734
7779.9	4714.8	27822
7779.9	4704.8	41908
7779.9	4694.8	42160
7779.9	4684.8	47406
7779.9	4674.8	37994
7779.9	4664.8	23942
7779.9	4654.8	17047
7789.9	4734.8	26689
7789.9	4644.9	41062
7789.8	4724.8	33328
7789.9	4714.8	19151
7789.9	4704.8	21498
7789.9	4694.7	20661
7789.9	4684.8	24185
7789.9	4674.7	36548
7789.9	4664.8	22194
7789.9	4654.7	31246
7799.9	4734.8	32671
7799.9	4644.9	20126
7799.9	4724.8	29539
7799.9	4714.8	42453
7799.9	4704.8	21678
7799.9	4694.8	27840
7799.9	4684.8	30212
7799.9	4674.9	34942
7799.9	4664.8	57402
7799.9	4654.8	26341
7809.9	4734.8	33897
7809.9	4644.7	29988
7809.9	4724.8	25895
7809.9	4714.8	32459
7809.9	4704.8	24324
7809.9	4694.7	26605
7809.9	4684.8	28526
7809.9	4674.8	30668
7809.9	4664.8	35168
7809.9	4654.8	38342
7819.9	4734.8	35765
7819.9	4644.7	27196
7819.9	4724.8	43332
7819.9	4714.8	29043
7819.9	4704.8	39087
7819.9	4694.8	50255
7819.9	4684.8	24761
7819.9	4674.8	70275
7819.9	4664.8	56384
7819.9	4654.9	27110
7829.9	4734.8	36268
7829.9	4644.8	35252
7829.9	4724.8	49880
7829.9	4714.8	39538
7829.9	4704.9	22057
7829.9	4694.7	25590
7829.9	4684.8	38440
7829.9	4674.8	32110
7829.9	4664.8	27732
7829.9	4654.7	38761
7839.9	4734.8	35986
7839.9	4644.8	65621
7839.9	4724.8	43923
7839.9	4714.8	22329
7839.9	4704.7	47097
7839.9	4694.8	88564
7839.9	4684.8	55551
7839.9	4674.8	39922
7839.9	4664.9	35775
7839.9	4654.8	37985
7850	4734.8	37506
7850	4644.8	26722
7850	4724.8	29727
7850	4714.8	25327
7850	4704.9	38089
7850	4694.7	24653
7850	4684.8	31846
7850	4674.7	30290
7850	4664.8	81166
7850	4654.8	27959
7409.9	4734.8	18294
7409.9	4644.7	19369
7409.9	4724.8	10997
7409.9	4714.8	8454.2
7409.9	4704.8	23964
7409.9	4694.7	26240
7409.9	4684.8	15460
7409.9	4674.7	35849
7409.9	4664.8	17638
7409.9	4654.8	11299
7859.9	4734.8	80591
7859.9	4644.7	64953
7859.9	4724.8	73465
7859.9	4714.8	85254
7859.9	4704.7	73000
7859.9	4694.8	64379
7859.9	4684.8	71776
7859.9	4674.8	97323
7859.9	4664.8	59166
7859.9	4654.9	1.10E+05
7869.8	4734.8	79405
7869.8	4644.8	90514
7869.9	4724.8	77834
7869.8	4714.8	65622
7869.9	4704.9	62745
7869.9	4694.7	84780
7869.8	4684.7	1.09E+05
7869.8	4674.7	57167
7869.9	4664.8	79869
7869.8	4654.7	67068
7879.9	4734.8	76081
7879.8	4644.8	67804
7879.8	4724.8	61197
7879.9	4714.8	57438
7879.9	4704.8	64431
7879.9	4694.8	71778
7879.9	4684.8	1.17E+05
7879.9	4674.8	53852
7879.9	4664.9	68664
7879.9	4654.8	70201
7889.9	4734.8	73185
7889.9	4644.8	65756
7889.9	4724.8	71383
7889.9	4714.8	48729
7889.9	4704.9	75566
7889.9	4694.7	86618
7889.9	4684.8	45900
7889.9	4674.7	40760
7889.9	4664.8	57497
7889.9	4654.8	55643
7899.9	4734.8	61174
7899.9	4644.7	86591
7899.9	4724.8	90173
7899.9	4714.8	70974
7899.9	4704.7	1.35E+05
7899.9	4694.8	31175
7899.9	4684.8	51230
7899.9	4674.8	70038
7899.9	4664.8	84733
7899.9	4654.9	75285
7909.9	4734.8	1.22E+05
7909.9	4644.8	49192
7909.9	4724.8	55126
7909.9	4714.7	97804
7909.9	4704.9	87644
7909.9	4694.7	1.56E+05
7909.9	4684.7	44160
7909.9	4674.8	47101
7909.9	4664.8	62152
7909.9	4654.7	57749
7919.9	4734.8	81839
7919.9	4644.8	1.82E+05
7919.9	4724.8	44345
7919.9	4714.8	66592
7919.9	4704.8	91249
7919.9	4694.8	1.56E+05
7919.9	4684.8	88691
7919.9	4674.9	58839
7919.9	4664.9	66694
7919.9	4654.8	94586
7929.9	4734.8	54606
7930	4644.7	1.54E+05
7930	4724.8	60850
7930	4714.8	61639
7930	4704.9	1.18E+05
7930	4694.8	1.54E+05
7930	4684.8	96874
7930	4674.7	60737
7930	4664.8	50010
7930	4654.8	2.04E+05
7939.9	4734.8	47539
7939.9	4644.7	85137
7939.9	4724.8	53249
7939.9	4714.8	1.04E+05
7939.9	4704.7	1.36E+05
7939.9	4694.8	1.26E+05
7939.9	4684.8	1.40E+05
7939.9	4674.8	66180
7939.9	4664.8	1.39E+05
7939.9	4654.8	1.39E+05
7949.8	4734.8	53514
7949.8	4644.8	58382
7949.8	4724.8	49289
7949.8	4714.8	1.51E+05
7949.8	4704.8	92518
7949.8	4694.7	89633
7949.8	4684.8	69683
7949.8	4674.7	1.28E+05
7949.8	4664.8	1.21E+05
7949.8	4654.7	1.78E+05
7419.8	4734.8	27887
7419.8	4644.7	14390
7419.9	4724.8	20576
7419.9	4714.8	8930.2
7419.8	4704.7	14715
7419.8	4694.8	21493
7419.8	4684.8	23110
7419.8	4674.8	21898
7419.8	4664.8	25165
7419.8	4654.9	19527
7959.9	4734.8	1.18E+05
7959.9	4644.8	72074
7959.9	4724.8	1.19E+05
7959.9	4714.8	1.18E+05
7959.9	4704.8	1.02E+05
7959.9	4694.8	76530
7959.9	4684.8	65391
7959.9	4674.8	76939
7959.9	4664.9	72287
7959.9	4654.7	1.22E+05
7969.9	4734.8	73231
7969.9	4644.8	47942
7969.9	4724.9	69746
7969.9	4714.8	93520
7969.9	4704.9	69483
7969.9	4694.8	65917
7969.9	4684.8	58536
7969.9	4674.7	61472
7969.9	4664.8	67462
7969.9	4654.7	59954
7979.9	4734.8	95961
7979.9	4644.8	57773
7979.9	4724.8	65553
7979.9	4714.8	52966
7979.9	4704.8	94369
7979.9	4694.8	59188
7979.9	4684.8	63996
7979.9	4674.8	1.53E+05
7979.9	4664.8	74115
7979.9	4654.9	37280
7989.9	4734.8	2.45E+05
7989.9	4644.8	70852
7989.9	4724.8	80005
7989.9	4714.8	1.11E+05
7989.9	4704.8	1.47E+05
7989.9	4694.8	1.08E+05
7989.9	4684.8	85560
7989.9	4674.7	75965
7989.9	4664.8	64684
7989.9	4654.7	64435
7999.9	4734.8	1.34E+05
7999.9	4644.8	1.19E+05
7999.9	4724.8	1.03E+05
7999.9	4714.8	1.11E+05
7999.9	4704.7	82996
7999.9	4694.8	52107
7999.9	4684.8	79665
7999.9	4674.9	2.88E+05
7999.9	4664.9	56844
7999.9	4654.8	71255
8009.9	4734.8	1.95E+05
8010	4644.7	81665
8009.9	4724.8	1.82E+05
8010	4714.8	2.73E+05
8009.9	4704.9	1.24E+05
8010	4694.8	1.26E+05
8010	4684.8	2.53E+05
8010	4674.7	76471
8010	4664.8	68999
8010	4654.7	82899
8019.9	4734.8	1.08E+05
8019.9	4644.7	1.07E+05
8019.9	4724.8	69135
8019.9	4714.8	79428
8019.9	4704.7	68459
8019.9	4694.8	60593
8019.9	4684.8	84057
8019.9	4674.8	61937
8019.9	4664.8	56255
8019.9	4654.8	1.40E+05
8029.8	4734.8	64555
8029.8	4644.8	49250
8029.8	4724.8	1.29E+05
8029.9	4714.8	64463
8029.9	4704.8	1.08E+05
8029.9	4694.7	60198
8029.9	4684.8	1.56E+05
8029.8	4674.8	67192
8029.9	4664.8	57580
8029.9	4654.7	62740
8039.9	4734.8	86221
8039.9	4644.8	43564
8039.9	4724.8	1.23E+05
8039.9	4714.8	1.36E+05
8039.9	4704.8	71364
8039.9	4694.9	52119
8039.9	4684.8	1.72E+05
8039.9	4674.8	1.05E+05
8039.9	4664.9	63850
8039.9	4654.8	73089
8049.9	4734.8	89695
8049.9	4644.7	66411
8049.9	4724.8	59674
8049.9	4714.8	53969
8049.9	4704.9	57264
8049.9	4694.8	47996
8049.9	4684.8	67339
8049.9	4674.8	1.31E+05
8049.9	4664.8	95916
8049.9	4654.8	54679
7429.9	4734.8	24516
7429.9	4644.7	9151.4
7429.9	4724.8	30229
7429.9	4714.8	16642
7429.9	4704.9	7674.2
7429.9	4694.7	19450
7429.9	4684.8	38139
7429.9	4674.7	15665
7429.9	4664.8	22118
7429.9	4654.8	12780
8059.9	4734.8	48792
8059.9	4644.7	1.16E+05
8059.9	4724.8	65008
8059.9	4714.8	62537
8059.9	4704.8	38268
8059.9	4694.8	84930
8059.9	4684.8	42970
8059.9	4674.8	64578
8059.9	4664.8	88641
8059.9	4654.9	1.04E+05
8069.9	4734.8	53104
8069.9	4644.8	1.01E+05
8069.9	4724.8	68671
8069.9	4714.8	45958
8069.9	4704.9	83532
8069.9	4694.7	47697
8069.9	4684.7	46296
8069.9	4674.8	1.24E+05
8069.9	4664.8	35226
8069.9	4654.7	81122
8079.9	4734.8	1.01E+05
8079.9	4644.8	31446
8079.9	4724.8	91109
8079.9	4714.8	84391
8079.9	4704.8	88146
8079.9	4694.9	87269
8079.9	4684.8	76745
8079.9	4674.8	1.87E+05
8079.9	4664.9	30087
8079.9	4654.8	37007
8089.9	4734.8	1.14E+05
8089.9	4644.8	67840
8089.9	4724.8	45293
8089.9	4714.8	1.04E+05
8089.9	4704.9	89922
8089.9	4694.8	1.17E+05
8089.9	4684.8	1.03E+05
8089.9	4674.7	55778
8089.9	4664.8	84893
8089.9	4654.8	84691
8099.9	4734.8	89993
8099.9	4644.7	44294
8099.9	4724.8	1.64E+05
8099.9	4714.8	1.34E+05
8099.9	4704.8	1.71E+05
8099.9	4694.8	1.39E+05
8099.9	4684.8	1.14E+05
8099.9	4674.8	58753
8099.9	4664.8	88764
8099.9	4654.8	95030
8109.9	4734.8	74448
8109.9	4644.8	1.17E+05
8109.9	4724.8	57490
8109.9	4714.8	62446
8109.9	4704.9	1.21E+05
8109.9	4694.8	82580
8109.9	4684.8	1.06E+05
8109.9	4674.7	1.03E+05
8109.9	4664.8	55039
8109.9	4654.7	73636
8119.9	4734.8	62613
8119.9	4644.8	92715
8119.9	4724.8	53150
8119.9	4714.8	1.30E+05
8119.9	4704.7	73828
8119.9	4694.8	73487
8119.9	4684.8	90119
8119.9	4674.8	65802
8119.9	4664.8	93366
8119.9	4654.9	93669
8129.9	4734.8	66337
8129.9	4644.7	71437
8129.9	4724.8	76219
8129.9	4714.8	1.22E+05
8129.9	4704.9	54569
8129.9	4694.7	52120
8129.9	4684.8	41945
8129.9	4674.7	1.46E+05
8129.9	4664.8	56072
8129.9	4654.7	49781
8139.9	4734.8	82389
8139.9	4644.7	81484
8139.9	4724.8	89042
8139.9	4714.8	60821
8139.9	4704.8	1.12E+05
8139.9	4694.8	67644
8139.9	4684.8	55210
8139.9	4674.8	53733
8139.9	4664.8	47731
8139.9	4654.9	63112
8149.9	4734.8	65877
8149.9	4644.8	54791
8149.9	4724.8	71048
8149.9	4714.7	77331
8149.9	4704.8	66356
8149.9	4694.7	81645
8149.9	4684.8	81462
8149.9	4674.7	97469
8149.9	4664.8	81815
8149.9	4654.8	84696
7439.9	4734.8	19084
7439.9	4644.7	8219.4
7439.9	4724.8	24882
7439.9	4714.8	25693
7439.9	4704.7	27400
7439.9	4694.8	7172.4
7439.9	4684.8	29967
7439.9	4674.8	12192
7439.9	4664.7	3897.6
7439.9	4654.8	5338.6
8159.9	4734.8	54743
8159.9	4644.7	78256
8159.9	4724.8	52652
8159.9	4714.8	75504
8159.9	4704.8	62025
8159.9	4694.8	64850
8159.9	4684.8	48294
8159.9	4674.8	1.31E+05
8159.9	4664.8	94115
8159.9	4654.8	84068
8169.9	4734.8	1.40E+05
8169.9	4644.7	70245
8169.9	4724.8	69845
8169.9	4714.8	79669
8169.9	4704.9	62941
8169.9	4694.8	56097
8169.9	4684.8	85298
8169.9	4674.7	2.31E+05
8169.9	4664.8	1.65E+05
8169.9	4654.8	74656
8179.9	4734.8	76218
8179.9	4644.7	1.33E+05
8179.9	4724.8	71781
8179.9	4714.8	71632
8179.9	4704.8	42640
8179.9	4694.8	50362
8179.9	4684.8	50410
8179.9	4674.8	49593
8179.9	4664.8	75193
8179.9	4654.8	74394
8189.9	4734.8	57904
8189.8	4644.9	94498
8189.9	4724.8	60905
8189.8	4714.8	27625
8189.8	4704.8	18927
8189.9	4694.7	29664
8189.8	4684.7	54846
8189.8	4674.8	86883
8189.9	4664.8	65833
8189.8	4654.7	60385
8199.9	4734.8	70491
8199.9	4644.9	65395
8199.9	4724.8	61779
8199.9	4714.8	78207
8199.9	4704.8	66582
8199.9	4694.9	57374
8199.9	4684.8	59944
8199.9	4674.9	56924
8199.9	4664.8	69501
8199.9	4654.8	55456
8209.9	4734.8	81219
8209.9	4644.7	49260
8209.9	4724.8	1.00E+05
8209.9	4714.8	58104
8209.9	4704.9	47727
8209.9	4694.8	83642
8209.9	4684.8	43694
8209.9	4674.7	44007
8209.9	4664.8	42268
8209.9	4654.8	43168
8219.9	4734.8	1.47E+05
8219.9	4644.7	1.95E+05
8219.9	4724.8	1.12E+05
8219.9	4714.8	1.01E+05
8219.9	4704.8	1.91E+05
8219.9	4694.8	95453
8219.9	4684.8	82015
8219.9	4674.8	73433
8219.9	4664.8	1.69E+05
8219.9	4654.8	3.75E+05
8229.9	4734.8	71849
8229.9	4644.9	73475
8229.9	4724.8	60862
8229.9	4714.8	1.19E+05
8229.9	4704.9	1.82E+05
8229.9	4694.7	1.10E+05
8229.9	4684.8	91032
8229.9	4674.8	84316
8229.9	4664.8	1.00E+05
8229.9	4654.8	1.18E+05
8239.9	4734.8	2.19E+05
8239.9	4644.9	54705
8239.9	4724.8	84522
8239.9	4714.9	NaN
8239.9	4704.7	70784
8239.9	4694.9	1.16E+05
8239.9	4684.9	1.55E+05
8239.9	4674.9	1.07E+05
8239.9	4664.8	1.40E+05
8239.9	4654.8	72168
8250	4734.8	91132
8250	4644.8	47979
8250	4724.8	80832
8250	4714.8	1.52E+05
8250	4704.9	1.90E+05
8250	4694.7	1.75E+05
8250	4684.8	2.02E+05
8250	4674.7	1.05E+05
8250	4664.8	1.37E+05
8250	4654.8	84891
7449.9	4734.8	17566
7449.9	4644.7	12372
7449.9	4724.8	20734
7449.9	4714.8	36158
7449.9	4704.9	7242.1
7449.9	4694.7	5399.9
7449.9	4684.7	20909
7449.9	4674.7	21263
7449.9	4664.8	12531
7449.9	4654.7	14552
8259.9	4734.8	98184
8259.9	4644.7	47342
8259.9	4724.8	88085
8259.9	4714.8	83459
8259.9	4704.8	54728
8259.9	4694.8	67429
8259.9	4684.8	46734
8259.9	4674.8	1.21E+05
8259.9	4664.8	1.31E+05
8259.9	4654.8	65995
8269.9	4734.8	1.53E+05
8269.9	4644.8	1.40E+05
8269.9	4724.8	1.06E+05
8269.9	4714.8	2.24E+05
8269.9	4704.9	99415
8269.9	4694.7	1.19E+05
8269.9	4684.8	1.22E+05
8269.9	4674.8	1.04E+05
8269.9	4664.8	73085
8269.9	4654.7	1.32E+05
8279.9	4734.8	1.50E+05
8279.9	4644.8	1.40E+05
8279.9	4724.8	1.06E+05
8279.9	4714.8	32576
8279.9	4704.8	94869
8279.9	4694.9	1.32E+05
8279.9	4684.9	1.29E+05
8279.9	4674.9	1.37E+05
8279.9	4664.8	64211
8279.9	4654.8	1.51E+05
8289.9	4734.8	83477
8289.9	4644.8	59631
8289.9	4724.8	77289
8289.9	4714.8	1.33E+05
8289.9	4704.8	29082
8289.9	4694.8	1.42E+05
8289.9	4684.8	99460
8289.9	4674.8	57023
8289.9	4664.8	58391
8289.9	4654.8	1.13E+05
8299.9	4734.8	89046
8299.9	4644.8	88581
8299.9	4724.8	67005
8299.9	4714.8	66381
8299.9	4704.7	56500
8299.9	4694.8	26734
8299.9	4684.8	72635
8299.9	4674.8	55342
8299.9	4664.8	82166
8299.9	4654.8	81197
8309.9	4734.8	1.15E+05
8309.9	4644.8	55847
8309.9	4724.8	61738
8309.9	4714.8	79057
8309.9	4704.9	59334
8309.9	4694.7	61455
8309.9	4684.8	71260
8309.9	4674.8	33251
8309.9	4664.8	88068
8309.9	4654.7	1.07E+05
8319.9	4734.8	77766
8319.9	4644.8	90633
8319.9	4724.9	1.15E+05
8319.9	4714.8	64414
8319.9	4704.8	49955
8319.9	4694.8	56920
8319.9	4684.9	43564
8319.9	4674.9	83556
8319.9	4664.8	32481
8319.9	4654.8	54348
8330	4734.8	76521
8330	4644.8	51322
8330	4724.9	68430
8330	4714.8	51268
8330	4704.8	60434
8330	4694.7	65684
8330	4684.8	1.08E+05
8330	4674.8	84587
8330	4664.8	47673
8330	4654.7	34555
8339.9	4734.8	40800
8339.9	4644.8	74979
8339.9	4724.8	74545
8339.9	4714.8	50271
8339.9	4704.8	76084
8339.9	4694.9	76418
8339.9	4684.9	70365
8339.9	4674.9	39876
8339.9	4664.8	53924
8339.9	4654.8	35298
8349.8	4734.8	61640
8349.8	4644.9	67609
8349.8	4724.8	70806
8349.8	4714.8	56447
8349.8	4704.9	81305
8349.8	4694.7	46543
8349.8	4684.8	60524
8349.8	4674.7	51387
8349.8	4664.8	44887
8349.8	4654.7	28864
