# Supplementary material for: Micro-mechanical fingerprints of the rat bladder change in actinic cystitis and tumor presence
Source: Commun Biol. 2023 Feb 24;6:217. doi: 10.1038/s42003-023-04572-0 (PMC9950451; doi:10.1038/s42003-023-04572-0)
Supplement: Supplementary file 11 — Supplementary data 8 [file 42003_2023_4572_MOESM11_ESM.zip › supplementary data 8/heatmap_H2_1_11_map1.csv]

X position (um)	Y position (um)	YM (Pa)
8170.6	5004.2	590.01
8170.6	4914.2	7071.3
8170.6	4904.2	8418
8170.6	4894.2	4687.9
8170.6	4884.2	2129.5
8170.6	4874.2	2470.9
8170.6	4864.2	7190.5
8170.6	4854.1	3947.3
8170.6	4844.2	2983.5
8170.6	4834.2	11369
8170.6	4824.2	10462
8170.6	4994.2	1438.4
8170.6	4814.1	3301.9
8170.6	4804.2	NaN
8170.6	4794.2	498.52
8170.6	4784.2	1601.5
8170.6	4774.2	1214.3
8170.6	4764.2	NaN
8170.6	4754.1	NaN
8170.6	4744.2	323.27
8170.6	4734.2	1640.9
8170.6	4724.2	465.3
8170.6	4984.2	NaN
8170.6	4714.2	779.77
8170.6	4974.2	683.88
8170.6	4964.2	652.58
8170.6	4954.2	NaN
8170.6	4944.2	NaN
8170.6	4934.2	NaN
8170.6	4924.2	3749.5
8080.6	5004.2	474.76
8080.6	4914.2	1304.7
8080.6	4904.2	2812.2
8080.6	4894.2	592.23
8080.6	4884.2	NaN
8080.6	4874.2	2144.9
8080.6	4864.2	4874.2
8080.6	4854.2	3277.6
8080.6	4844.2	2688.9
8080.6	4834.2	NaN
8080.6	4824.2	NaN
8080.6	4994.2	358.8
8080.6	4814.2	1773.6
8080.6	4804.2	1962.7
8080.6	4794.2	522.75
8080.6	4784.2	406.35
8080.6	4774.2	NaN
8080.6	4764.2	1212.2
8080.6	4754.2	946.98
8080.6	4744.1	2731.6
8080.6	4734.2	1334.6
8080.6	4724.2	1096.8
8080.6	4984.2	NaN
8080.6	4714.2	886.53
8080.6	4974.2	966.87
8080.6	4964.2	NaN
8080.6	4954.2	NaN
8080.6	4944.2	NaN
8080.6	4934.2	NaN
8080.6	4924.2	1099.6
8070.6	5004.2	NaN
8070.6	4914.2	401.7
8070.6	4904.2	2001.6
8070.6	4894.1	NaN
8070.6	4884.2	945.35
8070.6	4874.2	NaN
8070.6	4864.2	416.26
8070.6	4854.2	NaN
8070.6	4844.2	3283.7
8070.6	4834.2	3272.1
8070.6	4824.2	NaN
8070.6	4994.2	NaN
8070.6	4814.2	2996.4
8070.6	4804.2	3570.1
8070.6	4794.2	NaN
8070.6	4784.2	NaN
8070.6	4774.2	NaN
8070.6	4764.2	1297.2
8070.6	4754.2	1231.5
8070.6	4744.2	1795.2
8070.6	4734.2	434.49
8070.6	4724.2	1731.5
8070.6	4984.2	444.23
8070.6	4714.2	5172.1
8070.6	4974.1	736.76
8070.6	4964.2	1330.8
8070.6	4954.2	NaN
8070.6	4944.2	NaN
8070.6	4934.2	308.26
8070.6	4924.2	NaN
8060.6	5004.2	NaN
8060.6	4914.2	354.79
8060.6	4904.1	1817.3
8060.6	4894.2	NaN
8060.6	4884.2	224.86
8060.6	4874.2	NaN
8060.6	4864.2	574.09
8060.6	4854.2	2923.3
8060.6	4844.2	2820.1
8060.6	4834.2	3648.4
8060.6	4824.2	3063.4
8060.6	4994.1	NaN
8060.6	4814.2	965.15
8060.6	4804.2	2694.6
8060.6	4794.2	1306.2
8060.6	4784.2	1794.5
8060.6	4774.2	643.56
8060.6	4764.2	1134.2
8060.6	4754.2	1858
8060.6	4744.2	1885.6
8060.6	4734.2	3096.1
8060.6	4724.1	3150.5
8060.6	4984.2	907.06
8060.6	4714.2	2352.6
8060.6	4974.2	2149.1
8060.6	4964.2	2303.1
8060.6	4954.2	NaN
8060.6	4944.2	NaN
8060.6	4934.2	301.19
8060.6	4924.2	NaN
8050.6	5004.2	1558.2
8050.6	4914.2	292.11
8050.6	4904.2	602.96
8050.6	4894.2	951.67
8050.6	4884.2	NaN
8050.6	4874.2	NaN
8050.6	4864.2	1442.5
8050.6	4854.2	2707.9
8050.6	4844.2	NaN
8050.6	4834.2	3447.2
8050.6	4824.1	2417.3
8050.6	4994.2	NaN
8050.6	4814.2	NaN
8050.6	4804.2	1270.8
8050.6	4794.2	664.38
8050.6	4784.2	464.28
8050.6	4774.2	1426.1
8050.6	4764.2	NaN
8050.6	4754.1	6248.6
8050.6	4744.2	4171.8
8050.6	4734.1	2852.6
8050.6	4724.2	NaN
8050.6	4984.2	723.48
8050.6	4714.1	1462.8
8050.6	4974.1	1325.6
8050.6	4964.2	1988.9
8050.6	4954.2	NaN
8050.6	4944.2	NaN
8050.6	4934.2	NaN
8050.6	4924.2	NaN
8040.6	5004.2	6776.8
8040.6	4914.2	NaN
8040.6	4904.2	NaN
8040.6	4894.2	1088.2
8040.6	4884.2	1266
8040.6	4874.2	NaN
8040.6	4864.2	676.88
8040.6	4854.2	2117.4
8040.6	4844.2	2578
8040.6	4834.2	NaN
8040.6	4824.1	324.12
8040.6	4994.2	1203
8040.6	4814.2	NaN
8040.6	4804.2	898.7
8040.6	4794.2	NaN
8040.6	4784.2	2699.9
8040.6	4774.2	NaN
8040.6	4764.2	4896.3
8040.6	4754.2	1887.7
8040.6	4744.2	2589.4
8040.6	4734.2	2789.7
8040.6	4724.2	483.97
8040.6	4984.2	2930.6
8040.6	4714.1	508.12
8040.6	4974.2	692.05
8040.6	4964.2	NaN
8040.6	4954.2	933.57
8040.6	4944.2	NaN
8040.6	4934.2	NaN
8040.6	4924.2	NaN
8030.6	5004.2	6813
8030.6	4914.2	NaN
8030.6	4904.2	988.03
8030.6	4894.2	NaN
8030.6	4884.2	NaN
8030.6	4874.2	2481.4
8030.6	4864.2	527.79
8030.6	4854.2	2927.8
8030.6	4844.2	4394.3
8030.6	4834.2	2451.5
8030.6	4824.2	940.92
8030.6	4994.2	3541.1
8030.6	4814.2	606.92
8030.6	4804.2	NaN
8030.6	4794.1	NaN
8030.6	4784.2	NaN
8030.6	4774.2	NaN
8030.6	4764.2	906.37
8030.6	4754.2	NaN
8030.6	4744.2	1034.8
8030.6	4734.2	3031.4
8030.6	4724.2	NaN
8030.6	4984.2	2179
8030.6	4714.2	665.95
8030.6	4974.2	3167.2
8030.6	4964.2	570.98
8030.6	4954.1	1128.1
8030.6	4944.2	354.38
8030.6	4934.2	NaN
8030.6	4924.2	NaN
8020.6	5004.2	2087
8020.6	4914.2	371.29
8020.6	4904.1	571.57
8020.6	4894.2	484.34
8020.6	4884.2	3010.6
8020.6	4874.2	882.82
8020.6	4864.2	3807.6
8020.6	4854.2	2947.2
8020.6	4844.2	5680.8
8020.6	4834.2	2448.7
8020.6	4824.1	411.71
8020.6	4994.1	2670.3
8020.6	4814.2	642.91
8020.6	4804.2	NaN
8020.6	4794.2	NaN
8020.6	4784.2	NaN
8020.6	4774.2	NaN
8020.6	4764.2	NaN
8020.6	4754.2	274.38
8020.6	4744.1	3077.9
8020.6	4734.2	3062
8020.6	4724.2	1221.8
8020.6	4984.2	925.45
8020.6	4714.2	433.32
8020.6	4974.2	3825.6
8020.6	4964.2	1339.2
8020.6	4954.2	777.45
8020.6	4944.2	701.12
8020.6	4934.2	333.41
8020.6	4924.2	231.7
8010.6	5004.2	3453.7
8010.6	4914.2	1290
8010.6	4904.2	878.71
8010.6	4894.2	1545.3
8010.6	4884.2	591.1
8010.6	4874.2	NaN
8010.6	4864.2	2019.1
8010.6	4854.2	5842
8010.6	4844.2	2499.8
8010.6	4834.2	1731.2
8010.6	4824.2	1117.3
8010.6	4994.2	4068.8
8010.6	4814.2	NaN
8010.6	4804.2	NaN
8010.6	4794.2	3577.5
8010.6	4784.2	NaN
8010.6	4774.2	NaN
8010.6	4764.2	NaN
8010.6	4754.2	391.02
8010.6	4744.2	567.09
8010.6	4734.2	1177.3
8010.6	4724.2	1240.4
8010.6	4984.2	1895.4
8010.6	4714.1	621.09
8010.6	4974.1	1199.1
8010.6	4964.2	2198.6
8010.6	4954.2	542.56
8010.6	4944.2	256.34
8010.6	4934.2	NaN
8010.6	4924.2	NaN
8000.6	5004.2	1679.8
8000.6	4914.2	1055.1
8000.6	4904.2	794
8000.6	4894.2	2656.7
8000.6	4884.2	1785.5
8000.6	4874.2	NaN
8000.6	4864.2	NaN
8000.6	4854.2	3605.5
8000.6	4844.2	3133.6
8000.6	4834.2	3243.7
8000.6	4824.2	1994.5
8000.6	4994.2	1654.9
8000.6	4814.2	NaN
8000.6	4804.2	NaN
8000.6	4794.2	NaN
8000.6	4784.2	NaN
8000.6	4774.2	NaN
8000.6	4764.2	NaN
8000.6	4754.2	NaN
8000.6	4744.2	NaN
8000.6	4734.2	NaN
8000.6	4724.2	945.22
8000.6	4984.2	721.29
8000.6	4714.1	NaN
8000.6	4974.2	NaN
8000.6	4964.2	2504.8
8000.6	4954.2	NaN
8000.6	4944.2	1405.3
8000.6	4934.2	545.04
8000.6	4924.2	NaN
7990.6	5004.2	NaN
7990.6	4914.2	7141.7
7990.6	4904.2	4117.3
7990.6	4894.2	1984.9
7990.6	4884.2	1580
7990.6	4874.2	NaN
7990.6	4864.2	345.95
7990.6	4854.2	5833.5
7990.6	4844.2	6486.4
7990.6	4834.2	11237
7990.6	4824.2	521.55
7990.6	4994.1	1541.2
7990.6	4814.2	548.23
7990.6	4804.2	NaN
7990.6	4794.1	NaN
7990.6	4784.2	321.07
7990.6	4774.2	NaN
7990.6	4764.2	NaN
7990.6	4754.2	NaN
7990.6	4744.2	2537.9
7990.6	4734.2	1607.7
7990.6	4724.2	2006.4
7990.6	4984.2	1415.9
7990.6	4714.2	513.77
7990.6	4974.2	1804.7
7990.6	4964.2	5167.3
7990.6	4954.1	4287.3
7990.6	4944.2	5264.6
7990.6	4934.2	3237.1
7990.6	4924.2	NaN
8160.6	5004.2	426.24
8160.6	4914.2	NaN
8160.6	4904.2	4449.9
8160.6	4894.2	3525.3
8160.6	4884.2	2899.8
8160.6	4874.2	3199.2
8160.6	4864.2	5054.7
8160.6	4854.2	4339.6
8160.6	4844.2	10124
8160.6	4834.2	4910.1
8160.6	4824.2	6055
8160.6	4994.2	347.54
8160.6	4814.2	1704.6
8160.6	4804.2	757.96
8160.6	4794.2	2681.6
8160.6	4784.2	669.79
8160.6	4774.2	1151.3
8160.6	4764.2	1254.6
8160.6	4754.2	271.21
8160.6	4744.2	2329.1
8160.6	4734.2	2819
8160.6	4724.2	1092.5
8160.6	4984.2	NaN
8160.6	4714.1	1953.5
8160.6	4974.2	924.83
8160.6	4964.2	1146.1
8160.6	4954.2	2722.7
8160.6	4944.2	800.01
8160.6	4934.2	NaN
8160.6	4924.2	NaN
7980.6	5004.1	2505.9
7980.6	4914.2	4961.1
7980.6	4904.2	3366.2
7980.6	4894.2	5152.4
7980.6	4884.2	3350.8
7980.6	4874.2	1326.2
7980.6	4864.2	NaN
7980.6	4854.2	3497.6
7980.6	4844.1	14596
7980.6	4834.2	8258.7
7980.6	4824.2	NaN
7980.6	4994.1	NaN
7980.6	4814.2	569.91
7980.6	4804.2	516.22
7980.6	4794.2	NaN
7980.6	4784.2	NaN
7980.6	4774.2	NaN
7980.6	4764.2	373.17
7980.6	4754.2	432.78
7980.6	4744.2	NaN
7980.6	4734.2	NaN
7980.6	4724.2	3056.2
7980.6	4984.2	NaN
7980.6	4714.2	3179.1
7980.6	4974.2	1127.4
7980.6	4964.2	1068.9
7980.6	4954.2	2662.2
7980.6	4944.2	5135.2
7980.6	4934.2	3581.8
7980.6	4924.2	2789.7
7970.6	5004.2	2575.2
7970.6	4914.2	1362
7970.5	4904.2	3708
7970.5	4894.2	6032.1
7970.6	4884.2	4957.8
7970.5	4874.2	1622.8
7970.6	4864.2	680
7970.5	4854.1	3628.1
7970.6	4844.2	3378.2
7970.5	4834.1	1689.5
7970.6	4824.2	2900.6
7970.6	4994.2	NaN
7970.6	4814.2	384.74
7970.5	4804.2	1645.3
7970.5	4794.1	654.36
7970.6	4784.2	488.19
7970.5	4774.2	300.11
7970.6	4764.2	NaN
7970.5	4754.2	624.13
7970.5	4744.2	1037.3
7970.6	4734.2	NaN
7970.6	4724.2	NaN
7970.6	4984.2	NaN
7970.5	4714.2	659.82
7970.6	4974.1	509.37
7970.6	4964.2	829.76
7970.6	4954.2	3320.5
7970.6	4944.2	2950.1
7970.6	4934.2	3286.1
7970.6	4924.2	650.91
7960.6	5004.2	742.6
7960.6	4914.2	1409.7
7960.6	4904.1	2852.3
7960.6	4894.2	6006.4
7960.6	4884.1	9445
7960.6	4874.2	2571.2
7960.6	4864.2	2065.8
7960.6	4854.2	1665.8
7960.6	4844.2	4186.9
7960.6	4834.1	3338.3
7960.6	4824.2	979.89
7960.6	4994.2	NaN
7960.6	4814.2	592.58
7960.6	4804.2	749.95
7960.6	4794.2	NaN
7960.6	4784.2	297.99
7960.6	4774.2	NaN
7960.6	4764.2	NaN
7960.6	4754.2	NaN
7960.6	4744.1	NaN
7960.6	4734.2	537.46
7960.6	4724.1	NaN
7960.6	4984.2	NaN
7960.6	4714.2	685
7960.6	4974.2	NaN
7960.6	4964.2	NaN
7960.6	4954.2	743.46
7960.6	4944.2	409.98
7960.6	4934.2	2326.2
7960.6	4924.2	1717.7
7950.6	5004.2	738.68
7950.6	4914.2	542.83
7950.6	4904.2	1569.9
7950.6	4894.2	2387
7950.6	4884.2	7105
7950.6	4874.2	NaN
7950.6	4864.2	2153.1
7950.6	4854.2	10479
7950.6	4844.2	10292
7950.6	4834.2	3184.1
7950.6	4824.2	2443.6
7950.6	4994.2	NaN
7950.6	4814.2	6457.5
7950.6	4804.2	NaN
7950.6	4794.2	603.54
7950.6	4784.2	NaN
7950.6	4774.1	557.33
7950.6	4764.2	NaN
7950.6	4754.2	NaN
7950.6	4744.2	970.22
7950.6	4734.2	679.24
7950.6	4724.2	NaN
7950.6	4984.2	NaN
7950.6	4714.1	NaN
7950.6	4974.1	NaN
7950.6	4964.2	NaN
7950.6	4954.2	967.77
7950.6	4944.2	1781.3
7950.6	4934.2	271.6
7950.6	4924.2	2338.6
7940.6	5004.2	1502.7
7940.6	4914.1	728.27
7940.6	4904.2	1210.6
7940.6	4894.2	2660.6
7940.6	4884.2	5568.5
7940.6	4874.2	2480.2
7940.6	4864.2	NaN
7940.6	4854.2	1819.7
7940.6	4844.2	8044.6
7940.6	4834.2	6118.5
7940.6	4824.2	5462.5
7940.6	4994.2	1369.2
7940.6	4814.2	8708.2
7940.6	4804.2	5965.8
7940.6	4794.2	NaN
7940.6	4784.2	514.22
7940.6	4774.2	NaN
7940.6	4764.2	339.04
7940.6	4754.2	490.9
7940.6	4744.2	NaN
7940.6	4734.2	NaN
7940.6	4724.2	NaN
7940.6	4984.2	NaN
7940.6	4714.1	NaN
7940.6	4974.2	NaN
7940.6	4964.2	NaN
7940.6	4954.2	422.68
7940.6	4944.2	NaN
7940.6	4934.1	1275.7
7940.6	4924.1	NaN
7930.5	5004.2	292.73
7930.6	4914.2	416.36
7930.6	4904.2	5411.6
7930.6	4894.2	1520.4
7930.6	4884.2	5470.1
7930.6	4874.2	4716.7
7930.6	4864.2	2676.5
7930.6	4854.2	906.67
7930.6	4844.2	2221.3
7930.6	4834.2	5854.3
7930.6	4824.2	4347.8
7930.5	4994.2	NaN
7930.6	4814.2	6142.1
7930.6	4804.2	1499.6
7930.6	4794.1	NaN
7930.6	4784.2	NaN
7930.6	4774.2	1108.3
7930.6	4764.2	NaN
7930.6	4754.2	486.52
7930.6	4744.2	NaN
7930.6	4734.2	NaN
7930.6	4724.2	NaN
7930.6	4984.2	NaN
7930.6	4714.2	NaN
7930.6	4974.2	NaN
7930.6	4964.2	NaN
7930.6	4954.2	681.37
7930.6	4944.2	861.94
7930.6	4934.2	NaN
7930.6	4924.2	395.67
7920.6	5004.1	NaN
7920.6	4914.2	606.49
7920.6	4904.2	4254.6
7920.6	4894.2	4294.6
7920.6	4884.2	4479.5
7920.6	4874.2	820.77
7920.6	4864.2	4829.6
7920.6	4854.2	1485.4
7920.6	4844.1	3126.2
7920.6	4834.2	1332.2
7920.6	4824.2	2435.9
7920.6	4994.1	383.36
7920.6	4814.2	4985
7920.6	4804.2	2229.9
7920.6	4794.2	421.58
7920.6	4784.2	NaN
7920.6	4774.2	314.22
7920.6	4764.2	577.73
7920.6	4754.2	NaN
7920.6	4744.2	NaN
7920.6	4734.2	574.1
7920.6	4724.2	NaN
7920.6	4984.2	636.98
7920.6	4714.2	NaN
7920.6	4974.2	NaN
7920.6	4964.2	NaN
7920.6	4954.2	696.49
7920.6	4944.2	NaN
7920.6	4934.2	NaN
7920.6	4924.2	641.84
7910.5	5004.1	NaN
7910.5	4914.2	1539.9
7910.5	4904.2	1414.4
7910.5	4894.2	3173.9
7910.5	4884.2	3615.1
7910.5	4874.2	2333.4
7910.5	4864.2	3673.1
7910.5	4854.2	1104.4
7910.5	4844.2	1000.3
7910.5	4834.2	4400.3
7910.5	4824.2	1821
7910.5	4994.2	NaN
7910.5	4814.2	1262.1
7910.5	4804.2	5604.2
7910.5	4794.1	1545
7910.5	4784.2	1051.3
7910.5	4774.2	630.82
7910.5	4764.2	939.04
7910.5	4754.2	NaN
7910.5	4744.2	NaN
7910.5	4734.2	NaN
7910.5	4724.2	NaN
7910.5	4984.2	646.57
7910.5	4714.2	NaN
7910.5	4974.1	NaN
7910.5	4964.2	371.98
7910.5	4954.2	987.77
7910.5	4944.2	NaN
7910.5	4934.2	1727.5
7910.5	4924.2	1033.5
7900.5	5004.2	NaN
7900.5	4914.2	1317.2
7900.5	4904.2	NaN
7900.5	4894.2	NaN
7900.5	4884.2	3466.2
7900.5	4874.2	4063.5
7900.5	4864.2	3891.6
7900.5	4854.2	2464.7
7900.5	4844.2	2894.1
7900.5	4834.1	820.62
7900.5	4824.2	788.43
7900.5	4994.2	535.17
7900.5	4814.2	739.24
7900.5	4804.2	2339.3
7900.5	4794.2	5192.3
7900.5	4784.2	1070.5
7900.5	4774.2	1853.7
7900.5	4764.2	NaN
7900.5	4754.2	454.96
7900.5	4744.1	673.42
7900.6	4734.2	NaN
7900.6	4724.1	746.99
7900.5	4984.1	NaN
7900.6	4714.2	NaN
7900.5	4974.2	NaN
7900.5	4964.2	NaN
7900.5	4954.2	NaN
7900.5	4944.2	NaN
7900.5	4934.2	998.65
7900.5	4924.2	NaN
7890.6	5004.2	NaN
7890.6	4914.2	NaN
7890.6	4904.2	NaN
7890.6	4894.2	1076
7890.6	4884.2	3033.4
7890.6	4874.2	2851.4
7890.6	4864.2	2053.8
7890.6	4854.2	5304.4
7890.6	4844.2	5024.8
7890.6	4834.2	768.23
7890.6	4824.2	507.59
7890.6	4994.2	590.79
7890.6	4814.2	1820.6
7890.6	4804.2	4071.3
7890.6	4794.1	7767.5
7890.6	4784.2	8023.4
7890.6	4774.2	2857.7
7890.6	4764.2	NaN
7890.6	4754.2	NaN
7890.6	4744.2	914.94
7890.6	4734.2	553.31
7890.6	4724.2	NaN
7890.6	4984.2	784.98
7890.6	4714.2	1110.4
7890.6	4974.1	777.24
7890.6	4964.2	NaN
7890.6	4954.2	1163.8
7890.6	4944.2	NaN
7890.6	4934.2	NaN
7890.6	4924.2	554.27
8150.6	5004.2	649.35
8150.6	4914.2	NaN
8150.6	4904.2	2954
8150.6	4894.2	2852.5
8150.6	4884.2	5091.3
8150.6	4874.2	NaN
8150.6	4864.2	1533.8
8150.6	4854.2	3583.5
8150.6	4844.2	2331.5
8150.6	4834.2	4880.2
8150.6	4824.2	5409.8
8150.6	4994.2	655.3
8150.6	4814.2	3706.5
8150.6	4804.2	1414.6
8150.6	4794.1	808.25
8150.6	4784.2	NaN
8150.6	4774.2	2511.8
8150.6	4764.2	2206.2
8150.6	4754.2	848.11
8150.6	4744.2	1073.5
8150.6	4734.2	1781
8150.6	4724.2	2832.8
8150.6	4984.2	NaN
8150.6	4714.2	2206.7
8150.6	4974.2	NaN
8150.6	4964.2	1540.9
8150.6	4954.1	3886.6
8150.6	4944.2	2796.7
8150.6	4934.2	486.31
8150.6	4924.2	309.52
7880.6	5004.2	NaN
7880.6	4914.2	212.13
7880.6	4904.2	1164
7880.6	4894.2	NaN
7880.6	4884.2	1403.5
7880.6	4874.2	4479.9
7880.6	4864.2	6256.8
7880.6	4854.2	3081.5
7880.6	4844.2	2121
7880.6	4834.2	993.97
7880.6	4824.2	1024.1
7880.6	4994.1	NaN
7880.6	4814.2	3773.9
7880.6	4804.2	982.42
7880.6	4794.2	6468.4
7880.6	4784.2	1506.7
7880.6	4774.2	2073.4
7880.6	4764.2	2387.6
7880.6	4754.2	2331.1
7880.6	4744.1	2786.4
7880.6	4734.2	1028.4
7880.6	4724.2	489.98
7880.6	4984.2	NaN
7880.6	4714.2	620.25
7880.6	4974.2	391.14
7880.6	4964.2	NaN
7880.6	4954.2	269.87
7880.6	4944.2	NaN
7880.6	4934.2	NaN
7880.6	4924.2	NaN
8140.5	5004.2	292.5
8140.5	4914.2	NaN
8140.5	4904.2	3033.3
8140.5	4894.2	4327.4
8140.5	4884.2	3843
8140.5	4874.2	3214
8140.5	4864.2	1142.2
8140.5	4854.2	9010.4
8140.5	4844.2	4160.2
8140.5	4834.2	2412.1
8140.5	4824.2	NaN
8140.5	4994.1	NaN
8140.5	4814.2	2245.1
8140.5	4804.2	3507.5
8140.5	4794.2	NaN
8140.5	4784.2	541.9
8140.5	4774.2	2319.5
8140.5	4764.2	934.19
8140.5	4754.2	1070.5
8140.5	4744.1	2150.7
8140.5	4734.2	1749.9
8140.5	4724.2	1036.5
8140.5	4984.2	581.26
8140.6	4714.2	NaN
8140.5	4974.2	459.26
8140.5	4964.2	NaN
8140.5	4954.2	1834.8
8140.5	4944.2	1258.2
8140.5	4934.2	1896.4
8140.5	4924.2	764.05
8130.6	5004.2	969.33
8130.6	4914.2	1099.4
8130.6	4904.1	2340.5
8130.6	4894.2	3619.4
8130.6	4884.2	6294.8
8130.6	4874.2	8173.8
8130.6	4864.2	4251.5
8130.6	4854.1	4337.9
8130.6	4844.2	1006.4
8130.6	4834.2	1710.8
8130.6	4824.2	1192.3
8130.6	4994.2	507.45
8130.6	4814.2	462.81
8130.6	4804.2	1873.6
8130.6	4794.1	NaN
8130.6	4784.2	NaN
8130.6	4774.2	2788.5
8130.6	4764.2	NaN
8130.6	4754.2	440.31
8130.6	4744.2	2837.1
8130.6	4734.2	1285.6
8130.6	4724.2	NaN
8130.6	4984.2	1067.7
8130.6	4714.2	1090.9
8130.6	4974.1	NaN
8130.6	4964.2	NaN
8130.6	4954.2	1422.4
8130.6	4944.2	2124.7
8130.6	4934.2	2001.3
8130.6	4924.2	2427.9
8120.5	5004.2	NaN
8120.5	4914.2	1093.8
8120.5	4904.1	1495.4
8120.5	4894.2	2049.3
8120.5	4884.2	2388.7
8120.5	4874.2	4247
8120.5	4864.2	4048.2
8120.5	4854.2	3372.4
8120.5	4844.1	434.84
8120.5	4834.2	270.71
8120.5	4824.2	NaN
8120.5	4994.2	542.96
8120.5	4814.2	495.63
8120.5	4804.2	1519.4
8120.5	4794.2	1746
8120.5	4784.2	3490.5
8120.5	4774.2	3567.5
8120.5	4764.2	2509
8120.5	4754.2	NaN
8120.5	4744.2	2209.7
8120.5	4734.2	2082.5
8120.5	4724.1	865.23
8120.5	4984.2	NaN
8120.5	4714.2	1090.8
8120.5	4974.2	NaN
8120.5	4964.2	NaN
8120.5	4954.2	NaN
8120.5	4944.2	496.5
8120.5	4934.2	679.66
8120.5	4924.2	1834.9
8110.6	5004.2	850.51
8110.6	4914.2	537.54
8110.6	4904.2	547
8110.6	4894.1	960.95
8110.6	4884.2	3402.8
8110.6	4874.2	1467.2
8110.6	4864.2	2560.4
8110.6	4854.2	NaN
8110.6	4844.2	NaN
8110.6	4834.2	NaN
8110.6	4824.2	NaN
8110.6	4994.2	767.01
8110.6	4814.2	496.14
8110.6	4804.2	NaN
8110.6	4794.1	2166.2
8110.6	4784.2	917.94
8110.6	4774.2	3311.2
8110.6	4764.2	3551.9
8110.6	4754.2	474.82
8110.6	4744.2	NaN
8110.6	4734.2	2870.4
8110.6	4724.2	NaN
8110.6	4984.2	284.09
8110.6	4714.2	2005.9
8110.6	4974.1	NaN
8110.6	4964.2	NaN
8110.6	4954.2	NaN
8110.6	4944.2	1961.3
8110.6	4934.2	846.04
8110.6	4924.2	567.47
8100.6	5004.1	1687
8100.6	4914.2	691.52
8100.6	4904.2	781.09
8100.6	4894.2	2011
8100.6	4884.2	1024.6
8100.6	4874.2	5430
8100.6	4864.2	4199.8
8100.6	4854.2	2360.9
8100.6	4844.2	NaN
8100.6	4834.2	NaN
8100.6	4824.2	NaN
8100.6	4994.1	1159
8100.6	4814.2	767.95
8100.6	4804.2	909.5
8100.6	4794.2	782.51
8100.6	4784.2	NaN
8100.6	4774.2	1177.8
8100.6	4764.2	881.7
8100.6	4754.2	567.43
8100.6	4744.1	685.19
8100.6	4734.2	NaN
8100.6	4724.2	1089.3
8100.6	4984.2	NaN
8100.6	4714.2	2259.4
8100.6	4974.2	NaN
8100.6	4964.2	NaN
8100.6	4954.2	NaN
8100.6	4944.2	500.98
8100.6	4934.2	515.57
8100.6	4924.2	1535.3
8090.6	5004.1	1060.9
8090.5	4914.2	3202.7
8090.5	4904.2	2103.2
8090.5	4894.2	2232.4
8090.5	4884.2	4851.2
8090.5	4874.2	2269.7
8090.5	4864.2	5125.1
8090.5	4854.2	5023.7
8090.5	4844.2	2218.6
8090.5	4834.1	1260.5
8090.5	4824.2	NaN
8090.6	4994.2	620.51
8090.5	4814.2	321.89
8090.5	4804.2	1337.6
8090.5	4794.1	1046.9
8090.5	4784.2	797.48
8090.5	4774.2	NaN
8090.5	4764.2	1051.8
8090.5	4754.2	1075.2
8090.5	4744.2	1759.3
8090.5	4734.2	999.34
8090.5	4724.2	575.08
8090.5	4984.2	475.7
8090.5	4714.2	627.78
8090.6	4974.1	1596
8090.5	4964.2	1060.7
8090.5	4954.2	914.93
8090.5	4944.2	840.83
8090.5	4934.2	1485.4
8090.5	4924.2	860.27
