# Supplementary material for: Micro-mechanical fingerprints of the rat bladder change in actinic cystitis and tumor presence
Source: Commun Biol. 2023 Feb 24;6:217. doi: 10.1038/s42003-023-04572-0 (PMC9950451; doi:10.1038/s42003-023-04572-0)
Supplement: Supplementary file 11 — Supplementary data 8 [file 42003_2023_4572_MOESM11_ESM.zip › supplementary data 8/heatmap_H2_1_11_map2.csv]

X position (um)	Y position (um)	YM (Pa)
8180.6	5034.3	15699
8180.6	4944.4	NaN
8180.6	4934.3	NaN
8180.6	4924.3	NaN
8180.6	4914.3	2827.5
8180.6	4904.3	11591
8180.6	4894.3	2651.1
8180.6	4884.3	3385.9
8180.6	4874.3	5522.3
8180.6	4864.4	13508
8180.6	4854.3	10780
8180.6	5024.4	16496
8180.6	4844.3	15230
8180.6	4834.3	5294.6
8180.6	4824.3	28394
8180.6	4814.3	15594
8180.6	4804.3	6979.4
8180.6	4794.3	1255.5
8180.6	4784.4	3695
8180.6	4774.3	11135
8180.6	4764.3	7512.2
8180.6	4754.2	1338.6
8180.6	5014.3	NaN
8180.6	4744.4	NaN
8180.6	5004.4	23799
8180.6	4994.3	5740.2
8180.6	4984.3	NaN
8180.6	4974.3	8316.3
8180.6	4964.3	5524
8180.6	4954.4	3849.5
8090.6	5034.3	10689
8090.6	4944.3	NaN
8090.6	4934.3	NaN
8090.6	4924.3	NaN
8090.6	4914.3	4814
8090.6	4904.3	16197
8090.6	4894.3	NaN
8090.6	4884.3	4547.8
8090.6	4874.3	8648.9
8090.6	4864.3	2516.6
8090.6	4854.3	2707.3
8090.6	5024.3	9665.6
8090.6	4844.3	3276
8090.6	4834.3	NaN
8090.6	4824.3	2634.2
8090.6	4814.3	9695.9
8090.6	4804.3	NaN
8090.6	4794.2	1878.6
8090.6	4784.2	1186.7
8090.6	4774.3	629.94
8090.6	4764.3	1673.4
8090.6	4754.3	14716
8090.6	5014.3	4766.4
8090.6	4744.3	12315
8090.6	5004.3	6233.3
8090.6	4994.3	NaN
8090.6	4984.3	7538.4
8090.6	4974.3	NaN
8090.6	4964.3	4416.8
8090.6	4954.2	NaN
8080.6	5034.3	5001.9
8080.6	4944.3	9029
8080.6	4934.3	3384.4
8080.6	4924.3	NaN
8080.6	4914.3	4169.2
8080.6	4904.3	987.44
8080.6	4894.4	2890.6
8080.6	4884.3	5706.1
8080.6	4874.3	6655.3
8080.6	4864.4	3039.2
8080.6	4854.3	5532.3
8080.6	5024.3	9357.7
8080.6	4844.4	4465.9
8080.6	4834.3	4480.4
8080.6	4824.3	9471.5
8080.6	4814.4	13192
8080.6	4804.3	12927
8080.6	4794.2	NaN
8080.6	4784.3	NaN
8080.6	4774.3	2306.3
8080.6	4764.4	1135
8080.6	4754.3	1716.6
8080.6	5014.3	3992.2
8080.6	4744.3	9755.9
8080.6	5004.4	994.41
8080.6	4994.3	6800.1
8080.6	4984.3	NaN
8080.6	4974.3	8770.9
8080.6	4964.3	14238
8080.6	4954.3	9889.2
8070.6	5034.3	14088
8070.6	4944.2	8367.7
8070.6	4934.2	11530
8070.6	4924.2	3204.4
8070.6	4914.2	7754.2
8070.6	4904.3	NaN
8070.6	4894.3	1722.6
8070.6	4884.4	NaN
8070.6	4874.3	NaN
8070.6	4864.3	11681
8070.6	4854.3	3861.5
8070.6	5024.3	21492
8070.6	4844.3	3158
8070.6	4834.3	12407
8070.6	4824.3	10412
8070.6	4814.3	4858.1
8070.6	4804.3	9294.1
8070.6	4794.2	NaN
8070.6	4784.2	NaN
8070.6	4774.3	NaN
8070.6	4764.3	NaN
8070.6	4754.3	5303.3
8070.6	5014.4	14730
8070.6	4744.3	4183.7
8070.6	5004.3	5790.1
8070.6	4994.3	10560
8070.6	4984.3	NaN
8070.6	4974.3	8334.3
8070.6	4964.3	3709.1
8070.6	4954.3	NaN
8060.6	5034.3	27565
8060.6	4944.4	5787.4
8060.6	4934.3	13206
8060.6	4924.4	1319.7
8060.6	4914.3	4736
8060.6	4904.3	1564.5
8060.6	4894.4	7466.8
8060.6	4884.3	5909.7
8060.6	4874.3	1447.3
8060.6	4864.3	5202
8060.6	4854.3	7326
8060.6	5024.3	30970
8060.6	4844.4	4598.9
8060.6	4834.3	8217.7
8060.6	4824.3	NaN
8060.6	4814.3	5106.1
8060.6	4804.3	NaN
8060.6	4794.3	11187
8060.6	4784.4	NaN
8060.6	4774.2	NaN
8060.6	4764.3	NaN
8060.6	4754.2	4527.3
8060.6	5014.2	16803
8060.6	4744.3	4927.4
8060.6	5004.3	4537.2
8060.6	4994.3	3833.3
8060.6	4984.3	7037.2
8060.6	4974.3	NaN
8060.6	4964.2	1184.4
8060.6	4954.2	3273.7
8050.6	5034.3	NaN
8050.6	4944.2	10131
8050.6	4934.3	8527.9
8050.6	4924.2	NaN
8050.6	4914.3	NaN
8050.6	4904.3	6303.2
8050.6	4894.3	NaN
8050.6	4884.3	2539.1
8050.6	4874.3	812.1
8050.6	4864.3	NaN
8050.6	4854.3	NaN
8050.6	5024.3	8682.5
8050.6	4844.3	6529.5
8050.6	4834.3	2266.5
8050.6	4824.3	1763.4
8050.6	4814.3	2279.4
8050.6	4804.3	5744.3
8050.6	4794.2	6681.4
8050.6	4784.2	NaN
8050.6	4774.3	NaN
8050.6	4764.2	1495.5
8050.6	4754.2	9415.8
8050.6	5014.3	3848.6
8050.6	4744.3	7025
8050.6	5004.3	11710
8050.6	4994.3	6936.1
8050.6	4984.3	4248.6
8050.6	4974.2	6304.1
8050.6	4964.3	NaN
8050.6	4954.3	9125.4
8040.7	5034.3	2438.1
8040.6	4944.3	7507.9
8040.6	4934.4	2096
8040.6	4924.4	NaN
8040.6	4914.3	4026.9
8040.6	4904.3	3302.6
8040.6	4894.3	3106.4
8040.6	4884.3	NaN
8040.6	4874.3	3341.8
8040.6	4864.3	4765.6
8040.6	4854.3	1352.1
8040.7	5024.3	4673.3
8040.6	4844.3	5452
8040.6	4834.3	1153.7
8040.6	4824.3	NaN
8040.6	4814.4	NaN
8040.6	4804.3	5210.1
8040.6	4794.3	8233.8
8040.6	4784.3	12058
8040.6	4774.3	8717.7
8040.6	4764.3	682.01
8040.6	4754.3	13471
8040.7	5014.3	2537.5
8040.6	4744.3	2886.6
8040.6	5004.3	12615
8040.6	4994.3	15405
8040.6	4984.3	4506
8040.6	4974.3	16203
8040.6	4964.3	3696
8040.6	4954.4	15452
8030.6	5034.3	NaN
8030.6	4944.3	2395
8030.6	4934.3	1836.9
8030.6	4924.2	7480.8
8030.6	4914.3	7180.6
8030.6	4904.3	3736
8030.6	4894.3	6239.8
8030.6	4884.3	NaN
8030.6	4874.3	3803.5
8030.6	4864.3	2443.8
8030.6	4854.3	NaN
8030.6	5024.3	2356
8030.6	4844.3	555.57
8030.6	4834.3	NaN
8030.6	4824.3	NaN
8030.6	4814.3	NaN
8030.6	4804.3	967
8030.6	4794.3	8820.2
8030.6	4784.2	6821.2
8030.6	4774.3	14239
8030.6	4764.2	10694
8030.6	4754.3	18349
8030.6	5014.3	5521
8030.6	4744.3	12817
8030.6	5004.3	4200.8
8030.6	4994.3	2330
8030.6	4984.3	1030.5
8030.6	4974.3	9086.2
8030.6	4964.3	19456
8030.6	4954.3	5714.9
8020.6	5034.3	NaN
8020.6	4944.4	6189.5
8020.6	4934.3	8141.6
8020.6	4924.4	10442
8020.6	4914.4	6038.6
8020.6	4904.3	4748.5
8020.6	4894.4	NaN
8020.6	4884.3	NaN
8020.6	4874.3	7599.7
8020.6	4864.4	6264
8020.6	4854.3	1400.8
8020.6	5024.3	12463
8020.6	4844.4	659.57
8020.6	4834.3	NaN
8020.6	4824.3	NaN
8020.6	4814.4	NaN
8020.6	4804.3	NaN
8020.6	4794.3	NaN
8020.6	4784.3	NaN
8020.6	4774.3	5660.5
8020.6	4764.4	NaN
8020.6	4754.3	1187.6
8020.6	5014.3	8960
8020.6	4744.3	902.64
8020.6	5004.3	4756.4
8020.6	4994.3	4025.4
8020.6	4984.3	9125.6
8020.6	4974.3	12156
8020.6	4964.3	15109
8020.6	4954.2	13171
8010.6	5034.2	4809.5
8010.6	4944.3	5004.3
8010.6	4934.3	7581.5
8010.6	4924.3	3203
8010.6	4914.3	1220.1
8010.6	4904.2	NaN
8010.6	4894.2	NaN
8010.6	4884.3	NaN
8010.6	4874.3	NaN
8010.6	4864.2	26826
8010.6	4854.3	2211.9
8010.6	5024.2	15187
8010.6	4844.2	NaN
8010.6	4834.3	NaN
8010.6	4824.3	NaN
8010.6	4814.3	1605.4
8010.6	4804.3	1208.6
8010.6	4794.4	5113.5
8010.6	4784.3	NaN
8010.6	4774.3	NaN
8010.6	4764.4	6265.1
8010.6	4754.3	5890.1
8010.6	5014.3	3368.2
8010.6	4744.3	10673
8010.6	5004.3	NaN
8010.6	4994.3	5505.8
8010.6	4984.3	4326.2
8010.6	4974.3	3224
8010.6	4964.3	7887.1
8010.6	4954.3	NaN
8000.6	5034.2	4208.6
8000.6	4944.4	10316
8000.6	4934.3	15544
8000.6	4924.4	8745.7
8000.6	4914.3	3189.7
8000.6	4904.3	2496.9
8000.6	4894.4	5902.7
8000.6	4884.3	3426.2
8000.6	4874.3	7939.9
8000.6	4864.4	2430.4
8000.6	4854.3	NaN
8000.6	5024.3	5588.9
8000.6	4844.3	NaN
8000.6	4834.3	NaN
8000.6	4824.3	NaN
8000.6	4814.3	1213.8
8000.6	4804.3	9694.7
8000.6	4794.3	6328.3
8000.6	4784.3	4279.1
8000.6	4774.3	2984.1
8000.6	4764.4	8337.4
8000.6	4754.3	6793
8000.6	5014.3	7009.8
8000.6	4744.3	9541.1
8000.6	5004.4	9598.8
8000.6	4994.3	8720.5
8000.6	4984.4	2729.5
8000.6	4974.3	2777.3
8000.6	4964.3	3341.7
8000.6	4954.4	17384
8170.6	5034.3	14453
8170.6	4944.2	3511.4
8170.6	4934.2	971.39
8170.6	4924.2	NaN
8170.6	4914.2	NaN
8170.6	4904.3	10119
8170.6	4894.3	1702.7
8170.6	4884.3	1349.9
8170.6	4874.3	3085.3
8170.6	4864.3	4786.8
8170.6	4854.3	5984
8170.6	5024.3	13559
8170.6	4844.3	8823.2
8170.6	4834.3	NaN
8170.6	4824.2	27479
8170.6	4814.3	NaN
8170.6	4804.3	8311.6
8170.6	4794.2	2149.2
8170.6	4784.2	6701.9
8170.6	4774.2	1758.6
8170.6	4764.2	9545.1
8170.6	4754.3	3252.5
8170.6	5014.3	5146
8170.6	4744.4	1855.2
8170.6	5004.3	3363.8
8170.6	4994.3	4891.5
8170.6	4984.4	6548.4
8170.6	4974.3	4091.7
8170.6	4964.3	4383.2
8170.6	4954.2	6231.6
7990.6	5034.3	7661.4
7990.6	4944.3	10105
7990.6	4934.3	5139.9
7990.6	4924.3	12137
7990.6	4914.3	3692.3
7990.6	4904.3	6452.3
7990.6	4894.3	2741.5
7990.6	4884.3	NaN
7990.6	4874.3	NaN
7990.6	4864.3	3161.8
7990.6	4854.3	NaN
7990.6	5024.3	4046
7990.6	4844.3	1334.2
7990.6	4834.3	889.64
7990.6	4824.3	483.27
7990.6	4814.3	1308.9
7990.6	4804.2	3043.6
7990.6	4794.3	4134.4
7990.6	4784.2	7765.8
7990.6	4774.3	1770.7
7990.6	4764.2	18495
7990.6	4754.4	11288
7990.6	5014.3	13085
7990.6	4744.3	14857
7990.6	5004.3	7113.8
7990.6	4994.3	9713.6
7990.6	4984.3	10125
7990.6	4974.3	NaN
7990.6	4964.3	6579.2
7990.6	4954.3	5166.3
7980.7	5034.3	7485
7980.6	4944.4	5335.1
7980.6	4934.3	3129.2
7980.6	4924.4	3327.7
7980.6	4914.3	9378.8
7980.6	4904.3	6330.1
7980.6	4894.4	NaN
7980.6	4884.3	NaN
7980.6	4874.3	NaN
7980.6	4864.3	1607.6
7980.6	4854.3	NaN
7980.7	5024.3	1312.4
7980.6	4844.4	1520.9
7980.6	4834.3	4411.8
7980.6	4824.3	NaN
7980.6	4814.4	1472.3
7980.6	4804.3	NaN
7980.6	4794.3	2974.2
7980.6	4784.3	2313.8
7980.6	4774.3	1809.9
7980.6	4764.4	1297.2
7980.6	4754.3	15673
7980.7	5014.2	19093
7980.6	4744.4	21107
7980.7	5004.3	10087
7980.7	4994.3	3530.1
7980.7	4984.4	16003
7980.7	4974.3	NaN
7980.6	4964.2	11977
7980.6	4954.3	9140.5
7970.6	5034.3	4305.6
7970.6	4944.3	3487.2
7970.6	4934.3	3316.7
7970.6	4924.3	5185.1
7970.6	4914.3	NaN
7970.6	4904.3	2141.4
7970.6	4894.3	NaN
7970.6	4884.3	NaN
7970.6	4874.3	NaN
7970.6	4864.3	754.17
7970.6	4854.3	NaN
7970.6	5024.3	4800.4
7970.6	4844.3	NaN
7970.6	4834.3	NaN
7970.6	4824.3	NaN
7970.6	4814.3	NaN
7970.6	4804.3	2954.6
7970.6	4794.2	5255.3
7970.6	4784.2	4023.1
7970.6	4774.3	NaN
7970.6	4764.2	3502.2
7970.6	4754.3	13356
7970.6	5014.3	14450
7970.6	4744.4	18021
7970.6	5004.3	4923.4
7970.6	4994.3	4839.3
7970.6	4984.3	12290
7970.6	4974.2	2881.3
7970.6	4964.3	7251.9
7970.6	4954.3	3744.7
7960.6	5034.3	1003.9
7960.6	4944.3	5275
7960.6	4934.3	3736.6
7960.6	4924.4	3382.5
7960.6	4914.3	NaN
7960.6	4904.3	NaN
7960.6	4894.4	NaN
7960.6	4884.3	NaN
7960.6	4874.3	715.87
7960.6	4864.3	NaN
7960.6	4854.3	NaN
7960.6	5024.3	1084.3
7960.6	4844.3	730.02
7960.6	4834.3	NaN
7960.6	4824.3	NaN
7960.6	4814.3	NaN
7960.6	4804.3	NaN
7960.6	4794.3	NaN
7960.6	4784.3	NaN
7960.6	4774.3	NaN
7960.6	4764.4	2219
7960.6	4754.3	NaN
7960.6	5014.3	NaN
7960.6	4744.3	NaN
7960.6	5004.4	2702
7960.6	4994.3	7415.5
7960.6	4984.3	3826
7960.6	4974.3	12188
7960.6	4964.3	8565.3
7960.6	4954.4	5060.3
7950.6	5034.3	1143.9
7950.6	4944.3	3384.5
7950.6	4934.2	2894.6
7950.6	4924.2	1536.5
7950.6	4914.3	NaN
7950.6	4904.3	NaN
7950.6	4894.3	NaN
7950.6	4884.4	NaN
7950.6	4874.3	1474.2
7950.6	4864.3	NaN
7950.6	4854.3	NaN
7950.6	5024.3	1435.5
7950.6	4844.3	NaN
7950.6	4834.3	2256.6
7950.6	4824.3	NaN
7950.6	4814.3	NaN
7950.6	4804.3	5016.3
7950.6	4794.3	NaN
7950.6	4784.2	899.13
7950.6	4774.3	NaN
7950.6	4764.3	2681.4
7950.6	4754.3	NaN
7950.6	5014.3	NaN
7950.6	4744.3	19343
7950.6	5004.2	1228.8
7950.6	4994.3	546.93
7950.6	4984.3	2175.3
7950.6	4974.2	4096.1
7950.6	4964.3	5102.4
7950.6	4954.3	2417.1
7940.7	5034.3	1155.6
7940.7	4944.4	2549.8
7940.7	4934.3	NaN
7940.7	4924.4	NaN
7940.7	4914.3	NaN
7940.7	4904.3	NaN
7940.7	4894.4	NaN
7940.7	4884.3	951.66
7940.7	4874.3	NaN
7940.7	4864.3	1299.9
7940.7	4854.3	NaN
7940.7	5024.4	NaN
7940.7	4844.4	4015.8
7940.7	4834.3	NaN
7940.7	4824.3	5030.6
7940.7	4814.4	NaN
7940.7	4804.3	NaN
7940.7	4794.3	NaN
7940.7	4784.3	NaN
7940.7	4774.4	NaN
7940.7	4764.3	4799.4
7940.7	4754.3	NaN
7940.7	5014.3	NaN
7940.7	4744.3	NaN
7940.7	5004.4	NaN
7940.7	4994.3	NaN
7940.7	4984.3	NaN
7940.7	4974.3	4751.7
7940.7	4964.3	8191.1
7940.7	4954.3	5574.9
7930.6	5034.3	NaN
7930.6	4944.3	NaN
7930.6	4934.2	383.41
7930.6	4924.3	NaN
7930.6	4914.3	2878.7
7930.6	4904.3	NaN
7930.6	4894.3	3114.8
7930.6	4884.4	NaN
7930.6	4874.3	NaN
7930.6	4864.3	NaN
7930.6	4854.3	NaN
7930.6	5024.2	NaN
7930.6	4844.3	543.61
7930.6	4834.3	5153.7
7930.6	4824.3	NaN
7930.6	4814.2	NaN
7930.6	4804.3	NaN
7930.6	4794.2	NaN
7930.6	4784.2	NaN
7930.6	4774.3	NaN
7930.6	4764.3	3269.9
7930.6	4754.3	NaN
7930.6	5014.3	NaN
7930.6	4744.3	4463.4
7930.6	5004.2	NaN
7930.6	4994.3	NaN
7930.6	4984.4	NaN
7930.6	4974.2	NaN
7930.6	4964.3	NaN
7930.6	4954.3	652.35
7920.7	5034.3	NaN
7920.7	4944.3	6413
7920.7	4934.3	NaN
7920.7	4924.4	NaN
7920.7	4914.4	NaN
7920.7	4904.3	3972.7
7920.7	4894.4	NaN
7920.7	4884.3	3398.6
7920.6	4874.3	NaN
7920.7	4864.3	2148.6
7920.7	4854.3	NaN
7920.7	5024.3	NaN
7920.7	4844.3	1009.7
7920.7	4834.3	NaN
7920.7	4824.3	NaN
7920.6	4814.4	NaN
7920.7	4804.3	NaN
7920.6	4794.2	1436.2
7920.7	4784.3	5591
7920.7	4774.3	1233.4
7920.6	4764.4	NaN
7920.6	4754.3	NaN
7920.7	5014.3	NaN
7920.7	4744.3	NaN
7920.7	5004.4	NaN
7920.7	4994.3	770.36
7920.7	4984.3	1209
7920.7	4974.3	NaN
7920.7	4964.3	787.77
7920.7	4954.4	793.65
7910.6	5034.3	NaN
7910.6	4944.2	NaN
7910.6	4934.2	NaN
7910.6	4924.3	2591.3
7910.6	4914.3	3084.9
7910.6	4904.3	2423.2
7910.6	4894.3	771.31
7910.6	4884.3	5801.2
7910.6	4874.3	NaN
7910.6	4864.3	NaN
7910.6	4854.3	NaN
7910.6	5024.2	NaN
7910.6	4844.3	NaN
7910.6	4834.3	3299.1
7910.6	4824.3	NaN
7910.6	4814.2	NaN
7910.6	4804.3	NaN
7910.6	4794.2	NaN
7910.6	4784.2	NaN
7910.6	4774.3	NaN
7910.6	4764.2	5574.5
7910.6	4754.3	NaN
7910.6	5014.3	NaN
7910.6	4744.3	8236.3
7910.6	5004.3	NaN
7910.6	4994.3	NaN
7910.6	4984.3	NaN
7910.6	4974.3	NaN
7910.6	4964.3	NaN
7910.6	4954.2	2944.6
7900.6	5034.3	NaN
7900.6	4944.3	2439.9
7900.6	4934.3	4784.5
7900.6	4924.4	NaN
7900.6	4914.3	NaN
7900.6	4904.3	NaN
7900.6	4894.4	4131.1
7900.6	4884.3	9230.2
7900.6	4874.3	7120.1
7900.6	4864.4	1343.5
7900.6	4854.3	NaN
7900.6	5024.3	NaN
7900.6	4844.3	NaN
7900.6	4834.3	1365.6
7900.6	4824.3	832.54
7900.6	4814.4	NaN
7900.6	4804.3	NaN
7900.6	4794.3	NaN
7900.6	4784.3	NaN
7900.6	4774.3	NaN
7900.6	4764.4	4755.2
7900.6	4754.3	NaN
7900.6	5014.3	NaN
7900.6	4744.3	13783
7900.6	5004.4	NaN
7900.6	4994.3	NaN
7900.6	4984.3	382.1
7900.6	4974.3	NaN
7900.6	4964.3	988.04
7900.6	4954.3	1418.2
8160.6	5034.3	8005.8
8160.6	4944.4	4609.6
8160.6	4934.3	3784.1
8160.6	4924.3	5565.4
8160.6	4914.3	13567
8160.6	4904.3	11214
8160.6	4894.3	NaN
8160.6	4884.3	1515.8
8160.6	4874.3	555.49
8160.6	4864.3	1933.5
8160.6	4854.3	4287
8160.6	5024.3	9374.5
8160.6	4844.4	4462.7
8160.6	4834.3	5733.5
8160.6	4824.3	12471
8160.6	4814.3	8249.7
8160.6	4804.3	5007.8
8160.6	4794.4	7591.4
8160.6	4784.4	1816.4
8160.6	4774.3	10315
8160.6	4764.4	13938
8160.6	4754.3	14636
8160.6	5014.3	11251
8160.6	4744.3	12552
8160.6	5004.4	15697
8160.6	4994.3	8028.4
8160.6	4984.4	5733.1
8160.6	4974.3	6879.3
8160.6	4964.3	7513.2
8160.6	4954.3	5175.3
7890.6	5034.2	NaN
7890.6	4944.2	NaN
7890.6	4934.2	1567.7
7890.6	4924.3	896.8
7890.6	4914.3	NaN
7890.6	4904.3	NaN
7890.6	4894.3	4014.9
7890.6	4884.3	5806.5
7890.6	4874.3	NaN
7890.6	4864.3	1012.4
7890.6	4854.3	NaN
7890.6	5024.2	NaN
7890.6	4844.3	NaN
7890.6	4834.3	909.27
7890.6	4824.3	1622.7
7890.6	4814.2	NaN
7890.6	4804.3	NaN
7890.6	4794.2	NaN
7890.6	4784.3	NaN
7890.6	4774.3	8429.9
7890.6	4764.2	2749.3
7890.6	4754.3	25673
7890.6	5014.3	NaN
7890.6	4744.3	15043
7890.6	5004.2	NaN
7890.6	4994.3	NaN
7890.6	4984.3	NaN
7890.6	4974.2	NaN
7890.6	4964.3	NaN
7890.6	4954.3	3011.3
8150.7	5034.2	11394
8150.6	4944.3	3866.5
8150.6	4934.3	4965.1
8150.6	4924.3	4450.4
8150.6	4914.3	NaN
8150.6	4904.3	10393
8150.7	4894.3	5788.2
8150.6	4884.3	14688
8150.6	4874.3	2833.7
8150.6	4864.3	1325.9
8150.7	4854.3	8213.3
8150.6	5024.3	2802
8150.6	4844.2	1540.2
8150.6	4834.3	12164
8150.6	4824.3	7175.1
8150.6	4814.3	7647.7
8150.6	4804.3	2589.2
8150.7	4794.3	8699.5
8150.6	4784.3	2854.7
8150.7	4774.3	10938
8150.7	4764.3	7260.1
8150.6	4754.3	1507.2
8150.6	5014.3	3500.1
8150.7	4744.3	771.45
8150.7	5004.3	4925.4
8150.6	4994.3	7289.6
8150.6	4984.3	4412.9
8150.6	4974.3	14289
8150.6	4964.4	13635
8150.7	4954.3	6712.2
8140.6	5034.3	21056
8140.6	4944.4	8756.9
8140.6	4934.3	4505.5
8140.6	4924.3	7367.9
8140.6	4914.3	3317.1
8140.6	4904.3	15494
8140.6	4894.3	6291.2
8140.6	4884.3	2777.9
8140.6	4874.3	8123.7
8140.6	4864.3	NaN
8140.6	4854.3	5847.8
8140.6	5024.3	7044.1
8140.6	4844.3	5101.4
8140.6	4834.3	6916.7
8140.6	4824.3	5686.5
8140.6	4814.3	3215.6
8140.6	4804.3	7922.1
8140.6	4794.3	1480.4
8140.6	4784.4	817.39
8140.6	4774.3	483.79
8140.6	4764.4	2194.6
8140.6	4754.3	786.54
8140.6	5014.3	4260.3
8140.6	4744.3	4078.8
8140.6	5004.3	11312
8140.6	4994.3	5779.1
8140.6	4984.3	3689.3
8140.6	4974.3	5706.5
8140.6	4964.3	12183
8140.6	4954.3	12442
8130.6	5034.3	9178.2
8130.6	4944.3	12840
8130.6	4934.3	16105
8130.6	4924.2	2977.6
8130.6	4914.3	NaN
8130.6	4904.3	2161.3
8130.6	4894.2	4097.9
8130.6	4884.3	10183
8130.6	4874.3	8693.1
8130.6	4864.3	17839
8130.6	4854.3	15829
8130.6	5024.3	9176.5
8130.6	4844.3	25326
8130.6	4834.3	9268.1
8130.6	4824.3	1492.3
8130.6	4814.2	2733
8130.6	4804.3	2550.5
8130.6	4794.3	7227.9
8130.6	4784.2	1546.9
8130.6	4774.3	607.4
8130.6	4764.2	NaN
8130.6	4754.3	NaN
8130.6	5014.3	10225
8130.6	4744.3	670.74
8130.6	5004.3	6854.3
8130.6	4994.3	7151.7
8130.6	4984.3	9350.9
8130.6	4974.2	6310.5
8130.6	4964.3	21159
8130.6	4954.2	6063.8
8120.6	5034.3	8110.3
8120.6	4944.3	17140
8120.6	4934.3	16091
8120.6	4924.4	604.45
8120.7	4914.3	NaN
8120.6	4904.3	NaN
8120.7	4894.3	6418.5
8120.7	4884.3	11208
8120.6	4874.3	1336.7
8120.6	4864.3	9591.7
8120.6	4854.3	9087.2
8120.6	5024.3	7856.2
8120.6	4844.4	10093
8120.6	4834.2	12183
8120.6	4824.3	9237.3
8120.6	4814.3	3500
8120.6	4804.3	4243.2
8120.7	4794.2	7561
8120.6	4784.4	NaN
8120.6	4774.3	927.99
8120.6	4764.4	2180.9
8120.6	4754.3	NaN
8120.6	5014.3	1510.8
8120.7	4744.3	NaN
8120.6	5004.3	4798.8
8120.6	4994.3	4713.2
8120.6	4984.3	11745
8120.6	4974.3	18460
8120.6	4964.3	2889
8120.6	4954.3	14792
8110.6	5034.2	2440.3
8110.6	4944.3	2820.3
8110.6	4934.2	3959.6
8110.6	4924.3	5608.9
8110.6	4914.2	18786
8110.6	4904.3	5643.4
8110.6	4894.3	6461.5
8110.6	4884.4	NaN
8110.6	4874.3	13898
8110.6	4864.3	2142.9
8110.6	4854.3	2391.2
8110.6	5024.2	4732.1
8110.6	4844.3	8440.8
8110.6	4834.3	4517.9
8110.6	4824.3	6576.4
8110.6	4814.3	2245.6
8110.6	4804.3	4846.4
8110.6	4794.3	4200.5
8110.6	4784.3	3953.7
8110.6	4774.3	3822.2
8110.6	4764.2	11111
8110.6	4754.3	NaN
8110.6	5014.3	3229.3
8110.6	4744.3	NaN
8110.6	5004.3	7798.7
8110.6	4994.3	5952.7
8110.6	4984.4	16020
8110.6	4974.3	12599
8110.6	4964.3	2218
8110.6	4954.2	NaN
8100.6	5034.2	9157.8
8100.6	4944.4	1664.2
8100.6	4934.3	NaN
8100.6	4924.4	1355.8
8100.6	4914.3	10077
8100.6	4904.3	7390.4
8100.6	4894.3	4555.6
8100.6	4884.3	NaN
8100.6	4874.3	3968.1
8100.6	4864.3	3413.9
8100.6	4854.3	3816.4
8100.6	5024.3	NaN
8100.6	4844.3	3751.6
8100.6	4834.3	8298.6
8100.6	4824.3	2751.3
8100.6	4814.3	3859.7
8100.6	4804.3	6794.4
8100.6	4794.3	5288.4
8100.6	4784.3	8873.2
8100.6	4774.3	11341
8100.6	4764.4	NaN
8100.6	4754.4	NaN
8100.6	5014.3	5523.4
8100.6	4744.3	11692
8100.6	5004.3	NaN
8100.6	4994.3	4836.1
8100.6	4984.3	NaN
8100.6	4974.3	11848
8100.6	4964.4	7930.6
8100.6	4954.3	NaN
