# Supplementary material for: Micro-mechanical fingerprints of the rat bladder change in actinic cystitis and tumor presence
Source: Commun Biol. 2023 Feb 24;6:217. doi: 10.1038/s42003-023-04572-0 (PMC9950451; doi:10.1038/s42003-023-04572-0)
Supplement: Supplementary file 11 — Supplementary data 8 [file 42003_2023_4572_MOESM11_ESM.zip › supplementary data 8/heatmap_H2_1_11_map3.csv]

X position (um)	Y position (um)	YM (Pa)
8090.6	5034.3	2656.9
8090.6	4944.4	2305.1
8090.6	4934.3	1853.2
8090.6	4924.3	4195.4
8090.6	4914.3	3234.1
8090.6	4904.3	4854.8
8090.6	4894.3	NaN
8090.6	4884.3	3690
8090.6	4874.3	4855
8090.6	4864.3	1359.8
8090.6	4854.3	NaN
8090.6	5024.3	NaN
8090.6	4844.4	966.33
8090.6	4834.3	1527.6
8090.6	4824.3	NaN
8090.6	4814.3	NaN
8090.6	4804.3	NaN
8090.6	4794.3	3812.3
8090.6	4784.4	524.93
8090.6	4774.3	1253.3
8090.6	4764.4	NaN
8090.6	4754.3	2648.9
8090.6	5014.3	3174.6
8090.6	4744.3	2588.2
8090.6	5004.4	8368.8
8090.6	4994.3	3136.8
8090.6	4984.3	2110.6
8090.6	4974.3	1085.3
8090.6	4964.3	NaN
8090.6	4954.3	NaN
8000.6	5034.3	NaN
8000.6	4944.3	3598.5
8000.6	4934.3	1621.5
8000.6	4924.3	9241.3
8000.6	4914.3	9163.8
8000.6	4904.3	10290
8000.6	4894.3	4627
8000.6	4884.4	1317.6
8000.6	4874.3	5855.1
8000.6	4864.3	6386.2
8000.6	4854.3	NaN
8000.6	5024.3	2009.9
8000.6	4844.3	1667
8000.6	4834.3	1242.1
8000.6	4824.3	6972.3
8000.6	4814.3	2882.5
8000.6	4804.3	1218.5
8000.6	4794.3	4650.3
8000.6	4784.3	4747.4
8000.6	4774.3	5815.5
8000.6	4764.3	3115.7
8000.6	4754.3	1131.9
8000.6	5014.3	NaN
8000.6	4744.3	4552.9
8000.6	5004.3	5218.3
8000.6	4994.3	NaN
8000.6	4984.3	NaN
8000.6	4974.2	2570.5
8000.6	4964.3	NaN
8000.6	4954.3	NaN
7990.6	5034.3	NaN
7990.6	4944.3	5105.5
7990.6	4934.3	7348.2
7990.6	4924.3	2117.2
7990.6	4914.3	7375.1
7990.6	4904.3	5815.2
7990.6	4894.3	NaN
7990.6	4884.3	6869.9
7990.6	4874.3	3280.2
7990.6	4864.3	7191
7990.6	4854.3	NaN
7990.6	5024.3	5114.3
7990.6	4844.4	4027.3
7990.6	4834.3	5160.2
7990.6	4824.3	4310.6
7990.6	4814.3	665.92
7990.6	4804.3	635.85
7990.6	4794.4	NaN
7990.6	4784.3	2989.1
7990.6	4774.3	4758.7
7990.6	4764.4	4768.5
7990.6	4754.3	NaN
7990.6	5014.3	NaN
7990.6	4744.4	4922.4
7990.6	5004.3	4915.5
7990.6	4994.3	1013.4
7990.6	4984.3	NaN
7990.6	4974.3	807.04
7990.6	4964.2	3604
7990.6	4954.3	1920.3
7980.6	5034.3	2376.4
7980.6	4944.3	NaN
7980.6	4934.3	6808.9
7980.6	4924.3	8149.2
7980.6	4914.3	1487.2
7980.6	4904.3	8477.9
7980.6	4894.3	12081
7980.6	4884.3	11711
7980.6	4874.3	3468.8
7980.6	4864.2	2941.8
7980.6	4854.3	3617.3
7980.6	5024.2	4599.3
7980.6	4844.2	2829
7980.6	4834.3	4617
7980.6	4824.4	3451.8
7980.6	4814.3	NaN
7980.6	4804.3	2264.1
7980.6	4794.3	936.53
7980.6	4784.2	NaN
7980.6	4774.3	5203.9
7980.6	4764.2	5134.1
7980.6	4754.3	2379.9
7980.6	5014.3	NaN
7980.6	4744.4	NaN
7980.6	5004.2	2967.7
7980.6	4994.3	4885.4
7980.6	4984.3	4255.8
7980.6	4974.2	2660
7980.6	4964.3	NaN
7980.6	4954.3	9219.3
7970.6	5034.3	3414.3
7970.6	4944.4	4304.8
7970.6	4934.3	2902.4
7970.6	4924.4	14257
7970.6	4914.3	3540.6
7970.6	4904.3	6747.3
7970.6	4894.3	7924
7970.6	4884.3	5483.7
7970.6	4874.3	5267.7
7970.6	4864.3	4447.6
7970.6	4854.3	2748.7
7970.6	5024.3	NaN
7970.6	4844.3	1237.5
7970.6	4834.3	2741.6
7970.6	4824.2	4059.3
7970.6	4814.4	6861
7970.6	4804.3	7372.2
7970.6	4794.4	698.61
7970.6	4784.3	NaN
7970.6	4774.2	NaN
7970.6	4764.3	4918.8
7970.6	4754.3	6169
7970.6	5014.3	NaN
7970.6	4744.3	2467.8
7970.6	5004.4	NaN
7970.6	4994.3	NaN
7970.6	4984.3	NaN
7970.6	4974.3	5150.3
7970.6	4964.4	917.45
7970.6	4954.4	6775.4
7960.6	5034.3	3479
7960.6	4944.2	NaN
7960.6	4934.2	6583.9
7960.6	4924.3	1691.9
7960.6	4914.3	6200.8
7960.6	4904.3	12679
7960.6	4894.3	4669.6
7960.6	4884.4	5618.6
7960.6	4874.3	4043.4
7960.6	4864.3	3379.6
7960.6	4854.3	6445.8
7960.6	5024.3	10715
7960.6	4844.3	NaN
7960.6	4834.3	2872.6
7960.6	4824.3	5283.1
7960.6	4814.3	4861.3
7960.6	4804.3	2894.5
7960.6	4794.2	3365.8
7960.6	4784.2	2014.4
7960.6	4774.3	4375
7960.6	4764.2	NaN
7960.6	4754.3	NaN
7960.6	5014.3	NaN
7960.6	4744.3	1792.1
7960.6	5004.3	NaN
7960.6	4994.3	NaN
7960.6	4984.3	NaN
7960.6	4974.2	NaN
7960.6	4964.3	8938.9
7960.6	4954.2	2469.4
7950.6	5034.3	10532
7950.6	4944.3	6985.2
7950.6	4934.3	8553.9
7950.6	4924.3	NaN
7950.6	4914.3	NaN
7950.6	4904.3	2545.4
7950.6	4894.4	2387.6
7950.6	4884.3	5980
7950.6	4874.3	3306
7950.6	4864.3	5752
7950.6	4854.3	13731
7950.6	5024.4	6541.7
7950.6	4844.4	NaN
7950.6	4834.3	4984.1
7950.6	4824.3	6234.3
7950.6	4814.3	5187.3
7950.6	4804.3	3040.3
7950.6	4794.3	3769.2
7950.6	4784.4	6461.3
7950.6	4774.3	5884.7
7950.6	4764.4	NaN
7950.6	4754.2	NaN
7950.6	5014.3	NaN
7950.6	4744.4	NaN
7950.6	5004.4	NaN
7950.6	4994.3	NaN
7950.6	4984.3	NaN
7950.6	4974.3	NaN
7950.6	4964.3	3597.4
7950.6	4954.3	NaN
7940.6	5034.2	NaN
7940.6	4944.3	6840.7
7940.6	4934.3	3293.4
7940.6	4924.3	7750.6
7940.6	4914.3	NaN
7940.6	4904.3	2715.3
7940.6	4894.3	12558
7940.6	4884.3	4062.4
7940.6	4874.3	NaN
7940.6	4864.3	NaN
7940.6	4854.3	NaN
7940.6	5024.3	11061
7940.6	4844.3	18947
7940.6	4834.3	NaN
7940.6	4824.4	3851.7
7940.6	4814.3	5230.7
7940.6	4804.3	4578.4
7940.6	4794.3	2940.1
7940.6	4784.3	6347.8
7940.6	4774.3	4702.6
7940.6	4764.2	NaN
7940.6	4754.3	NaN
7940.6	5014.3	5644.7
7940.6	4744.4	448.9
7940.6	5004.3	5193
7940.6	4994.3	NaN
7940.6	4984.3	NaN
7940.6	4974.3	3615.3
7940.6	4964.4	NaN
7940.6	4954.3	7598.1
7930.6	5034.2	2808.2
7930.6	4944.3	NaN
7930.6	4934.3	3823.7
7930.6	4924.3	8133.3
7930.6	4914.3	NaN
7930.6	4904.3	NaN
7930.6	4894.4	5500.7
7930.6	4884.3	NaN
7930.6	4874.4	NaN
7930.6	4864.3	NaN
7930.6	4854.3	NaN
7930.6	5024.4	5974.9
7930.6	4844.3	NaN
7930.6	4834.3	NaN
7930.6	4824.3	13356
7930.6	4814.4	NaN
7930.6	4804.3	5091.9
7930.6	4794.3	3430.4
7930.6	4784.3	3482.1
7930.6	4774.3	828.77
7930.6	4764.3	7474.5
7930.6	4754.3	NaN
7930.6	5014.3	NaN
7930.6	4744.3	NaN
7930.6	5004.3	5467.4
7930.6	4994.3	9210.4
7930.6	4984.3	9591.7
7930.6	4974.3	6393.1
7930.6	4964.3	4832.2
7930.6	4954.3	3505.3
7920.6	5034.3	1344.9
7920.6	4944.3	NaN
7920.6	4934.3	NaN
7920.6	4924.3	5043.9
7920.6	4914.3	6809.3
7920.6	4904.3	14966
7920.6	4894.3	NaN
7920.6	4884.4	NaN
7920.6	4874.3	16710
7920.6	4864.3	NaN
7920.6	4854.3	NaN
7920.6	5024.3	4600.5
7920.6	4844.3	NaN
7920.6	4834.3	NaN
7920.6	4824.2	18226
7920.6	4814.3	NaN
7920.6	4804.3	4938.3
7920.6	4794.3	NaN
7920.6	4784.3	NaN
7920.6	4774.3	NaN
7920.6	4764.3	5299
7920.6	4754.3	2584.7
7920.6	5014.3	3839.4
7920.6	4744.3	3396.8
7920.6	5004.3	NaN
7920.6	4994.3	2696.9
7920.6	4984.2	NaN
7920.6	4974.3	3201.4
7920.6	4964.3	2076.4
7920.6	4954.3	NaN
7910.6	5034.3	3050.6
7910.6	4944.3	NaN
7910.6	4934.3	3579.2
7910.6	4924.4	14791
7910.6	4914.3	NaN
7910.6	4904.3	24081
7910.6	4894.3	NaN
7910.6	4884.3	16133
7910.6	4874.3	NaN
7910.6	4864.3	34555
7910.6	4854.3	33982
7910.6	5024.3	1498.3
7910.6	4844.3	NaN
7910.6	4834.3	NaN
7910.6	4824.3	21126
7910.6	4814.4	NaN
7910.6	4804.3	1738.9
7910.6	4794.4	8044.7
7910.6	4784.3	NaN
7910.6	4774.3	10748
7910.6	4764.4	NaN
7910.6	4754.3	2952.8
7910.6	5014.4	2746.2
7910.6	4744.3	2648.6
7910.6	5004.4	6390.5
7910.6	4994.3	4880.5
7910.6	4984.3	NaN
7910.6	4974.3	1997.7
7910.6	4964.2	2097.4
7910.6	4954.4	3847.4
8080.7	5034.3	NaN
8080.7	4944.3	NaN
8080.7	4934.3	1651.4
8080.7	4924.3	1231.2
8080.7	4914.3	4030.5
8080.7	4904.3	1340.9
8080.7	4894.3	2691.7
8080.7	4884.3	2571.2
8080.7	4874.3	2835
8080.7	4864.3	6736
8080.7	4854.3	1885.7
8080.7	5024.3	NaN
8080.7	4844.3	NaN
8080.7	4834.3	NaN
8080.7	4824.3	893.86
8080.7	4814.3	1615.9
8080.7	4804.3	1979.7
8080.7	4794.3	917.41
8080.7	4784.2	2031.7
8080.7	4774.3	3503.8
8080.7	4764.3	673.72
8080.7	4754.3	1549
8080.7	5014.3	NaN
8080.7	4744.3	4259.8
8080.7	5004.3	808.84
8080.7	4994.3	1628.2
8080.7	4984.3	NaN
8080.7	4974.3	940.94
8080.7	4964.3	3456.7
8080.7	4954.2	NaN
7900.6	5034.2	NaN
7900.6	4944.3	8438.9
7900.6	4934.3	12231
7900.6	4924.4	15267
7900.6	4914.3	NaN
7900.6	4904.3	NaN
7900.6	4894.3	NaN
7900.6	4884.3	16199
7900.6	4874.3	11633
7900.6	4864.3	3922.6
7900.6	4854.3	30944
7900.6	5024.2	1145
7900.6	4844.2	NaN
7900.6	4834.2	25805
7900.6	4824.3	22343
7900.6	4814.3	21203
7900.6	4804.4	NaN
7900.6	4794.3	9604.7
7900.6	4784.3	5198.3
7900.6	4774.3	NaN
7900.6	4764.3	2757.2
7900.6	4754.3	2375.9
7900.6	5014.3	NaN
7900.6	4744.3	2394.6
7900.6	5004.3	7553.1
7900.6	4994.3	NaN
7900.6	4984.3	NaN
7900.6	4974.3	5206.3
7900.6	4964.4	2997.2
7900.6	4954.3	2285.3
7890.6	5034.2	1057.2
7890.6	4944.3	3813.5
7890.6	4934.3	2069.4
7890.6	4924.4	8410.6
7890.6	4914.4	7489.2
7890.6	4904.3	NaN
7890.6	4894.4	NaN
7890.6	4884.3	NaN
7890.6	4874.3	NaN
7890.6	4864.3	NaN
7890.6	4854.3	NaN
7890.6	5024.3	NaN
7890.6	4844.4	NaN
7890.6	4834.3	NaN
7890.6	4824.3	NaN
7890.6	4814.3	NaN
7890.6	4804.3	13728
7890.6	4794.3	11571
7890.6	4784.4	NaN
7890.6	4774.3	NaN
7890.6	4764.4	NaN
7890.6	4754.3	2547.1
7890.6	5014.3	2303.2
7890.6	4744.4	1180.6
7890.6	5004.4	2565.7
7890.6	4994.3	9869
7890.6	4984.3	6208.8
7890.6	4974.3	7142.7
7890.6	4964.3	3516.1
7890.6	4954.3	6763.1
7880.6	5034.2	NaN
7880.6	4944.3	NaN
7880.6	4934.3	2315.6
7880.6	4924.3	8164.3
7880.6	4914.3	5195.3
7880.6	4904.3	7665
7880.6	4894.3	13134
7880.6	4884.3	8067.7
7880.6	4874.2	6686.2
7880.6	4864.3	NaN
7880.6	4854.3	NaN
7880.6	5024.2	NaN
7880.6	4844.3	NaN
7880.6	4834.3	30632
7880.6	4824.3	NaN
7880.6	4814.3	NaN
7880.6	4804.3	NaN
7880.6	4794.3	14331
7880.6	4784.3	NaN
7880.6	4774.3	NaN
7880.6	4764.3	7704.6
7880.6	4754.3	NaN
7880.6	5014.3	NaN
7880.6	4744.3	NaN
7880.6	5004.3	NaN
7880.6	4994.3	NaN
7880.6	4984.3	7706.8
7880.6	4974.2	4881.9
7880.6	4964.3	7124.4
7880.6	4954.3	NaN
7870.6	5034.3	4502
7870.6	4944.3	4403.4
7870.6	4934.3	8402.5
7870.6	4924.3	NaN
7870.6	4914.4	4016.8
7870.6	4904.3	9725
7870.6	4894.4	4389.6
7870.6	4884.3	2016.8
7870.6	4874.3	3348.5
7870.6	4864.3	NaN
7870.6	4854.3	NaN
7870.6	5024.3	NaN
7870.6	4844.4	NaN
7870.6	4834.3	NaN
7870.6	4824.3	NaN
7870.6	4814.4	NaN
7870.6	4804.3	NaN
7870.6	4794.4	14570
7870.6	4784.4	NaN
7870.6	4774.3	NaN
7870.6	4764.3	NaN
7870.6	4754.2	NaN
7870.6	5014.3	NaN
7870.6	4744.3	4030.6
7870.6	5004.3	7991.3
7870.6	4994.3	5261.9
7870.6	4984.3	NaN
7870.6	4974.3	10185
7870.6	4964.3	NaN
7870.6	4954.3	6767.7
7860.6	5034.3	4219.2
7860.6	4944.2	NaN
7860.6	4934.3	5774.6
7860.6	4924.2	7269.9
7860.6	4914.3	2088.9
7860.6	4904.3	4672.8
7860.6	4894.3	2885.4
7860.6	4884.4	5839.2
7860.6	4874.3	5211.9
7860.6	4864.3	5526.2
7860.6	4854.3	NaN
7860.6	5024.3	NaN
7860.6	4844.3	NaN
7860.6	4834.3	12066
7860.6	4824.3	NaN
7860.6	4814.3	NaN
7860.6	4804.3	NaN
7860.6	4794.3	NaN
7860.6	4784.3	6514.2
7860.6	4774.3	1854.4
7860.6	4764.3	NaN
7860.6	4754.3	3412.5
7860.6	5014.3	NaN
7860.6	4744.3	2610.5
7860.6	5004.3	NaN
7860.6	4994.3	3484.5
7860.6	4984.3	6190
7860.6	4974.2	6265.4
7860.6	4964.3	3598.3
7860.6	4954.2	9583.5
7850.6	5034.3	7857.2
7850.6	4944.4	1140.9
7850.6	4934.3	10304
7850.6	4924.3	3931.7
7850.6	4914.3	9271.9
7850.6	4904.3	3952.5
7850.6	4894.4	6135.4
7850.6	4884.3	1664.6
7850.6	4874.3	5537.6
7850.6	4864.4	2507.8
7850.6	4854.3	861.09
7850.6	5024.3	4706.9
7850.6	4844.4	NaN
7850.6	4834.3	NaN
7850.6	4824.3	NaN
7850.6	4814.4	NaN
7850.6	4804.3	NaN
7850.6	4794.3	19446
7850.6	4784.3	3664
7850.6	4774.3	5175.2
7850.6	4764.4	1023.2
7850.6	4754.3	2685.1
7850.6	5014.2	NaN
7850.6	4744.3	NaN
7850.6	5004.3	8552.5
7850.6	4994.3	2820.1
7850.6	4984.4	NaN
7850.6	4974.3	4668
7850.6	4964.3	2743.7
7850.6	4954.3	NaN
7840.6	5034.3	11089
7840.6	4944.2	3999.2
7840.6	4934.2	NaN
7840.6	4924.2	NaN
7840.6	4914.2	6439
7840.6	4904.3	7141.7
7840.6	4894.3	3520.4
7840.6	4884.3	3328
7840.6	4874.3	NaN
7840.6	4864.2	NaN
7840.6	4854.3	441.75
7840.6	5024.3	3945.6
7840.6	4844.3	NaN
7840.6	4834.3	NaN
7840.6	4824.2	NaN
7840.6	4814.2	NaN
7840.6	4804.3	18116
7840.6	4794.3	NaN
7840.6	4784.2	2786
7840.6	4774.3	7829.3
7840.6	4764.2	1230
7840.6	4754.3	1957.6
7840.6	5014.3	NaN
7840.6	4744.3	3163.7
7840.6	5004.3	NaN
7840.6	4994.3	NaN
7840.6	4984.3	13447
7840.6	4974.3	NaN
7840.6	4964.3	1577.8
7840.6	4954.3	6023.3
7830.6	5034.3	5972.2
7830.6	4944.4	9298.6
7830.6	4934.3	4860.6
7830.6	4924.3	5051.8
7830.6	4914.3	4468.2
7830.6	4904.4	3074.4
7830.6	4894.3	7536
7830.6	4884.3	8056.9
7830.6	4874.3	NaN
7830.6	4864.3	NaN
7830.6	4854.3	2593.6
7830.6	5024.3	3601.3
7830.6	4844.4	3022.9
7830.6	4834.3	NaN
7830.6	4824.3	NaN
7830.6	4814.3	NaN
7830.6	4804.3	NaN
7830.6	4794.3	10293
7830.6	4784.4	NaN
7830.6	4774.3	6663.6
7830.6	4764.4	1183.5
7830.6	4754.3	6635.7
7830.6	5014.3	1116.2
7830.6	4744.3	2555
7830.6	5004.4	NaN
7830.6	4994.3	NaN
7830.6	4984.3	6850.4
7830.6	4974.3	NaN
7830.6	4964.3	NaN
7830.6	4954.3	NaN
7820.6	5034.3	NaN
7820.6	4944.3	2037.2
7820.6	4934.3	6935.7
7820.6	4924.3	5438.5
7820.6	4914.3	7075.4
7820.6	4904.4	6756.1
7820.6	4894.3	6930.4
7820.6	4884.3	5430.9
7820.6	4874.3	4024.8
7820.6	4864.2	NaN
7820.6	4854.3	NaN
7820.6	5024.3	NaN
7820.6	4844.2	3295.2
7820.6	4834.3	822.12
7820.6	4824.2	6248.6
7820.6	4814.3	5826.9
7820.6	4804.3	13069
7820.6	4794.3	2574.9
7820.6	4784.3	NaN
7820.6	4774.3	NaN
7820.6	4764.3	8068.3
7820.6	4754.4	NaN
7820.6	5014.3	NaN
7820.6	4744.3	NaN
7820.6	5004.2	NaN
7820.6	4994.3	NaN
7820.6	4984.2	NaN
7820.6	4974.3	5000.8
7820.6	4964.3	9078.8
7820.6	4954.3	5313.2
7810.7	5034.3	NaN
7810.7	4944.4	7628.8
7810.7	4934.3	4119
7810.7	4924.3	7333.5
7810.7	4914.3	4681.6
7810.7	4904.3	15625
7810.7	4894.3	8114.6
7810.7	4884.3	7768.3
7810.7	4874.3	3751.7
7810.7	4864.3	2034
7810.7	4854.3	6538.5
7810.7	5024.3	NaN
7810.7	4844.4	3039.7
7810.7	4834.3	1030.9
7810.7	4824.3	NaN
7810.7	4814.3	5305.3
7810.7	4804.3	NaN
7810.7	4794.3	NaN
7810.7	4784.3	NaN
7810.7	4774.3	10253
7810.7	4764.4	2134.9
7810.7	4754.3	4598.8
7810.7	5014.2	NaN
7810.7	4744.3	NaN
7810.7	5004.3	NaN
7810.7	4994.3	NaN
7810.7	4984.3	NaN
7810.7	4974.3	6608.1
7810.7	4964.3	2224.1
7810.7	4954.3	8634.8
8070.6	5034.3	1829.3
8070.6	4944.3	1992.5
8070.6	4934.3	NaN
8070.6	4924.3	3203.7
8070.6	4914.3	3130.2
8070.6	4904.3	5511.5
8070.6	4894.3	NaN
8070.6	4884.3	1188
8070.6	4874.3	NaN
8070.6	4864.4	NaN
8070.6	4854.3	668.89
8070.6	5024.3	2294.7
8070.6	4844.3	867.95
8070.6	4834.3	3455.6
8070.6	4824.3	NaN
8070.6	4814.3	NaN
8070.6	4804.3	1283.5
8070.6	4794.3	918.99
8070.6	4784.3	1201.7
8070.6	4774.2	NaN
8070.6	4764.3	NaN
8070.6	4754.3	2719.9
8070.6	5014.3	1482.6
8070.6	4744.3	2551.4
8070.6	5004.4	NaN
8070.6	4994.3	NaN
8070.6	4984.4	NaN
8070.6	4974.3	NaN
8070.6	4964.3	NaN
8070.6	4954.3	730.52
7800.6	5034.3	NaN
7800.6	4944.2	2588.7
7800.6	4934.3	5861.2
7800.6	4924.2	11503
7800.6	4914.3	10848
7800.6	4904.3	30864
7800.6	4894.3	14110
7800.6	4884.4	12341
7800.6	4874.3	3853.6
7800.6	4864.3	4100.1
7800.6	4854.3	7525.6
7800.6	5024.3	NaN
7800.6	4844.3	1447.7
7800.6	4834.3	5590.5
7800.6	4824.3	1203.8
7800.6	4814.2	1903.2
7800.6	4804.3	7302.6
7800.6	4794.3	9124.1
7800.6	4784.2	NaN
7800.6	4774.3	4309.9
7800.6	4764.3	NaN
7800.6	4754.3	4789.5
7800.6	5014.3	NaN
7800.6	4744.3	4425.1
7800.6	5004.3	NaN
7800.6	4994.3	NaN
7800.6	4984.3	5053.9
7800.6	4974.3	9799.1
7800.6	4964.3	10590
7800.6	4954.3	1487.5
8060.6	5034.3	5460.8
8060.6	4944.2	959.92
8060.6	4934.3	NaN
8060.6	4924.3	4844.3
8060.6	4914.3	NaN
8060.6	4904.3	4535.1
8060.6	4894.3	NaN
8060.6	4884.3	NaN
8060.6	4874.3	2595.3
8060.6	4864.3	7360.4
8060.6	4854.3	2177.3
8060.6	5024.3	NaN
8060.6	4844.3	1764.1
8060.6	4834.3	2104.3
8060.6	4824.3	4974.6
8060.6	4814.3	1961
8060.6	4804.3	1806.7
8060.6	4794.2	570.77
8060.6	4784.2	1678.2
8060.6	4774.3	NaN
8060.6	4764.3	966.75
8060.6	4754.3	1014.1
8060.6	5014.3	NaN
8060.6	4744.3	9445.1
8060.6	5004.3	2790.1
8060.6	4994.3	2444.3
8060.6	4984.3	1333.9
8060.6	4974.3	NaN
8060.6	4964.3	1523.4
8060.6	4954.3	3128.4
8050.6	5034.3	2426.4
8050.6	4944.3	3239.7
8050.6	4934.4	2098.9
8050.6	4924.4	NaN
8050.6	4914.3	NaN
8050.6	4904.4	NaN
8050.6	4894.3	NaN
8050.6	4884.4	NaN
8050.6	4874.3	NaN
8050.6	4864.4	NaN
8050.6	4854.3	NaN
8050.6	5024.3	1436.1
8050.6	4844.4	NaN
8050.6	4834.3	554.21
8050.6	4824.3	796.97
8050.6	4814.4	5028.9
8050.6	4804.3	950.89
8050.6	4794.3	NaN
8050.6	4784.3	638.66
8050.6	4774.3	NaN
8050.6	4764.4	NaN
8050.6	4754.3	NaN
8050.6	5014.2	3660.5
8050.6	4744.3	NaN
8050.6	5004.3	3250
8050.6	4994.2	1444.4
8050.6	4984.3	NaN
8050.6	4974.3	NaN
8050.6	4964.3	NaN
8050.6	4954.3	NaN
8040.6	5034.3	3336.9
8040.6	4944.3	6169.6
8040.6	4934.2	7469
8040.6	4924.3	NaN
8040.6	4914.2	3953.6
8040.6	4904.3	1835.2
8040.6	4894.3	2751.1
8040.6	4884.4	NaN
8040.6	4874.3	NaN
8040.6	4864.3	NaN
8040.6	4854.3	924.38
8040.6	5024.2	1153.6
8040.6	4844.3	NaN
8040.6	4834.3	2213.9
8040.6	4824.2	2191.9
8040.6	4814.3	3120.2
8040.6	4804.3	7319.9
8040.6	4794.3	1640.4
8040.6	4784.2	NaN
8040.6	4774.3	8095.8
8040.6	4764.2	9317.5
8040.6	4754.3	3096.2
8040.6	5014.3	NaN
8040.6	4744.3	3470.7
8040.6	5004.3	3838.7
8040.6	4994.3	3599.4
8040.6	4984.4	1265.9
8040.6	4974.3	NaN
8040.6	4964.3	NaN
8040.6	4954.2	NaN
8030.6	5034.3	579.69
8030.6	4944.3	6536.2
8030.6	4934.3	3199.1
8030.6	4924.3	NaN
8030.6	4914.3	8297.1
8030.6	4904.3	NaN
8030.6	4894.3	3743.6
8030.6	4884.3	NaN
8030.6	4874.3	7660.8
8030.6	4864.4	1793.5
8030.6	4854.3	NaN
8030.6	5024.3	657.29
8030.6	4844.4	NaN
8030.6	4834.3	NaN
8030.6	4824.3	NaN
8030.6	4814.3	4226.5
8030.6	4804.3	4717.9
8030.6	4794.4	NaN
8030.6	4784.4	NaN
8030.6	4774.3	2543.9
8030.6	4764.4	2971.9
8030.6	4754.3	NaN
8030.6	5014.3	4091.6
8030.6	4744.3	3047.3
8030.6	5004.4	7522.5
8030.6	4994.3	NaN
8030.6	4984.3	4968.7
8030.6	4974.3	NaN
8030.6	4964.3	4597.5
8030.6	4954.4	NaN
8020.6	5034.3	6894.2
8020.6	4944.3	2952.9
8020.6	4934.3	2789.4
8020.6	4924.4	6746.7
8020.6	4914.3	7119.1
8020.6	4904.3	NaN
8020.6	4894.3	NaN
8020.6	4884.3	5383.8
8020.6	4874.3	NaN
8020.6	4864.3	3106.9
8020.6	4854.3	3533.5
8020.6	5024.3	2659.5
8020.6	4844.2	3867.8
8020.6	4834.2	2753.7
8020.6	4824.3	3564.8
8020.6	4814.3	NaN
8020.6	4804.4	1305.4
8020.6	4794.3	6651.7
8020.6	4784.3	1208.9
8020.6	4774.3	4244.2
8020.6	4764.3	3388.7
8020.6	4754.3	577.09
8020.6	5014.3	2812.7
8020.6	4744.3	1153.7
8020.6	5004.3	NaN
8020.6	4994.3	1581.1
8020.6	4984.3	2414.6
8020.6	4974.3	NaN
8020.6	4964.3	3863.2
8020.6	4954.3	NaN
8010.6	5034.3	9477.4
8010.6	4944.4	3095.8
8010.6	4934.3	NaN
8010.6	4924.4	7294.3
8010.6	4914.3	11647
8010.6	4904.3	1540.5
8010.6	4894.4	3812
8010.6	4884.3	7554.2
8010.6	4874.3	NaN
8010.6	4864.4	8670.6
8010.6	4854.3	6411.2
8010.6	5024.3	5244
8010.6	4844.3	NaN
8010.6	4834.3	7418.4
8010.6	4824.3	4272.9
8010.6	4814.3	5221.4
8010.6	4804.3	NaN
8010.6	4794.3	1361.1
8010.6	4784.4	1670.2
8010.6	4774.3	2491.7
8010.6	4764.3	NaN
8010.6	4754.3	NaN
8010.6	5014.3	2385.1
8010.6	4744.4	1560.4
8010.6	5004.3	4088.3
8010.6	4994.3	NaN
8010.6	4984.3	3128.7
8010.6	4974.3	2345.1
8010.6	4964.4	6624.1
8010.6	4954.3	7880.5
