# Supplementary material for: Micro-mechanical fingerprints of the rat bladder change in actinic cystitis and tumor presence
Source: Commun Biol. 2023 Feb 24;6:217. doi: 10.1038/s42003-023-04572-0 (PMC9950451; doi:10.1038/s42003-023-04572-0)
Supplement: Supplementary file 11 — Supplementary data 8 [file 42003_2023_4572_MOESM11_ESM.zip › supplementary data 8/heatmap_H2_2_12_map1.csv]

X position (um)	Y position (um)	YM (Pa)
8245.3	4744.4	35186
8245.3	4834.4	39362
8245.3	4844.5	54346
8245.3	4854.4	41007
8245.3	4864.4	26390
8245.3	4874.4	33699
8245.3	4884.4	29674
8245.3	4894.4	30640
8245.3	4904.4	43898
8245.3	4914.4	68761
8245.3	4924.4	22842
8245.3	4754.4	34476
8245.3	4934.4	46108
8245.3	4944.4	59581
8245.3	4954.3	49501
8245.3	4964.4	58291
8245.3	4974.4	40663
8245.3	4984.4	52589
8245.3	4994.4	34479
8245.3	5004.5	47429
8245.3	5014.4	50784
8245.3	5024.3	43023
8245.3	4764.4	26746
8245.3	5034.4	42351
8245.3	4774.3	41678
8245.3	4784.4	37014
8245.3	4794.4	57592
8245.3	4804.4	50119
8245.3	4814.4	44108
8245.3	4824.4	47244
8155.3	4744.4	31569
8155.3	4834.5	39316
8155.3	4844.4	28272
8155.3	4854.5	29136
8155.3	4864.5	28100
8155.3	4874.4	26039
8155.3	4884.4	18911
8155.3	4894.5	29385
8155.3	4904.4	28751
8155.3	4914.4	26079
8155.3	4924.5	34320
8155.3	4754.4	84327
8155.3	4934.4	30649
8155.3	4944.4	46812
8155.3	4954.4	32366
8155.3	4964.4	24608
8155.3	4974.5	39602
8155.3	4984.4	36559
8155.3	4994.4	33338
8155.3	5004.4	32285
8155.3	5014.4	34341
8155.3	5024.4	39741
8155.3	4764.4	52030
8155.3	5034.4	43207
8155.3	4774.5	36037
8155.3	4784.4	33336
8155.3	4794.5	44582
8155.3	4804.4	50171
8155.3	4814.4	29339
8155.3	4824.4	15566
8145.3	4744.4	49348
8145.3	4834.4	31131
8145.3	4844.5	38329
8145.3	4854.4	26318
8145.3	4864.4	17195
8145.3	4874.4	27654
8145.3	4884.4	23912
8145.3	4894.4	35264
8145.3	4904.4	20095
8145.3	4914.4	27893
8145.3	4924.5	33190
8145.3	4754.3	65657
8145.3	4934.5	37511
8145.3	4944.4	61053
8145.3	4954.4	39918
8145.3	4964.4	36781
8145.3	4974.4	41870
8145.3	4984.4	34585
8145.3	4994.4	40530
8145.3	5004.5	25519
8145.3	5014.4	41495
8145.3	5024.4	38939
8145.3	4764.5	38465
8145.3	5034.4	38633
8145.3	4774.3	43301
8145.3	4784.4	44546
8145.3	4794.4	81681
8145.3	4804.4	91626
8145.3	4814.4	50916
8145.3	4824.4	28355
8135.2	4744.4	25266
8135.2	4834.4	32734
8135.2	4844.4	25328
8135.2	4854.4	22623
8135.2	4864.4	NaN
8135.2	4874.4	27856
8135.2	4884.4	23635
8135.2	4894.4	37156
8135.2	4904.4	24071
8135.2	4914.5	22327
8135.2	4924.4	NaN
8135.2	4754.4	45084
8135.2	4934.4	24448
8135.2	4944.4	NaN
8135.2	4954.4	45231
8135.2	4964.4	42315
8135.2	4974.4	36741
8135.2	4984.3	56159
8135.2	4994.4	27215
8135.2	5004.4	NaN
8135.2	5014.5	NaN
8135.2	5024.5	29375
8135.2	4764.4	26186
8135.2	5034.4	36273
8135.2	4774.5	40501
8135.2	4784.4	59094
8135.2	4794.4	NaN
8135.2	4804.4	NaN
8135.2	4814.5	NaN
8135.2	4824.3	NaN
8125.2	4744.4	23431
8125.2	4834.4	42170
8125.2	4844.5	25292
8125.2	4854.4	29564
8125.2	4864.4	NaN
8125.2	4874.4	28115
8125.2	4884.4	21892
8125.2	4894.4	26315
8125.2	4904.4	28740
8125.2	4914.4	25074
8125.2	4924.5	15367
8125.2	4754.4	1.17E+05
8125.2	4934.4	31886
8125.2	4944.4	43722
8125.2	4954.4	34047
8125.2	4964.4	33045
8125.2	4974.4	38763
8125.2	4984.4	22890
8125.2	4994.4	31287
8125.2	5004.5	60777
8125.2	5014.4	39573
8125.2	5024.4	30143
8125.2	4764.4	68959
8125.2	5034.3	20304
8125.2	4774.4	56417
8125.2	4784.4	30506
8125.2	4794.4	34588
8125.2	4804.4	70568
8125.2	4814.4	45802
8125.2	4824.4	36314
8115.3	4744.3	46089
8115.3	4834.4	39444
8115.3	4844.4	35905
8115.3	4854.4	22705
8115.3	4864.4	38031
8115.3	4874.4	28267
8115.3	4884.4	20398
8115.3	4894.4	19749
8115.3	4904.4	20405
8115.3	4914.5	24774
8115.3	4924.5	11454
8115.3	4754.4	37539
8115.3	4934.4	19314
8115.3	4944.4	NaN
8115.3	4954.4	45751
8115.3	4964.4	44060
8115.3	4974.4	25471
8115.3	4984.4	33498
8115.3	4994.4	36422
8115.3	5004.4	39638
8115.3	5014.4	29420
8115.3	5024.5	46812
8115.3	4764.4	NaN
8115.3	5034.4	27144
8115.3	4774.4	NaN
8115.3	4784.4	53049
8115.3	4794.4	1.31E+05
8115.3	4804.3	NaN
8115.3	4814.4	32655
8115.3	4824.4	47385
8105.3	4744.3	96567
8105.3	4834.4	35137
8105.3	4844.5	39656
8105.3	4854.4	22153
8105.3	4864.4	29355
8105.3	4874.4	32458
8105.3	4884.4	28301
8105.3	4894.4	30584
8105.3	4904.4	24993
8105.3	4914.4	23641
8105.3	4924.5	21825
8105.3	4754.4	37089
8105.3	4934.4	25538
8105.3	4944.4	69653
8105.3	4954.4	41797
8105.3	4964.4	29818
8105.3	4974.4	30281
8105.3	4984.4	34073
8105.3	4994.4	43756
8105.3	5004.5	43611
8105.3	5014.5	48934
8105.3	5024.4	32289
8105.3	4764.4	32911
8105.3	5034.4	31537
8105.3	4774.4	43742
8105.3	4784.3	22786
8105.3	4794.3	37378
8105.3	4804.4	27243
8105.3	4814.4	77217
8105.3	4824.4	42497
8095.3	4744.4	36619
8095.3	4834.5	35312
8095.3	4844.4	38633
8095.3	4854.5	21032
8095.3	4864.4	43165
8095.3	4874.4	37431
8095.3	4884.4	32013
8095.3	4894.4	42456
8095.3	4904.4	28640
8095.3	4914.5	25991
8095.3	4924.4	24345
8095.3	4754.4	59300
8095.3	4934.4	36686
8095.3	4944.4	33478
8095.3	4954.4	38788
8095.3	4964.4	29505
8095.3	4974.4	34117
8095.3	4984.4	30696
8095.3	4994.5	45435
8095.3	5004.5	37142
8095.3	5014.5	44877
8095.3	5024.5	38390
8095.3	4764.4	33027
8095.3	5034.4	59163
8095.3	4774.4	36642
8095.3	4784.5	27946
8095.3	4794.5	39064
8095.3	4804.4	74499
8095.3	4814.4	35353
8095.3	4824.4	30484
8085.3	4744.4	33530
8085.3	4834.4	43525
8085.3	4844.4	43921
8085.3	4854.3	26184
8085.3	4864.4	25973
8085.3	4874.4	27306
8085.3	4884.4	25108
8085.3	4894.4	16857
8085.3	4904.4	21692
8085.3	4914.4	28877
8085.3	4924.5	27121
8085.3	4754.3	33210
8085.3	4934.4	17106
8085.3	4944.4	46902
8085.3	4954.4	33594
8085.3	4964.4	38402
8085.3	4974.4	35375
8085.3	4984.4	28564
8085.3	4994.4	35491
8085.3	5004.5	15554
8085.3	5014.4	47178
8085.3	5024.3	30749
8085.3	4764.4	35782
8085.3	5034.4	41234
8085.3	4774.3	32558
8085.3	4784.4	23687
8085.3	4794.3	30292
8085.3	4804.4	49002
8085.3	4814.4	29617
8085.3	4824.5	35782
8075.3	4744.4	30984
8075.3	4834.4	34491
8075.3	4844.4	50766
8075.3	4854.4	26365
8075.3	4864.5	26170
8075.3	4874.4	23951
8075.3	4884.4	17531
8075.3	4894.4	20297
8075.3	4904.3	29877
8075.3	4914.5	25702
8075.3	4924.4	33771
8075.3	4754.4	38902
8075.3	4934.4	27858
8075.3	4944.5	37058
8075.3	4954.4	58769
8075.3	4964.4	39841
8075.3	4974.4	38672
8075.3	4984.4	49635
8075.3	4994.4	31930
8075.3	5004.4	22060
8075.3	5014.4	33210
8075.3	5024.4	18839
8075.3	4764.4	22475
8075.3	5034.4	29339
8075.3	4774.4	39230
8075.3	4784.5	53266
8075.3	4794.4	36367
8075.3	4804.3	37044
8075.3	4814.4	25563
8075.3	4824.4	40284
8065.3	4744.4	25649
8065.3	4834.4	70287
8065.3	4844.5	44281
8065.3	4854.4	34518
8065.3	4864.4	24774
8065.3	4874.5	29540
8065.3	4884.4	28860
8065.3	4894.4	24064
8065.3	4904.4	34807
8065.3	4914.4	NaN
8065.3	4924.5	29237
8065.3	4754.4	36069
8065.3	4934.4	25992
8065.3	4944.3	25501
8065.3	4954.4	85672
8065.3	4964.4	44747
8065.3	4974.4	27888
8065.3	4984.4	29286
8065.3	4994.4	37440
8065.3	5004.5	42841
8065.3	5014.5	59353
8065.3	5024.4	32372
8065.3	4764.4	46019
8065.3	5034.4	26085
8065.3	4774.4	31505
8065.3	4784.4	64592
8065.3	4794.4	46096
8065.3	4804.4	35109
8065.3	4814.4	27660
8065.3	4824.4	27508
8235.3	4744.4	25991
8235.3	4834.4	41327
8235.3	4844.4	52450
8235.3	4854.4	46334
8235.3	4864.5	45186
8235.3	4874.4	23798
8235.3	4884.4	67294
8235.3	4894.4	28534
8235.3	4904.4	42774
8235.3	4914.4	75728
8235.3	4924.4	60391
8235.3	4754.4	81421
8235.3	4934.4	57050
8235.3	4944.4	40616
8235.3	4954.4	31980
8235.3	4964.4	34157
8235.3	4974.4	87569
8235.3	4984.4	72235
8235.3	4994.5	53018
8235.3	5004.4	25746
8235.3	5014.5	36738
8235.3	5024.5	43369
8235.3	4764.4	39431
8235.3	5034.4	39843
8235.3	4774.4	49974
8235.3	4784.4	45434
8235.3	4794.5	1.09E+05
8235.3	4804.4	57975
8235.3	4814.4	36929
8235.3	4824.4	40621
8055.3	4744.4	34740
8055.3	4834.5	34343
8055.3	4844.4	NaN
8055.3	4854.4	34929
8055.3	4864.5	31214
8055.3	4874.4	28547
8055.3	4884.4	13329
8055.3	4894.4	NaN
8055.3	4904.4	24085
8055.3	4914.4	32865
8055.3	4924.4	35692
8055.3	4754.5	30785
8055.3	4934.4	28512
8055.3	4944.4	70646
8055.3	4954.4	40669
8055.3	4964.4	42147
8055.3	4974.4	46412
8055.3	4984.4	NaN
8055.3	4994.5	40084
8055.3	5004.4	47317
8055.3	5014.4	80173
8055.3	5024.5	30974
8055.3	4764.4	55513
8055.3	5034.4	41237
8055.3	4774.4	14686
8055.3	4784.4	28857
8055.3	4794.5	35870
8055.3	4804.4	41210
8055.3	4814.4	43598
8055.3	4824.4	48011
8045.3	4744.4	44739
8045.3	4834.4	97652
8045.3	4844.5	45728
8045.3	4854.4	48616
8045.3	4864.4	42371
8045.3	4874.4	26475
8045.3	4884.4	21455
8045.3	4894.4	14421
8045.3	4904.4	23225
8045.3	4914.4	23562
8045.3	4924.5	42096
8045.3	4754.4	39234
8045.3	4934.4	42512
8045.3	4944.4	35077
8045.3	4954.4	20769
8045.3	4964.5	47909
8045.3	4974.4	46429
8045.3	4984.3	20018
8045.3	4994.4	33064
8045.3	5004.4	36505
8045.3	5014.4	35577
8045.3	5024.4	65811
8045.3	4764.4	28547
8045.3	5034.4	22876
8045.3	4774.4	42073
8045.3	4784.4	37325
8045.3	4794.4	22693
8045.3	4804.4	36373
8045.3	4814.4	29787
8045.3	4824.4	50313
8035.3	4744.4	26561
8035.3	4834.4	75081
8035.3	4844.5	26861
8035.3	4854.4	62512
8035.3	4864.5	41276
8035.3	4874.4	24119
8035.3	4884.4	31662
8035.3	4894.4	18417
8035.3	4904.3	20309
8035.3	4914.4	24265
8035.3	4924.4	29166
8035.3	4754.4	33594
8035.3	4934.4	27655
8035.3	4944.5	78130
8035.3	4954.5	14312
8035.3	4964.5	41707
8035.3	4974.4	22589
8035.3	4984.5	31846
8035.3	4994.5	24393
8035.3	5004.4	31491
8035.3	5014.4	34072
8035.3	5024.4	45322
8035.2	4764.4	39801
8035.3	5034.4	47134
8035.3	4774.4	39528
8035.2	4784.5	14711
8035.3	4794.4	26184
8035.3	4804.4	29405
8035.3	4814.4	40246
8035.3	4824.4	NaN
8025.3	4744.4	32768
8025.3	4834.4	80084
8025.3	4844.4	29810
8025.3	4854.3	47136
8025.3	4864.4	43790
8025.3	4874.4	27592
8025.3	4884.4	37546
8025.3	4894.3	26725
8025.3	4904.4	24375
8025.3	4914.4	28249
8025.3	4924.5	27007
8025.3	4754.3	24585
8025.3	4934.5	85967
8025.3	4944.4	24485
8025.3	4954.4	36276
8025.3	4964.4	23825
8025.3	4974.4	40122
8025.3	4984.4	44049
8025.3	4994.4	20383
8025.3	5004.5	38121
8025.3	5014.4	31959
8025.3	5024.4	NaN
8025.3	4764.4	32214
8025.3	5034.4	NaN
8025.3	4774.4	32956
8025.3	4784.4	30895
8025.3	4794.4	32416
8025.3	4804.4	36921
8025.3	4814.4	32165
8025.3	4824.5	27311
8015.3	4744.4	40197
8015.3	4834.4	50776
8015.3	4844.4	39200
8015.3	4854.5	1.11E+05
8015.3	4864.5	52112
8015.3	4874.4	43755
8015.3	4884.4	34914
8015.3	4894.4	26207
8015.3	4904.4	16465
8015.3	4914.4	23631
8015.3	4924.5	28908
8015.3	4754.4	25973
8015.3	4934.4	37562
8015.3	4944.4	34669
8015.3	4954.4	32406
8015.3	4964.5	42966
8015.3	4974.4	45471
8015.3	4984.3	45886
8015.3	4994.4	37039
8015.3	5004.4	34119
8015.3	5014.5	53477
8015.3	5024.4	28322
8015.3	4764.4	44457
8015.3	5034.4	49598
8015.3	4774.4	NaN
8015.3	4784.4	44789
8015.3	4794.4	26346
8015.3	4804.5	36306
8015.3	4814.4	36399
8015.3	4824.4	38768
8005.4	4744.4	34668
8005.3	4834.4	21611
8005.4	4844.5	65402
8005.4	4854.4	21329
8005.4	4864.4	40972
8005.4	4874.4	47617
8005.4	4884.4	32287
8005.4	4894.4	34249
8005.4	4904.4	25402
8005.4	4914.4	26911
8005.3	4924.4	32092
8005.4	4754.4	30494
8005.3	4934.4	69148
8005.4	4944.4	30123
8005.4	4954.4	33199
8005.4	4964.4	51268
8005.3	4974.5	42712
8005.3	4984.4	66691
8005.4	4994.4	38487
8005.4	5004.4	36794
8005.3	5014.3	38628
8005.4	5024.4	26671
8005.4	4764.4	40725
8005.4	5034.4	NaN
8005.4	4774.4	23774
8005.4	4784.3	38994
8005.4	4794.4	47584
8005.4	4804.4	34872
8005.4	4814.4	28221
8005.4	4824.4	49059
7995.3	4744.4	34815
7995.3	4834.5	41317
7995.3	4844.4	36377
7995.3	4854.5	34047
7995.3	4864.4	NaN
7995.3	4874.4	59630
7995.3	4884.4	34905
7995.3	4894.4	27696
7995.3	4904.4	30377
7995.3	4914.4	19096
7995.3	4924.4	26042
7995.3	4754.4	28367
7995.3	4934.4	40531
7995.3	4944.5	64252
7995.3	4954.4	25482
7995.3	4964.4	89091
7995.3	4974.4	38828
7995.3	4984.4	64131
7995.3	4994.4	NaN
7995.3	5004.4	39123
7995.3	5014.4	NaN
7995.3	5024.4	NaN
7995.3	4764.4	40408
7995.3	5034.4	NaN
7995.3	4774.4	30046
7995.3	4784.4	40551
7995.3	4794.4	31753
7995.3	4804.4	31433
7995.3	4814.4	28050
7995.3	4824.4	35753
7985.3	4744.4	25619
7985.3	4834.4	34135
7985.3	4844.5	NaN
7985.3	4854.4	35685
7985.3	4864.4	64782
7985.3	4874.4	68611
7985.3	4884.4	32033
7985.3	4894.4	19277
7985.3	4904.4	17003
7985.3	4914.4	24326
7985.3	4924.5	30578
7985.3	4754.4	32533
7985.3	4934.5	23893
7985.3	4944.4	59519
7985.3	4954.3	30707
7985.3	4964.4	75270
7985.3	4974.4	4912.5
7985.3	4984.4	50808
7985.3	4994.4	61972
7985.3	5004.5	31683
7985.3	5014.4	49982
7985.3	5024.4	48342
7985.3	4764.4	26407
7985.3	5034.4	NaN
7985.3	4774.4	32083
7985.3	4784.3	29736
7985.3	4794.4	49692
7985.3	4804.4	40098
7985.3	4814.4	35942
7985.3	4824.4	30552
7975.2	4744.4	46973
7975.2	4834.4	22738
7975.2	4844.4	74838
7975.2	4854.4	62371
7975.2	4864.5	61805
7975.2	4874.4	22850
7975.2	4884.4	26043
7975.2	4894.5	26778
7975.2	4904.4	26032
7975.2	4914.5	22008
7975.2	4924.4	NaN
7975.2	4754.4	14844
7975.2	4934.5	NaN
7975.2	4944.4	19131
7975.2	4954.4	29933
7975.2	4964.4	68580
7975.2	4974.5	34103
7975.2	4984.4	33982
7975.2	4994.3	50097
7975.2	5004.4	52958
7975.2	5014.4	28967
7975.2	5024.5	46052
7975.2	4764.4	36914
7975.2	5034.4	40665
7975.2	4774.4	40808
7975.2	4784.5	30872
7975.2	4794.4	33528
7975.2	4804.4	29346
7975.2	4814.4	30908
7975.2	4824.4	48786
7965.3	4744.4	25411
7965.3	4834.4	39031
7965.3	4844.5	31271
7965.3	4854.4	35096
7965.3	4864.4	65890
7965.3	4874.4	NaN
7965.3	4884.4	39724
7965.3	4894.4	25676
7965.3	4904.4	25455
7965.3	4914.4	20873
7965.3	4924.4	46910
7965.3	4754.3	28064
7965.3	4934.4	22923
7965.3	4944.4	25849
7965.3	4954.5	13837
7965.3	4964.3	46252
7965.3	4974.4	37434
7965.3	4984.4	29737
7965.3	4994.4	32897
7965.3	5004.5	30934
7965.3	5014.4	NaN
7965.3	5024.4	NaN
7965.3	4764.4	33294
7965.3	5034.4	NaN
7965.3	4774.4	35969
7965.3	4784.4	32416
7965.3	4794.3	41698
7965.3	4804.4	30254
7965.3	4814.4	24963
7965.3	4824.4	24876
8225.3	4744.4	33849
8225.3	4834.4	35838
8225.3	4844.4	43671
8225.3	4854.4	34923
8225.3	4864.4	45165
8225.3	4874.4	33956
8225.3	4884.4	59045
8225.3	4894.4	31387
8225.3	4904.4	23743
8225.3	4914.4	45433
8225.3	4924.4	43038
8225.3	4754.3	54383
8225.3	4934.4	39722
8225.3	4944.4	45744
8225.3	4954.3	31594
8225.3	4964.4	41212
8225.3	4974.4	29695
8225.3	4984.5	38767
8225.2	4994.4	47582
8225.2	5004.5	62749
8225.2	5014.4	17868
8225.2	5024.3	30117
8225.3	4764.4	49112
8225.2	5034.3	42465
8225.3	4774.4	44358
8225.3	4784.4	52831
8225.3	4794.4	85567
8225.3	4804.4	58424
8225.3	4814.4	36240
8225.3	4824.4	49149
7955.2	4744.4	24982
7955.2	4834.4	54372
7955.2	4844.4	37452
7955.2	4854.4	42041
7955.2	4864.5	NaN
7955.2	4874.4	NaN
7955.2	4884.4	42121
7955.2	4894.4	33254
7955.2	4904.4	20652
7955.2	4914.5	35585
7955.2	4924.4	22128
7955.2	4754.4	32132
7955.2	4934.4	51920
7955.2	4944.4	19081
7955.2	4954.5	24213
7955.2	4964.4	25376
7955.2	4974.4	NaN
7955.2	4984.4	NaN
7955.2	4994.4	32672
7955.2	5004.4	29367
7955.2	5014.4	NaN
7955.2	5024.4	21844
7955.2	4764.4	43709
7955.2	5034.4	NaN
7955.2	4774.4	24864
7955.2	4784.4	NaN
7955.2	4794.4	30355
7955.2	4804.5	19702
7955.2	4814.4	25048
7955.2	4824.4	28988
8215.2	4744.4	36380
8215.2	4834.4	28780
8215.2	4844.4	31254
8215.2	4854.5	27067
8215.2	4864.5	37644
8215.2	4874.4	39334
8215.2	4884.4	53233
8215.2	4894.4	33853
8215.2	4904.4	29953
8215.2	4914.4	39397
8215.2	4924.5	38442
8215.2	4754.4	24520
8215.2	4934.4	62981
8215.2	4944.5	56514
8215.2	4954.5	47982
8215.2	4964.4	50119
8215.2	4974.4	38640
8215.2	4984.4	48573
8215.2	4994.5	33297
8215.2	5004.4	35683
8215.2	5014.4	25886
8215.2	5024.5	43823
8215.2	4764.4	34597
8215.2	5034.3	52392
8215.2	4774.4	48796
8215.2	4784.4	50791
8215.2	4794.4	NaN
8215.2	4804.4	77086
8215.2	4814.4	37063
8215.2	4824.3	32491
8205.3	4744.4	51692
8205.3	4834.4	21833
8205.3	4844.5	24281
8205.3	4854.4	24432
8205.3	4864.4	33826
8205.3	4874.4	22739
8205.3	4884.4	32366
8205.3	4894.4	18827
8205.3	4904.4	17264
8205.3	4914.4	42439
8205.3	4924.4	35015
8205.3	4754.4	29758
8205.3	4934.4	96061
8205.3	4944.4	42111
8205.3	4954.3	54340
8205.3	4964.4	31719
8205.3	4974.4	40172
8205.3	4984.4	31171
8205.3	4994.4	46859
8205.3	5004.5	31363
8205.3	5014.5	54351
8205.3	5024.4	39942
8205.3	4764.4	36156
8205.3	5034.4	30300
8205.3	4774.4	41080
8205.3	4784.4	38999
8205.3	4794.4	54705
8205.3	4804.4	53086
8205.3	4814.4	43214
8205.3	4824.4	40340
8195.3	4744.4	35979
8195.3	4834.4	41666
8195.3	4844.4	24480
8195.3	4854.4	28557
8195.3	4864.5	20112
8195.3	4874.4	27410
8195.3	4884.5	27539
8195.3	4894.4	10925
8195.3	4904.4	32678
8195.3	4914.4	40084
8195.3	4924.4	39341
8195.3	4754.4	28502
8195.3	4934.4	1.09E+05
8195.3	4944.5	32781
8195.3	4954.5	56295
8195.3	4964.4	39234
8195.3	4974.4	34930
8195.3	4984.4	24863
8195.3	4994.4	38689
8195.3	5004.5	38487
8195.3	5014.5	27335
8195.3	5024.4	34401
8195.3	4764.4	36930
8195.3	5034.4	39029
8195.3	4774.4	42154
8195.3	4784.5	36673
8195.3	4794.4	66818
8195.3	4804.4	80188
8195.3	4814.4	34985
8195.3	4824.4	26505
8185.3	4744.4	37897
8185.3	4834.4	41436
8185.3	4844.4	29408
8185.3	4854.5	27986
8185.3	4864.4	34103
8185.3	4874.4	35016
8185.3	4884.4	31113
8185.3	4894.4	18309
8185.3	4904.4	31862
8185.3	4914.4	33359
8185.3	4924.5	32582
8185.3	4754.4	40609
8185.3	4934.4	65184
8185.3	4944.4	42702
8185.3	4954.3	46856
8185.3	4964.4	45627
8185.3	4974.4	37120
8185.3	4984.4	36496
8185.3	4994.4	26711
8185.3	5004.5	26794
8185.3	5014.4	34231
8185.3	5024.4	34718
8185.3	4764.4	29473
8185.3	5034.4	43304
8185.3	4774.4	38779
8185.3	4784.4	34172
8185.3	4794.4	43274
8185.3	4804.4	58946
8185.3	4814.4	31260
8185.3	4824.4	40294
8175.4	4744.4	60396
8175.3	4834.4	34414
8175.4	4844.4	24672
8175.4	4854.4	31831
8175.4	4864.5	31420
8175.4	4874.5	20715
8175.4	4884.4	28146
8175.4	4894.4	31177
8175.3	4904.4	31965
8175.4	4914.5	27683
8175.4	4924.4	26176
8175.3	4754.4	39615
8175.4	4934.5	82362
8175.4	4944.4	41044
8175.4	4954.4	39423
8175.3	4964.4	43879
8175.4	4974.4	39917
8175.4	4984.4	40915
8175.3	4994.4	38433
8175.4	5004.4	45247
8175.4	5014.5	17602
8175.4	5024.5	40119
8175.4	4764.4	37977
8175.4	5034.4	42332
8175.4	4774.5	35976
8175.4	4784.5	65043
8175.4	4794.4	76679
8175.4	4804.3	60145
8175.4	4814.4	32933
8175.4	4824.4	42583
8165.3	4744.3	98935
8165.3	4834.4	31258
8165.3	4844.5	26291
8165.3	4854.5	33183
8165.3	4864.4	29608
8165.3	4874.3	30741
8165.3	4884.4	32487
8165.3	4894.4	27939
8165.3	4904.4	23486
8165.3	4914.4	39015
8165.3	4924.5	28698
8165.3	4754.4	42773
8165.3	4934.5	37902
8165.3	4944.4	50122
8165.3	4954.4	24558
8165.3	4964.4	47762
8165.3	4974.4	38412
8165.3	4984.4	32818
8165.3	4994.4	31476
8165.3	5004.5	42701
8165.3	5014.4	50943
8165.3	5024.4	27189
8165.3	4764.4	60904
8165.3	5034.4	45309
8165.3	4774.4	39801
8165.3	4784.4	99832
8165.3	4794.4	92551
8165.3	4804.4	43102
8165.3	4814.3	49068
8165.3	4824.4	41543
