# Supplementary material for: Micro-mechanical fingerprints of the rat bladder change in actinic cystitis and tumor presence
Source: Commun Biol. 2023 Feb 24;6:217. doi: 10.1038/s42003-023-04572-0 (PMC9950451; doi:10.1038/s42003-023-04572-0)
Supplement: Supplementary file 11 — Supplementary data 8 [file 42003_2023_4572_MOESM11_ESM.zip › supplementary data 8/heatmap_H2_2_12_map2.csv]

X position (um)	Y position (um)	YM (Pa)
8255.3	4744.4	44252
8255.3	4834.4	46433
8255.3	4844.4	66010
8255.3	4854.5	39450
8255.3	4864.4	45272
8255.3	4874.5	49210
8255.3	4884.4	70166
8255.3	4894.4	38022
8255.3	4904.4	41681
8255.3	4914.4	30198
8255.3	4924.5	51522
8255.3	4754.3	28513
8255.3	4934.5	32589
8255.3	4944.4	40809
8255.3	4954.5	57382
8255.3	4964.4	34619
8255.3	4974.4	74725
8255.3	4984.4	63910
8255.3	4994.3	32027
8255.3	5004.5	51377
8255.3	5014.4	31687
8255.3	5024.4	40496
8255.3	4764.4	39419
8255.3	5034.4	37744
8255.3	4774.4	43448
8255.3	4784.4	49585
8255.3	4794.4	54683
8255.3	4804.4	46711
8255.3	4814.4	50509
8255.3	4824.4	47826
8165.3	4744.4	42847
8165.3	4834.4	74340
8165.3	4844.4	47428
8165.3	4854.4	55632
8165.3	4864.5	28754
8165.3	4874.4	42751
8165.3	4884.4	54430
8165.3	4894.4	33563
8165.3	4904.4	27070
8165.3	4914.5	40992
8165.3	4924.4	56300
8165.3	4754.4	53856
8165.3	4934.4	53257
8165.3	4944.5	34878
8165.3	4954.4	49718
8165.3	4964.4	73179
8165.3	4974.4	26727
8165.3	4984.4	64050
8165.3	4994.4	39937
8165.3	5004.4	45669
8165.3	5014.4	1.07E+05
8165.3	5024.5	45203
8165.3	4764.5	26508
8165.3	5034.4	34865
8165.3	4774.5	37917
8165.3	4784.4	33781
8165.3	4794.4	43653
8165.3	4804.4	31994
8165.3	4814.4	37094
8165.3	4824.4	43186
8155.3	4744.4	51759
8155.3	4834.4	36170
8155.3	4844.5	39575
8155.3	4854.4	44746
8155.3	4864.4	36887
8155.3	4874.5	41616
8155.3	4884.5	52810
8155.3	4894.4	51524
8155.3	4904.4	54612
8155.3	4914.4	53829
8155.3	4924.4	32107
8155.3	4754.4	54758
8155.3	4934.4	28494
8155.3	4944.4	29378
8155.3	4954.4	29714
8155.3	4964.4	54141
8155.3	4974.5	55023
8155.3	4984.4	61952
8155.3	4994.4	45358
8155.3	5004.4	21816
8155.3	5014.4	NaN
8155.3	5024.4	278.53
8155.3	4764.4	44370
8155.3	5034.4	NaN
8155.3	4774.4	43586
8155.3	4784.4	32190
8155.3	4794.4	30065
8155.3	4804.4	47158
8155.3	4814.4	46332
8155.3	4824.4	39158
8145.3	4744.4	26918
8145.3	4834.4	NaN
8145.3	4844.4	59373
8145.3	4854.5	35443
8145.3	4864.4	55014
8145.3	4874.4	32736
8145.3	4884.4	36460
8145.3	4894.4	NaN
8145.3	4904.4	51379
8145.3	4914.5	NaN
8145.3	4924.4	NaN
8145.3	4754.4	45500
8145.3	4934.4	NaN
8145.3	4944.4	NaN
8145.3	4954.4	22907
8145.3	4964.4	24823
8145.3	4974.4	29359
8145.3	4984.4	47635
8145.3	4994.4	NaN
8145.3	5004.4	NaN
8145.3	5014.4	NaN
8145.3	5024.5	39383
8145.3	4764.4	58454
8145.3	5034.4	316.76
8145.3	4774.4	34330
8145.3	4784.4	62557
8145.3	4794.4	37674
8145.3	4804.4	61420
8145.3	4814.4	44287
8145.3	4824.4	36922
8135.3	4744.4	41750
8135.3	4834.4	44758
8135.3	4844.5	48613
8135.3	4854.4	6515.2
8135.3	4864.4	42928
8135.3	4874.5	32180
8135.3	4884.5	61993
8135.3	4894.5	50711
8135.3	4904.4	34879
8135.3	4914.3	36620
8135.3	4924.4	NaN
8135.3	4754.4	39077
8135.3	4934.4	NaN
8135.3	4944.3	NaN
8135.3	4954.3	39656
8135.3	4964.4	52314
8135.3	4974.4	NaN
8135.3	4984.4	57186
8135.3	4994.4	37556
8135.3	5004.5	NaN
8135.3	5014.5	NaN
8135.3	5024.4	62192
8135.3	4764.4	1.15E+05
8135.3	5034.4	34192
8135.3	4774.4	29126
8135.3	4784.4	63018
8135.3	4794.4	43841
8135.3	4804.4	36132
8135.3	4814.4	36631
8135.3	4824.4	40247
8125.3	4744.4	25031
8125.3	4834.4	39784
8125.3	4844.4	NaN
8125.3	4854.5	48635
8125.3	4864.5	29288
8125.3	4874.4	43722
8125.3	4884.4	NaN
8125.3	4894.4	NaN
8125.3	4904.4	39392
8125.3	4914.4	NaN
8125.3	4924.4	NaN
8125.3	4754.5	35161
8125.3	4934.4	NaN
8125.3	4944.5	23010
8125.3	4954.5	52150
8125.3	4964.3	NaN
8125.3	4974.4	53043
8125.3	4984.4	NaN
8125.3	4994.5	42786
8125.3	5004.4	254.64
8125.3	5014.4	NaN
8125.3	5024.5	95773
8125.3	4764.4	44932
8125.3	5034.5	NaN
8125.3	4774.4	28604
8125.3	4784.5	46273
8125.3	4794.4	32189
8125.3	4804.4	31088
8125.3	4814.5	27502
8125.3	4824.4	NaN
8115.3	4744.4	NaN
8115.3	4834.4	55551
8115.3	4844.5	29059
8115.3	4854.4	64175
8115.3	4864.4	NaN
8115.3	4874.4	NaN
8115.3	4884.4	NaN
8115.3	4894.4	NaN
8115.3	4904.4	NaN
8115.3	4914.4	NaN
8115.3	4924.5	NaN
8115.3	4754.4	44663
8115.3	4934.4	NaN
8115.3	4944.4	27904
8115.3	4954.4	61614
8115.3	4964.4	70539
8115.3	4974.4	64218
8115.3	4984.4	262.26
8115.3	4994.4	NaN
8115.3	5004.4	NaN
8115.3	5014.4	45924
8115.3	5024.4	66449
8115.3	4764.4	NaN
8115.3	5034.4	NaN
8115.3	4774.4	36584
8115.3	4784.4	NaN
8115.3	4794.4	NaN
8115.3	4804.4	35450
8115.3	4814.4	37076
8115.3	4824.4	34391
8105.4	4744.4	35405
8105.4	4834.4	42299
8105.4	4844.4	44267
8105.4	4854.4	35971
8105.4	4864.5	43079
8105.4	4874.4	61000
8105.4	4884.4	84675
8105.4	4894.4	27838
8105.4	4904.4	42353
8105.4	4914.5	38846
8105.4	4924.4	89451
8105.4	4754.4	37815
8105.4	4934.4	24786
8105.4	4944.4	47795
8105.4	4954.5	65474
8105.4	4964.5	39130
8105.4	4974.4	NaN
8105.4	4984.4	55948
8105.4	4994.4	NaN
8105.4	5004.4	NaN
8105.4	5014.4	NaN
8105.4	5024.5	NaN
8105.4	4764.4	34878
8105.4	5034.4	NaN
8105.4	4774.5	40468
8105.4	4784.5	33538
8105.4	4794.4	34913
8105.4	4804.4	17298
8105.4	4814.4	23347
8105.4	4824.4	35701
8095.3	4744.4	43778
8095.3	4834.4	67298
8095.3	4844.5	48992
8095.3	4854.4	27669
8095.3	4864.4	47563
8095.3	4874.4	41862
8095.3	4884.4	37799
8095.3	4894.3	29837
8095.3	4904.4	36070
8095.3	4914.4	50928
8095.3	4924.4	1.03E+05
8095.3	4754.4	45357
8095.3	4934.4	30258
8095.3	4944.3	32721
8095.3	4954.4	40417
8095.3	4964.4	34559
8095.3	4974.4	70023
8095.3	4984.4	61660
8095.3	4994.4	52264
8095.3	5004.4	1.02E+05
8095.3	5014.4	42375
8095.3	5024.4	36350
8095.3	4764.4	96582
8095.3	5034.4	47303
8095.3	4774.4	39875
8095.3	4784.4	31291
8095.3	4794.4	41165
8095.3	4804.4	59948
8095.3	4814.3	30532
8095.3	4824.4	32711
8085.3	4744.4	41447
8085.3	4834.4	47660
8085.3	4844.4	38745
8085.3	4854.5	50031
8085.3	4864.4	38803
8085.3	4874.5	47325
8085.3	4884.4	44742
8085.3	4894.4	25268
8085.3	4904.4	37490
8085.3	4914.5	1.09E+05
8085.3	4924.4	52147
8085.3	4754.4	76413
8085.3	4934.5	53425
8085.3	4944.4	38773
8085.3	4954.5	38531
8085.3	4964.4	28721
8085.3	4974.4	52145
8085.3	4984.4	66644
8085.3	4994.5	51922
8085.3	5004.4	45821
8085.3	5014.4	65143
8085.3	5024.4	48606
8085.3	4764.4	45031
8085.3	5034.4	51042
8085.3	4774.5	42661
8085.3	4784.4	33686
8085.3	4794.4	38569
8085.3	4804.4	44608
8085.3	4814.4	31741
8085.3	4824.4	36820
8075.4	4744.4	43728
8075.4	4834.4	39699
8075.4	4844.5	59495
8075.4	4854.4	42864
8075.4	4864.4	42785
8075.4	4874.5	56779
8075.4	4884.4	32193
8075.4	4894.4	30773
8075.4	4904.4	39462
8075.4	4914.3	1.15E+05
8075.4	4924.4	89438
8075.4	4754.4	28402
8075.4	4934.3	36541
8075.4	4944.4	34246
8075.4	4954.4	37755
8075.4	4964.4	62272
8075.4	4974.4	38935
8075.4	4984.5	56458
8075.4	4994.4	35074
8075.4	5004.4	53772
8075.4	5014.4	35768
8075.4	5024.4	41198
8075.4	4764.4	56062
8075.4	5034.3	45920
8075.4	4774.4	30618
8075.4	4784.4	32155
8075.4	4794.3	43817
8075.4	4804.4	57343
8075.4	4814.4	33700
8075.4	4824.4	41484
8245.3	4744.4	56088
8245.3	4834.4	56235
8245.3	4844.4	49508
8245.3	4854.4	53730
8245.3	4864.5	39082
8245.3	4874.4	45446
8245.3	4884.4	64284
8245.3	4894.4	31789
8245.3	4904.4	1.09E+05
8245.3	4914.4	44382
8245.3	4924.4	55676
8245.3	4754.4	48077
8245.3	4934.4	45349
8245.3	4944.5	33490
8245.3	4954.5	34329
8245.3	4964.4	35751
8245.3	4974.4	30173
8245.3	4984.4	54344
8245.3	4994.4	21412
8245.3	5004.4	36673
8245.3	5014.4	41089
8245.3	5024.4	26607
8245.3	4764.4	44245
8245.3	5034.4	25760
8245.3	4774.4	42150
8245.3	4784.5	50313
8245.3	4794.5	40573
8245.3	4804.5	48389
8245.3	4814.4	35428
8245.3	4824.3	72408
8065.3	4744.4	49838
8065.3	4834.4	66404
8065.3	4844.4	34378
8065.3	4854.5	49826
8065.3	4864.4	54316
8065.3	4874.4	61613
8065.3	4884.4	36279
8065.3	4894.4	49176
8065.3	4904.4	48419
8065.3	4914.5	45739
8065.3	4924.4	99216
8065.3	4754.4	33711
8065.3	4934.5	43738
8065.3	4944.5	39336
8065.3	4954.5	45620
8065.3	4964.5	41137
8065.3	4974.4	56003
8065.3	4984.4	40328
8065.3	4994.4	60812
8065.3	5004.4	42105
8065.3	5014.4	59008
8065.3	5024.5	51639
8065.3	4764.5	37067
8065.3	5034.3	1.15E+05
8065.3	4774.5	55159
8065.3	4784.4	34905
8065.3	4794.4	46655
8065.3	4804.4	30157
8065.3	4814.4	44288
8065.3	4824.4	34604
8055.2	4744.4	47747
8055.2	4834.4	44516
8055.2	4844.4	39063
8055.2	4854.4	55642
8055.2	4864.4	40428
8055.2	4874.5	33571
8055.2	4884.5	29328
8055.2	4894.5	39579
8055.2	4904.4	43971
8055.2	4914.3	37642
8055.2	4924.4	23118
8055.2	4754.4	50307
8055.2	4934.3	44605
8055.2	4944.3	31691
8055.2	4954.4	41469
8055.2	4964.4	34015
8055.2	4974.4	1.23E+05
8055.2	4984.4	29324
8055.2	4994.4	59315
8055.2	5004.5	47794
8055.2	5014.4	37199
8055.2	5024.4	44568
8055.2	4764.4	57446
8055.2	5034.5	47403
8055.2	4774.4	44578
8055.2	4784.4	48788
8055.2	4794.3	55090
8055.2	4804.4	32723
8055.2	4814.4	35826
8055.2	4824.4	49767
8045.2	4744.4	39789
8045.2	4834.3	39237
8045.2	4844.4	44164
8045.2	4854.5	42933
8045.2	4864.5	51473
8045.2	4874.4	48996
8045.2	4884.4	49223
8045.2	4894.4	66308
8045.2	4904.4	40845
8045.2	4914.4	47247
8045.2	4924.4	31751
8045.2	4754.4	32782
8045.2	4934.4	39380
8045.2	4944.4	42606
8045.2	4954.5	35903
8045.2	4964.3	60289
8045.2	4974.4	92192
8045.2	4984.4	50662
8045.2	4994.4	56686
8045.2	5004.4	38208
8045.2	5014.3	53837
8045.2	5024.5	41927
8045.2	4764.4	47019
8045.3	5034.5	44567
8045.2	4774.4	60187
8045.2	4784.5	39601
8045.2	4794.4	72740
8045.2	4804.5	30166
8045.2	4814.4	39374
8045.2	4824.5	47399
8035.2	4744.4	47871
8035.2	4834.4	31175
8035.2	4844.5	65934
8035.2	4854.5	31058
8035.2	4864.4	54567
8035.2	4874.5	41630
8035.2	4884.4	50143
8035.2	4894.4	31597
8035.2	4904.4	35615
8035.2	4914.3	54489
8035.2	4924.4	35337
8035.2	4754.4	27889
8035.2	4934.4	37440
8035.2	4944.4	29984
8035.2	4954.3	60092
8035.2	4964.4	58627
8035.2	4974.4	43957
8035.2	4984.5	35843
8035.2	4994.4	39722
8035.2	5004.4	68038
8035.2	5014.4	79677
8035.2	5024.4	62823
8035.2	4764.4	46606
8035.2	5034.3	45881
8035.2	4774.3	52194
8035.2	4784.4	25558
8035.2	4794.4	34780
8035.2	4804.4	39407
8035.2	4814.4	48584
8035.2	4824.4	23101
8025.2	4744.4	32506
8025.2	4834.4	43992
8025.2	4844.4	45760
8025.2	4854.5	42002
8025.2	4864.5	81593
8025.2	4874.5	67369
8025.2	4884.4	38523
8025.2	4894.4	27717
8025.2	4904.4	44460
8025.2	4914.5	25829
8025.2	4924.4	26876
8025.2	4754.5	37878
8025.2	4934.4	31160
8025.2	4944.5	46279
8025.2	4954.5	43878
8025.2	4964.4	42547
8025.2	4974.4	32190
8025.2	4984.4	51916
8025.2	4994.4	47088
8025.2	5004.4	71063
8025.2	5014.4	88852
8025.2	5024.5	61614
8025.2	4764.5	36723
8025.2	5034.4	37796
8025.2	4774.4	30135
8025.2	4784.4	34834
8025.2	4794.4	35886
8025.2	4804.4	39640
8025.2	4814.4	43222
8025.2	4824.5	61447
8015.3	4744.4	49036
8015.3	4834.4	51179
8015.3	4844.5	32386
8015.3	4854.4	24954
8015.3	4864.4	51549
8015.3	4874.4	39173
8015.3	4884.4	24791
8015.3	4894.4	45619
8015.3	4904.4	43061
8015.3	4914.4	NaN
8015.3	4924.4	25721
8015.3	4754.4	46643
8015.3	4934.4	28357
8015.3	4944.4	40824
8015.3	4954.3	37643
8015.3	4964.4	42915
8015.3	4974.4	62764
8015.3	4984.4	42820
8015.3	4994.4	69702
8015.3	5004.4	63065
8015.3	5014.4	46112
8015.3	5024.4	96761
8015.3	4764.4	35566
8015.3	5034.5	56793
8015.3	4774.4	40150
8015.3	4784.3	77261
8015.3	4794.4	34298
8015.3	4804.4	24120
8015.3	4814.4	54576
8015.3	4824.4	31861
8005.3	4744.4	49252
8005.3	4834.4	30076
8005.3	4844.4	34149
8005.3	4854.4	33177
8005.3	4864.4	44375
8005.3	4874.5	82086
8005.3	4884.4	9405.9
8005.3	4894.4	36801
8005.3	4904.4	45056
8005.3	4914.5	40661
8005.3	4924.5	30250
8005.3	4754.4	41771
8005.3	4934.5	44906
8005.3	4944.5	51827
8005.3	4954.5	31187
8005.3	4964.4	40960
8005.3	4974.4	41488
8005.3	4984.4	48983
8005.3	4994.5	37459
8005.3	5004.4	90035
8005.3	5014.4	93868
8005.3	5024.4	41632
8005.3	4764.4	48266
8005.3	5034.5	69271
8005.3	4774.5	51337
8005.3	4784.5	44557
8005.3	4794.4	36740
8005.3	4804.3	57148
8005.3	4814.4	37264
8005.3	4824.4	28718
7995.3	4744.4	25476
7995.3	4834.4	34604
7995.3	4844.5	30596
7995.3	4854.4	46919
7995.3	4864.4	35650
7995.3	4874.5	29693
7995.3	4884.4	33130
7995.3	4894.4	35466
7995.3	4904.4	37723
7995.3	4914.4	65156
7995.3	4924.4	39974
7995.3	4754.4	66958
7995.3	4934.4	36695
7995.3	4944.4	59565
7995.3	4954.4	39057
7995.3	4964.4	47900
7995.3	4974.4	78993
7995.3	4984.4	34591
7995.3	4994.4	49908
7995.3	5004.4	54401
7995.3	5014.4	52224
7995.3	5024.4	53905
7995.3	4764.4	39050
7995.2	5034.3	30832
7995.3	4774.4	32234
7995.3	4784.4	55100
7995.3	4794.3	37194
7995.3	4804.4	45630
7995.3	4814.4	40147
7995.3	4824.4	34775
7985.3	4744.4	42499
7985.3	4834.4	53230
7985.3	4844.5	48408
7985.3	4854.5	37176
7985.3	4864.5	37132
7985.3	4874.4	46954
7985.3	4884.4	28608
7985.3	4894.5	33155
7985.3	4904.4	38943
7985.3	4914.5	43834
7985.3	4924.4	57379
7985.3	4754.4	37560
7985.3	4934.5	34410
7985.3	4944.5	36562
7985.3	4954.4	37507
7985.3	4964.4	26692
7985.3	4974.4	42551
7985.3	4984.4	47399
7985.3	4994.4	51611
7985.3	5004.4	37478
7985.3	5014.4	38974
7985.3	5024.5	51774
7985.3	4764.4	34835
7985.3	5034.3	59550
7985.3	4774.5	42653
7985.3	4784.4	27652
7985.3	4794.4	55236
7985.3	4804.4	53827
7985.3	4814.4	30935
7985.3	4824.4	47734
7975.3	4744.4	38497
7975.3	4834.4	35557
7975.3	4844.5	50008
7975.3	4854.4	38703
7975.3	4864.4	38613
7975.3	4874.4	33244
7975.3	4884.4	25223
7975.3	4894.4	26781
7975.3	4904.4	31443
7975.3	4914.4	51730
7975.3	4924.5	41353
7975.3	4754.4	29370
7975.3	4934.3	27952
7975.3	4944.4	30876
7975.3	4954.4	43500
7975.3	4964.4	56438
7975.3	4974.5	41108
7975.3	4984.4	53063
7975.3	4994.4	51399
7975.3	5004.4	57857
7975.3	5014.4	41050
7975.3	5024.4	47117
7975.3	4764.4	56681
7975.3	5034.3	27016
7975.3	4774.4	58862
7975.3	4784.4	51749
7975.3	4794.3	50665
7975.3	4804.4	24653
7975.3	4814.4	42843
7975.3	4824.4	41385
8235.3	4744.4	33161
8235.3	4834.4	37446
8235.3	4844.5	49571
8235.3	4854.4	74491
8235.3	4864.4	48493
8235.3	4874.4	52774
8235.3	4884.4	44838
8235.3	4894.4	47401
8235.3	4904.3	78591
8235.3	4914.3	41312
8235.3	4924.5	38631
8235.3	4754.4	57375
8235.3	4934.3	43975
8235.3	4944.4	24599
8235.3	4954.5	43004
8235.3	4964.4	46141
8235.3	4974.5	32386
8235.3	4984.4	21903
8235.3	4994.4	23726
8235.3	5004.4	38918
8235.3	5014.4	43368
8235.3	5024.4	35658
8235.3	4764.4	42969
8235.3	5034.4	7904.3
8235.3	4774.4	49457
8235.3	4784.4	47562
8235.3	4794.4	44739
8235.3	4804.4	45868
8235.3	4814.4	49999
8235.3	4824.4	1.19E+05
7965.3	4744.3	45312
7965.3	4834.4	31932
7965.3	4844.4	36091
7965.3	4854.4	67449
7965.3	4864.5	41691
7965.3	4874.4	32181
7965.3	4884.4	31853
7965.3	4894.4	38454
7965.3	4904.4	43683
7965.3	4914.5	53699
7965.3	4924.4	55003
7965.3	4754.4	36116
7965.3	4934.5	37305
7965.3	4944.5	32064
7965.3	4954.4	60244
7965.3	4964.5	45700
7965.3	4974.4	45027
7965.3	4984.4	31775
7965.3	4994.5	87532
7965.3	5004.4	53471
7965.3	5014.4	39070
7965.3	5024.5	25308
7965.3	4764.5	35950
7965.3	5034.3	48756
7965.3	4774.5	41052
7965.3	4784.5	54066
7965.3	4794.5	29338
7965.3	4804.4	1.01E+05
7965.3	4814.4	63658
7965.3	4824.4	38228
8225.3	4744.4	36424
8225.3	4834.4	47384
8225.3	4844.4	78523
8225.3	4854.5	34427
8225.3	4864.5	46398
8225.3	4874.4	80283
8225.3	4884.4	65597
8225.3	4894.4	55796
8225.3	4904.4	53270
8225.3	4914.4	45289
8225.3	4924.4	62618
8225.3	4754.4	54934
8225.3	4934.5	56941
8225.3	4944.5	24869
8225.3	4954.4	26290
8225.3	4964.4	37271
8225.3	4974.4	42845
8225.3	4984.4	36190
8225.3	4994.4	38131
8225.3	5004.4	61670
8225.3	5014.4	42277
8225.3	5024.5	31555
8225.3	4764.4	39679
8225.3	5034.4	33923
8225.3	4774.5	68955
8225.3	4784.4	35912
8225.3	4794.4	24672
8225.3	4804.4	40338
8225.3	4814.4	61133
8225.3	4824.4	42708
8215.3	4744.4	44925
8215.3	4834.4	54692
8215.3	4844.4	45518
8215.3	4854.4	55560
8215.3	4864.4	38770
8215.3	4874.5	49423
8215.3	4884.4	56767
8215.3	4894.4	41547
8215.3	4904.4	45344
8215.3	4914.4	50554
8215.3	4924.5	58003
8215.3	4754.3	48143
8215.3	4934.4	36874
8215.3	4944.4	66708
8215.3	4954.4	54496
8215.3	4964.4	40004
8215.3	4974.4	81731
8215.3	4984.4	64719
8215.3	4994.4	44326
8215.3	5004.4	44925
8215.3	5014.4	57542
8215.3	5024.4	34357
8215.3	4764.4	93386
8215.3	5034.4	38445
8215.3	4774.4	34369
8215.3	4784.3	40676
8215.3	4794.3	32948
8215.3	4804.4	44600
8215.3	4814.4	40558
8215.3	4824.4	37662
8205.3	4744.4	38337
8205.3	4834.4	24960
8205.3	4844.4	32256
8205.3	4854.5	73516
8205.3	4864.4	32377
8205.3	4874.4	52293
8205.3	4884.4	45361
8205.3	4894.4	41746
8205.3	4904.4	44515
8205.3	4914.5	37485
8205.3	4924.4	50244
8205.3	4754.4	77380
8205.3	4934.4	33233
8205.3	4944.5	43120
8205.3	4954.4	35265
8205.3	4964.4	32603
8205.3	4974.4	44153
8205.3	4984.4	79154
8205.3	4994.4	50300
8205.3	5004.4	53700
8205.3	5014.4	37800
8205.3	5024.5	53990
8205.3	4764.4	34777
8205.3	5034.4	63268
8205.3	4774.5	34810
8205.3	4784.4	65950
8205.3	4794.4	26346
8205.3	4804.3	62030
8205.3	4814.4	36825
8205.3	4824.4	49849
8195.3	4744.4	48764
8195.3	4834.4	27176
8195.3	4844.5	34891
8195.3	4854.5	30717
8195.3	4864.4	34221
8195.3	4874.4	26995
8195.3	4884.4	42565
8195.3	4894.4	48254
8195.3	4904.4	43945
8195.3	4914.4	38312
8195.3	4924.4	71500
8195.3	4754.3	40233
8195.3	4934.4	60946
8195.3	4944.4	35427
8195.3	4954.4	46811
8195.3	4964.4	45217
8195.3	4974.5	35499
8195.3	4984.4	44490
8195.3	4994.4	48275
8195.3	5004.4	33163
8195.3	5014.4	45891
8195.3	5024.4	50852
8195.3	4764.4	42228
8195.3	5034.4	44823
8195.3	4774.4	92976
8195.3	4784.3	58363
8195.3	4794.4	47924
8195.3	4804.4	41134
8195.3	4814.4	47155
8195.3	4824.4	64252
8185.3	4744.4	46004
8185.3	4834.4	27037
8185.3	4844.4	66072
8185.3	4854.4	54210
8185.3	4864.5	39042
8185.3	4874.5	47733
8185.3	4884.4	50468
8185.3	4894.4	36745
8185.3	4904.4	42738
8185.3	4914.5	46371
8185.3	4924.4	37262
8185.3	4754.4	32614
8185.3	4934.5	42235
8185.3	4944.5	53878
8185.3	4954.5	52687
8185.3	4964.4	32803
8185.3	4974.4	30587
8185.3	4984.4	27158
8185.3	4994.4	45770
8185.3	5004.4	38294
8185.3	5014.4	51412
8185.3	5024.5	39400
8185.3	4764.4	50344
8185.3	5034.4	51532
8185.3	4774.5	63423
8185.3	4784.4	48624
8185.3	4794.4	53946
8185.3	4804.4	NaN
8185.3	4814.4	49380
8185.3	4824.4	29730
8175.3	4744.4	50387
8175.3	4834.4	37736
8175.3	4844.5	50261
8175.3	4854.4	48392
8175.3	4864.4	45199
8175.3	4874.5	40885
8175.3	4884.5	45457
8175.3	4894.4	40033
8175.3	4904.4	33181
8175.3	4914.4	39992
8175.3	4924.5	42621
8175.3	4754.4	47599
8175.3	4934.4	51426
8175.3	4944.4	57788
8175.3	4954.4	36352
8175.3	4964.4	32637
8175.3	4974.4	64174
8175.3	4984.4	59511
8175.3	4994.4	52885
8175.3	5004.4	70423
8175.3	5014.4	57993
8175.3	5024.4	50754
8175.3	4764.4	48926
8175.3	5034.4	36627
8175.3	4774.4	40975
8175.3	4784.4	32672
8175.3	4794.3	63068
8175.3	4804.4	39530
8175.3	4814.4	48950
8175.3	4824.4	42213
