# Supplementary material for: Micro-mechanical fingerprints of the rat bladder change in actinic cystitis and tumor presence
Source: Commun Biol. 2023 Feb 24;6:217. doi: 10.1038/s42003-023-04572-0 (PMC9950451; doi:10.1038/s42003-023-04572-0)
Supplement: Supplementary file 11 — Supplementary data 8 [file 42003_2023_4572_MOESM11_ESM.zip › supplementary data 8/heatmap_H2_2_12_map3.csv]

X position (um)	Y position (um)	YM (Pa)
8265.3	4744.3	26128
8265.4	4834.3	23547
8265.3	4844.3	24293
8265.4	4854.3	24873
8265.4	4864.3	23660
8265.4	4874.3	32608
8265.4	4884.3	24506
8265.4	4894.3	23969
8265.4	4904.3	24162
8265.4	4914.3	22887
8265.4	4924.3	28173
8265.4	4754.4	49357
8265.4	4934.3	30495
8265.4	4944.2	31180
8265.3	4954.3	25460
8265.4	4964.4	19641
8265.4	4974.3	21097
8265.3	4984.3	52607
8265.4	4994.2	43829
8265.4	5004.3	23323
8265.3	5014.2	29735
8265.4	5024.2	31572
8265.4	4764.3	23785
8265.4	5034.3	19530
8265.3	4774.3	31442
8265.3	4784.3	24069
8265.3	4794.3	47195
8265.4	4804.3	41051
8265.4	4814.2	49162
8265.4	4824.3	18031
8175.4	4744.2	36693
8175.4	4834.3	20619
8175.4	4844.3	37029
8175.4	4854.3	36499
8175.4	4864.3	39261
8175.4	4874.3	56714
8175.4	4884.3	74785
8175.4	4894.4	71675
8175.4	4904.3	26501
8175.4	4914.3	36365
8175.4	4924.4	37802
8175.4	4754.3	40463
8175.4	4934.3	21210
8175.4	4944.3	54260
8175.4	4954.3	26630
8175.4	4964.3	34486
8175.4	4974.3	34311
8175.4	4984.3	37740
8175.4	4994.3	44115
8175.4	5004.4	24733
8175.4	5014.3	NaN
8175.4	5024.4	37884
8175.4	4764.4	44115
8175.4	5034.3	33181
8175.4	4774.3	26733
8175.4	4784.4	29765
8175.4	4794.3	27307
8175.4	4804.3	51841
8175.4	4814.4	24399
8175.4	4824.3	34391
8165.4	4744.2	31461
8165.4	4834.3	50492
8165.4	4844.3	58280
8165.4	4854.3	31603
8165.4	4864.3	31176
8165.4	4874.3	32390
8165.4	4884.4	22332
8165.4	4894.3	20181
8165.4	4904.2	50893
8165.4	4914.3	39166
8165.4	4924.3	77765
8165.4	4754.3	28883
8165.4	4934.3	28442
8165.4	4944.3	47825
8165.4	4954.3	33618
8165.4	4964.3	44594
8165.4	4974.3	22243
8165.4	4984.3	30867
8165.4	4994.3	74892
8165.4	5004.3	35452
8165.4	5014.3	38739
8165.4	5024.3	37269
8165.4	4764.3	35808
8165.4	5034.2	53258
8165.4	4774.4	30695
8165.4	4784.3	36287
8165.4	4794.3	26750
8165.4	4804.3	32796
8165.4	4814.3	39181
8165.4	4824.3	25157
8155.4	4744.3	16972
8155.4	4834.3	40151
8155.4	4844.3	35940
8155.4	4854.3	37405
8155.4	4864.3	50284
8155.4	4874.3	17496
8155.4	4884.3	41589
8155.4	4894.3	29508
8155.4	4904.3	31322
8155.4	4914.3	41828
8155.4	4924.4	28018
8155.4	4754.3	33255
8155.4	4934.3	50433
8155.4	4944.4	24502
8155.4	4954.3	28179
8155.4	4964.4	32124
8155.4	4974.3	51792
8155.4	4984.3	31800
8155.4	4994.3	22707
8155.4	5004.3	36156
8155.4	5014.3	42832
8155.4	5024.3	38684
8155.4	4764.4	39602
8155.4	5034.2	31275
8155.4	4774.3	25552
8155.4	4784.4	26192
8155.4	4794.3	34228
8155.4	4804.3	47755
8155.4	4814.3	22580
8155.4	4824.3	22467
8145.4	4744.3	27563
8145.4	4834.4	27081
8145.4	4844.3	20122
8145.4	4854.3	26560
8145.4	4864.3	29766
8145.4	4874.3	31417
8145.4	4884.3	46060
8145.4	4894.3	36072
8145.4	4904.3	44446
8145.4	4914.3	30785
8145.4	4924.3	48940
8145.4	4754.3	26442
8145.4	4934.3	40908
8145.4	4944.2	52129
8145.4	4954.3	40452
8145.4	4964.2	41660
8145.4	4974.2	49825
8145.4	4984.3	48056
8145.4	4994.4	43908
8145.4	5004.3	52470
8145.4	5014.3	28381
8145.4	5024.3	32870
8145.4	4764.3	30050
8145.4	5034.3	67767
8145.4	4774.3	42560
8145.4	4784.2	37051
8145.4	4794.3	44761
8145.4	4804.3	36469
8145.4	4814.2	30402
8145.4	4824.3	32689
8135.4	4744.3	39400
8135.4	4834.2	39768
8135.4	4844.4	22514
8135.4	4854.3	21892
8135.4	4864.3	45475
8135.4	4874.3	28428
8135.4	4884.3	22428
8135.4	4894.3	48144
8135.4	4904.3	59323
8135.4	4914.3	34026
8135.4	4924.3	19053
8135.4	4754.3	42706
8135.4	4934.3	25169
8135.4	4944.3	32634
8135.4	4954.3	20361
8135.4	4964.3	26250
8135.4	4974.3	82292
8135.4	4984.3	26678
8135.4	4994.3	30620
8135.4	5004.3	50638
8135.4	5014.3	39306
8135.4	5024.3	53226
8135.4	4764.4	20956
8135.4	5034.3	75672
8135.4	4774.4	45507
8135.4	4784.3	45148
8135.4	4794.3	27191
8135.4	4804.3	24559
8135.4	4814.4	37118
8135.4	4824.3	52061
8125.4	4744.3	27420
8125.4	4834.4	20518
8125.4	4844.3	25184
8125.4	4854.3	18805
8125.4	4864.3	24717
8125.4	4874.3	20615
8125.4	4884.4	25722
8125.4	4894.3	20834
8125.4	4904.3	63298
8125.4	4914.3	40244
8125.4	4924.3	22994
8125.4	4754.3	43241
8125.4	4934.3	25264
8125.4	4944.3	24894
8125.4	4954.2	29595
8125.4	4964.3	17944
8125.4	4974.3	32913
8125.4	4984.3	22535
8125.4	4994.3	28511
8125.4	5004.3	39659
8125.4	5014.3	31058
8125.4	5024.2	20335
8125.4	4764.3	37424
8125.4	5034.3	23874
8125.4	4774.3	14960
8125.4	4784.3	50335
8125.4	4794.2	62574
8125.4	4804.3	36976
8125.4	4814.3	36649
8125.4	4824.3	29852
8115.4	4744.3	65065
8115.4	4834.3	28885
8115.4	4844.4	18139
8115.4	4854.3	33723
8115.4	4864.3	35671
8115.4	4874.3	40082
8115.4	4884.3	13714
8115.4	4894.3	37868
8115.4	4904.3	42314
8115.4	4914.3	24005
8115.4	4924.3	36433
8115.4	4754.3	30516
8115.4	4934.3	NaN
8115.4	4944.3	28797
8115.4	4954.3	25535
8115.4	4964.3	40754
8115.4	4974.3	17755
8115.4	4984.4	21486
8115.4	4994.3	23642
8115.4	5004.4	20049
8115.4	5014.3	20599
8115.4	5024.3	17492
8115.4	4764.4	67823
8115.4	5034.3	17236
8115.4	4774.3	39946
8115.4	4784.3	29353
8115.4	4794.2	33517
8115.4	4804.2	63067
8115.4	4814.3	42626
8115.4	4824.3	52490
8105.4	4744.3	20063
8105.4	4834.3	44260
8105.4	4844.3	35897
8105.4	4854.3	43576
8105.4	4864.3	40403
8105.4	4874.3	28703
8105.4	4884.4	17554
8105.4	4894.3	47371
8105.4	4904.2	42272
8105.4	4914.3	45535
8105.4	4924.3	24298
8105.4	4754.3	52688
8105.4	4934.3	21519
8105.4	4944.3	26722
8105.4	4954.3	40054
8105.4	4964.4	28796
8105.4	4974.3	33814
8105.4	4984.3	27419
8105.4	4994.3	25494
8105.4	5004.2	22580
8105.4	5014.3	12657
8105.4	5024.3	17294
8105.4	4764.2	29689
8105.4	5034.3	20886
8105.4	4774.3	30333
8105.4	4784.3	21857
8105.4	4794.2	25996
8105.4	4804.3	25351
8105.4	4814.3	8093.2
8105.4	4824.2	43852
8095.3	4744.3	53617
8095.3	4834.3	41770
8095.3	4844.4	35350
8095.3	4854.3	61059
8095.3	4864.4	28634
8095.3	4874.3	39687
8095.3	4884.3	52479
8095.3	4894.3	25008
8095.3	4904.3	53806
8095.3	4914.3	35314
8095.3	4924.4	22832
8095.3	4754.3	42755
8095.3	4934.3	47992
8095.3	4944.3	29540
8095.3	4954.4	26339
8095.3	4964.3	25750
8095.3	4974.3	25196
8095.3	4984.4	28631
8095.3	4994.3	57487
8095.3	5004.4	38019
8095.3	5014.3	31056
8095.4	5024.4	29546
8095.3	4764.3	22330
8095.4	5034.3	37443
8095.3	4774.3	54149
8095.3	4784.3	33589
8095.3	4794.3	45905
8095.3	4804.3	45670
8095.3	4814.4	42759
8095.3	4824.3	53960
8085.3	4744.3	39671
8085.3	4834.3	46103
8085.3	4844.3	38075
8085.3	4854.3	46612
8085.3	4864.3	38284
8085.3	4874.3	69213
8085.3	4884.3	58777
8085.3	4894.3	39153
8085.3	4904.3	27243
8085.3	4914.3	21827
8085.3	4924.3	40752
8085.3	4754.3	26314
8085.3	4934.3	27814
8085.3	4944.3	31577
8085.3	4954.3	27895
8085.3	4964.4	36858
8085.3	4974.3	54087
8085.3	4984.3	38558
8085.3	4994.3	61516
8085.3	5004.3	16499
8085.3	5014.3	41530
8085.3	5024.3	26970
8085.3	4764.3	32780
8085.3	5034.3	44482
8085.3	4774.3	1861.3
8085.3	4784.2	1948.9
8085.3	4794.2	25101
8085.3	4804.3	41922
8085.3	4814.3	31573
8085.3	4824.3	60248
8255.4	4744.3	25790
8255.3	4834.3	26594
8255.3	4844.4	25376
8255.4	4854.3	74729
8255.4	4864.4	31092
8255.3	4874.3	25993
8255.3	4884.3	22405
8255.4	4894.3	32619
8255.3	4904.3	54251
8255.3	4914.3	27852
8255.3	4924.3	19645
8255.3	4754.3	41248
8255.4	4934.3	41852
8255.4	4944.3	47638
8255.4	4954.3	27275
8255.4	4964.3	26895
8255.4	4974.3	20147
8255.4	4984.3	35752
8255.4	4994.3	23146
8255.4	5004.4	48071
8255.4	5014.3	24630
8255.4	5024.3	44375
8255.3	4764.4	41819
8255.4	5034.3	64062
8255.3	4774.3	31161
8255.3	4784.4	25582
8255.3	4794.2	20771
8255.3	4804.2	35908
8255.3	4814.3	24376
8255.3	4824.3	21913
8075.3	4744.3	6227.1
8075.3	4834.2	38286
8075.3	4844.3	34753
8075.3	4854.3	46418
8075.3	4864.3	34690
8075.3	4874.3	65447
8075.3	4884.3	59336
8075.3	4894.3	66075
8075.3	4904.3	51535
8075.3	4914.4	46296
8075.3	4924.4	36401
8075.3	4754.3	50069
8075.3	4934.3	43148
8075.3	4944.3	45884
8075.3	4954.3	46160
8075.3	4964.3	52301
8075.3	4974.3	47904
8075.3	4984.3	37706
8075.3	4994.3	31723
8075.3	5004.4	45992
8075.3	5014.3	32527
8075.3	5024.3	28766
8075.3	4764.4	17958
8075.3	5034.3	48285
8075.3	4774.3	17309
8075.3	4784.3	18179
8075.3	4794.2	24803
8075.3	4804.3	89765
8075.3	4814.4	44968
8075.3	4824.3	35723
8065.4	4744.3	42003
8065.3	4834.3	44868
8065.3	4844.3	43704
8065.3	4854.3	33829
8065.3	4864.3	21593
8065.3	4874.3	30153
8065.3	4884.4	37176
8065.3	4894.3	63215
8065.3	4904.2	49288
8065.3	4914.3	39100
8065.3	4924.3	22919
8065.3	4754.3	42793
8065.3	4934.3	34390
8065.3	4944.3	25942
8065.3	4954.3	37221
8065.3	4964.4	55917
8065.3	4974.3	45477
8065.3	4984.3	31811
8065.3	4994.3	39323
8065.3	5004.3	28726
8065.3	5014.3	67440
8065.3	5024.2	53855
8065.3	4764.3	55339
8065.3	5034.3	37708
8065.3	4774.3	27303
8065.3	4784.3	19968
8065.3	4794.2	26941
8065.3	4804.3	41660
8065.3	4814.3	30422
8065.3	4824.2	49292
8055.3	4744.3	40310
8055.3	4834.3	22615
8055.3	4844.4	23129
8055.3	4854.3	52941
8055.3	4864.3	57841
8055.3	4874.3	24732
8055.3	4884.3	46852
8055.3	4894.3	38679
8055.3	4904.3	56869
8055.3	4914.3	23206
8055.3	4924.4	43845
8055.3	4754.3	51242
8055.3	4934.3	36034
8055.3	4944.3	48545
8055.3	4954.3	37109
8055.3	4964.3	38986
8055.3	4974.3	38444
8055.3	4984.3	27757
8055.3	4994.3	49401
8055.3	5004.4	35537
8055.3	5014.3	25118
8055.4	5024.3	32097
8055.3	4764.4	37987
8055.4	5034.3	18477
8055.3	4774.3	32523
8055.3	4784.3	33282
8055.3	4794.2	28183
8055.3	4804.3	22484
8055.3	4814.4	25019
8055.3	4824.3	44749
8045.4	4744.3	37157
8045.3	4834.3	69339
8045.3	4844.3	22492
8045.3	4854.3	40967
8045.3	4864.3	51543
8045.3	4874.3	25071
8045.3	4884.3	36509
8045.3	4894.3	14110
8045.3	4904.3	36092
8045.3	4914.3	46230
8045.3	4924.3	36352
8045.4	4754.3	35680
8045.3	4934.3	56040
8045.3	4944.2	45063
8045.3	4954.2	41386
8045.3	4964.3	27345
8045.3	4974.3	38523
8045.3	4984.3	NaN
8045.3	4994.3	16877
8045.3	5004.3	18225
8045.3	5014.3	28925
8045.3	5024.3	62518
8045.3	4764.2	42186
8045.3	5034.2	52776
8045.3	4774.3	31312
8045.3	4784.2	27591
8045.3	4794.2	29236
8045.3	4804.3	35088
8045.3	4814.3	36521
8045.3	4824.3	48886
8035.4	4744.3	70033
8035.4	4834.3	65830
8035.4	4844.4	53838
8035.4	4854.3	29482
8035.4	4864.4	25208
8035.4	4874.3	31148
8035.4	4884.3	30279
8035.4	4894.4	82727
8035.4	4904.3	48489
8035.4	4914.3	19360
8035.4	4924.4	31158
8035.4	4754.3	34832
8035.4	4934.3	21156
8035.4	4944.3	42789
8035.4	4954.3	65300
8035.4	4964.3	49120
8035.4	4974.3	83806
8035.4	4984.3	62478
8035.3	4994.3	30581
8035.4	5004.4	NaN
8035.4	5014.3	NaN
8035.4	5024.3	15762
8035.3	4764.4	30525
8035.4	5034.3	10352
8035.4	4774.3	18248
8035.4	4784.3	42700
8035.4	4794.3	42457
8035.4	4804.3	51209
8035.4	4814.4	38761
8035.4	4824.3	55526
8025.4	4744.3	NaN
8025.4	4834.3	32537
8025.4	4844.3	32095
8025.4	4854.3	37552
8025.4	4864.3	49971
8025.4	4874.3	36126
8025.4	4884.4	32675
8025.4	4894.3	57836
8025.4	4904.2	29689
8025.4	4914.3	37863
8025.4	4924.3	31885
8025.4	4754.3	54979
8025.4	4934.3	37360
8025.4	4944.3	33773
8025.4	4954.3	58799
8025.4	4964.3	71171
8025.4	4974.3	87604
8025.4	4984.3	28888
8025.4	4994.3	23809
8025.4	5004.3	11128
8025.4	5014.3	NaN
8025.4	5024.2	NaN
8025.4	4764.2	26837
8025.4	5034.2	19453
8025.4	4774.3	44394
8025.4	4784.2	28757
8025.4	4794.2	22132
8025.4	4804.3	38071
8025.4	4814.3	41851
8025.4	4824.2	65310
8015.4	4744.3	37954
8015.4	4834.3	44055
8015.4	4844.3	32351
8015.4	4854.3	46143
8015.4	4864.3	55477
8015.4	4874.3	37647
8015.4	4884.3	42711
8015.4	4894.3	91688
8015.4	4904.3	43714
8015.4	4914.3	39990
8015.4	4924.4	28779
8015.4	4754.4	36558
8015.4	4934.3	27647
8015.4	4944.3	29906
8015.4	4954.3	67892
8015.4	4964.3	30455
8015.4	4974.3	25073
8015.4	4984.3	27871
8015.4	4994.3	30781
8015.4	5004.3	48181
8015.4	5014.3	NaN
8015.4	5024.3	15698
8015.4	4764.4	28314
8015.4	5034.2	24041
8015.4	4774.3	24964
8015.4	4784.3	9358
8015.4	4794.4	13823
8015.4	4804.3	22087
8015.4	4814.3	42092
8015.4	4824.2	45517
8005.4	4744.3	50277
8005.4	4834.3	42944
8005.4	4844.3	48145
8005.4	4854.3	77470
8005.4	4864.3	26196
8005.4	4874.3	62018
8005.4	4884.3	52003
8005.4	4894.3	62758
8005.4	4904.3	25885
8005.4	4914.3	36565
8005.4	4924.3	30940
8005.4	4754.3	42924
8005.4	4934.3	NaN
8005.4	4944.3	57511
8005.4	4954.3	38017
8005.4	4964.3	24239
8005.4	4974.3	15324
8005.4	4984.3	19425
8005.4	4994.3	70777
8005.4	5004.3	85453
8005.4	5014.3	40913
8005.4	5024.2	28847
8005.4	4764.3	44596
8005.4	5034.3	46543
8005.4	4774.3	76552
8005.4	4784.2	34430
8005.4	4794.3	24597
8005.4	4804.3	30985
8005.4	4814.3	33731
8005.4	4824.3	36586
7995.4	4744.3	65662
7995.4	4834.3	69145
7995.4	4844.3	18514
7995.4	4854.3	46785
7995.4	4864.4	34813
7995.4	4874.3	35100
7995.4	4884.3	32131
7995.3	4894.4	38342
7995.4	4904.3	32844
7995.4	4914.3	29063
7995.4	4924.4	36053
7995.3	4754.4	NaN
7995.4	4934.3	51661
7995.4	4944.3	36289
7995.4	4954.3	26724
7995.4	4964.3	36200
7995.4	4974.3	33917
7995.4	4984.3	25038
7995.4	4994.3	39034
7995.4	5004.4	28404
7995.4	5014.3	21861
7995.4	5024.3	34369
7995.4	4764.4	30983
7995.4	5034.3	28288
7995.4	4774.3	41393
7995.4	4784.3	34329
7995.4	4794.2	38100
7995.4	4804.2	60106
7995.4	4814.4	1.12E+05
7995.4	4824.3	62043
7985.4	4744.3	64940
7985.4	4834.4	64426
7985.4	4844.3	34622
7985.4	4854.3	51564
7985.4	4864.3	31929
7985.4	4874.3	33398
7985.4	4884.4	50454
7985.4	4894.3	39060
7985.4	4904.3	27021
7985.4	4914.3	20203
7985.4	4924.2	24589
7985.4	4754.3	65842
7985.4	4934.3	37175
7985.4	4944.3	42684
7985.4	4954.3	40537
7985.4	4964.3	33276
7985.4	4974.3	37247
7985.4	4984.3	32600
7985.4	4994.3	23913
7985.4	5004.3	43621
7985.4	5014.3	15930
7985.4	5024.3	31562
7985.4	4764.3	70011
7985.4	5034.3	18753
7985.4	4774.3	52267
7985.4	4784.2	31143
7985.4	4794.3	44908
7985.4	4804.3	37673
7985.4	4814.3	34297
7985.4	4824.3	65311
8245.4	4744.3	17203
8245.4	4834.3	31721
8245.4	4844.3	39823
8245.4	4854.3	29015
8245.4	4864.3	NaN
8245.4	4874.3	62715
8245.4	4884.3	28757
8245.4	4894.3	27147
8245.4	4904.3	31112
8245.4	4914.3	25028
8245.4	4924.3	47784
8245.4	4754.3	15107
8245.4	4934.3	27859
8245.4	4944.2	42516
8245.4	4954.3	15994
8245.4	4964.3	64313
8245.4	4974.3	65547
8245.4	4984.3	48182
8245.4	4994.4	71083
8245.4	5004.3	38659
8245.4	5014.3	36867
8245.4	5024.3	23747
8245.4	4764.2	34306
8245.4	5034.3	1.00E+05
8245.4	4774.3	37060
8245.4	4784.3	50346
8245.4	4794.3	32062
8245.4	4804.3	28925
8245.4	4814.3	44824
8245.4	4824.3	65997
7975.4	4744.3	58251
7975.4	4834.3	37134
7975.4	4844.3	39652
7975.4	4854.3	74045
7975.4	4864.3	38630
7975.4	4874.3	27637
7975.4	4884.3	27281
7975.4	4894.3	32357
7975.4	4904.3	40524
7975.4	4914.3	30182
7975.4	4924.4	48435
7975.4	4754.3	42681
7975.4	4934.4	25475
7975.4	4944.3	35985
7975.4	4954.4	40321
7975.4	4964.2	52963
7975.4	4974.3	30469
7975.4	4984.3	24427
7975.4	4994.3	29221
7975.4	5004.3	26212
7975.4	5014.2	8714.2
7975.4	5024.3	23603
7975.4	4764.3	63025
7975.4	5034.3	20088
7975.4	4774.3	50604
7975.4	4784.3	32220
7975.4	4794.3	46398
7975.4	4804.3	26295
7975.4	4814.3	46655
7975.4	4824.3	49971
8235.4	4744.3	27091
8235.4	4834.2	23455
8235.4	4844.4	37325
8235.4	4854.3	29252
8235.4	4864.3	52296
8235.4	4874.4	22737
8235.4	4884.3	31851
8235.4	4894.3	23978
8235.4	4904.3	79092
8235.4	4914.4	21411
8235.4	4924.4	33268
8235.4	4754.3	21759
8235.4	4934.3	28910
8235.4	4944.3	52349
8235.4	4954.2	58481
8235.4	4964.3	28410
8235.4	4974.4	21048
8235.4	4984.3	54828
8235.4	4994.2	40494
8235.4	5004.3	19981
8235.4	5014.3	30390
8235.4	5024.3	21242
8235.4	4764.4	24146
8235.4	5034.3	37671
8235.4	4774.3	27603
8235.4	4784.3	59985
8235.4	4794.3	24635
8235.4	4804.3	29988
8235.4	4814.3	35404
8235.4	4824.3	26274
8225.4	4744.3	53937
8225.4	4834.3	58644
8225.4	4844.4	32105
8225.4	4854.3	67630
8225.4	4864.3	35534
8225.4	4874.3	33323
8225.4	4884.4	45636
8225.4	4894.3	26193
8225.4	4904.3	38385
8225.4	4914.2	23119
8225.4	4924.2	30936
8225.4	4754.3	17697
8225.4	4934.3	55683
8225.4	4944.2	43318
8225.4	4954.2	35250
8225.4	4964.3	38787
8225.4	4974.2	56201
8225.4	4984.3	26284
8225.4	4994.4	26094
8225.4	5004.3	46532
8225.4	5014.4	41645
8225.4	5024.3	53360
8225.4	4764.3	46537
8225.4	5034.3	31661
8225.4	4774.3	31319
8225.4	4784.3	47360
8225.4	4794.3	29176
8225.4	4804.3	53594
8225.4	4814.3	22829
8225.4	4824.3	29186
8215.4	4744.3	27905
8215.4	4834.2	27128
8215.4	4844.4	59743
8215.4	4854.2	13972
8215.4	4864.4	59026
8215.4	4874.4	15215
8215.4	4884.3	18980
8215.4	4894.3	22457
8215.4	4904.3	NaN
8215.4	4914.3	37176
8215.4	4924.4	45361
8215.4	4754.3	21459
8215.4	4934.3	69135
8215.4	4944.4	32513
8215.4	4954.3	33505
8215.4	4964.3	35491
8215.4	4974.3	4245.1
8215.4	4984.3	32382
8215.4	4994.3	30404
8215.4	5004.3	41417
8215.4	5014.3	41997
8215.4	5024.3	38230
8215.4	4764.4	25330
8215.4	5034.3	17973
8215.4	4774.3	16911
8215.4	4784.4	81450
8215.4	4794.3	45015
8215.4	4804.2	27862
8215.4	4814.4	46776
8215.4	4824.3	27865
8205.4	4744.3	43713
8205.4	4834.3	17471
8205.4	4844.4	24187
8205.4	4854.3	29693
8205.4	4864.3	29312
8205.4	4874.3	27654
8205.4	4884.4	33202
8205.4	4894.3	40663
8205.4	4904.2	39516
8205.4	4914.3	60037
8205.4	4924.3	21535
8205.4	4754.2	48576
8205.4	4934.3	17615
8205.4	4944.3	13665
8205.4	4954.3	16944
8205.4	4964.3	22869
8205.4	4974.3	25242
8205.4	4984.3	20277
8205.4	4994.3	6529.8
8205.4	5004.3	39575
8205.4	5014.3	33691
8205.4	5024.2	30365
8205.4	4764.3	25083
8205.4	5034.3	26149
8205.4	4774.3	25679
8205.4	4784.2	20512
8205.4	4794.2	38727
8205.4	4804.3	31108
8205.4	4814.3	26854
8205.4	4824.3	20379
8195.4	4744.3	21047
8195.4	4834.3	64940
8195.4	4844.4	24409
8195.4	4854.3	31680
8195.4	4864.4	30786
8195.4	4874.3	27429
8195.4	4884.3	40437
8195.4	4894.3	29324
8195.4	4904.3	28875
8195.4	4914.3	62516
8195.4	4924.4	30042
8195.4	4754.3	28593
8195.4	4934.3	22972
8195.4	4944.4	28887
8195.4	4954.3	30974
8195.4	4964.3	23546
8195.4	4974.3	24334
8195.4	4984.3	25429
8195.4	4994.3	25800
8195.4	5004.4	25807
8195.4	5014.3	28250
8195.4	5024.4	27859
8195.4	4764.4	32459
8195.4	5034.3	39997
8195.4	4774.3	54916
8195.4	4784.4	42897
8195.4	4794.3	35047
8195.4	4804.3	26356
8195.4	4814.3	21562
8195.4	4824.3	28243
8185.4	4744.3	35664
8185.4	4834.3	23836
8185.4	4844.4	39189
8185.4	4854.4	33961
8185.4	4864.3	29268
8185.4	4874.3	38779
8185.4	4884.3	58670
8185.4	4894.3	28784
8185.4	4904.3	41082
8185.4	4914.3	30214
8185.4	4924.3	26341
8185.4	4754.3	37463
8185.4	4934.3	22966
8185.4	4944.3	27138
8185.4	4954.3	21806
8185.4	4964.4	49111
8185.4	4974.3	37071
8185.4	4984.3	25820
8185.4	4994.2	28607
8185.4	5004.2	40145
8185.4	5014.3	31006
8185.4	5024.2	28482
8185.4	4764.3	28309
8185.4	5034.3	34406
8185.4	4774.3	20542
8185.4	4784.3	23683
8185.4	4794.2	31113
8185.4	4804.3	22405
8185.4	4814.2	31710
8185.4	4824.3	30573
