# Supplementary material for: Micro-mechanical fingerprints of the rat bladder change in actinic cystitis and tumor presence
Source: Commun Biol. 2023 Feb 24;6:217. doi: 10.1038/s42003-023-04572-0 (PMC9950451; doi:10.1038/s42003-023-04572-0)
Supplement: Supplementary file 11 — Supplementary data 8 [file 42003_2023_4572_MOESM11_ESM.zip › supplementary data 8/heatmap_H2_2_12_map4.csv]

X position (um)	Y position (um)	YM (Pa)
7951.5	4744.3	20299
7951.5	4834.3	30603
7951.5	4844.4	28889
7951.5	4854.3	33061
7951.5	4864.3	43567
7951.5	4874.3	36129
7951.5	4884.3	34844
7951.5	4894.3	37009
7951.5	4904.3	41180
7951.5	4914.3	72769
7951.5	4924.3	64563
7951.5	4754.3	23823
7951.5	4934.3	32341
7951.5	4944.2	68168
7951.5	4954.3	30451
7951.5	4964.4	40316
7951.5	4974.3	35187
7951.5	4984.3	26358
7951.5	4994.2	25817
7951.5	5004.2	40950
7951.5	5014.3	24820
7951.5	5024.2	20690
7951.5	4764.2	24938
7951.5	5034.3	70904
7951.5	4774.3	32369
7951.5	4784.2	28429
7951.5	4794.3	32763
7951.5	4804.3	37658
7951.5	4814.3	28233
7951.5	4824.3	29940
7861.5	4744.3	21405
7861.5	4834.3	20168
7861.5	4844.3	18255
7861.5	4854.3	23502
7861.5	4864.3	22851
7861.5	4874.3	20405
7861.5	4884.3	20028
7861.5	4894.3	27061
7861.5	4904.3	23532
7861.5	4914.3	67564
7861.5	4924.3	31387
7861.5	4754.3	19591
7861.5	4934.3	28483
7861.5	4944.3	20401
7861.5	4954.3	42258
7861.5	4964.2	26177
7861.5	4974.3	23393
7861.5	4984.3	35943
7861.5	4994.3	19755
7861.5	5004.3	33122
7861.5	5014.2	21467
7861.5	5024.3	36814
7861.5	4764.4	27476
7861.5	5034.3	28923
7861.5	4774.3	19386
7861.5	4784.3	22949
7861.5	4794.3	14530
7861.5	4804.3	17269
7861.5	4814.3	7281.6
7861.5	4824.3	17668
7851.5	4744.3	22486
7851.4	4834.3	20344
7851.4	4844.3	57859
7851.4	4854.3	39361
7851.4	4864.3	23918
7851.4	4874.3	22990
7851.4	4884.4	21625
7851.4	4894.3	33923
7851.4	4904.3	21446
7851.4	4914.3	44932
7851.4	4924.2	38247
7851.5	4754.3	19606
7851.4	4934.3	42586
7851.4	4944.2	57083
7851.4	4954.3	63305
7851.4	4964.3	2102.1
7851.4	4974.3	17896
7851.4	4984.3	13914
7851.4	4994.3	15449
7851.4	5004.3	26353
7851.4	5014.3	30723
7851.4	5024.3	47054
7851.5	4764.2	18150
7851.4	5034.3	41220
7851.4	4774.3	18958
7851.4	4784.3	15624
7851.4	4794.3	21142
7851.4	4804.3	24871
7851.4	4814.3	22688
7851.4	4824.3	17231
7841.4	4744.3	20983
7841.5	4834.3	20840
7841.5	4844.4	30704
7841.5	4854.3	19958
7841.5	4864.3	23991
7841.5	4874.3	22223
7841.5	4884.3	26970
7841.5	4894.3	40456
7841.5	4904.3	24500
7841.5	4914.3	25715
7841.5	4924.3	29622
7841.4	4754.3	22701
7841.5	4934.3	35530
7841.5	4944.4	32824
7841.5	4954.3	68029
7841.5	4964.2	28574
7841.5	4974.3	15747
7841.5	4984.3	21316
7841.5	4994.3	20038
7841.5	5004.3	15216
7841.5	5014.2	25534
7841.5	5024.4	24724
7841.5	4764.4	18618
7841.5	5034.3	33869
7841.5	4774.3	22578
7841.4	4784.3	19147
7841.5	4794.4	28657
7841.4	4804.3	19406
7841.4	4814.3	18945
7841.4	4824.3	19967
7831.4	4744.3	23130
7831.4	4834.4	28972
7831.4	4844.3	38032
7831.4	4854.3	31981
7831.4	4864.3	24504
7831.4	4874.3	33535
7831.4	4884.3	55916
7831.4	4894.2	35651
7831.4	4904.3	39873
7831.4	4914.3	24982
7831.4	4924.2	22789
7831.4	4754.3	14684
7831.4	4934.3	39806
7831.4	4944.2	29351
7831.4	4954.3	21523
7831.4	4964.3	47862
7831.4	4974.2	26347
7831.4	4984.3	26279
7831.4	4994.3	18329
7831.4	5004.2	14009
7831.4	5014.3	22628
7831.4	5024.3	21392
7831.4	4764.3	15973
7831.4	5034.3	22926
7831.4	4774.3	45692
7831.4	4784.3	23351
7831.4	4794.3	50072
7831.4	4804.3	36088
7831.4	4814.3	27721
7831.4	4824.3	34146
7821.4	4744.2	23956
7821.4	4834.3	23223
7821.4	4844.4	48571
7821.4	4854.3	45506
7821.4	4864.3	15858
7821.4	4874.3	21868
7821.4	4884.3	40391
7821.4	4894.3	38888
7821.4	4904.3	26365
7821.4	4914.3	56363
7821.4	4924.3	54091
7821.4	4754.3	36037
7821.4	4934.3	18964
7821.4	4944.3	58246
7821.4	4954.4	22017
7821.4	4964.3	20005
7821.4	4974.2	27235
7821.4	4984.4	15766
7821.4	4994.3	28144
7821.4	5004.4	17375
7821.4	5014.3	18227
7821.4	5024.3	20426
7821.4	4764.3	44702
7821.4	5034.3	22303
7821.4	4774.3	29698
7821.4	4784.3	23367
7821.4	4794.4	31665
7821.4	4804.3	60210
7821.4	4814.4	26622
7821.4	4824.3	23292
7811.5	4744.2	59679
7811.4	4834.3	24152
7811.4	4844.3	40932
7811.4	4854.3	14290
7811.4	4864.3	38387
7811.4	4874.3	49885
7811.4	4884.4	29638
7811.4	4894.3	24080
7811.4	4904.2	36437
7811.4	4914.3	29124
7811.4	4924.3	68278
7811.5	4754.3	64131
7811.4	4934.3	55855
7811.4	4944.3	64354
7811.4	4954.3	28060
7811.4	4964.3	33976
7811.4	4974.3	21005
7811.4	4984.3	22080
7811.4	4994.3	22450
7811.4	5004.2	17264
7811.4	5014.3	16970
7811.4	5024.2	27076
7811.5	4764.3	51763
7811.4	5034.3	31354
7811.5	4774.3	57355
7811.5	4784.2	63024
7811.5	4794.3	51225
7811.5	4804.3	48773
7811.5	4814.3	11924
7811.4	4824.3	16487
7801.5	4744.2	25295
7801.4	4834.3	24410
7801.4	4844.4	28262
7801.4	4854.3	32668
7801.4	4864.4	40870
7801.4	4874.3	26978
7801.4	4884.3	44856
7801.5	4894.4	33160
7801.4	4904.4	38695
7801.4	4914.4	69663
7801.4	4924.4	25297
7801.4	4754.3	37576
7801.4	4934.3	24036
7801.4	4944.3	38607
7801.4	4954.3	79151
7801.5	4964.4	42046
7801.4	4974.3	32600
7801.4	4984.3	49233
7801.4	4994.3	43088
7801.4	5004.3	20942
7801.5	5014.3	20938
7801.4	5024.3	31562
7801.4	4764.4	13218
7801.4	5034.3	22879
7801.4	4774.3	38358
7801.4	4784.4	26621
7801.4	4794.3	24231
7801.4	4804.3	31258
7801.4	4814.3	31741
7801.4	4824.3	26919
7791.5	4744.2	30817
7791.5	4834.4	24732
7791.5	4844.3	23894
7791.5	4854.3	31482
7791.5	4864.3	21471
7791.4	4874.3	30801
7791.5	4884.3	24821
7791.5	4894.2	38568
7791.5	4904.3	31717
7791.5	4914.3	39544
7791.5	4924.3	27425
7791.5	4754.3	33066
7791.5	4934.3	32173
7791.5	4944.3	17674
7791.5	4954.3	81892
7791.5	4964.3	35995
7791.5	4974.3	41904
7791.5	4984.4	20535
7791.5	4994.3	35548
7791.5	5004.3	23110
7791.5	5014.3	30519
7791.5	5024.3	34705
7791.5	4764.3	38632
7791.5	5034.3	50597
7791.5	4774.3	37241
7791.5	4784.3	39897
7791.5	4794.3	41344
7791.5	4804.3	13590
7791.5	4814.3	24637
7791.5	4824.2	24461
7781.4	4744.3	30727
7781.4	4834.3	27324
7781.4	4844.4	27280
7781.4	4854.3	33393
7781.4	4864.4	31160
7781.4	4874.3	26843
7781.4	4884.3	33349
7781.4	4894.3	25636
7781.4	4904.3	70141
7781.4	4914.3	47125
7781.4	4924.4	27754
7781.4	4754.3	36099
7781.4	4934.3	29666
7781.4	4944.3	35621
7781.4	4954.4	28320
7781.4	4964.4	22786
7781.4	4974.3	39655
7781.4	4984.4	25015
7781.4	4994.3	23358
7781.4	5004.4	22004
7781.4	5014.3	38206
7781.4	5024.3	32218
7781.4	4764.3	29602
7781.4	5034.3	31666
7781.4	4774.3	22870
7781.4	4784.3	26775
7781.4	4794.3	24496
7781.4	4804.3	37471
7781.4	4814.3	35107
7781.4	4824.3	31619
7771.5	4744.3	64240
7771.5	4834.3	26117
7771.5	4844.3	51004
7771.5	4854.3	25343
7771.5	4864.3	69032
7771.5	4874.3	26354
7771.5	4884.4	22244
7771.5	4894.3	21636
7771.5	4904.3	24937
7771.5	4914.3	29122
7771.5	4924.3	24779
7771.5	4754.3	21947
7771.5	4934.3	22358
7771.5	4944.3	37219
7771.5	4954.3	28652
7771.5	4964.3	20437
7771.5	4974.3	31597
7771.5	4984.3	37546
7771.5	4994.3	44913
7771.5	5004.3	23875
7771.5	5014.3	27519
7771.5	5024.2	25612
7771.5	4764.2	31189
7771.5	5034.3	21938
7771.5	4774.3	21984
7771.5	4784.2	33366
7771.5	4794.2	31393
7771.5	4804.3	23675
7771.5	4814.3	19123
7771.5	4824.3	32518
7941.6	4744.3	40957
7941.6	4834.3	27766
7941.6	4844.4	78249
7941.6	4854.3	19767
7941.6	4864.4	32506
7941.6	4874.3	29711
7941.6	4884.3	25328
7941.6	4894.4	31792
7941.6	4904.3	34600
7941.6	4914.3	36377
7941.6	4924.4	26454
7941.6	4754.3	38653
7941.6	4934.3	28495
7941.6	4944.3	43074
7941.6	4954.3	64658
7941.6	4964.3	24627
7941.6	4974.3	37266
7941.6	4984.4	29280
7941.6	4994.3	31397
7941.6	5004.4	23904
7941.5	5014.3	53264
7941.6	5024.3	31335
7941.6	4764.4	34823
7941.5	5034.3	18805
7941.6	4774.3	29345
7941.6	4784.3	22807
7941.6	4794.4	26800
7941.6	4804.3	25348
7941.6	4814.4	69035
7941.6	4824.3	14178
7761.4	4744.3	21107
7761.4	4834.3	31830
7761.4	4844.3	29061
7761.4	4854.3	22457
7761.4	4864.4	24429
7761.4	4874.3	31522
7761.4	4884.3	24179
7761.4	4894.4	29476
7761.4	4904.3	37435
7761.4	4914.3	27601
7761.4	4924.3	43825
7761.4	4754.3	28491
7761.4	4934.3	45389
7761.4	4944.3	82073
7761.4	4954.3	18353
7761.4	4964.4	26872
7761.4	4974.3	18712
7761.4	4984.4	21412
7761.4	4994.3	27480
7761.4	5004.3	21670
7761.4	5014.3	20820
7761.4	5024.3	19238
7761.4	4764.4	42459
7761.4	5034.3	25935
7761.4	4774.3	20640
7761.4	4784.3	23571
7761.4	4794.3	24774
7761.4	4804.3	40205
7761.4	4814.3	34330
7761.4	4824.3	18659
7751.5	4744.3	27277
7751.5	4834.3	27402
7751.5	4844.3	19069
7751.5	4854.3	31757
7751.5	4864.3	54332
7751.5	4874.3	26210
7751.5	4884.3	22515
7751.5	4894.3	28163
7751.5	4904.3	43780
7751.5	4914.3	22056
7751.5	4924.3	26004
7751.5	4754.3	12339
7751.5	4934.3	63723
7751.5	4944.3	16338
7751.5	4954.3	21817
7751.5	4964.4	32061
7751.5	4974.3	24381
7751.5	4984.3	23459
7751.5	4994.3	35602
7751.5	5004.2	27497
7751.5	5014.3	24512
7751.5	5024.3	28548
7751.5	4764.3	16677
7751.5	5034.3	38645
7751.5	4774.3	24437
7751.5	4784.2	19955
7751.5	4794.3	53887
7751.5	4804.3	30901
7751.5	4814.3	39261
7751.5	4824.3	23364
7741.5	4744.3	24535
7741.6	4834.3	22252
7741.6	4844.3	15933
7741.6	4854.3	20233
7741.5	4864.4	15825
7741.5	4874.4	20391
7741.5	4884.3	12173
7741.5	4894.3	38060
7741.5	4904.3	18131
7741.5	4914.3	22956
7741.5	4924.3	24803
7741.5	4754.3	16476
7741.5	4934.3	40780
7741.5	4944.4	29216
7741.5	4954.3	20071
7741.6	4964.4	17619
7741.6	4974.3	29438
7741.6	4984.3	24945
7741.6	4994.3	60393
7741.6	5004.3	26152
7741.6	5014.3	81466
7741.6	5024.4	61415
7741.5	4764.4	20050
7741.6	5034.3	38942
7741.5	4774.3	34721
7741.5	4784.3	30848
7741.6	4794.3	34813
7741.6	4804.3	24601
7741.6	4814.3	31118
7741.6	4824.3	20167
7731.6	4744.3	32859
7731.6	4834.3	21387
7731.6	4844.3	29988
7731.6	4854.3	27700
7731.6	4864.3	46782
7731.6	4874.3	27031
7731.6	4884.3	18886
7731.6	4894.3	18366
7731.6	4904.3	14814
7731.6	4914.3	24501
7731.6	4924.3	16564
7731.6	4754.3	44093
7731.6	4934.3	25939
7731.6	4944.2	26779
7731.6	4954.2	45183
7731.6	4964.3	24780
7731.6	4974.3	54334
7731.6	4984.3	18223
7731.6	4994.3	41897
7731.6	5004.3	25797
7731.6	5014.3	22922
7731.6	5024.3	25770
7731.6	4764.3	37104
7731.6	5034.3	31761
7731.6	4774.3	21884
7731.6	4784.3	22391
7731.6	4794.3	28108
7731.6	4804.3	14258
7731.6	4814.3	19810
7731.6	4824.3	18436
7721.5	4744.3	37384
7721.5	4834.3	21476
7721.5	4844.4	28551
7721.5	4854.3	36031
7721.5	4864.3	17685
7721.5	4874.3	16287
7721.5	4884.3	24385
7721.5	4894.3	23070
7721.5	4904.3	26459
7721.5	4914.3	45388
7721.5	4924.3	71355
7721.5	4754.3	34697
7721.5	4934.3	22457
7721.5	4944.4	14154
7721.5	4954.3	17803
7721.5	4964.2	10923
7721.5	4974.3	42262
7721.5	4984.3	31481
7721.5	4994.3	37629
7721.5	5004.3	34367
7721.5	5014.2	18066
7721.5	5024.3	26743
7721.5	4764.4	14030
7721.5	5034.3	24425
7721.5	4774.3	31434
7721.5	4784.3	28233
7721.5	4794.3	20596
7721.5	4804.3	12681
7721.5	4814.3	23465
7721.5	4824.3	34420
7711.5	4744.2	27776
7711.5	4834.3	29881
7711.5	4844.3	71032
7711.5	4854.4	12479
7711.5	4864.3	23339
7711.5	4874.3	32079
7711.5	4884.4	44747
7711.5	4894.3	29110
7711.5	4904.3	37659
7711.5	4914.3	33607
7711.5	4924.3	26703
7711.5	4754.3	22227
7711.5	4934.3	42962
7711.5	4944.2	45976
7711.5	4954.2	40977
7711.5	4964.3	32973
7711.5	4974.3	23732
7711.5	4984.2	42096
7711.5	4994.3	65649
7711.5	5004.3	25033
7711.5	5014.3	32503
7711.5	5024.3	37901
7711.5	4764.3	35404
7711.5	5034.3	37447
7711.5	4774.3	35988
7711.5	4784.2	25057
7711.5	4794.3	13610
7711.5	4804.3	27734
7711.5	4814.3	18182
7711.5	4824.3	17275
7701.4	4744.3	30232
7701.5	4834.3	16830
7701.5	4844.4	19724
7701.5	4854.3	18370
7701.5	4864.3	22883
7701.5	4874.4	27022
7701.5	4884.3	95213
7701.5	4894.3	23494
7701.5	4904.3	33159
7701.5	4914.3	27893
7701.5	4924.3	57487
7701.4	4754.2	20454
7701.5	4934.3	54792
7701.5	4944.4	21331
7701.5	4954.3	29586
7701.5	4964.2	30253
7701.5	4974.3	20075
7701.5	4984.3	24154
7701.5	4994.3	23640
7701.5	5004.3	22598
7701.5	5014.3	17494
7701.5	5024.3	14727
7701.5	4764.3	21234
7701.5	5034.3	9969.5
7701.5	4774.3	37621
7701.4	4784.4	18531
7701.5	4794.3	35352
7701.5	4804.3	22820
7701.5	4814.3	25923
7701.5	4824.3	19805
7691.6	4744.3	22588
7691.5	4834.3	17921
7691.5	4844.2	28995
7691.5	4854.3	15843
7691.5	4864.2	19253
7691.5	4874.3	38733
7691.5	4884.3	25476
7691.5	4894.2	32765
7691.5	4904.3	76997
7691.5	4914.3	38890
7691.5	4924.4	38115
7691.5	4754.3	20716
7691.5	4934.3	31850
7691.5	4944.3	19155
7691.6	4954.3	24377
7691.5	4964.3	27071
7691.6	4974.3	17705
7691.6	4984.3	17989
7691.6	4994.3	26274
7691.6	5004.3	24024
7691.6	5014.3	20184
7691.6	5024.3	27149
7691.5	4764.3	31213
7691.6	5034.2	17091
7691.5	4774.3	22766
7691.5	4784.2	30223
7691.5	4794.3	23580
7691.5	4804.3	17215
7691.5	4814.3	21497
7691.5	4824.4	19529
7681.5	4744.4	18943
7681.5	4834.3	22723
7681.5	4844.3	16780
7681.5	4854.3	37423
7681.5	4864.3	24945
7681.5	4874.3	26389
7681.5	4884.3	33990
7681.5	4894.3	23275
7681.5	4904.3	19323
7681.5	4914.3	15894
7681.5	4924.3	36937
7681.5	4754.3	18250
7681.5	4934.3	29236
7681.5	4944.4	40082
7681.5	4954.3	21714
7681.5	4964.3	34481
7681.5	4974.3	38040
7681.5	4984.3	22661
7681.5	4994.3	22295
7681.5	5004.4	29051
7681.5	5014.3	53085
7681.5	5024.4	54491
7681.5	4764.3	30286
7681.5	5034.2	35583
7681.5	4774.3	27340
7681.5	4784.4	26877
7681.5	4794.3	19586
7681.5	4804.3	20264
7681.5	4814.3	15664
7681.5	4824.3	19254
7671.5	4744.4	31333
7671.5	4834.3	26542
7671.5	4844.3	23785
7671.5	4854.3	9986.6
7671.5	4864.2	15302
7671.5	4874.3	62244
7671.5	4884.3	28879
7671.5	4894.3	37655
7671.5	4904.3	27236
7671.5	4914.3	24966
7671.5	4924.3	18338
7671.5	4754.3	18272
7671.5	4934.3	25770
7671.5	4944.3	27236
7671.5	4954.3	14168
7671.5	4964.3	28822
7671.5	4974.3	27601
7671.5	4984.3	23079
7671.5	4994.3	17864
7671.5	5004.2	22393
7671.5	5014.3	31694
7671.5	5024.2	20883
7671.5	4764.3	12156
7671.5	5034.3	27771
7671.5	4774.3	15761
7671.5	4784.3	23968
7671.5	4794.3	24407
7671.5	4804.3	9909.5
7671.5	4814.3	14763
7671.5	4824.3	20081
7931.6	4744.3	57270
7931.5	4834.4	31691
7931.5	4844.3	44023
7931.5	4854.3	52458
7931.5	4864.3	55774
7931.5	4874.3	38469
7931.5	4884.3	69158
7931.5	4894.3	56814
7931.5	4904.3	33547
7931.5	4914.3	42328
7931.5	4924.3	28116
7931.6	4754.3	36590
7931.5	4934.3	18474
7931.5	4944.3	23607
7931.5	4954.3	35205
7931.5	4964.4	26449
7931.5	4974.3	32467
7931.5	4984.3	79361
7931.5	4994.3	37778
7931.5	5004.3	32550
7931.5	5014.3	37511
7931.5	5024.2	36582
7931.5	4764.3	66372
7931.5	5034.3	27651
7931.5	4774.3	55025
7931.5	4784.2	80882
7931.5	4794.2	38175
7931.5	4804.3	84727
7931.5	4814.3	68883
7931.5	4824.3	41074
7661.6	4744.3	18694
7661.6	4834.3	30359
7661.6	4844.3	17906
7661.6	4854.3	26483
7661.6	4864.3	7749.3
7661.6	4874.3	34223
7661.6	4884.3	46579
7661.6	4894.4	39309
7661.6	4904.3	36212
7661.6	4914.3	27082
7661.6	4924.4	20883
7661.6	4754.3	25693
7661.6	4934.3	33359
7661.6	4944.3	41169
7661.6	4954.3	29695
7661.6	4964.3	27094
7661.6	4974.3	19704
7661.6	4984.3	16092
7661.6	4994.3	30631
7661.6	5004.3	37194
7661.6	5014.3	24877
7661.6	5024.3	47039
7661.6	4764.3	38390
7661.6	5034.3	25052
7661.6	4774.3	21698
7661.6	4784.3	37938
7661.6	4794.3	37852
7661.6	4804.3	24970
7661.6	4814.4	55351
7661.6	4824.3	11342
7921.5	4744.3	NaN
7921.5	4834.3	55292
7921.5	4844.4	39527
7921.5	4854.3	44528
7921.5	4864.3	43860
7921.5	4874.3	48859
7921.5	4884.3	61534
7921.5	4894.4	33299
7921.5	4904.3	55563
7921.5	4914.3	77369
7921.5	4924.4	38457
7921.5	4754.3	NaN
7921.5	4934.3	54736
7921.5	4944.3	27370
7921.5	4954.3	66621
7921.5	4964.3	36488
7921.5	4974.3	41897
7921.5	4984.3	24840
7921.5	4994.3	51819
7921.5	5004.4	45917
7921.5	5014.4	67403
7921.5	5024.4	15552
7921.5	4764.4	NaN
7921.5	5034.3	23301
7921.5	4774.3	NaN
7921.5	4784.3	NaN
7921.5	4794.3	34692
7921.5	4804.3	35158
7921.5	4814.3	25335
7921.5	4824.3	47915
7911.6	4744.3	16190
7911.6	4834.3	32729
7911.6	4844.3	47523
7911.6	4854.3	41380
7911.6	4864.3	27188
7911.6	4874.3	44351
7911.6	4884.3	54520
7911.6	4894.3	35782
7911.6	4904.3	35556
7911.6	4914.3	35461
7911.6	4924.3	45963
7911.6	4754.3	20070
7911.6	4934.3	45087
7911.6	4944.3	48083
7911.6	4954.3	14461
7911.6	4964.3	11694
7911.6	4974.3	86636
7911.6	4984.3	20280
7911.6	4994.3	77155
7911.6	5004.3	28221
7911.6	5014.3	69342
7911.6	5024.3	30919
7911.6	4764.2	17289
7911.6	5034.3	27817
7911.6	4774.3	11780
7911.6	4784.3	NaN
7911.6	4794.3	NaN
7911.6	4804.3	24679
7911.6	4814.3	44610
7911.6	4824.3	45207
7901.5	4744.3	26683
7901.5	4834.3	20674
7901.5	4844.3	31838
7901.5	4854.3	43043
7901.5	4864.3	24965
7901.5	4874.3	34315
7901.5	4884.3	53366
7901.5	4894.4	43166
7901.5	4904.3	36320
7901.5	4914.3	33894
7901.5	4924.3	32633
7901.5	4754.3	30762
7901.5	4934.3	46531
7901.5	4944.4	25055
7901.5	4954.4	25191
7901.5	4964.3	25507
7901.5	4974.3	29045
7901.5	4984.3	23273
7901.5	4994.3	21217
7901.5	5004.4	26998
7901.5	5014.3	19606
7901.5	5024.4	26733
7901.5	4764.4	22016
7901.5	5034.3	35864
7901.5	4774.3	24574
7901.5	4784.3	21545
7901.5	4794.3	23515
7901.5	4804.3	16105
7901.5	4814.3	22479
7901.5	4824.3	25760
7891.5	4744.3	23808
7891.5	4834.3	25822
7891.5	4844.3	24912
7891.5	4854.3	34148
7891.5	4864.3	28022
7891.5	4874.3	30591
7891.5	4884.3	58500
7891.5	4894.3	31683
7891.5	4904.3	37563
7891.5	4914.3	28878
7891.5	4924.2	24048
7891.5	4754.3	24384
7891.5	4934.2	36789
7891.5	4944.2	28556
7891.5	4954.2	22841
7891.5	4964.2	23977
7891.5	4974.2	46751
7891.5	4984.3	21538
7891.5	4994.3	10733
7891.5	5004.3	29300
7891.5	5014.3	32490
7891.5	5024.3	38544
7891.5	4764.2	23790
7891.5	5034.3	35536
7891.5	4774.3	21396
7891.5	4784.2	24642
7891.5	4794.2	18451
7891.5	4804.3	19999
7891.5	4814.3	24691
7891.5	4824.3	25651
7881.5	4744.3	24865
7881.5	4834.3	33959
7881.5	4844.4	28433
7881.5	4854.3	31832
7881.5	4864.3	19123
7881.5	4874.3	15555
7881.5	4884.3	42554
7881.5	4894.4	30124
7881.5	4904.3	55886
7881.5	4914.3	43115
7881.5	4924.4	57435
7881.5	4754.3	24531
7881.5	4934.3	32742
7881.5	4944.3	26037
7881.5	4954.3	27667
7881.5	4964.3	18124
7881.5	4974.3	14258
7881.5	4984.3	13495
7881.5	4994.3	20857
7881.5	5004.3	41644
7881.5	5014.3	30657
7881.5	5024.3	25459
7881.5	4764.3	41285
7881.5	5034.3	24177
7881.5	4774.3	31033
7881.5	4784.3	18854
7881.5	4794.3	17573
7881.5	4804.3	26711
7881.5	4814.3	32770
7881.5	4824.3	82190
7871.5	4744.3	25426
7871.5	4834.3	28733
7871.5	4844.3	46120
7871.5	4854.3	14733
7871.5	4864.3	43486
7871.5	4874.3	27782
7871.5	4884.4	24327
7871.5	4894.3	27318
7871.5	4904.3	41067
7871.5	4914.3	30340
7871.5	4924.2	30203
7871.5	4754.3	20895
7871.5	4934.3	32279
7871.5	4944.2	30340
7871.5	4954.3	28296
7871.5	4964.3	27077
7871.5	4974.3	32481
7871.5	4984.3	30967
7871.5	4994.4	23020
7871.5	5004.2	25205
7871.5	5014.3	19951
7871.5	5024.3	33562
7871.5	4764.2	30919
7871.5	5034.3	25537
7871.5	4774.3	62171
7871.5	4784.2	55747
7871.5	4794.3	34422
7871.5	4804.3	30293
7871.5	4814.3	21775
7871.5	4824.3	22877
