# Supplementary material for: Micro-mechanical fingerprints of the rat bladder change in actinic cystitis and tumor presence
Source: Commun Biol. 2023 Feb 24;6:217. doi: 10.1038/s42003-023-04572-0 (PMC9950451; doi:10.1038/s42003-023-04572-0)
Supplement: Supplementary file 11 — Supplementary data 8 [file 42003_2023_4572_MOESM11_ESM.zip › supplementary data 8/supplementary data 8 legend.xlsx]

## Sheet: Sheet1
File ID	condition
H2_1_11	human control muscle tissue
H2_2_12	human tumor muscle tissue
