# Supplementary material for: Micro-mechanical fingerprints of the rat bladder change in actinic cystitis and tumor presence
Source: Commun Biol. 2023 Feb 24;6:217. doi: 10.1038/s42003-023-04572-0 (PMC9950451; doi:10.1038/s42003-023-04572-0)
Supplement: Supplementary file 12 — Supplementary data 9 [file 42003_2023_4572_MOESM12_ESM.xlsx]

## Sheet: Sheet1
Time point	Month 2	Month 2	Month 4	Month 4	Month 6	Month 6
Condition	Control	X-ray	Control	X-ray	Control	X-ray
	23.034	35.89	26.338	27.403	22.417	34.791
	22.81	28.399	32.589	57.958	5.655	21.302
	26.53	23.423	23.84	38.869	27.58	44.982
	6.328	38.168	11.665	35.37	25.34	19.131
	10.282	32.249	24.79	51.283	48.558	29.961
	25.86	32.389	31.241	36.416	16.475	26.258
	26.581			43.068	71.313	20.051
	23.269			48.746	47.511	49.666
	17.412			34.09	30.583	35.856
	38.702			36.327	31.475	26.621
	25.863			64.331	29.169	40.856
	26.497			30.457	45.603	42.709
	15.127			59.47		43.635
	16.262			39.82		38.23
	5.473			41.777
	25.757			33.302
	21.551			70.174
	30.1			39.802
	29.42			47.345
	26.174			26.931
	29.806			17.261
	70.649			51.912
				36.088
				16.148
				67.313
